# Supplementary material for: Pooled genome-wide CRISPR screening for basal and context-specific fitness gene essentiality in Drosophila cells
Source: eLife. 2018 Jul 27;7:e36333. doi: 10.7554/eLife.36333 (PMC6063728; doi:10.7554/eLife.36333)
Supplement: Figure 2—source data 1. — Table containing CRISPR or RNAi Z-scores as well as RNA expression data for all targeted genes. [file elife-36333-fig2-data1.xlsx]

## Sheet: Sheet1
Gene	Symbol	Rep1_Z score	Rep2_Z score	Avg_Z score	RNAi, original	RNAi, reanalyzed	Log(RPKM+0.01)
FBgn0004587	B52	-33.255	-19.805	-39.685	-0.314045	-0.520357	2.327
FBgn0023170	RpL39	-31.508	-21.081	-34.982	-42.6944	-5.24106	3.513
FBgn0037207	Mes2	-23.381	-24.138	-31.378	-32.979	-3.86419	1.859
FBgn0262736	Vha16-1	-23.388	-26.369	-31.056	0.894546	0.92208	2.986
FBgn0010408	RpS9	-23.799	-23.974	-30.496	-1.74238	-2.22506	3.664
FBgn0014020	Rho1	-22.439	-31.283	-29.944	0.56493	0.528688	2.62
FBgn0036734	CG7564	-24.569	-17.276	-28.756	0.674802	0.659819	1.634
FBgn0027054	CSN4	-20.864	-24.076	-27.296	-1.74238	-2.22506	1.611
FBgn0250837	dUTPase	-19.976	-26.713	-26.85	-0.643661	-0.913749	2.437
FBgn0003559	su(f)	-19.544	-23.903	-26.823	0.56493	0.528688	1.515
FBgn0003360	sesB	-13.892	-31.051	-26.023	-1.08315	-1.43827	2.77
FBgn0267378	sau	-19.327	-13.649	-25.298	-1.85225	-2.35619	2.077
FBgn0259785	pzg	-16.77	-18.817	-22.597	1.22416	1.31547	1.7
FBgn0038893	CG6353	-16.5	-16.354	-21.484	-0.204174	-0.389226	1.579
FBgn0002626	RpL32	-14.823	-22.527	-21.41	-39.3982	-4.84767	3.706
FBgn0266599	Hsc70-4	-18.314	-12.341	-21.316	-30.6084	-3.79862	3.423
FBgn0035422	RpL28	-14.861	-21.016	-20.912	-33.9046	-4.19201	3.383
FBgn0261599	RpS29	-15.601	-17.67	-20.199	-29.5097	-3.66749	2.726
FBgn0000541	E(bx)	-16.402	-16.916	-20.19	0.609291	0.747239	1.221
FBgn0010078	RpL23	-15.161	-19.131	-20.181	-49.2867	-6.02784	3.748
FBgn0052423	shep	-16.993	-17.567	-20	-2.56707	0.79095	1.839
FBgn0042092	CG13773	-16.289	-15.686	-19.628	-0.973277	-1.30714	1.203
FBgn0035423	CG17737	-19.091	-12.088	-19.51	-1.08315	-1.43827	2.567
FBgn0039830	ATPsynC	-15.462	-14.049	-19.328	-1.52264	-1.96279	2.788
FBgn0020910	RpL3	-13.245	-23.703	-19.296	-44.8918	-5.50332	3.413
FBgn0261270	SelD	-14.435	-19.599	-19.262	0.784674	0.79095	2.119
FBgn0033889	CG6701	-20.004	-15.151	-19.184	0.0155704	-0.126965	1.727
FBgn0003321	sbr	-17.014	-13.187	-19.13	-28.7573	-3.14297	1.274
FBgn0020496	CtBP	-15.86	-11.605	-18.861	-1.19302	-1.5694	2.26
FBgn0023167	SmD3	-15.454	-15.997	-18.627	-30.6084	-3.79862	2.042
FBgn0262115	CG17683	-14.993	-10.747	-18.589	-0.204174	-0.389226	1.352
FBgn0250732	gfzf	-13.155	-20.381	-18.585	1.00442	1.05321	1.347
FBgn0265297	pAbp	-14.186	-11.87	-18.566	-32.8059	-4.06088	2.939
FBgn0087035	AGO2	-14.424	-17.228	-18.557	-27.3694	-1.96279	2.163
FBgn0039635	CG11876	-8.6858	-20.932	-18.518	-0.643661	-0.913749	2.116
FBgn0031145	Ntf-2	-14.288	-17.851	-18.349	-0.533789	-0.782618	1.941
FBgn0262817	CG43188	-16.269	-15.516	-18.312	0.674802	0.659819	1.243
FBgn0034299	CG5757	-15.298	-17.127	-18.102	0.455058	0.397558	1.41
FBgn0003392	shi	-13.702	-13.02	-18.048	-0.204174	-0.389226	1.611
FBgn0040907	mRpL33	-15.425	-14.798	-18.027	-0.643661	-0.913749	1.383
FBgn0025615	Torsin	-15.56	-13.166	-17.755	-0.314045	-0.520357	1.8
FBgn0034246	Dcr-2	-16.613	-12.838	-17.73	1.44391	1.57773	1.387
FBgn0033548	CG7637	-15.111	-13.319	-17.518	0.125442	0.00416579	1.683
FBgn0040020	MED21	-14.704	-14.858	-17.473	1.00442	1.05321	0.997
FBgn0029629	eIF3ga	-15.393	-14.534	-17.434	-1.63251	-2.09392	2.634
FBgn0013750	Arf51F	-12.736	-17.099	-17.246	1.00442	1.05321	2.102
FBgn0003517	sta	-11.751	-15.62	-17.153	-22.9174	-2.88071	3.769
FBgn0052000	CG32000	-13.017	-13.431	-17.117	1.00442	1.05321	1.293
FBgn0036335	mRpL20	-11.988	-14.913	-17.035	-0.753533	-1.04488	1.341
FBgn0052133	Ptip	-13.916	-12.781	-17.01	-2.23381	-0.782618	0.952
FBgn0033844	bbc	-14.43	-10.51	-16.815	0.0155704	-0.126965	2.079
FBgn0003887	betaTub56D	-12.732	-18.286	-16.803			3.208
FBgn0261597	RpS26	-15.693	-9.2956	-16.677	-31.7072	-3.92975	2.697
FBgn0086687	Desat1	-15.186	-10.488	-16.661	-1.19302	-1.5694	2.526
FBgn0035608	blanks	-13.749	-13.686	-16.659	1.00442	1.05321	1.921
FBgn0016700	Rab1	-14.538	-6.0816	-16.608	-0.533789	-0.782618	2.094
FBgn0250843	Prosalpha6	-12.234	-14.588	-16.6	-39.3982	-4.84767	2.354
FBgn0003118	pnt	-12.717	-12.543	-16.498	-30.6084	0	2.023
FBgn0016041	Tom40	-15.225	-10.029	-16.378	-0.204174	-0.389226	1.74
FBgn0250903	lmgA	-10.961	-17.197	-16.352	0.455058	0.397558	1.555
FBgn0261976	Psf2	-15.213	-12.389	-16.313	0.894546	0.92208	0.904
FBgn0011638	La	-12.276	-15.391	-16.272	0.345186	0.266427	2.404
FBgn0250753	kra	-12.166	-11.974	-16.215	-0.314045	-0.520357	2.335
FBgn0028662	VhaPPA1-1	-13.681	-14.516	-16.187	-0.204174	-0.389226	2.183
FBgn0034743	RpS16	-12.462	-15.18	-16.143	-29.5097	-3.66749	3.525
FBgn0022942	Cbp80	-11.159	-13.063	-16.059	-0.533789	-0.782618	1.535
FBgn0013749	Arf102F	-13.01	-11.259	-16.047	-0.643661	-0.913749	1.799
FBgn0026418	Hsc70Cb	-13.716	-8.1602	-16.033	-0.423917	-0.651487	2.291
FBgn0032482	Pect	-12.531	-16.19	-16.001	-1.59779	-1.89723	2.101
FBgn0266580	Gp210	-14.859	-11.193	-15.953	0.189083	0.266427	1.74
FBgn0011207	pelo	-12.792	-14.759	-15.822	0.674802	0.659819	1.481
FBgn0263979	Caf1-55	-14.223	-13.375	-15.784	-0.643661	-0.913749	1.985
FBgn0032195	CG4908	-9.1928	-16.125	-15.571	-0.643661	-0.913749	1.055
FBgn0003507	srp	-12.362	-13.015	-15.494	-2.55182	-0.389226	1.797
FBgn0039969	Fis1	-14.965	-12.321	-15.451	0.56493	0.528688	1.823
FBgn0034138	RpS15	-10.801	-13.814	-15.338	-27.3123	-3.40523	3.458
FBgn0031980	RpL36A	-12.438	-10.668	-15.297	-36.102	-4.45428	3.528
FBgn0029714	CG3527	-10.929	-14.757	-15.277	-0.533789	-0.782618	1.397
FBgn0027786	Mtch	-14.807	-10.02	-15.214	0.784674	0.79095	1.814
FBgn0010612	ATPsynG	-15.539	-7.2722	-15.083	-1.41277	-1.83166	2.354
FBgn0010411	RpS18	-10.371	-12.133	-15.033	-29.5097	-3.66749	3.646
FBgn0029868	ND-B16.6	-10.851	-17.474	-15.032	-0.533789	-0.782618	2.002
FBgn0027091	Aats-cys	-11.203	-16.579	-14.948	0.235314	0.135296	1.728
FBgn0260936	scny	-12.83	-9.9985	-14.922	-1.48211	-2.22506	1.618
FBgn0031977	baf	-11.542	-8.8809	-14.84	-0.423917	-0.651487	2.318
FBgn0000409	Cyt-c-p	-12.107	-11.813	-14.749			2.526
FBgn0001233	Hsp83	-10.724	-16.746	-14.733	-0.423917	-0.651487	3.052
FBgn0028697	RpL15	-9.5799	-15.812	-14.654	-35.0033	-4.32315	3.184
FBgn0000239	bur	-12.079	-12.524	-14.625	0.345186	0.266427	1.658
FBgn0025832	Fen1	-10.421	-14.037	-14.61	0.0155704	-0.126965	1.487
FBgn0001218	Hsc70-3	-8.5711	-18.189	-14.539	-31.7072	-3.92975	2.745
FBgn0037025	Spc105R	-10.96	-13.087	-14.455	-39.3982	-4.84767	0.752
FBgn0026250	eIF-1A	-11.978	-11.041	-14.381	-28.411	-3.53636	2.381
FBgn0022288	l(2)09851	-13.409	-12.03	-14.375	-0.314045	-0.520357	1.773
FBgn0004638	drk	-9.8518	-18.291	-14.141	-0.753533	-1.04488	1.556
FBgn0004656	fs(1)h	-7.3083	-15.472	-14.128	0.455058	0.397558	1.686
FBgn0052344	CG32344	-12.72	-10.243	-14.122	-0.0943016	-0.258095	1.476
FBgn0005593	RpL7	-10.51	-13.169	-14.122	-41.5956	-5.10993	3.608
FBgn0040007	RpL38	-9.2343	-15.636	-14.101	-37.2008	-4.58541	3.093
FBgn0011704	RnrS	-8.3669	-15.058	-14.073	-25.1148	-3.14297	2.05
FBgn0004907	14-3-3zeta	-12.384	-9.5377	-14.055	0.125442	0.00416579	2.621
FBgn0026090	CG14812	-11.811	-11.391	-14.029	0.56493	0.528688	1.728
FBgn0024188	san	-12.042	-11.983	-13.914	-0.973277	-1.30714	1.629
FBgn0030049	Trf4-1	-10.086	-9.8806	-13.872	0.455058	0.397558	1.484
FBgn0039120	Nup98-96	-9.3889	-14.357	-13.832	-25.346	-3.0774	1.591
FBgn0262954	Rpb12	-11.219	-11.452	-13.737	0.455058	0.397558	2.079
FBgn0260439	Pp2A-29B	-11.287	-13.767	-13.717	0.235314	0.135296	2.301
FBgn0263396	sqd	-12.382	-9.5327	-13.555	0.304758	1.18434	2.543
FBgn0031660	mRpL28	-10.79	-12.338	-13.48	-1.19302	-1.5694	2.023
FBgn0261885	osa	-12.443	-9.2242	-13.447	0.125442	0.00416579	1.532
FBgn0011284	RpS4	-11.37	-12.283	-13.444	-35.0033	-4.32315	3.514
FBgn0039869	CG1890	-8.5963	-15.24	-13.435	-0.314045	-0.520357	2.395
FBgn0002781	mod(mdg4)	-13.368	-14.001	-13.414	-0.0306038	0.358219	2.31
FBgn0034921	DCP1	-11.937	-8.6182	-13.362	-0.314045	-0.520357	1.55
FBgn0030571	CG14414	-12.373	-10.437	-13.356	0.674802	0.659819	1.263
FBgn0086134	Prosalpha2	-10.366	-12.619	-13.318	-45.9905	-5.63445	2.306
FBgn0263993	CG43736	-10.11	-12.194	-13.309	-0.406509	-0.258095	1.477
FBgn0010217	ATPsynbeta	-10.954	-12.502	-13.209	-21.8187	-2.74958	2.723
FBgn0004915	TfIIB	-10.65	-10.534	-13.135	-0.0943016	-0.258095	1.513
FBgn0035147	Gale	-11.432	-12.608	-13.112	-0.314045	-0.520357	2.78
FBgn0034641	mahj	-9.931	-8.8291	-13.106	-1.08315	-1.43827	1.411
FBgn0022893	Df31	-11.515	-11.693	-13.095	0.345186	0.266427	2.797
FBgn0036135	mRpL2	-10.464	-11.848	-13.019	-1.41277	-1.83166	1.832
FBgn0025637	SkpA	-9.0986	-13.585	-12.949	-0.643661	-0.913749	2.122
FBgn0000556	Ef1alpha48D	-9.6832	-11.892	-12.942			3.798
FBgn0263740	eIF-2gamma	-12.445	-10.354	-12.938	-1.9157	-1.43827	2.27
FBgn0032863	Cdc23	-11.421	-11.005	-12.91	-0.533789	-0.782618	1.386
FBgn0011672	Mvl	-10.595	-10.382	-12.893	-0.423917	-0.651487	1.446
FBgn0264922	smt3	-10.072	-9.6017	-12.891	-1.74238	-2.22506	2.911
FBgn0024698	Cpsf160	-10.741	-11.82	-12.871	1.00442	1.05321	1.291
FBgn0000139	ash2	-10.202	-14.053	-12.851	-0.204174	-0.389226	1.513
FBgn0039909	ND-49	-11.09	-10.444	-12.836	-2.072	-2.61845	1.995
FBgn0261268	Cul3	-9.1215	-11.752	-12.835	0.0155704	-0.126965	1.49
FBgn0004106	Cdk1	-10.239	-11.473	-12.776	-2.072	-2.61845	1.542
FBgn0001078	ftz-f1	-11.744	-8.2525	-12.769	0.125442	0	1.179
FBgn0037657	hyx	-11.042	-10.59	-12.737	-1.96212	-2.48732	1.515
FBgn0015949	hrg	-12.361	-8.9123	-12.701	-1.52264	-1.96279	1.608
FBgn0005278	Sam-S	-8.8737	-14.4	-12.644	-0.863405	-1.17601	2.003
FBgn0028665	VhaAC39-1	-9.4464	-7.5226	-12.628	0.784674	0.79095	1.994
FBgn0000259	CkIIbeta	-8.04	-15.763	-12.527	-0.863405	-1.17601	1.792
FBgn0026741	mRpL18	-11.451	-9.8509	-12.507	-0.643661	-0.913749	1.363
FBgn0032517	CG7099	-11.341	-8.5836	-12.477	0.345186	0.266427	0.898
FBgn0030678	CG11679	-12.824	-8.9384	-12.476	-0.643661	-0.913749	1.283
FBgn0032223	GATAd	-11.421	-11.628	-12.474	0.56493	0.528688	0.882
FBgn0016120	ATPsynD	-10.098	-11.928	-12.462	-1.74238	-2.22506	2.495
FBgn0260460	mRpS34	-8.8749	-11.734	-12.415	-0.643661	-0.913749	1.6
FBgn0035854	CG8005	-9.7239	-12.42	-12.365	0.0155704	-0.126965	1.268
FBgn0036300	CG10688	-9.711	-10.591	-12.348	0.455058	0.397558	1.56
FBgn0038872	Nelf-A	-10.42	-12.037	-12.334	0.784674	0.79095	1.343
FBgn0001297	kay	-8.1921	-14.287	-12.322	-2.1624	-0.258095	2.151
FBgn0020497	emb	-8.0069	-12.191	-12.312	-0.643661	-0.913749	1.765
FBgn0037121	Rpb8	-10.865	-8.6515	-12.222	-1.63251	-2.09392	1.645
FBgn0013347	TfIIA-S	-7.9846	-10.104	-12.217	0.0155704	-0.126965	1.906
FBgn0032915	CG12050	-8.608	-13.583	-12.155			1.478
FBgn0003279	RpL4	-6.433	-17.141	-12.112	-26.2136	-3.2741	3.566
FBgn0030081	CG7246	-12.028	-9.1812	-12.007	0.0155704	-0.126965	1.147
FBgn0066304	Rpp20	-10.792	-9.8837	-12.007	0.0155704	-0.126965	0.603
FBgn0033520	Prx2540-1	-12.975	-9.0509	-11.963	-0.314045	-0.520357	0.569
FBgn0024998	CG2685	-7.0937	-13.656	-11.891	-30.6084	-3.79862	1.174
FBgn0033155	Br140	-10.9	-6.4323	-11.849	-1.74238	-2.22506	1.302
FBgn0004107	Cdk2	-8.3374	-13.457	-11.803	-40.4969	-4.9788	1.093
FBgn0001986	l(2)35Df	-9.1907	-11.172	-11.762	0.0155704	-0.126965	1.525
FBgn0030676	CG12379	-8.4168	-13.144	-11.742	1.44391	1.57773	0.859
FBgn0261112	APP-BP1	-9.7769	-11.502	-11.721	0.894546	0.92208	1.402
FBgn0037573	eIF4AIII	-9.5324	-11.668	-11.648	-0.314045	-0.520357	1.965
FBgn0031493	CG3605	-9.9049	-8.8839	-11.645	-1.52264	-1.96279	1.563
FBgn0029161	slmo	-8.4159	-8.5359	-11.593	-0.973277	-1.30714	2
FBgn0261592	RpS6	-7.4904	-13.813	-11.563	-21.8187	-2.74958	2.976
FBgn0030733	UQCR-14	-8.9404	-11.635	-11.553	0.0155704	-0.126965	2.296
FBgn0029980	CG10778	-7.9702	-9.9614	-11.53	0.125442	0.00416579	1.465
FBgn0024733	RpL10	-7.8015	-7.6821	-11.525	-39.3982	-4.84767	3.34
FBgn0010382	CycE	-8.3857	-8.2693	-11.507	-52.2927	-5.76558	1.161
FBgn0032518	RpL24	-7.6119	-9.5542	-11.494	-36.102	-4.45428	3.473
FBgn0038145	Droj2	-8.9768	-6.1612	-11.479	0.345186	0.266427	2.38
FBgn0015024	CkIalpha	-7.2398	-14.219	-11.45	-1.74238	0	1.817
FBgn0014869	Pglym78	-9.684	-9.5474	-11.435	-0.0943016	-0.258095	1.969
FBgn0039348	Npl4	-9.4221	-11.446	-11.41	-0.279324	-0.323661	1.645
FBgn0051710	CG31710	-10.892	-9.9648	-11.408	0.455058	0.397558	0.769
FBgn0264357	SNF4Agamma	-7.6559	-14.334	-11.381	-0.331263	0.441268	1.131
FBgn0014010	Rab5	-10.586	-7.6276	-11.334	0.894546	0.92208	2.015
FBgn0034237	eIF3-S9	-6.5046	-11.43	-11.333	-29.5097	-3.66749	2.411
FBgn0030670	Pis	-6.472	-14.34	-11.326	-0.423917	-0.651487	1.452
FBgn0000064	Ald	-9.7622	-8.6097	-11.319	-1.85225	-2.35619	2.534
FBgn0037270	CG9769	-9.1983	-11.064	-11.309	-22.9174	-2.88071	2.714
FBgn0033571	Rpb5	-7.0383	-9.8332	-11.302	-1.63251	-2.09392	1.901
FBgn0020510	Abi	-7.4354	-10.738	-11.291	-0.423917	-0.651487	1.583
FBgn0032988	Tif-IA	-9.5743	-10.297	-11.273	-0.92695	-0.848183	1.538
FBgn0023510	Rbcn-3B	-9.1664	-7.7611	-11.255	0.0155704	-0.126965	1.178
FBgn0029504	CHES-1-like	-8.9607	-8.6705	-11.254	0.784674	0.79095	0.918
FBgn0004363	porin	-8.27	-13.258	-11.239	-0.533789	-0.782618	2.693
FBgn0003941	RpL40	-7.9527	-12.596	-11.184	-35.0033	-4.32315	3.34
FBgn0020386	Pdk1	-8.9984	-12.751	-11.171	0.235314	0.135296	1.383
FBgn0015296	Shc	-7.2061	-11.747	-11.132	0.345186	0.266427	1.726
FBgn0086472	RpS25	-8.8084	-11.07	-11.129	-1.41277	-1.83166	3.528
FBgn0027378	MRG15	-10.609	-3.036	-11.104	-0.0943016	-0.258095	1.402
FBgn0261283	SREBP	-11.171	-7.4078	-11.095	-25.1148	-3.14297	2.479
FBgn0032354	CG4788	-7.5413	-13.057	-11.089	0.674802	0.659819	0.973
FBgn0259203	CG42307	-8.3372	-9.9628	-11.087	0.56493	0.528688	1.259
FBgn0264492	CkIIalpha	-9.8268	-9.2392	-11.085	-1.85225	-2.35619	2.34
FBgn0039300	RpS27	-9.2597	-9.6182	-11.083	-2.072	-2.61845	3.152
FBgn0035271	CG2021	-10.557	-8.3573	-11.049	0.235314	0.135296	1.522
FBgn0028336	l(1)G0255	-7.8056	-12.014	-11.021	0.0155704	-0.126965	2.09
FBgn0029665	CG14270	-8.8692	-10.272	-11.005	0.894546	0.92208	1.363
FBgn0033060	CG7849	-9.115	-10.711	-10.99	-0.423917	-0.651487	0.948
FBgn0021761	Nup154	-9.3741	-10.219	-10.988	-1.41277	-1.83166	1.446
FBgn0264785	Hph	-8.8393	-11.594	-10.988	-0.0248584	-0.520357	1.512
FBgn0030086	CG7033	-7.4995	-10.181	-10.953	0.674802	0.659819	2.611
FBgn0032248	Bug22	-8.6381	-8.651	-10.912	0.56493	0.528688	1.281
FBgn0036398	upSET	-8.4841	-7.5913	-10.879	-26.2136	0	1.016
FBgn0015218	eIF-4E	-9.6613	-6.4748	-10.866	-0.973277	-1.30714	2.188
FBgn0036581	MED10	-8.5114	-9.4722	-10.844	-0.0943016	-0.258095	1.34
FBgn0283468	slmb	-8.7228	-8.8632	-10.833	-0.753533	-1.04488	1.477
FBgn0040066	wds	-9.6757	-8.1983	-10.824	0.345186	0.266427	1.713
FBgn0003942	RpS27A	-7.4467	-12.987	-10.823	-2.072	-2.61845	3.437
FBgn0028343	Ankle2	-10.595	-7.7054	-10.819	-1.55146	-1.43827	1.572
FBgn0035853	UbcE2M	-9.7468	-9.5648	-10.793	1.33403	1.4466	1.793
FBgn0033086	CG9410	-9.4677	-9.7764	-10.784	0.443548	0.725384	1.125
FBgn0001995	mRpL4	-8.4653	-9.0233	-10.767	0.56493	0.528688	1.71
FBgn0011742	Arp2	-8.7942	-9.2878	-10.739	-0.423917	-0.651487	1.808
FBgn0037621	M1BP	-9.069	-8.6644	-10.729	-1.30289	-1.70053	1.613
FBgn0038876	CG5919	-8.4239	-8.788	-10.7	0.894546	0.92208	1.39
FBgn0010438	mtSSB	-9.0465	-9.4792	-10.7	0.784674	0.79095	2.142
FBgn0039233	CG7006	-9.8925	-8.1725	-10.676	0.674802	0.659819	1.636
FBgn0086710	RpL30	-7.8154	-9.8471	-10.674	-29.5097	-3.66749	3.369
FBgn0035713	velo	-9.0383	-8.8071	-10.658	-29.5088	-1.83166	1.681
FBgn0031951	r2d2	-12.117	-4.2052	-10.652	-0.863405	-1.17601	1.413
FBgn0003371	sgg	-6.4745	-12.641	-10.631	-0.360277	-0.19253	1.717
FBgn0000253	Cam	-7.4343	-12.275	-10.602	0.235314	0.135296	2.539
FBgn0024238	Fim	-10.566	-6.5641	-10.599	0.235314	0.135296	1.836
FBgn0052230	ND-MLRQ	-10.228	-6.4631	-10.594	0.455058	0.397558	2.2
FBgn0001086	fzy	-9.1607	-7.7547	-10.586	-58.0764	-7.07689	1.688
FBgn0262716	Arp3	-8.6958	-6.6316	-10.57	0.894546	0.92208	2.389
FBgn0032149	CG4036	-8.345	-8.8658	-10.506	-0.314045	-0.520357	1.673
FBgn0030321	CG1703	-9.2437	-8.9535	-10.498	0.56493	0.528688	2.007
FBgn0040319	Gclc	-6.8581	-12.427	-10.496	0.455058	0.397558	1.83
FBgn0263757	Rpb4	-11	-6.4487	-10.481	0	0.00416579	0.939
FBgn0051957	CG31957	-9.2083	-8.9675	-10.478	-0.423917	-0.651487	0.937
FBgn0003676	T-cp1	-11.503	-6.7986	-10.438	-0.423917	-0.651487	2.327
FBgn0028968	gammaCOP	-8.2202	-7.9775	-10.423	-26.2136	-3.2741	1.943
FBgn0034967	eIF-5A	-7.7243	-5.9516	-10.402	-0.643661	-0.913749	3.037
FBgn0003346	RanGAP	-7.0031	-10.492	-10.4			1.755
FBgn0033038	CG7791	-9.9563	-7.8942	-10.386	0.345186	0.266427	1.38
FBgn0015818	Spx	-8.5152	-8.8427	-10.36	-25.1148	-3.14297	1.68
FBgn0052438	SMC5	-9.493	-8.2966	-10.352	0.56493	0.528688	1.091
FBgn0039691	IntS11	-8.3163	-10.609	-10.348	-0.0943016	-0.258095	1.897
FBgn0033485	RpLP0-like	-9.4109	-7.5048	-10.347	-0.863405	-1.17601	1.828
FBgn0262734	Rbp2	-6.8526	-10.339	-10.32	0.235314	0.135296	2.33
FBgn0032054	CG13090	-8.7381	-9.9501	-10.314	1.00442	1.05321	1.477
FBgn0032006	Pvr	-6.3004	-13.464	-10.299	-0.863405	-1.17601	2.222
FBgn0010278	Ssrp	-8.4008	-10.845	-10.291	-25.1148	-3.14297	2.193
FBgn0086443	Aats-asn	-6.4928	-12.957	-10.257	0.345186	0.266427	2.338
FBgn0020620	RN-tre	-10.435	-7.5024	-10.251	0.674802	0.659819	1.697
FBgn0085212	CG34183	-11.023	-4.9657	-10.247	1.11429	1.18434	0.825
FBgn0039904	Hcf	-10.143	-6.3618	-10.229	-0.204174	-0.389226	1.135
FBgn0029971	ND-MNLL	-7.2293	-9.3053	-10.218	-0.643661	-0.913749	2.131
FBgn0026873	MED18	-7.821	-11.199	-10.205	0.56493	0.528688	1.569
FBgn0000581	E(Pc)	-8.4898	-9.133	-10.202	-1.34912	-1.5694	1.273
FBgn0032906	RPA2	-9.3233	-6.9173	-10.192	-0.314045	-0.520357	2.127
FBgn0036804	Sgf11	-6.2349	-9.0391	-10.19	1.55378	1.70886	1.361
FBgn0025724	beta'COP	-8.8469	-8.9271	-10.169	-21.8187	-2.74958	2.055
FBgn0033081	geminin	-8.4756	-8.6879	-10.156	-1.63251	-2.09392	1.914
FBgn0034503	MED8	-8.9115	-8.727	-10.141	2.21301	2.49565	1.417
FBgn0002607	RpL19	-5.8511	-13.093	-10.119	-42.6944	-5.24106	3.704
FBgn0000100	RpLP0	-9.5274	-7.1013	-10.101	-26.2136	-3.2741	3.365
FBgn0036239	Pop2	-6.569	-10.362	-10.098	-0.423917	-0.651487	1.808
FBgn0028331	l(1)G0289	-7.1055	-10.819	-10.079	0.784674	0.79095	2.102
FBgn0259791	bora	-8.6281	-6.9184	-10.071	-1.63251	-2.09392	1.092
FBgn0033259	CG11210	-7.6209	-6.1005	-10.052	0.674802	0.659819	1.352
FBgn0033608	CG13220	-10.125	-9.8009	-9.9914	-0.314045	-0.520357	1.878
FBgn0025674	CycK	-6.373	-9.3062	-9.9821	0.235314	0.135296	1.854
FBgn0015582	dare	-5.6822	-13.082	-9.9754	0.0155704	-0.126965	1.305
FBgn0033766	CG8771	-6.7622	-9.7794	-9.966			1.023
FBgn0030969	Usp39	-6.0219	-10.278	-9.9152	0.455058	0.397558	1.412
FBgn0261602	RpL8	-7.4408	-10.029	-9.9088	-37.2008	-4.58541	3.165
FBgn0040005	CG17883	-10.097	-7.763	-9.8878	-0.204174	-0.389226	1.246
FBgn0010198	RpS15Aa	-6.6073	-7.2922	-9.8712	-27.8326	-3.40523	3.131
FBgn0034727	mRpS29	-7.3634	-6.405	-9.8587	-0.423917	-0.651487	1.602
FBgn0010280	Taf4	-8.8734	-8.6573	-9.8415	-1.30289	-1.70053	1.609
FBgn0033185	CG1603	-6.6558	-8.5279	-9.8306	-1.30289	-1.70053	0.984
FBgn0030274	Lint-1	-9.2717	-7.0644	-9.8288	-0.828684	-0.979314	1.287
FBgn0038834	RpS30	-5.7367	-12.484	-9.8168	-29.5097	-3.66749	3.492
FBgn0004889	tws	-9.912	-7.3868	-9.8167	-0.261915	0.0697311	1.515
FBgn0263977	Tim17b	-9.669	-5.9879	-9.7901			2.349
FBgn0014366	noi	-7.9098	-7.6144	-9.7893	-38.2995	-4.71654	1.541
FBgn0037344	CG2926	-8.2456	-8.6632	-9.7777	-1.52264	-1.96279	1.359
FBgn0004066	Prosalpha4	-6.3344	-9.0103	-9.7484	-0.753533	-1.04488	2.367
FBgn0037667	CG16734	-7.0711	-9.0355	-9.7476	0.894546	0.92208	0.902
FBgn0033673	CG8298	-5.8754	-11.923	-9.7259	0.674802	0.659819	1.003
FBgn0260407	mRpS23	-11.624	-6.2545	-9.7208	0.455058	0.397558	1.423
FBgn0010421	TfIIFbeta	-3.7585	-13.732	-9.7056	0.0155704	0	1.192
FBgn0031832	CG9596	-6.4899	-10.253	-9.6851	-0.204174	-0.389226	1.226
FBgn0030306	Spase25	-9.9717	-8.4111	-9.6328	-0.533789	-0.782618	1.98
FBgn0001404	egh	-8.4825	-8.0938	-9.6218	0.455058	0.397558	1.431
FBgn0029823	CG3011	-6.8618	-10.942	-9.588	0.235314	0.135296	2.241
FBgn0011763	Dp	-9.2436	-6.4637	-9.5378	-32.8059	-4.06088	1.732
FBgn0010315	CycD	-7.2846	-8.4627	-9.5295	-40.4969	0	1.267
FBgn0260771	Larp7	-6.6519	-10.764	-9.523	0.0155704	0	0.904
FBgn0004838	Hrb27C	-11.239	-5.332	-9.4928	-0.314045	-0.520357	2.532
FBgn0002590	RpS5a	-5.541	-12.505	-9.4905	-28.411	-3.53636	3.551
FBgn0020255	Ran	-6.1016	-11.824	-9.4518	-29.5097	-3.66749	2.592
FBgn0010607	l(2)05714	-7.235	-8.4272	-9.4498	-0.314045	-0.520357	1.099
FBgn0035762	Rint1	-6.0471	-10.73	-9.4356	-0.314045	-0.520357	1.128
FBgn0259176	bun	-8.9524	-7.5354	-9.4071	-1.58983	1.4466	1.958
FBgn0011769	Fdx1	-6.5058	-7.2066	-9.3475	-0.863405	-1.17601	1.382
FBgn0004378	Klp61F	-8.1042	-8.139	-9.3347	-30.6084	0	1.525
FBgn0000575	emc	-9.8621	-6.8534	-9.3324	-0.204174	0	1.423
FBgn0023083	fray	-9.6096	-7.768	-9.3131	-0.0943016	-0.258095	1.307
FBgn0262116	RNASEK	-5.8279	-9.076	-9.299			1.796
FBgn0026427	Su(var)2-HP2	-9.5922	-6.3605	-9.2685	1.22416	1.31547	1.017
FBgn0265974	ttv	-8.5129	-7.0593	-9.2526	1.11429	1.18434	0.93
FBgn0038168	omd	-7.0101	-9.1193	-9.2333	-1.63251	-2.09392	1.212
FBgn0038609	Nup43	-7.2546	-8.4996	-9.1738	-0.533789	-0.782618	1.588
FBgn0033842	cbc	-8.1145	-7.8813	-9.1565	0.455058	0.397558	1.334
FBgn0086694	Bre1	-9.3781	-4.9754	-9.1437	-0.423917	-0.651487	1.376
FBgn0004419	me31B	-6.2188	-7.5331	-9.1219	-1.08315	-1.43827	1.752
FBgn0029718	mRpL30	-6.3257	-9.2746	-9.1041	-0.423917	-0.651487	1.69
FBgn0041781	SCAR	-8.26	-8.0255	-9.1016	-0.643661	-0.913749	1.697
FBgn0011836	Taf2	-5.9701	-9.975	-9.0985	-0.753533	-1.04488	1.126
FBgn0038235	CG8461	-7.6034	-8.0346	-9.0766	1.33403	1.4466	0.783
FBgn0036990	mRpL15	-6.4377	-9.2718	-9.0759	-0.753533	-1.04488	1.426
FBgn0032919	CG9253	-6.8358	-10.503	-9.0716	0.0155704	-0.126965	1.842
FBgn0025582	Int6	-8.1056	-7.4344	-9.0678	-31.7072	-3.92975	2.416
FBgn0265998	Doa	-4.9452	-11.663	-9.0621	0.208362	0.310137	0.904
FBgn0015795	Rab7	-9.6976	-7.303	-9.0557	-0.0943016	-0.258095	1.823
FBgn0051184	LSm3	-6.2653	-9.4551	-9.0304	0.235314	0.135296	1.774
FBgn0016978	snRNP-U1-70K	-5.844	-9.9403	-9.0155	0.235314	0.135296	1.758
FBgn0033378	tsu	-6.3872	-8.5865	-8.9991	-0.0943016	-0.258095	2.055
FBgn0267350	PI4KIIIalpha	-5.5371	-11.021	-8.9609	-0.533789	-0.782618	1.279
FBgn0004652	fru	-7.4621	-7.2457	-8.9534	-28.7179	-0.258095	1.715
FBgn0024887	kin17	-7.0337	-8.6781	-8.9341	-0.753533	-1.04488	1.139
FBgn0030354	Upf1	-6.6383	-8.6792	-8.9269	-0.753533	-1.04488	1.457
FBgn0259984	kuz	-8.755	-7.0768	-8.9148	-0.423917	-0.651487	1.633
FBgn0035878	CG7182	-8.7475	-5.4241	-8.9136	0.345186	0.266427	1.902
FBgn0010770	ppan	-6.8224	-7.3901	-8.8855	-1.30289	-1.70053	1.472
FBgn0032020	CG7787	-6.3936	-6.4839	-8.8748	0.235314	0.135296	1.694
FBgn0266421	RPA3	-8.0927	-7.6092	-8.8715	-0.204174	-0.389226	1.463
FBgn0003189	r	-3.4861	-13.155	-8.8681	-0.379556	-0.432936	1.741
FBgn0032818	CG10628	-7.6132	-8.5571	-8.8599	0.784674	0.79095	1.357
FBgn0036569	CG5414	-5.9376	-11.076	-8.8523	0.0155704	-0.126965	0.658
FBgn0037206	CG12768	-7.6759	-8.8918	-8.8341	-1.08315	0	1.365
FBgn0011766	E2f1	-7.7746	-7.3137	-8.832	-40.4969	-4.9788	1.808
FBgn0036696	CG14057	-6.1019	-10.703	-8.8282	0.125442	0.00416579	1.53
FBgn0033019	CG10395	-7.4418	-9.1063	-8.7921	0.235314	0.135296	0.713
FBgn0266410	CG45050	-9.117	-6.5913	-8.7834	0.73264	0.79095	1.55
FBgn0011217	eff	-7.664	-6.1845	-8.7767	-25.1148	-3.14297	2.273
FBgn0029158	Las	-8.5548	-7.3853	-8.7382	-0.0943016	-0.258095	1.211
FBgn0035692	CG13298	-6.1419	-9.0989	-8.7222	-1.30289	-1.70053	1.751
FBgn0260858	Ykt6	-4.109	-10.073	-8.7189	0.784674	0.79095	1.449
FBgn0259199	Snup	-6.2076	-8.4276	-8.7144	-1.03682	-0.126965	0.799
FBgn0086904	Nacalpha	-8.1847	-6.4901	-8.7142	-0.0943016	-0.258095	3.142
FBgn0283521	lola	-8.8277	-5.9008	-8.7069	0	0.0915862	2.449
FBgn0028474	CG4119	-6.5556	-7.374	-8.6944	-1.08315	-1.43827	1.465
FBgn0010621	Cct5	-9.1901	-6.8221	-8.6922	0.455058	0.397558	2.764
FBgn0010417	Taf6	-5.5095	-7.3726	-8.6712	-0.423917	-0.651487	1.289
FBgn0040931	CG9034	-6.4344	-9.7564	-8.6694	-1.52264	-1.96279	1.967
FBgn0000319	Chc	-7.819	-6.578	-8.6672	-1.08315	-1.43827	2.183
FBgn0261790	SmE	-6.7913	-7.7876	-8.6622	-31.7072	-3.92975	1.964
FBgn0264816	koko	-4.7847	-10.439	-8.6572	0.437745	0.594254	1.08
FBgn0262647	Nup160	-6.7698	-8.2154	-8.6538	-0.857602	-1.04488	1.322
FBgn0035122	mRpL17	-6.1231	-9.6304	-8.648	-0.753533	-1.04488	1.656
FBgn0029833	MCTS1	-6.9053	-8.3277	-8.6428	-0.753533	-1.04488	1.66
FBgn0283451	br	-8.9834	-5.7305	-8.6187	-1.80007	-0.520357	1.022
FBgn0027948	msps	-7.2044	-8.6054	-8.6158	-0.204174	-0.389226	1.59
FBgn0011640	lark	-10.777	-3.8379	-8.6151	-0.423917	0	1.964
FBgn0033912	RpS23	-6.6683	-6.9943	-8.6045	-1.52264	-1.96279	3.64
FBgn0027090	Aats-gln	-7.3539	-8.0176	-8.5789	0.125442	0.00416579	1.84
FBgn0035111	CG16940	-6.5713	-9.0268	-8.5724	1.00442	1.05321	1.172
FBgn0023527	CG3071	-5.9307	-9.6567	-8.5663	0.235314	0.135296	1.519
FBgn0027951	MTA1-like	-7.4976	-7.4087	-8.5638	-0.0943016	0	1.494
FBgn0037351	RpL13A	-6.717	-8.7561	-8.5635	-35.0033	-4.32315	3.809
FBgn0039274	CG11920	-5.5016	-9.5839	-8.5478	0.674802	0.659819	1.161
FBgn0000426	SmF	-7.2561	-6.73	-8.5422	-30.6084	0	2.144
FBgn0010812	unc-45	-6.1438	-8.0782	-8.5085	0.674802	0.659819	1.32
FBgn0023508	Ocrl	-3.2285	-13.213	-8.5063	-0.423917	-0.651487	1.484
FBgn0033636	tou	-7.8505	-7.3249	-8.5042	0.56493	0	1.57
FBgn0034350	CG5189	-6.2847	-8.5904	-8.5035	0.0444891	-0.0613995	1.383
FBgn0035987	CG3689	-7.5855	-7.0113	-8.4878	-0.0943016	-0.258095	1.813
FBgn0037926	Elp1	-6.6831	-8.1628	-8.4684	-0.533789	-0.782618	1.565
FBgn0037220	CG14641	-5.2437	-10.431	-8.4594	0.674802	0.659819	1.817
FBgn0262519	Mi-2	-6.6745	-6.9797	-8.4585	-1.28548	-1.30714	1.932
FBgn0036007	path	-6.9843	-5.0778	-8.4474	-0.314045	-0.520357	1.437
FBgn0004654	Pgd	-5.6238	-9.6629	-8.4308	-0.0943016	-0.258095	2.113
FBgn0261383	IntS6	-7.1147	-5.6016	-8.4304	-0.643661	-0.913749	1.08
FBgn0023513	CG14803	-6.2778	-8.9256	-8.4275	1.33403	1.4466	1.142
FBgn0260789	mxc	-7.4435	-7.5659	-8.4225	0.0155704	-0.126965	0.883
FBgn0032030	Wdr82	-7.3689	-8.1216	-8.4198	0.455058	0.397558	1.656
FBgn0029897	RpL17	-5.5952	-8.0883	-8.416	-29.5097	-3.66749	3.582
FBgn0031052	CG14215	-4.6107	-8.7912	-8.4039	-1.30289	-1.70053	1.296
FBgn0016131	Cdk4	-5.2717	-10.787	-8.3993	-21.8187	-2.74958	1.424
FBgn0030858	IntS2	-5.659	-10.618	-8.3932	-1.96212	-2.48732	1.416
FBgn0019936	RpS20	-4.7546	-10.419	-8.3842	-1.96212	-2.48732	3.244
FBgn0040075	rept	-5.7842	-7.5434	-8.3783	-0.0943016	-0.258095	1.832
FBgn0261609	eIF-2alpha	-5.5128	-6.9038	-8.3765	-1.74238	-2.22506	2.362
FBgn0262743	Fs(2)Ket	-8.6488	-6.4792	-8.3678	-36.102	-4.45428	1.538
FBgn0004401	Pep	-7.228	-7.5045	-8.362	-0.533789	-0.782618	2.312
FBgn0039159	mRpS24	-4.7726	-7.983	-8.3498	-0.753533	-1.04488	1.307
FBgn0022724	Taf8	-6.0285	-8.1399	-8.3386	0.125442	0.00416579	1.102
FBgn0010741	l(3)01239	-8.9903	-7.3718	-8.3373	-0.204174	-0.389226	2.062
FBgn0040475	SH3PX1	-6.5564	-5.1876	-8.3314	0.0155704	-0.126965	1.836
FBgn0038224	ATPsynE	-7.4136	-8.1648	-8.3247	-1.41277	-1.83166	2.225
FBgn0035770	pst	-3.9472	-12.095	-8.3247	1.11429	1.18434	1.886
FBgn0003165	pum	-7.5079	-6.3104	-8.3094	-0.897935	0.725384	1.784
FBgn0033883	CG16935	-8.1886	-6.9139	-8.3072	0.125442	0.00416579	1.49
FBgn0004087	Dhfr	-6.3226	-9.0364	-8.3038	0.674802	0.659819	1.667
FBgn0019938	RpI1	-7.8151	-6.6014	-8.2962	0.894546	0.92208	1.445
FBgn0053260	CG33260	-6.9463	-7.0007	-8.2959	-0.533789	-0.782618	0.435
FBgn0036815	HipHop	-6.1435	-8.8821	-8.2916	0.0155704	-0.126965	1.597
FBgn0015509	Cul1	-5.7706	-7.7765	-8.2779	-0.533789	-0.782618	1.783
FBgn0030802	DENR	-6.3051	-9.0729	-8.2678	-0.314045	-0.520357	1.681
FBgn0021906	RFeSP	-7.4811	-6.589	-8.2617	-1.30289	-1.70053	2.396
FBgn0034243	Ns2	-4.6721	-8.7413	-8.2049	-0.863405	-1.17601	1.614
FBgn0031228	ND-15	-9.0433	-6.4996	-8.1872	-1.96212	-2.48732	2.065
FBgn0030096	Zpr1	-9.0252	-4.7043	-8.184	-0.423917	-0.651487	1.441
FBgn0038678	mRpL55	-6.0279	-7.5165	-8.1811	-0.533789	-0.782618	1.454
FBgn0011741	Arp6	-7.7923	-7.2824	-8.1575	-0.423917	-0.651487	1.656
FBgn0036958	CG17233	-6.8656	-7.8807	-8.1537	-1.63251	0	1.408
FBgn0036038	defl	-6.5688	-7.9296	-8.1495	-0.753533	-1.04488	1.18
FBgn0263042	CG43337	-7.2358	-7.8487	-8.1179	-0.0943016	0	0.654
FBgn0033900	CG8257	-5.1487	-9.9579	-8.1127	0.125442	0.00416579	0.811
FBgn0034310	Nup75	-3.6144	-11.668	-8.1021	-0.753533	-1.04488	1.533
FBgn0044511	mRpS21	-6.4517	-6.2303	-8.0964	-0.314045	-0.520357	1.699
FBgn0001612	Grip91	-6.7594	-7.7338	-8.087	1.44391	1.57773	1.138
FBgn0039302	Nup358	-7.6709	-4.9511	-8.0592	0.235314	0.135296	1.703
FBgn0022936	CycH	-4.8495	-10.358	-8.0442	0.784674	0.79095	1.284
FBgn0010220	Dbp45A	-5.4033	-8.3976	-8.0418	0.784674	0.79095	1.381
FBgn0264962	Pcf11	-4.8525	-9.0559	-8.0413	-41.5956	0	1.191
FBgn0031066	COX6B	-9.2112	-4.5055	-8.0289	-1.41277	-1.83166	2.466
FBgn0050499	CG30499	-7.2377	-7.1083	-8.0282	-0.973277	-1.30714	1.879
FBgn0026409	Mpcp	-7.3819	-8.5774	-8.0199	-0.973277	-1.30714	2.642
FBgn0036928	Tom20	-7.1167	-5.3081	-8.0117	-0.314045	-0.520357	2.224
FBgn0259982	l(2)35Cc	-6.4627	-7.2969	-8.0105	-0.314045	-0.520357	1.079
FBgn0052350	Vps11	-7.2874	-7.7787	-7.9917	0.0155704	-0.126965	0.657
FBgn0022023	eIF-3p40	-6.7622	-5.8034	-7.9914	-1.96212	-2.48732	2.596
FBgn0036030	CG6767	-6.6222	-7.1103	-7.9716	-23.1869	-2.70587	1.469
FBgn0263755	Su(var)3-9	-5.6018	-6.1589	-7.9672	-1.9157	-1.43827	1.061
FBgn0015019	Cctgamma	-4.6392	-9.8871	-7.9505	-0.423917	-0.651487	2.568
FBgn0033699	RpS11	-6.158	-7.1081	-7.9361	-1.25657	-1.24158	3.506
FBgn0283469	Vps4	-4.9831	-8.0177	-7.9327	0	-2.48732	2.087
FBgn0020653	Trxr-1	-6.2464	-5.48	-7.9165	-0.204174	-0.389226	2.582
FBgn0025825	HDAC3	-4.2209	-11.109	-7.9048	0.345186	0.266427	1.559
FBgn0039254	Nmnat	-6.9385	-6.7977	-7.896	0.0155704	-0.126965	1.149
FBgn0010269	Dsor1	-5.8488	-9.3941	-7.8825	0.125442	0.00416579	1.28
FBgn0028426	JhI-1	-6.2218	-7.5924	-7.8683	-0.423917	-0.651487	1.207
FBgn0053229	CG33229	-9.253	-6.3343	-7.8676	-0.354474	-0.258095	1.351
FBgn0052103	CG32103	-6.1266	-8.2238	-7.8651	0.414629	0.659819	1.622
FBgn0036316	CG10960	-6.2017	-8.0175	-7.8482	0.651686	0.725384	1.608
FBgn0267330	KdelR	-8.7797	-3.7417	-7.8469	-0.0943016	-0.258095	2.512
FBgn0262656	Myc	-6.1465	-9.6	-7.8318	-54.7803	0	1.756
FBgn0023171	rnh1	-8.1084	-6.1797	-7.8288	-0.863405	-1.17601	1.342
FBgn0000559	EF2	-5.7433	-8.8115	-7.8225	-0.0943016	-0.258095	3.454
FBgn0035164	CG13901	-6.7323	-5.0152	-7.8224	0.56493	0.528688	1.43
FBgn0262739	AGO1	-8.5285	-5.8129	-7.8163	-2.072	-2.61845	1.628
FBgn0266490	CG45089	-5.9481	-6.7802	-7.8126			1.586
FBgn0037202	Ssl1	-6.401	-7.2049	-7.8008	0.125442	0.00416579	1.383
FBgn0001994	crp	-9.1443	-4.4538	-7.7956	-1.63251	-2.09392	1.487
FBgn0034728	rad50	-8.5133	-5.4254	-7.7835	0.235314	0.135296	1.439
FBgn0035032	ATPsynF	-6.94	-7.1768	-7.7775	-1.14669	-1.11044	2.588
FBgn0053217	CG33217	-7.6423	-6.4887	-7.7704			0.574
FBgn0263603	Zn72D	-7.6343	-5.4876	-7.767	-0.533789	-0.782618	1.505
FBgn0022943	Cbp20	-7.0749	-5.115	-7.7642	-2.072	-2.61845	1.564
FBgn0040512	zetaCOP	-8.3759	-5.5446	-7.7581	-31.7072	-3.92975	2.15
FBgn0033715	CG8490	-5.5207	-8.5768	-7.7561	-0.533789	-0.782618	1.345
FBgn0030761	CG9784	-6.4558	-7.3477	-7.6845	-0.0943016	-0.258095	1.185
FBgn0026089	CG14817	-4.6935	-8.5173	-7.6688	-0.533789	-0.782618	1.878
FBgn0035766	eco	-8.9501	-4.2228	-7.6385	-1.19302	-1.5694	1.478
FBgn0000150	awd	-5.2208	-9.3334	-7.6311	0.0155704	-0.126965	3.28
FBgn0023177	Pp4-19C	-5.2512	-8.0813	-7.609	-1.84645	-2.22506	1.851
FBgn0051992	gw	-7.9623	-5.5513	-7.6073	-41.2484	-4.58541	1.687
FBgn0032849	mRpS18B	-6.9496	-7.251	-7.6055	0.125442	0.00416579	1.48
FBgn0032393	CG12264	-4.9959	-9.6713	-7.5992	-0.204174	-0.389226	2.092
FBgn0260970	Ubr3	-6.4154	-9.0682	-7.5984	0.131245	0.135296	1.288
FBgn0029176	Ef1gamma	-5.8242	-8.8424	-7.5881	-27.3123	-3.40523	3.115
FBgn0267385	PyK	-5.3988	-8.6429	-7.5836	0.235314	0.135296	2.479
FBgn0051368	CG31368	-8.3219	-5.1698	-7.5783	0.0560949	0.200862	1.093
FBgn0029529	CG13365	-4.3559	-10.218	-7.5576	-0.0943016	-0.258095	1.397
FBgn0037481	MAGE	-6.9616	-5.3666	-7.5544	0.345186	0.266427	1.155
FBgn0038234	mRpL11	-6.7448	-6.5148	-7.5471	-1.08315	-1.43827	1.312
FBgn0037924	CG14712	-7.391	-5.4042	-7.5459	-37.2008	-4.58541	1.06
FBgn0267861	Maf1	-6.5679	-5.5138	-7.5395			1.022
FBgn0052708	CG32708	-7.5861	-6.4021	-7.5334	0.56493	0.528688	1.362
FBgn0004901	Prat	-3.776	-10.894	-7.5106	0.56493	0.528688	1.639
FBgn0021875	Zfrp8	-4.1944	-9.7519	-7.4933	0.235314	0.135296	1.343
FBgn0004797	mdy	-8.3666	-6.1738	-7.4853	-0.418019	0.0697311	0.925
FBgn0262527	nsl1	-8.0546	-4.9255	-7.4754	-1.74238	-2.22506	1.512
FBgn0086371	poly	-5.9053	-6.8073	-7.4659	0.0155704	-0.126965	1.533
FBgn0036973	Rbbp5	-5.9118	-7.5959	-7.4547	-0.00754542	-0.0613995	1.052
FBgn0029785	RpL35	-3.6374	-10.762	-7.4532	-31.7072	-3.92975	3.389
FBgn0011785	BRWD3	-6.4637	-4.3066	-7.4428	-0.111614	0.397558	1.246
FBgn0266916	Cenp-C	-5.9706	-7.7306	-7.4274	-36.102	-4.45428	1.08
FBgn0036462	mRpL39	-7.9768	-5.373	-7.4188	-1.19302	-1.5694	1.702
FBgn0027329	Tcp-1zeta	-5.1069	-5.2663	-7.4172	0.784674	0.79095	2.493
FBgn0019644	ATPsynB	-7.0877	-6.0854	-7.4104	-25.1148	-3.14297	2.502
FBgn0028475	Hrd3	-6.7484	-4.7943	-7.397	-0.0943016	-0.258095	1.467
FBgn0030809	Ubr1	-5.5074	-6.0825	-7.3867	-0.643661	-0.913749	1.448
FBgn0082598	akirin	-6.824	-5.993	-7.3838	-28.411	-3.53636	2.071
FBgn0024285	Srp54	-5.6866	-6.1088	-7.3573	-0.753533	-1.04488	1.908
FBgn0030851	CG8326	-5.3991	-8.3722	-7.3542	-0.204174	-0.389226	1.047
FBgn0040285	Scamp	-8.653	-4.522	-7.3495	-0.423917	-0.651487	1.797
FBgn0030871	CG8142	-6.1431	-6.426	-7.3389	0.455058	0.397558	1.602
FBgn0262467	Scox	-8.5307	-4.222	-7.3253	-1.52264	-1.96279	1.568
FBgn0002921	Atpalpha	-2.7193	-8.5069	-7.3057	0.56493	0.528688	2.208
FBgn0259978	vlc	-6.8112	-5.0853	-7.2864	-0.423917	-0.651487	1.384
FBgn0030420	CG12717	-6.317	-4.9104	-7.2717	-0.973277	-1.30714	0.763
FBgn0031604	Elp3	-5.044	-7.7975	-7.2714	-0.204174	-0.389226	1.649
FBgn0033740	dgt5	-6.1228	-5.2009	-7.2414	0.345186	0.266427	1.108
FBgn0265042	Irk1	-5.7636	-7.2394	-7.241	0.212198	0.200862	0.955
FBgn0031281	Saf6	-6.6917	-6.4791	-7.2292	0.235314	0.135296	0.894
FBgn0260464	CG9288	-6.0105	-6.4929	-7.2289	1.22416	1.31547	1.295
FBgn0025381	rush	-4.0801	-8.115	-7.2284	0.345186	0.266427	2.366
FBgn0038474	mRpS11	-9.5335	-3.0967	-7.2217	-0.314045	-0.520357	1.354
FBgn0029798	CG4078	-5.6623	-6.4207	-7.2208	-0.0943016	-0.258095	1.117
FBgn0028836	CSN7	-8.0622	-6.0052	-7.2181	-2.072	-2.61845	1.618
FBgn0033467	CG15863	-6.8423	-5.6829	-7.2127	0.125442	0.00416579	0.601
FBgn0000568	Eip75B	-7.6179	-5.487	-7.1966	-2.2164	0.397558	1.635
FBgn0027094	Aats-ala	-3.2391	-10.949	-7.1955	-1.52264	-1.96279	2.304
FBgn0033208	mRpL52	-4.5036	-8.1018	-7.1924	-0.0943016	-0.258095	1.552
FBgn0261791	SNRPG	-5.2677	-8.3868	-7.1711	-25.1148	-3.14297	2.25
FBgn0086785	Vps36	-7.6669	-5.445	-7.1572	0.455058	0.397558	1.344
FBgn0259722	CG42376	-6.4941	-5.5469	-7.1563	0.0155704	-0.126965	0.997
FBgn0086357	Sec61alpha	-6.1219	-6.6446	-7.1429	-25.1148	-3.14297	2.405
FBgn0003744	trc	-4.1335	-8.8145	-7.1349	0.345186	0.266427	1.418
FBgn0052576	CG32576	-6.1065	-5.6358	-7.1253	-0.0943016	-0.258095	1.321
FBgn0040929	CG12659	-6.0836	-4.4608	-7.1208	0.894546	0.92208	0.762
FBgn0033376	CG8777	-5.8894	-5.0235	-7.1172	0.235314	0.135296	0.934
FBgn0024196	robl	-5.2743	-6.7739	-7.1135	-0.643661	-0.913749	2.251
FBgn0001942	eIF-4a	-7.7824	-4.287	-7.0899	-45.9905	-5.63445	3.387
FBgn0010747	Srp54k	-6.4498	-6.3277	-7.0737	1.11429	1.18434	1.729
FBgn0036356	CG10222	-4.1228	-6.9082	-7.0623	0.125442	0.00416579	1.107
FBgn0011703	RnrL	-4.1351	-9.3204	-7.0528	-1.96212	-2.48732	1.909
FBgn0004888	Scsalpha	-5.8801	-7.027	-7.0439	-0.863405	-1.17601	2.289
FBgn0030366	Usp7	-4.1547	-8.0853	-7.0439	0.541814	0.594254	1.546
FBgn0087013	Karybeta3	-5.5893	-5.4863	-7.0342	0.235314	0.135296	2.319
FBgn0005683	pie	-5.5863	-4.5433	-7.0294	0.125442	0.00416579	1.098
FBgn0033029	Not3	-6.7321	-5.5061	-7.0228	-0.753533	-1.04488	1.574
FBgn0036266	CG5626	-8.361	-5.6378	-7.02	1.00442	1.05321	0.529
FBgn0036334	CG11267	-6.5164	-5.9175	-7.0185	1.55378	1.70886	2.423
FBgn0033929	Tfb1	-4.2867	-8.1311	-7.0125	-0.0943016	-0.258095	1.845
FBgn0261552	ps	-5.7708	-5.6183	-7.012	-2.57779	-0.717053	1.423
FBgn0025638	Roc1a	-5.3823	-6.5345	-7.0108	-30.6084	-3.79862	1.823
FBgn0004198	ct	-6.7516	-5.6399	-6.9956	-1.74238	0	1.333
FBgn0261882	l(2)35Bc	-4.3575	-8.2306	-6.9882			0.814
FBgn0037341	CG12746	-4.7057	-11.522	-6.9776	-0.204174	-0.389226	1.151
FBgn0040011	Slmap	-6.7435	-5.4576	-6.976	-0.753533	-1.04488	1.406
FBgn0025635	CG17829	-4.1181	-8.0995	-6.9605	-0.204174	-0.389226	0.872
FBgn0015278	Pi3K68D	-3.5606	-9.5949	-6.9603	0.235314	0.135296	1.123
FBgn0036974	eRF1	-3.9488	-9.0416	-6.957	-0.753533	-1.04488	2.193
FBgn0263852	l(2)k12914	-5.0838	-4.848	-6.9524	0.56493	0.528688	2.271
FBgn0030894	CG7192	-7.8775	-4.9678	-6.9517	0.56493	0.528688	1.443
FBgn0030406	CG1463	-5.7031	-5.2229	-6.9421	0.235314	0.135296	1.014
FBgn0003268	rod	-6.8995	-5.8859	-6.9306	0.0155704	-0.126965	1.241
FBgn0030572	mRpS25	-5.3035	-6.0014	-6.9287	0.345186	0.266427	1.72
FBgn0029992	Upf2	-8.4424	-3.5055	-6.9145	0.0155704	-0.126965	1.094
FBgn0027338	Kap-alpha3	-7.8149	-3.7811	-6.9108	-36.102	-4.45428	2.048
FBgn0010422	TfIIS	-5.8557	-6.5778	-6.9051	0.455058	0.397558	1.638
FBgn0261593	RpS10b	-4.535	-8.6205	-6.9008	-1.52264	-1.96279	3.035
FBgn0033261	udd	-6.7804	-4.5648	-6.8996	1.22416	1.31547	1.1
FBgn0035848	CG7979	-4.1953	-6.4997	-6.8984	0.125442	0.00416579	1.049
FBgn0023514	CG14805	-5.0229	-7.2683	-6.8904	0.125442	0.00416579	1.555
FBgn0039566	CG4849	-4.0746	-8.5004	-6.881	-1.52264	-1.96279	1.417
FBgn0036661	CG9705	-6.7568	-5.2071	-6.8577	-0.423917	-0.651487	1.922
FBgn0264291	Det	-4.2069	-8.7427	-6.8565	0.235314	0.135296	1.204
FBgn0000054	Adf1	-4.275	-8.0827	-6.8542			1.446
FBgn0032444	CG5525	-7.5139	-4.9311	-6.8478	0.56493	0.528688	2.497
FBgn0005671	Vha55	-4.472	-8.0606	-6.8339	-0.204174	-0.389226	2.198
FBgn0039359	RpL27	-3.6744	-8.6657	-6.8321	-42.6944	-5.24106	3.226
FBgn0031676	CG14040	-5.3284	-6.5368	-6.8312	0.235314	0.135296	1.05
FBgn0032922	CG9249	-4.7924	-7.6553	-6.8212	0.0155704	-0.126965	1.035
FBgn0030091	CG7065	-7.6404	-5.077	-6.8187	0.0155704	-0.126965	1.185
FBgn0037466	CG1965	-8.7367	-3.7229	-6.8169	0.56493	0.528688	1.044
FBgn0023175	Prosalpha7	-4.7678	-7.6378	-6.7964	-26.2136	-3.2741	2.171
FBgn0020887	Su(z)12	-4.0374	-8.4274	-6.795	0.235314	0.135296	1.377
FBgn0261606	RpL27A	-2.8919	-9.9433	-6.7877	-42.6944	-5.24106	3.28
FBgn0028974	xmas-2	-4.7176	-7.4721	-6.78	-0.533789	-0.782618	0.978
FBgn0260456	CG4806	-7.4091	-5.1223	-6.771	-0.314045	-0.520357	1.329
FBgn0262559	Mdh2	-2.3914	-10.088	-6.769	0.235314	0.135296	1.935
FBgn0086758	chinmo	-3.4076	-7.9958	-6.7618	-1.43185	0.00416579	1.51
FBgn0038319	mRpL9	-6.4818	-5.2243	-6.7613	-0.423917	-0.651487	1.689
FBgn0010292	bys	-5.1132	-4.7919	-6.7553	1.11429	1.18434	1.542
FBgn0037051	CG10565	-3.4979	-8.4782	-6.754	0.894546	0.92208	2.072
FBgn0014026	RpL7A	-4.7647	-7.4301	-6.7539	-36.102	-4.45428	3.55
FBgn0029861	CG3815	-4.3886	-7.3443	-6.7421	-0.0943016	-0.258095	1.204
FBgn0037892	mRpL40	-5.6021	-5.4649	-6.7329	-1.74238	-2.22506	1.378
FBgn0032511	ND-B22	-4.5128	-7.1094	-6.7318	-1.63251	-2.09392	1.938
FBgn0083983	mRpL34	-5.1871	-7.9744	-6.7246			1.52
FBgn0028686	Rpt3	-5.7989	-6.556	-6.7162	-32.8059	-4.06088	2.166
FBgn0011272	RpL13	-2.8207	-8.577	-6.7141	-21.8187	-2.74958	3.528
FBgn0035978	UGP	-4.0922	-7.1234	-6.7045	0.374105	0.331992	1.713
FBgn0028982	Spt6	-3.4421	-8.9903	-6.7037	-1.85225	-2.35619	1.703
FBgn0259214	PMCA	-4.094	-5.9787	-6.7021	-0.236929	-0.345516	1.684
FBgn0033554	Lsm10	-4.9408	-6.4617	-6.7019	0.235314	0.135296	0.756
FBgn0030789	Rrp45	-5.9653	-4.5636	-6.6953	-0.643661	-0.913749	1.209
FBgn0039337	MED28	-6.7903	-4.7892	-6.6931	1.11429	1.18434	1.367
FBgn0051229	CG31229	-5.558	-6.4087	-6.6781	-22.9174	-2.88071	1.606
FBgn0023180	Orc6	-6.7399	-5.9766	-6.6665	2.10314	2.36452	1.029
FBgn0033926	Arc1	-6.1529	-6.6968	-6.6506	-0.0943016	-0.258095	2.547
FBgn0010412	RpS19a	-1.8481	-10.223	-6.6403	-28.411	-3.53636	3.764
FBgn0037093	Cdk12	-1.2909	-7.9565	-6.6373	-0.863405	-1.17601	1.347
FBgn0039726	eIF2B-alpha	-6.3413	-4.835	-6.6358	0.235314	0.135296	1.496
FBgn0037244	CG14647	-3.7962	-7.9733	-6.6355	1.22416	1.31547	1.387
FBgn0000404	CycA	-7.8962	-4.6074	-6.6239	-1.81173	-2.02836	1.814
FBgn0040899	CG17776	-3.9592	-8.8434	-6.6101	0.894546	0.92208	1.65
FBgn0035407	Asciz	-6.7032	-5.9317	-6.6076	0.0155704	-0.126965	0.84
FBgn0035001	Slik	-6.8495	-5.2975	-6.6015	0.345186	0.266427	1.779
FBgn0051713	Apf	-6.1491	-6.2661	-6.5997	-0.643661	-0.913749	1.041
FBgn0004436	Ubc6	-6.9425	-4	-6.5989	-0.533789	-0.782618	1.676
FBgn0039044	p53	-4.5147	-4.1002	-6.5988	0.125442	0.00416579	1.488
FBgn0013756	Mtor	-7.3215	-4.2633	-6.5967	-0.533789	-0.782618	1.483
FBgn0003204	ras	-4.1288	-8.7813	-6.5918	1.55378	1.70886	1.656
FBgn0262714	Sap130	-5.9759	-6.3308	-6.5899	-1.08315	-1.43827	1.022
FBgn0003462	Sod	-2.4414	-10.019	-6.5658	-0.423917	-0.651487	2.539
FBgn0036035	CG18178	-6.5804	-3.6195	-6.5633	1.22416	1.31547	1.352
FBgn0030552	mRpL38	-4.9951	-6.0545	-6.5597	-1.41277	-1.83166	1.539
FBgn0010590	Prosbeta1	-8.7254	-3.8098	-6.5491	-35.0033	-4.32315	2.278
FBgn0032596	Prosbeta4	-7.8797	-3.3793	-6.545	-41.5956	-5.10993	2.177
FBgn0033518	Prx2540-2	-8.3036	-4.2756	-6.5431	-0.314045	-0.520357	0.536
FBgn0005649	Rox8	-5.4761	-5.3034	-6.5388	-0.204174	-0.389226	1.72
FBgn0003261	Rm62	-5.6618	-5.237	-6.5374	-24.0161	-3.01184	2.583
FBgn0029941	CG1677	-5.5026	-6.0701	-6.5273	-0.314045	-0.520357	1.729
FBgn0028375	heix	-5.9897	-5.8308	-6.5132	-0.314045	-0.520357	1.08
FBgn0003943	Ubi-p63E	-5.6043	-4.8562	-6.5088			1.822
FBgn0031969	pes	-2.7158	-8.4137	-6.5033	-0.423917	-0.651487	1.882
FBgn0038035	lig3	-3.5792	-8.7844	-6.5032	0.455058	0.397558	1.342
FBgn0005632	faf	-6.1792	-5.0772	-6.4998	-0.204174	-0.389226	1.599
FBgn0000043	Act42A	-5.6327	-5.1551	-6.4794	-1.63251	-2.09392	2.967
FBgn0260991	Incenp	-7.3891	-3.9577	-6.4753	1.44391	1.57773	1.919
FBgn0032059	PrBP	-7.3561	-3.2166	-6.4738	0.455058	0.397558	1.306
FBgn0015805	HDAC1	-3.0125	-7.914	-6.4622	-0.643661	-0.913749	1.88
FBgn0039561	mfrn	-5.0658	-5.1689	-6.4602	-31.7072	-3.92975	1.498
FBgn0035872	CG7185	-10.086	-2.587	-6.4548	-0.863405	-1.17601	1.999
FBgn0028978	trbl	-6.4239	-5.5859	-6.4532	0.125442	0.00416579	1.76
FBgn0003449	snf	-5.1241	-5.3212	-6.4386	-1.74238	-2.22506	1.743
FBgn0032859	Arpc2	-2.0716	-9.3503	-6.4323	1.33403	1.4466	2.035
FBgn0039229	Saf-B	-8.2166	-2.4461	-6.4113	-1.41277	-1.83166	1.59
FBgn0000382	csw	-1.829	-9.823	-6.4039	-0.0943016	-0.258095	1.018
FBgn0026252	msk	-5.7432	-4.0711	-6.4024	0.674802	0.659819	2.139
FBgn0014455	Ahcy13	-5.0089	-5.8893	-6.4005	1.00442	1.05321	2.148
FBgn0033777	CG17574	-7.2632	-4.9843	-6.3896	0.235314	0.135296	1.739
FBgn0033260	Cul4	-7.8785	-3.5162	-6.3872	-21.8187	-2.74958	1.396
FBgn0010551	Phb2	-2.2774	-8.3154	-6.3542	-0.753533	-1.04488	2.42
FBgn0037232	CG9791	-3.7869	-6.742	-6.3524	-0.0943016	-0.258095	0.881
FBgn0038058	CG5608	-3.047	-8.0276	-6.3524	0.345186	0.266427	0.895
FBgn0036397	Nprl3	-6.0021	-5.9621	-6.3489	-0.204174	-0.389226	0.963
FBgn0035601	Uev1A	-8.3778	-3.6387	-6.34	1.33403	1.4466	2.21
FBgn0034893	mRpL43	-3.9784	-7.638	-6.3359	-0.753533	-1.04488	1.354
FBgn0033195	CG1360	-4.2615	-7.4953	-6.33	0.235314	0.135296	0.463
FBgn0033210	U2A	-4.4452	-5.9227	-6.328	-1.41277	-1.83166	1.589
FBgn0033754	Ak6	-9.8867	-3.2966	-6.3277	0.784674	0.79095	0.649
FBgn0086446	DCTN6-p27	-6.3838	-5.2393	-6.3188	-0.556905	-0.717053	1.731
FBgn0033460	Sec24AB	-10.319	-1.9507	-6.3151	0.455058	0.397558	1.369
FBgn0001341	l(1)1Bi	-3.7402	-6.6809	-6.3032	1.44391	1.57773	1.143
FBgn0034401	MetRS	-3.2984	-7.1653	-6.2969			1.763
FBgn0261068	LSm7	-5.5919	-6.0218	-6.2963	-0.423917	-0.651487	1.873
FBgn0033669	PI31	-6.1865	-5.4742	-6.293	0.455058	0.397558	1.961
FBgn0037686	RpL34b	-5.5373	-5.5086	-6.2867	-1.30289	-1.70053	3.247
FBgn0266452	CTPsyn	-3.7339	-4.8982	-6.2835	-0.464346	-0.389226	1.407
FBgn0010786	l(3)02640	-4.8435	-6.2971	-6.2792	0.235314	0.135296	2.097
FBgn0029512	Aos1	-6.9715	-6.1349	-6.2722	-0.423917	-0.651487	1.92
FBgn0264491	how	-5.4456	-5.3101	-6.2585	-0.643661	0	1.415
FBgn0032168	CG13126	-4.9084	-5.7335	-6.2565	1.44391	1.57773	1.146
FBgn0034240	MESR4	-5.5933	-5.9964	-6.241	-1.74238	-2.22506	1.066
FBgn0039965	CG13865	-5.093	-5.7855	-6.2384	1.44391	1.57773	1.36
FBgn0030683	CG8239	-3.8075	-8.3388	-6.2258	0.345186	0.266427	1.061
FBgn0001197	His2Av	-3.885	-6.7312	-6.2019	-0.314045	-0.520357	2.426
FBgn0031043	NAA20	-3.8051	-5.9601	-6.1988	-0.0943016	-0.258095	1.402
FBgn0001565	Hlc	-4.0141	-6.5899	-6.1934	-1.08315	-1.43827	1.772
FBgn0024920	Ts	-3.9263	-7.1411	-6.1929	0.0155704	-0.126965	2.015
FBgn0037105	S1P	-5.081	-6.2005	-6.184	-0.204174	-0.389226	0.554
FBgn0260987	vtd	-6.2773	-4.7491	-6.1761	-0.0943016	-0.258095	1.171
FBgn0031309	Tfb4	-2.8724	-8.4258	-6.1746	-0.973277	-1.30714	1.416
FBgn0250814	UQCR-C2	-5.2121	-5.561	-6.1739	-2.072	-2.61845	2.369
FBgn0040237	bor	-4.712	-7.2817	-6.1678	0.345186	0.266427	1.966
FBgn0003117	pnr	-3.0418	-4.5213	-6.1552	-0.314045	0	1.819
FBgn0033623	CG13202	-5.6871	-4.5441	-6.1539	-0.0943016	-0.258095	-2
FBgn0011692	pav	-5.986	-4.3606	-6.147	-0.314045	-0.520357	1.633
FBgn0032509	CG6523	-4.4105	-7.1437	-6.1407	0.894546	0.92208	1.902
FBgn0263102	psq	-3.5718	-7.759	-6.1381	-45.9905	0	1.618
FBgn0037108	CG11306	-5.1271	-4.5543	-6.1354	1.55378	1.70886	1.751
FBgn0024236	foi	-5.7233	-3.8458	-6.1313	-1.41277	-1.83166	1.888
FBgn0003124	polo	-2.231	-6.5589	-6.1308	0.0155704	-0.126965	1.911
FBgn0000546	EcR	-4.3895	-5.9969	-6.1305	0.73264	0.79095	1.052
FBgn0035064	Aats-tyr-m	-3.0477	-8.1074	-6.1203	-0.204174	-0.389226	1.225
FBgn0010348	Arf79F	-3.9853	-4.4959	-6.1147	0.125442	0.00416579	2.378
FBgn0005322	nmd	-6.0048	-4.7146	-6.095	0.56493	0.528688	1.695
FBgn0037265	spartin	-6.6886	-4.2184	-6.094	1.66365	1.83999	0.666
FBgn0027493	AdSS	-2.2514	-9.1584	-6.0934	-1.85225	-2.35619	2.631
FBgn0030093	Bap111	-3.5352	-7.3939	-6.0852	1.00442	1.05321	1.804
FBgn0266917	CG16941	-4.6615	-6.1292	-6.0798	-41.5956	-5.10993	1.525
FBgn0082831	pps	-5.4365	-4.2516	-6.0776	0.235314	0	1.245
FBgn0030067	Rbm13	-4.4973	-5.8981	-6.0665	-0.973277	-1.30714	1.962
FBgn0003209	raw	-5.0042	-6.0577	-6.066	-35.0604	-4.84767	1.095
FBgn0039338	XNP	-5.0737	-5.3701	-6.0623	-0.314045	-0.520357	1.649
FBgn0016696	Pitslre	-5.8078	-5.3678	-6.0622	-26.2136	-3.2741	1.515
FBgn0032234	gny	-5.8141	-6.169	-6.0559	0.455058	0.397558	0.961
FBgn0031871	Fgop2	-3.295	-6.2752	-6.048	-0.643661	-0.913749	1.411
FBgn0033995	GPHR	-8.3004	-3.2239	-6.0474	0.784674	0.79095	0.973
FBgn0030239	CG17333	-5.0494	-5.0242	-6.039	0.56493	0.528688	1.561
FBgn0086613	Ino80	-5.6554	-5.4986	-6.0358	0.692211	1.05321	1.053
FBgn0038271	UQCR-C1	-6.6899	-3.7735	-6.0339	-26.2136	-3.2741	2.5
FBgn0033890	Ctf4	-7.9725	-4.2944	-6.0297	0.235314	0.135296	1.511
FBgn0265630	sno	-5.3288	-5.5395	-6.012	1.88339	2.10226	1.042
FBgn0032997	CG17486	-8.1364	-3.4404	-6.0081	0.784674	0.79095	1.121
FBgn0038269	Rrp6	-4.5792	-6.1747	-5.9939	-29.5097	-3.66749	1.11
FBgn0037328	RpL35A	-3.9621	-7.5518	-5.9914	-45.9905	-5.63445	3.343
FBgn0010355	Taf1	-5.9072	-5.616	-5.991	-1.41277	-1.83166	1.276
FBgn0021967	ND-PDSW	-3.1816	-7.2421	-5.9904	0.0155704	-0.126965	2.177
FBgn0035583	CG13704	-4.6372	-5.5888	-5.9875	0.235314	0.135296	-1.477
FBgn0030291	CG1738	-4.2079	-6.9308	-5.9747	1.33403	1.4466	0.941
FBgn0035235	CG7879	-7.0576	-4.1839	-5.9721	0.0155704	0	0.944
FBgn0260222	CG42496	-5.2986	-5.2525	-5.972	-0.0943016	-0.258095	1.602
FBgn0004379	Klp67A	-3.1135	-5.9002	-5.9712	-1.09456	-0.520357	1.361
FBgn0016687	Nurf-38	-4.2091	-8.254	-5.9649	-0.423917	-0.651487	2.344
FBgn0033879	CG6543	-5.6301	-5.4148	-5.964	1.11429	1.18434	2.449
FBgn0035194	Psf1	-4.8868	-5.8847	-5.9514	-0.0943016	-0.258095	1.393
FBgn0051453	pch2	-5.5482	-5.4869	-5.9445	-1.63251	-2.09392	1.8
FBgn0038274	Nup93-2	-4.8829	-6.0108	-5.9408	-0.314045	-0.520357	1.437
FBgn0262801	twr	-6.3521	-3.4671	-5.9374	-0.753533	-1.04488	1.971
FBgn0011361	ND-ACP	-5.4813	-5.6157	-5.9274	-1.08315	-1.43827	2.288
FBgn0026702	l(1)G0045	-3.0158	-7.1854	-5.9191	1.11429	1.18434	1.019
FBgn0031492	CG3542	-5.0685	-5.3235	-5.915	-0.533789	-0.782618	1.371
FBgn0037102	CRIF	-4.5297	-6.4378	-5.8981	-1.41277	-1.83166	1.473
FBgn0011224	heph	-5.8131	-4.57	-5.8916	-1.01656	-0.432936	1.095
FBgn0033556	CG12343	-6.3574	-4.1478	-5.8759	-0.0943016	-0.258095	1.215
FBgn0267398	Yeti	-4.8949	-5.4329	-5.8634	-0.863405	-1.17601	1.823
FBgn0041775	tral	-3.9616	-3.921	-5.8545	-29.5097	0	1.883
FBgn0003079	Raf	-3.4881	-7.9576	-5.8394	0.0155704	0	1.072
FBgn0022764	Sin3A	-6.6012	-3.6739	-5.8373	-1.63251	-2.09392	1.571
FBgn0037369	CG2100	-6.0763	-4.5513	-5.8352	0.56493	0.528688	1.306
FBgn0025693	ZnT41F	-5.5818	-5.2842	-5.831	0.455058	0.397558	1.248
FBgn0039977	CG17454	-3.3207	-6.3689	-5.8296	-1.08315	-1.43827	1.271
FBgn0032987	RpL21	-3.9337	-6.3388	-5.8269	-29.5097	-3.66749	3.615
FBgn0000308	chic	-3.3157	-6.0035	-5.8209	-0.0943016	-0.258095	2.812
FBgn0030136	RpS28b	-5.2127	-5.2537	-5.8193	-1.19302	-1.5694	3.378
FBgn0035640	mad2	-5.301	-4.528	-5.817	-0.973277	-1.30714	1.512
FBgn0015756	RpL9	-3.2066	-7.5587	-5.7997	-42.6944	-5.24106	3.436
FBgn0261564	Reep1	-6.3281	-3.9584	-5.7829	0.235314	0.135296	1.279
FBgn0038808	Srp14	-5.1373	-5.2784	-5.7827	0.235314	0.135296	1.636
FBgn0029121	Sras	-3.2351	-7.3239	-5.7826	0.56493	0.528688	1.116
FBgn0026575	hang	-2.1005	-7.7479	-5.7711	-31.7642	0	1.562
FBgn0031051	Ranbp21	-4.7021	-5.9804	-5.7688	-0.314045	-0.520357	1.481
FBgn0003545	sub	-4.8427	-6.0919	-5.7681	0.298955	0.397558	1.214
FBgn0039622	eIF4E-6	-3.5203	-6.5029	-5.7591	0.235314	0.135296	0.888
FBgn0263237	Cdk7	-1.7397	-9.1937	-5.737	0.784674	0.79095	1.256
FBgn0026666	l(1)G0136	-2.5874	-8.1302	-5.7334	-32.8059	-4.06088	1.298
FBgn0011211	blw	-5.1819	-5.6416	-5.7245	-32.8059	-4.06088	2.741
FBgn0036488	CG6878	-2.6985	-7.9878	-5.7222	0.235314	0.135296	1.82
FBgn0033413	prel	-4.3319	-4.4968	-5.712	0.674802	0.659819	1.482
FBgn0261241	Vps16A	-2.6927	-7.3202	-5.7104	-0.314045	-0.520357	1.373
FBgn0036018	CG3335	-3.7357	-6.3903	-5.7061	-1.08315	-1.43827	1.001
FBgn0033480	mRpL42	-1.2106	-8.5349	-5.7053	-1.52264	-1.96279	1.601
FBgn0032597	CG17904	-4.347	-6.0006	-5.6959	1.44391	1.57773	1.725
FBgn0086779	step	-6.044	-3.7314	-5.6876	-0.545299	-0.454791	1.398
FBgn0002431	hyd	-3.1294	-7.2945	-5.6854	-0.423917	-0.651487	1.377
FBgn0283427	FASN1	-3.3645	-6.9117	-5.6842	0.455058	0.397558	2.179
FBgn0004913	Gnf1	-4.7844	-5.8472	-5.6781	-1.85225	-2.35619	1.525
FBgn0030699	CG8578	-5.6746	-4.1307	-5.6744	-0.0943016	-0.258095	1.431
FBgn0047095	CG33939	-5.8511	-4.116	-5.6734	-0.0943016	0	-0.292
FBgn0259726	CG42380	-3.9419	-5.6094	-5.6733	-0.585728	-0.19253	1.446
FBgn0017579	RpL14	-5.2071	-5.7835	-5.6681	-43.7931	-5.37219	3.523
FBgn0001276	ix	-5.2787	-5.3848	-5.6674	-0.863405	0	1.079
FBgn0261535	l(2)34Fd	-2.7749	-8.4962	-5.6651	1.00442	1.05321	0.93
FBgn0027360	Tim10	-5.6952	-4.2707	-5.6551	-1.96212	-2.48732	2.262
FBgn0005411	U2af50	-7.0455	-2.3475	-5.6513	0.125442	0.00416579	1.891
FBgn0037551	Gie	-4.7458	-4.8679	-5.6513	0.235314	0.135296	1.728
FBgn0035323	CG13807	-3.9768	-7.0236	-5.6491	-0.204174	0	1.452
FBgn0260798	Gprk1	-5.1261	-5.4697	-5.6479	-0.3891	0.135296	0.94
FBgn0005585	Calr	-4.7542	-5.9497	-5.6478	-1.08315	0	2.88
FBgn0040228	DCTN5-p25	-4.375	-5.4031	-5.6393	-0.753533	-1.04488	1.349
FBgn0261573	CoRest	-5.3067	-4.8462	-5.6332	-0.314045	-0.520357	1.333
FBgn0261617	nej	-2.8096	-4.5105	-5.631	-26.6759	-3.53636	1.131
FBgn0267975	vib	-6.7093	-3.5245	-5.6257	-0.0943016	-0.258095	1.455
FBgn0035694	CG13299	-4.8765	-6.2953	-5.6235	0.125442	0.00416579	-1.244
FBgn0035960	CG4942	-7.6544	-2.5405	-5.621	1.00442	1.05321	0.563
FBgn0027358	Tim9b	-4.3354	-5.664	-5.6175	-0.85554	-0.214385	1.248
FBgn0031779	CG9175	-4.4709	-5.8799	-5.6169	-0.533789	-0.782618	1.53
FBgn0267727	Pen	-3.4144	-6.1737	-5.6134	0.455058	0.397558	2.508
FBgn0259170	alpha-Man-Ia	-4.4507	-5.1516	-5.6016	-0.493169	0.747239	1.067
FBgn0026189	prominin-like	-8.2129	-2.799	-5.5912	-1.52264	-1.96279	2.1
FBgn0034915	eIF6	-4.4031	-5.2755	-5.5806	-0.0943016	-0.258095	2.338
FBgn0267978	ap	-5.8138	-4.0573	-5.5804	-0.204174	-0.389226	0.846
FBgn0035529	Fdx2	-3.1919	-7.4587	-5.5778	0.125442	0.00416579	1.433
FBgn0037566	mRpL1	-4.2907	-6.8579	-5.5772	-0.973277	-1.30714	1.548
FBgn0004103	Pp1-87B	-4.1284	-6.052	-5.5765	-28.411	0	2.232
FBgn0263933	ebi	-7.6175	-3.1652	-5.574	0.56493	0.528688	1.58
FBgn0053230	CG33230	-4.69	-4.3578	-5.5685	0.0155704	-0.126965	1.198
FBgn0044510	mRpS5	-6.2669	-3.8198	-5.5598			1.215
FBgn0259676	DNApol-alpha60	-3.2434	-5.885	-5.555	-1.30289	-1.70053	1.251
FBgn0025815	Mcm6	-4.7575	-5.7099	-5.5502	0.235314	0.135296	1.751
FBgn0011474	Set8	-5.8701	-4.2048	-5.5438	-0.753533	-1.04488	1.07
FBgn0035918	Cdc6	-5.3869	-5.0341	-5.5398	-0.533789	-0.782618	1.03
FBgn0035107	mri	-2.9836	-6.5866	-5.5394	0.455058	0.397558	1.651
FBgn0053303	CG33303	-3.7049	-4.7483	-5.5362	1.00442	1.05321	2.344
FBgn0015320	Ubc2	-3.3556	-5.4401	-5.5332	-0.487462	-0.323661	1.735
FBgn0266598	Kmn2	-5.4687	-3.9721	-5.5312	-1.74238	-2.22506	1.371
FBgn0027588	GCS2alpha	-5.388	-5.2107	-5.5164	0.0155704	-0.126965	2.218
FBgn0034963	Not11	-4.719	-5.0053	-5.5158	-0.0943016	-0.258095	1.022
FBgn0052479	Usp10	-3.5441	-6.1915	-5.5134	-0.0653828	-0.19253	1.454
FBgn0027259	Kmn1	-4.7932	-5.3552	-5.5047	-1.19302	-1.5694	1.352
FBgn0043364	cbt	-3.8587	-6.0406	-5.5047	0.125442	0.00416579	1.514
FBgn0003884	alphaTub84B	-2.997	-6.3038	-5.5013	-37.2008	-4.58541	3.148
FBgn0027057	CSN1b	-1.3564	-6.5856	-5.4997	-1.85225	-2.35619	1.483
FBgn0278604	dmt	-5.5409	-5.4885	-5.4984	-28.411	-3.53636	1.343
FBgn0037391	CG2017	-2.7814	-7.6396	-5.4939	0.125442	0.00416579	1.838
FBgn0015271	Orc5	-3.5618	-6.4751	-5.4913	-0.423917	-0.651487	0.963
FBgn0037655	CG11984	-4.3316	-4.707	-5.4899	-0.423917	-0.651487	1.855
FBgn0263120	Acsl	-0.36146	-6.8525	-5.4869	0.345186	0.266427	1.591
FBgn0027081	Aats-thr	-2.9087	-7.4808	-5.4741	-0.314045	-0.520357	2.413
FBgn0037550	CG9667	-6.9366	-1.9479	-5.4724	-0.973277	-1.30714	1.273
FBgn0262125	Sec23	-4.3462	-5.0172	-5.4626	0.345186	0.266427	2.152
FBgn0030787	CG9609	-3.7432	-5.9318	-5.4584	0.56493	0.528688	1.03
FBgn0034231	APC10	-6.6983	-3.3944	-5.4558	-0.314045	-0.520357	1.117
FBgn0264959	Src42A	-4.2797	-5.9438	-5.452	0.56493	0.528688	1.38
FBgn0086707	ncm	-5.4679	-4.2946	-5.4497	-1.08315	-1.43827	1.364
FBgn0014092	CG4278	-6.1285	-4.065	-5.4472	1.44391	1.57773	1.258
FBgn0029113	Uba2	-4.0968	-5.6115	-5.4449	1.33403	1.4466	1.932
FBgn0026262	bip2	-5.7554	-3.6704	-5.4416	-0.423917	-0.651487	1.11
FBgn0025716	Bap55	-5.9337	-2.959	-5.4343	-0.753533	-1.04488	1.707
FBgn0032166	CG4619	-5.0725	-5.0655	-5.4317	-0.0943016	-0.258095	1.206
FBgn0011606	Klp3A	-6.7863	-3.431	-5.4261	1.22416	1.31547	1.431
FBgn0027503	CG11970	-6.4631	-3.1258	-5.425	1.77352	1.97113	0.976
FBgn0086130	Dbp21E2	-5.2329	-4.2013	-5.424	0.455058	0.397558	1.183
FBgn0030605	ND-B18	-5.5313	-3.7665	-5.4212	0.125442	0.00416579	1.987
FBgn0266172	pre-mod(mdg4)-E	-2.1841	-7.3485	-5.4179			0.904
FBgn0260243	E(var)3-9	-4.4534	-5.6743	-5.4175	0.345186	0	1.252
FBgn0261353	Ccdc56	-3.9018	-6.3994	-5.4161	0.125442	0.00416579	1.642
FBgn0026679	IntS4	-5.3777	-4.1846	-5.4158	-0.643661	-0.913749	1.35
FBgn0003638	su(w[a])	-5.0138	-4.9487	-5.412	0.784674	0.79095	1.41
FBgn0270926	AsnS	-2.609	-7.5713	-5.4039	-2.072	-2.61845	1.352
FBgn0261274	Ero1L	-2.852	-5.2143	-5.3993	0.455058	0.397558	1.282
FBgn0086129	snama	-6.5455	-3.4266	-5.3801	0.345186	0.266427	1.141
FBgn0030082	HP1b	-5.8206	-4.4863	-5.3762	0.125442	0.00416579	1.71
FBgn0029958	Pdp	-3.0055	-6.9868	-5.3607	1.11429	1.18434	1.313
FBgn0022772	Orc1	-6.3687	-3.5919	-5.3582	-1.63251	-2.09392	1.089
FBgn0036134	FoxK	-3.3402	-5.2849	-5.3581	-0.973277	0	1.213
FBgn0001491	l(1)10Bb	-3.3673	-5.4763	-5.3501	-0.753533	-1.04488	1.308
FBgn0041342	Cct1	-2.7475	-7.2069	-5.3476	-0.0943016	-0.258095	2.052
FBgn0026380	Prosbeta3	-3.544	-5.6002	-5.3452	-42.6944	-5.24106	2.11
FBgn0261119	Prp19	-3.7247	-2.0061	-5.3431	-0.533789	-0.782618	1.796
FBgn0034569	dgt3	-4.2995	-5.4826	-5.3392	-0.643661	-0.913749	1.222
FBgn0046214	vig2	-6.4174	-3.5988	-5.339	0.345186	0.266427	2.181
FBgn0250746	Prosbeta7	-2.9514	-5.8612	-5.3295	-37.2008	-4.58541	2.321
FBgn0029173	fu2	-5.1035	-4.7698	-5.3288	0.455058	0.397558	1.043
FBgn0036184	PCID2	-2.3032	-5.4136	-5.3239	0.345186	0.266427	1.229
FBgn0019886	Letm1	-2.8721	-5.2962	-5.3203			1.559
FBgn0030276	Dlic	-5.5457	-4.0909	-5.3174	0.125442	0.00416579	1.544
FBgn0038275	CG3817	-7.0885	-3.7801	-5.3153	-1.30289	-1.70053	1.446
FBgn0015402	ksr	-3.2791	-6.666	-5.3152	-0.0943016	-0.258095	1.122
FBgn0261436	DhpD	-4.3588	-5.1592	-5.3083	1.11429	1.18434	1.477
FBgn0036213	RpL10Ab	-2.8955	-6.9223	-5.3021	-40.4969	-4.9788	3.467
FBgn0033951	CG10139	-2.5342	-6.5083	-5.2983	0.894546	0.92208	1.457
FBgn0026479	Drp1	-4.2727	-4.4201	-5.2907	0.235314	0.135296	1.663
FBgn0041191	Rheb	-2.9883	-4.4964	-5.28	-2.072	-2.61845	1.555
FBgn0033459	CG12744	-4.5975	-4.6855	-5.2778	0.455058	0.397558	1.173
FBgn0036615	Tcs3	-5.9554	-3.7994	-5.2767			1.164
FBgn0027330	l(1)G0020	-2.5273	-6.3871	-5.2722	1.11429	1.18434	1.373
FBgn0035482	CG14985	-4.5072	-4.9529	-5.2422	0.570733	0.659819	0.781
FBgn0250791	alphaSnap	-6.0947	-3.937	-5.2405	-25.1148	-3.14297	1.772
FBgn0026431	Grip75	-5.7084	-2.5006	-5.2366	0.455058	0.397558	0.877
FBgn0037470	Tailor	-5.7311	-4.0392	-5.2349	-0.204174	-0.389226	1.618
FBgn0086899	Tlk	-3.4615	-7.5444	-5.2294			1.481
FBgn0038593	Vps39	-4.0353	-4.4482	-5.2059	1.33403	1.4466	1.088
FBgn0040623	Spase12	-3.1564	-6.229	-5.2057	0.125442	0.00416579	1.964
FBgn0034654	CG10306	-3.6409	-6.2958	-5.2048	-0.973277	-1.30714	2.414
FBgn0086915	Mst77F	-6.0384	-3.1114	-5.2018	0.0155704	-0.126965	-2
FBgn0011336	OstStt3	-2.2466	-6.7361	-5.2013	0.455058	0.397558	2.13
FBgn0035424	CG11505	-4.9027	-4.3124	-5.1995	-1.41277	0	1.347
FBgn0037350	CG2911	-3.78	-4.217	-5.1994	-0.0943016	-0.258095	1.095
FBgn0067628	CG33331	-2.5736	-6.7874	-5.1942			0.959
FBgn0263133	ico	-5.7919	-3.6947	-5.1918	-1.96212	-2.48732	1.061
FBgn0061515	endos	-6.5415	-2.4792	-5.19	0.0155704	-0.126965	1.821
FBgn0010750	atms	-4.7864	-4.8712	-5.1872	0.125442	0.00416579	1.679
FBgn0032793	CG10189	-4.6961	-4.7671	-5.1856	1.33403	1.4466	1.541
FBgn0029870	Marf	-4.2867	-4.6672	-5.1854	-1.85225	-2.35619	1.662
FBgn0005648	Pabp2	-3.4954	-5.7436	-5.1693	-42.6944	-5.24106	1.888
FBgn0020407	asun	-5.7328	-3.8735	-5.1643	-0.0943016	-0.258095	0.921
FBgn0040308	Jafrac2	-5.3149	-4.1891	-5.164	1.33403	1.4466	1.808
FBgn0053554	Nipped-A	-0.84596	-5.8174	-5.1638	-1.06279	-0.68427	0.839
FBgn0027592	MED15	-4.6189	-4.8058	-5.1633	-0.0943016	0	1.473
FBgn0011455	ND-SGDH	-5.1654	-4.9364	-5.1633	-0.423917	-0.651487	1.928
FBgn0027066	Eb1	-4.7182	-1.6591	-5.1496	-0.423917	-0.651487	1.683
FBgn0014037	Su(Tpl)	-4.9591	-3.8676	-5.1473	-0.256208	-0.389226	1.782
FBgn0035850	Atg18a	-4.9683	-4.0739	-5.1455	1.22416	1.31547	1.629
FBgn0040230	dbo	-4.5743	-5.1811	-5.1449	-0.204174	-0.389226	0.993
FBgn0010314	Cks30A	-3.2102	-6.0531	-5.144	0.125442	0.00416579	1.527
FBgn0035357	MEP-1	-1.9849	-8.6554	-5.1374	-0.487462	-0.323661	1.796
FBgn0037654	CG11983	-6.3237	-2.8466	-5.1372	1.00442	1.05321	-0.054
FBgn0038683	CG11779	-3.0003	-6.0944	-5.1315	-0.314045	-0.520357	1.394
FBgn0015799	Rbf	-3.8734	-4.6482	-5.1299	1.33403	1.4466	1.454
FBgn0086447	l(2)37Cg	-4.9937	-4.2674	-5.1298	-0.314045	-0.520357	1.26
FBgn0024371	E2f2	-4.0178	-4.845	-5.1237	0.0155704	-0.126965	1.44
FBgn0000520	dwg	-3.73	-5.5653	-5.1202	0.125442	0.00416579	1.393
FBgn0040890	ksh	-3.1713	-6.5376	-5.1164	0.674802	0.659819	1.507
FBgn0030344	CG2025	-4.7787	-3.6797	-5.1145	-0.314045	-0.520357	1.355
FBgn0039702	Vps16B	-2.35	-6.3915	-5.1002	0.125442	0.00416579	1.264
FBgn0052176	CG32176	-3.532	-4.3673	-5.0913	-0.285127	-0.454791	0.917
FBgn0260794	ctrip	-4.7756	-4.0194	-5.087	-1.10626	-1.17601	1.467
FBgn0029800	lin-52	-3.5937	-5.5189	-5.0828	0.0155704	-0.126965	1.303
FBgn0036916	Mtr3	-5.0295	-3.8483	-5.0726	-0.863405	-1.17601	1.287
FBgn0015359	CG2034	-3.4817	-6.1464	-5.0721	-0.533789	-0.782618	1.658
FBgn0267976	Tim23	-4.0645	-4.6699	-5.0712	-0.204174	-0.389226	2.051
FBgn0038585	Non3	-5.9872	-3.4459	-5.0694	-0.0943016	-0.258095	1.599
FBgn0026372	RpL23A	-4.7775	-2.7905	-5.0645	-25.1148	-3.14297	3.688
FBgn0027086	Aats-ile	-4.0919	-5.6494	-5.0574	0.0155704	-0.126965	1.747
FBgn0032705	Grip71	-3.5284	-5.8123	-5.0443	0.455058	0.397558	1.171
FBgn0035475	CG10866	-5.4775	-4.5699	-5.0424	0.0155704	-0.126965	0.818
FBgn0050007	CG30007	-4.1975	-4.8695	-5.0376	-0.499068	-0.585922	0.549
FBgn0026576	CG5991	-4.2647	-4.5687	-5.0353	-0.973277	-1.30714	1.482
FBgn0037342	CG2931	-6.2103	-3.1978	-5.0315	-0.863405	-1.17601	1.461
FBgn0002283	l(3)73Ah	-4.9208	-4.5201	-5.0195	-0.533789	-0.782618	1.228
FBgn0033712	CG13163	-3.9105	-5.1616	-5.0137	-0.423917	-0.651487	0.846
FBgn0038857	Bdbt	-5.3898	-3.9124	-5.0134	-0.643661	-0.913749	1.482
FBgn0025457	Bub3	-1.6068	-7.7257	-5.0118	-0.533789	-0.782618	1.941
FBgn0261789	SmD2	-3.0985	-5.0207	-5.0069	-30.6084	-3.79862	2.423
FBgn0022343	CG3760	-7.1893	-2.9845	-4.9998	1.33403	1.4466	2.091
FBgn0085430	CG34401	-3.8652	-5.2641	-4.9969	-1.14089	-0.258095	1.037
FBgn0039765	mRpS18C	-6.171	-4.0683	-4.9968	-0.423917	-0.651487	1.373
FBgn0036853	mRpL21	-2.4942	-6.4261	-4.9945	-1.30289	-1.70053	1.496
FBgn0035901	CG6745	-3.2214	-4.4735	-4.9767	0.235314	0.135296	1.11
FBgn0037920	CG14710	-3.104	-5.3887	-4.9765	-0.643661	-0.913749	0.683
FBgn0260390	CG42516	-2.7619	-6.1873	-4.974	0.235314	0.135296	1.34
FBgn0260399	gwl	-5.0321	-3.6024	-4.9713	-0.0943016	-0.258095	0.999
FBgn0033160	Dhx15	-5.2333	-4.0709	-4.969	0.894546	0.92208	1.753
FBgn0003356	Jon99Cii	-6.2821	-3.2087	-4.9643	0.131245	0	-1.753
FBgn0033845	mars	-3.4909	-6.0077	-4.9637	-0.643661	-0.913749	1.448
FBgn0263231	bel	-6.2012	-3.0229	-4.9557	-1.85225	-2.35619	2.116
FBgn0030320	CG2247	-3.0378	-6.7932	-4.9527	-0.314045	-0.520357	1.135
FBgn0036386	CG8833	-4.7512	-4.0599	-4.9526	0.345186	0.266427	0.664
FBgn0010520	Bka	-6.2795	-3.0233	-4.9479	0.56493	0.528688	1.244
FBgn0085444	mute	-5.698	-2.8338	-4.9468	-30.6084	-3.79862	1.252
FBgn0034245	UQCR-6.4	-2.845	-5.5981	-4.942	1.11429	1.18434	2.066
FBgn0027085	Aats-leu	-3.2475	-5.4124	-4.9408	1.11429	1.18434	1.278
FBgn0014184	Oda	-4.4055	-4.1732	-4.9319	-0.863405	-1.17601	2.318
FBgn0028694	Rpn11	-2.7186	-5.6865	-4.9266	-39.3982	-4.84767	2.153
FBgn0035445	CG12014	-5.6253	-3.5535	-4.9264	0.455058	0.397558	0.871
FBgn0037001	ND-39	-2.0554	-4.7011	-4.9259	-1.96212	-2.48732	2.284
FBgn0026869	Thd1	-1.7237	-6.9061	-4.9197	-0.204174	-0.389226	1.141
FBgn0035158	CG13895	-4.4633	-4.2301	-4.9165	0.674802	0.659819	1.244
FBgn0000063	Mps1	-3.6726	-6.3312	-4.9159	1.00442	1.05321	0.96
FBgn0010638	Sec61beta	-6.3734	-3.2378	-4.9157	0.0155704	-0.126965	2.204
FBgn0028554	x16	-2.0239	-6.2214	-4.9012	0.0156661	1.70886	1.935
FBgn0058191	CG40191	-8.0977	-1.3937	-4.8827	0.125442	0.00416579	1.752
FBgn0000711	flw	-3.8952	-5.2602	-4.8812	-0.360277	-0.389226	1.463
FBgn0037249	eIF3-S10	-2.5284	-7.1035	-4.8811	-33.9046	-4.19201	2.328
FBgn0037668	CG16736	-5.2984	-3.1489	-4.8767	1.11429	1.18434	-0.464
FBgn0036662	CG9706	-3.0152	-4.5424	-4.8689	-0.533789	-0.782618	1.256
FBgn0043884	mask	-2.8314	-5.3067	-4.8667	-1.26433	-1.5694	1.492
FBgn0039067	wda	-3.8531	-4.4008	-4.8638	0.894546	0.92208	0.821
FBgn0030433	mRpL49	-4.9795	-2.452	-4.8552	-0.973277	-1.30714	1.875
FBgn0051523	CG31523	-6.6151	-2.3296	-4.8505	0.518699	0.659819	1.909
FBgn0261647	Axud1	-4.5369	-4.09	-4.8496	-0.314045	-0.520357	1
FBgn0038244	CG7987	-3.3694	-5.8632	-4.8487	-0.973277	-1.30714	1.585
FBgn0010602	lwr	-3.2124	-4.2658	-4.8483	-0.314045	-0.520357	2.122
FBgn0036191	Sugb	-4.0272	-5.2181	-4.8471	-0.0943016	-0.258095	1.15
FBgn0035688	CG10289	-5.6564	-2.1941	-4.8466	-0.753533	-1.04488	1.395
FBgn0038146	CG9799	-2.2652	-6.2885	-4.8455	0.345186	0.266427	1.562
FBgn0028683	spt4	-4.499	-3.5735	-4.8433	-0.115451	0.047876	1.499
FBgn0002593	RpLP1	-3.1694	-4.0973	-4.8289	-41.5956	0	3.546
FBgn0033859	fand	-4.2375	-3.3403	-4.8252	-1.63251	-2.09392	1.39
FBgn0266666	Sem1	-4.056	-4.4377	-4.8227	-28.411	-3.53636	2.035
FBgn0003256	rl	-4.7793	-4.31	-4.8222	0.154361	0.0697311	1.374
FBgn0000147	aurA	-4.3865	-3.4721	-4.8214	-0.423917	-0.651487	1.307
FBgn0010488	NAT1	-4.2012	-3.3428	-4.8192	0.784674	0.79095	2.07
FBgn0033179	p47	-3.3316	-5.1291	-4.8188	0.455058	0.397558	2.101
FBgn0038745	CG4538	-4.8706	-3.9103	-4.8068	1.00442	1.05321	1.414
FBgn0038047	CG5245	-3.5824	-4.0467	-4.8042	-0.0943016	-0.258095	0.263
FBgn0261067	LSm1	-2.5309	-6.0809	-4.8038	-0.643661	-0.913749	1.468
FBgn0032031	CG13390	-2.8888	-5.7348	-4.7987	0.125442	0.00416579	1.272
FBgn0038331	Ccm3	-4.7974	-4.1435	-4.7955	-1.41277	-1.83166	1.406
FBgn0011476	l(3)neo43	-2.9691	-4.6243	-4.7935	-0.423917	-0.651487	1.085
FBgn0261822	Bsg	-5.6496	-3.0233	-4.785	-1.6209	-1.30714	1.562
FBgn0032822	CG10466	-3.7248	-4.3839	-4.782	-0.643661	-0.913749	0.78
FBgn0051281	Tpl94D	-8.0694	-1.7876	-4.7801	1.22416	1.31547	-1.428
FBgn0052685	ZAP3	-5.3686	-1.527	-4.7773	0.0213733	0.00416579	1.449
FBgn0260441	RpS12	-3.6587	-5.1813	-4.7749	-21.8187	-2.74958	3.281
FBgn0028690	Rpn5	-4.7806	-3.301	-4.7698	-1.52264	-1.96279	1.797
FBgn0036691	beg	-6.5738	-2.5835	-4.7629	0.125442	0.00416579	1.472
FBgn0030874	Spt7	-2.7709	-5.6054	-4.7621	0.674802	0.659819	1.019
FBgn0027053	CSN5	-2.5701	-6.4095	-4.7599	0.345186	0.266427	1.812
FBgn0031830	COX5B	-2.5499	-5.4564	-4.7583	-1.74238	-2.22506	2.136
FBgn0015001	iotaTry	-6.1041	-3.54	-4.7443	-0.314045	-0.520357	-0.703
FBgn0031897	CG13784	-2.3628	-6.1487	-4.7432	-0.551102	-0.126965	1.049
FBgn0044030	mRpS14	-2.9812	-6.0551	-4.7423	-0.533789	-0.782618	1.708
FBgn0037529	mRpS9	-5.1038	-3.5123	-4.7407	-0.776649	-0.979314	1.646
FBgn0037880	CG17726	-3.5199	-4.7607	-4.7383	0.235314	0.135296	1.18
FBgn0040099	lectin-28C	-3.6705	-3.6248	-4.738	0.0155704	-0.126965	1.662
FBgn0036667	CG9669	-3.375	-4.3913	-4.7375	0.894546	0.92208	1.597
FBgn0002787	Rpn8	-3.6542	-4.057	-4.7351	-58.0764	-7.07689	2.097
FBgn0262524	ver	-3.0677	-5.5909	-4.7329	0.235314	0.135296	1.389
FBgn0263855	BubR1	-2.3469	-6.4198	-4.7223	-1.85225	-2.35619	1.301
FBgn0011205	fbl	-2.3853	-6.6686	-4.7183	-0.0943016	-0.258095	1.637
FBgn0033052	SCAP	-4.4047	-3.8876	-4.7159	0.414629	0.659819	1.606
FBgn0032634	Rpb11	-4.4659	-3.7296	-4.7154	-0.533789	-0.782618	1.514
FBgn0036762	CG7430	-1.884	-6.7366	-4.7144	-0.643661	-0.913749	2.204
FBgn0024806	DIP2	-6.0048	-2.0508	-4.7109	0.674802	0.659819	0.985
FBgn0037607	CG8036	-4.6448	-3.3534	-4.7077	-0.423917	-0.651487	2.37
FBgn0000053	ade3	-2.4592	-5.6261	-4.6965	0.125442	0.00416579	1.72
FBgn0037613	Cks85A	-3.2492	-2.9719	-4.6935	-0.314045	-0.520357	1.431
FBgn0261014	TER94	-4.0426	-4.6579	-4.6934	-0.314045	-0.520357	2.516
FBgn0035150	Rev1	-3.7042	-4.6823	-4.6895	0.784674	0.79095	1.422
FBgn0010415	Sdc	-3.5741	-3.7835	-4.6852	-0.753533	-1.04488	1.521
FBgn0036918	CG7770	-5.5396	-2.6776	-4.6835	0.235314	0.135296	1.92
FBgn0041150	hoe1	-4.91	-3.4082	-4.6786	-0.716845	-0.607777	-0.379
FBgn0038478	cal1	-2.5212	-6.6736	-4.6782	-0.533789	-0.782618	0.806
FBgn0260960	Baldspot	-4.6662	-2.0101	-4.6758	-0.643661	-0.913749	1.716
FBgn0022224	ubl	-3.1377	-5.5044	-4.6684	-0.753533	-1.04488	1.36
FBgn0002542	lds	-4.9879	-3.192	-4.6618	-0.0943016	-0.258095	1.52
FBgn0001139	gro	-2.8895	-4.7503	-4.6608	0.345186	0.266427	1.779
FBgn0037376	CG2051	-5.3732	-2.6928	-4.6543	0.125442	0.00416579	1.652
FBgn0003732	Top2	-2.7625	-5.2332	-4.6508			1.892
FBgn0039172	Spase22-23	-3.6377	-3.8386	-4.6353	0.674802	0.659819	2.162
FBgn0035243	CG13926	-3.6195	-4.1181	-4.6349	0.125442	0.00416579	1.498
FBgn0032322	CG16743	-4.8073	-3.4356	-4.6332	-0.643661	0	0.94
FBgn0033744	Dh44-R2	-5.4263	-2.8583	-4.6323	0.0541287	-0.0395444	0.504
FBgn0260012	pds5	-4.3903	-3.1254	-4.6303	0.455058	0.397558	1.348
FBgn0033062	Ars2	-2.2608	-6.0823	-4.6303	-0.643661	-0.913749	1.539
FBgn0278608	Dsp1	-5.7041	-3.7919	-4.6276	-69.0636	0	1.279
FBgn0015754	Lis-1	-4.1311	-4.7641	-4.6272	#REF!	-1.5694	1.588
FBgn0029133	REG	-3.0349	-4.8812	-4.6259	-0.204174	-0.389226	2.404
FBgn0003963	ush	-4.383	-3.7339	-4.6253	-0.423917	-0.651487	1.652
FBgn0046706	Haspin	-6.6091	-2.2155	-4.618			0.764
FBgn0036574	elg1	-2.8284	-5.6943	-4.615	1.22416	1.31547	1.037
FBgn0035838	ldbr	-3.6941	-5.3566	-4.614	0.894546	0.92208	0.771
FBgn0038214	CG9616	-6.5641	-2.2195	-4.6086	-1.41277	-1.83166	-1.192
FBgn0015393	hoip	-1.3011	-7.5033	-4.5984	-58.0764	-7.07689	2.436
FBgn0035444	CG12012	-2.0313	-5.7058	-4.5948	0.455058	0.397558	1.506
FBgn0028688	Rpn7	-5.3877	-3.3163	-4.5927	-35.0033	-4.32315	2.126
FBgn0040009	CG17490	-2.9759	-5.4556	-4.5895	-0.903834	-0.913749	0.904
FBgn0261975	CG42806	-4.0803	-4.7739	-4.5863			1.785
FBgn0037643	skap	-4.1996	-4.4831	-4.5849	-0.0943016	-0.258095	1.978
FBgn0027567	CG8108	-1.2178	-6.9079	-4.5835	-0.314045	0	1.865
FBgn0036374	Spt20	-1.8583	-6.1714	-4.5815	-36.102	0	0.901
FBgn0030241	feo	-4.0742	-3.7439	-4.5811	0.0155704	-0.126965	1.845
FBgn0266420	Ote	-4.0522	-4.135	-4.5714	0.345186	0.266427	1.914
FBgn0003891	tud	-3.8149	-4.2176	-4.5698	-0.204174	-0.389226	1.658
FBgn0017418	ari-1	-2.1692	-6.3084	-4.5558	0.125442	0.00416579	1.203
FBgn0032189	Ripalpha	-2.4271	-5.6244	-4.553	-0.204174	-0.389226	0.992
FBgn0030790	CG4768	-2.4908	-6.2902	-4.5507	1.00442	1.05321	1.219
FBgn0036760	CG5567	-6.6634	-2.5188	-4.5419	0.0155704	-0.126965	1.183
FBgn0033756	CG17760	-4.2285	-3.7286	-4.5399	1.66365	1.83999	1.296
FBgn0020272	mst	-6.2343	-2.2038	-4.5307	0.0155704	-0.126965	1.487
FBgn0260008	UQCR-11	-3.3784	-4.0074	-4.5285			1.849
FBgn0030478	CG1640	-1.2565	-7.5054	-4.5263	1.00442	1.05321	1.834
FBgn0014863	Mlp84B	-5.5686	-1.9269	-4.5148	0.455058	0.397558	-0.523
FBgn0032058	CG9289	-3.9903	-3.7846	-4.5064	0.894546	0.92208	-1.057
FBgn0026326	Mad1	-2.8581	-3.218	-4.5047	-0.314045	-0.520357	1.227
FBgn0036660	CG13025	-7.3905	-1.7217	-4.4945	-0.0943016	-0.258095	0.789
FBgn0040737	Tango8	-5.4032	-3.0287	-4.4929	-21.8187	0	-0.083
FBgn0266581	pit	-3.287	-4.9578	-4.491	-0.533789	-0.782618	1.681
FBgn0004867	RpS2	-1.8464	-4.5328	-4.487	-25.1148	-3.14297	3.714
FBgn0002413	dco	-1.2009	-6.9751	-4.4867	-0.314045	-0.520357	1.753
FBgn0262518	Rab8	-3.72	-3.6078	-4.4847	0.235314	0.135296	1.686
FBgn0025352	Thiolase	-3.6633	-4.2453	-4.4825	-0.204174	-0.389226	2.129
FBgn0031972	Wwox	-4.1448	-4.4149	-4.4791	0.235314	0.135296	1.421
FBgn0010380	AP-1-2beta	-6.6474	-1.8779	-4.4774	-0.204174	-0.389226	1.969
FBgn0000479	dnc	-3.8655	-4.1316	-4.474	0.00988239	0.703529	1.192
FBgn0040396	CG3939	-3.4183	-5.2219	-4.4698	0.784674	0.79095	1.573
FBgn0037710	CG9393	-4.8488	-2.6179	-4.4693	0.894546	0.92208	1.418
FBgn0260859	Bet3	-3.3485	-4.6054	-4.4675	0.674802	0.659819	1.213
FBgn0035266	Gk2	-4.8129	-3.363	-4.4661	0.0155704	-0.126965	1.146
FBgn0000618	e(y)2	-6.2289	-1.549	-4.4652	-0.643661	-0.913749	1.527
FBgn0260996	CG42597	-4.0646	-3.8389	-4.45	0.235314	0.135296	-2
FBgn0033816	CG4679	-5.5547	-2.366	-4.4488	-0.863405	-1.17601	1.279
FBgn0036825	RpL26	-1.5117	-6.1661	-4.448	-43.7931	-5.37219	3.668
FBgn0032688	CG15160	-4.8855	-3.3614	-4.4425	-1.19302	-1.5694	1.009
FBgn0053276	CG33276	-5.5635	-2.7449	-4.44			0.993
FBgn0000617	e(y)1	-3.7258	-3.1282	-4.4311	0.56493	0.528688	1.695
FBgn0037489	CG1234	-3.3738	-3.64	-4.4301	-0.533789	-0.782618	1.284
FBgn0037555	Ada2b	-4.6263	-3.5061	-4.4298	1.77352	1.97113	1.416
FBgn0037482	CG10055	-3.6129	-4.593	-4.4247	0.894546	0.92208	1.55
FBgn0003396	shn	-5.4252	-2.9834	-4.4228	-0.527986	-0.651487	1.017
FBgn0266724	Trs20	-5.9203	-2.2823	-4.4209	-0.423917	-0.651487	1.591
FBgn0039554	CG5003	-4.3313	-3.1399	-4.4204	-0.0943016	-0.258095	1.399
FBgn0267106	CG45546	-6.6475	-1.805	-4.4181			-2
FBgn0037755	CG12945	-4.882	-3.2453	-4.4181	0.784674	0.79095	1.324
FBgn0014024	Rnp4F	-3.6599	-4.5168	-4.4136	-0.314045	-0.520357	1.439
FBgn0037891	CG5214	-3.2544	-4.7222	-4.4123	-0.0943016	0	1.952
FBgn0028325	l(1)G0334	-3.6603	-3.9706	-4.4083	0.0155704	-0.126965	2.088
FBgn0046225	CG17230	-4.8833	-2.4233	-4.4065	0.345186	0.266427	0.886
FBgn0046692	Stlk	-5.6003	-2.5355	-4.406			0.989
FBgn0032408	CG6712	-4.749	-3.1661	-4.406	1.33403	1.4466	1.568
FBgn0027616	YT521-B	-7.9287	-0.57906	-4.4059	-0.0943016	-0.258095	1.812
FBgn0035831	CG8038	-4.0375	-3.492	-4.3992	0.455058	0.397558	1.585
FBgn0085265	CG34236	-4.3418	-3.6171	-4.3965	-0.314045	-0.520357	-0.426
FBgn0037478	CG2656	-3.9647	-4.128	-4.3956	0.894546	0.92208	1.337
FBgn0015298	Srp19	-2.909	-4.9454	-4.3936	0.784674	0.79095	1.779
FBgn0027841	CstF-64	-4.9404	-1.0943	-4.387	0.674802	0.659819	1.141
FBgn0015924	crq	-5.1136	-3.4597	-4.3861	0.0155704	-0.126965	1.475
FBgn0036684	CG3764	-3.0428	-5.0202	-4.3783	0.0155704	-0.126965	1.119
FBgn0000318	cl	-3.0985	-4.5989	-4.3754	0.125442	0.00416579	2.41
FBgn0086706	pix	-3.7371	-4.2618	-4.3711	-1.96212	-2.48732	2.265
FBgn0031227	CG3709	-3.763	-4.2471	-4.3682	-0.753533	-1.04488	0.737
FBgn0032390	dgt2	-5.649	-2.624	-4.3641	0.125442	0.00416579	1.708
FBgn0036291	CG10681	-4.7721	-3.478	-4.3585	1.11429	1.18434	0.745
FBgn0037610	CG8043	-5.6217	-3.1513	-4.3572	-0.643661	-0.913749	1.25
FBgn0025286	RpL31	-2.3299	-5.4167	-4.3567	-30.6084	-3.79862	3.629
FBgn0032346	Csl4	-0.75492	-7.3331	-4.3514	1.22416	1.31547	1.257
FBgn0033677	CG8321	-4.5449	-3.3536	-4.3512	0.235314	0.135296	1.02
FBgn0259876	Cap-G	-4.6373	-3.4543	-4.3511	0.813593	0.856515	1.434
FBgn0001128	Gpdh	-4.3611	-2.868	-4.3494	0.0155704	-0.126965	1.3
FBgn0266557	kis	-4.0768	-3.3779	-4.3465	-0.0383346	0.222717	1.061
FBgn0030556	mRNA-cap	-2.5004	-5.5616	-4.3422	-1.85225	-2.35619	1.699
FBgn0046222	CG1109	-1.7617	-6.4676	-4.3405	-0.204174	-0.389226	1.367
FBgn0023000	mth	-3.9847	-3.9997	-4.3402	1.77352	1.97113	1.11
FBgn0034496	CG9143	-5.1067	-3.0246	-4.3381	0.0155704	-0.126965	1.401
FBgn0026533	Dek	-6.0308	-2.2748	-4.3343	-0.314045	0	1.955
FBgn0260401	MED9	-3.5445	-4.3057	-4.3296	0.345186	0.266427	1.718
FBgn0261380	mRpL37	-4.9597	-2.8914	-4.3272	-1.08315	-1.43827	1.364
FBgn0027535	botv	-1.5885	-5.8674	-4.3128	-1.08315	-1.43827	1.222
FBgn0028899	CG31817	-2.7885	-4.4675	-4.3116	0.813593	0.856515	-1.331
FBgn0025366	Ip259	-2.627	-5.1769	-4.3109	-25.1148	-3.14297	2.6
FBgn0266282	jnj	-3.1373	-4.7878	-4.3096	-0.314045	-0.520357	0.978
FBgn0053526	PNUTS	-4.7983	-3.2188	-4.308	0.235314	0.135296	1.505
FBgn0035627	Sse	-5.1297	-2.8764	-4.2984	-29.5097	-3.66749	0.755
FBgn0037442	godzilla	-6.1869	-1.9376	-4.2961	0.894546	0.92208	1.709
FBgn0032846	CG10721	-0.49913	-7.8925	-4.2961	-0.423917	-0.651487	1.076
FBgn0037603	CG11753	-1.9273	-5.4384	-4.2902	-0.533789	-0.782618	1.528
FBgn0023516	Pex5	-3.9769	-3.3938	-4.2901	0.345186	0.266427	1.34
FBgn0025336	CG4882	-4.6941	-3.9047	-4.2838	-0.314045	-0.520357	1.516
FBgn0030743	CG9921	-4.169	-0.89076	-4.2785	0.455058	0.397558	1.377
FBgn0050476	ave	-2.2228	-3.8199	-4.2778	-0.204174	-0.389226	1.059
FBgn0050077	Blos1	-1.4017	-6.7601	-4.2766	1.00442	1.05321	1.17
FBgn0031392	AIF	0.3864	-4.3961	-4.2765	0.125442	0.00416579	1.403
FBgn0260223	CG42497	-1.7131	-6.2192	-4.2743	-1.96212	-2.48732	2.315
FBgn0039182	CG5728	-0.45967	-7.4407	-4.2726	-0.533789	-0.782618	1.311
FBgn0011232	scat	-5.5107	-2.3518	-4.2678	0.125442	0.00416579	1.084
FBgn0036534	DCP2	-2.7301	-4.3683	-4.2678	-1.52834	-1.50384	1.472
FBgn0024432	Dlc90F	-4.8127	-2.6437	-4.2648	0.56493	0.528688	2.221
FBgn0030718	ND-20	-3.973	-3.8112	-4.2557	-0.533789	-0.782618	2.033
FBgn0030474	CG15747	-4.722	-3.1557	-4.2476	-0.643661	-0.913749	1.192
FBgn0037360	CG2182	-3.2689	-4.6512	-4.2457	-0.314045	-0.520357	1.774
FBgn0261847	CG42779	-4.3131	-3.3155	-4.2423			-2
FBgn0004391	shtd	-3.4388	-4.3824	-4.2418	0.56493	0.528688	1.223
FBgn0033741	CG8545	-2.8481	-4.4972	-4.2406	-0.314045	-0.520357	1.586
FBgn0038414	CG6901	-3.3276	-4.418	-4.237	0.674802	0.659819	0.099
FBgn0032811	CG10268	-5.3938	-2.609	-4.2341	1.88339	2.10226	1.25
FBgn0035148	CG3402	-3.9823	-3.8704	-4.2333	0.125442	0.00416579	1.616
FBgn0010328	woc	-4.4705	-2.2497	-4.2315	0.125442	0.00416579	1.824
FBgn0000579	Eno	-2.8119	-4.4815	-4.2309	0.455058	0.397558	2.776
FBgn0033735	CG8525	-5.0167	-2.5288	-4.2274	1.00442	1.05321	1.314
FBgn0034792	CG3499	-2.8296	-4.9337	-4.2195	-0.204174	-0.389226	1.847
FBgn0267384	Ubc7	-4.2759	-3.771	-4.2194	-0.314045	-0.520357	1.672
FBgn0032378	CycY	-3.3232	-3.5932	-4.219	-0.314045	0	1.711
FBgn0040250	Ugt86Dj	-4.8588	-2.8876	-4.215	0.56493	0.528688	0.439
FBgn0042175	CG18858	-3.843	-3.5563	-4.2137	-0.204174	-0.389226	1.634
FBgn0037998	CG4848	-5.7984	-2.8988	-4.2135	-0.0943016	-0.258095	1.229
FBgn0038454	CG10324	-2.0371	-5.7868	-4.2122	-0.0943016	-0.258095	0.735
FBgn0261793	Trf2	-3.544	-4.0067	-4.2109	-1.63251	0	1.267
FBgn0030336	CG1578	-1.0192	-4.9799	-4.2091	-0.0943016	-0.258095	1.489
FBgn0038195	CG3061	-3.3069	-3.8362	-4.2069	0.345186	0.266427	1.699
FBgn0036663	CG9674	-4.0763	-3.6049	-4.2041	-0.256208	-0.389226	1.873
FBgn0034639	CG15673	-4.4761	-3.2622	-4.2014	-0.423917	-0.651487	0.091
FBgn0039125	Ndc1	-3.7774	-4.1212	-4.1977	0.674802	0.659819	1.687
FBgn0035805	CG7506	-4.4825	-3.4723	-4.1934	0.674802	0.659819	1.411
FBgn0030407	CG2543	-4.0073	-3.6363	-4.1882	0.345186	0.266427	0.412
FBgn0016715	Reg-2	-1.2218	-6.0227	-4.1851	-0.423917	-0.651487	0.94
FBgn0031759	lid	-1.1005	-4.2275	-4.184	-0.204174	-0.389226	1.485
FBgn0037082	CG5664	-3.297	-4.6182	-4.1816	-0.423917	-0.651487	1.077
FBgn0039271	CG11839	-3.3665	-3.8484	-4.1798	0.674802	0.659819	0.737
FBgn0016685	Nlp	-2.7699	-2.4338	-4.1794	-0.533789	0	2.417
FBgn0028969	deltaCOP	-4.657	-3.9522	-4.1767	-1.19302	-1.5694	2.178
FBgn0027080	Aats-tyr	-3.2344	-4.4238	-4.1699	1.88339	2.10226	1.87
FBgn0024314	Plap	-4.1442	-3.8948	-4.1638	0.894546	0.92208	1.819
FBgn0001269	inv	-4.6653	-2.4738	-4.1611	-0.204174	-0.389226	-1.831
FBgn0030803	CG4880	-8.0493	-0.82964	-4.1604	-0.314045	-0.520357	1.29
FBgn0036396	CG17359	-2.3285	-5.5944	-4.1601	-0.533789	-0.782618	0.713
FBgn0028530	mTTF	-4.9167	-3.089	-4.1597	-0.753533	-1.04488	1.094
FBgn0038307	mRpS10	-3.7339	-3.7051	-4.1597	0.235314	0.135296	1.534
FBgn0259204	CG42308	-4.5227	-3.0422	-4.1573	0.345186	0.266427	1.076
FBgn0000307	chif	-4.0945	-2.9788	-4.1553	1.77352	1.97113	0.998
FBgn0261479	nero	-3.3692	-3.6401	-4.1533	-0.314045	-0.520357	1.562
FBgn0032193	CG5727	-3.6988	-3.8348	-4.1515	0.235314	0.135296	0.692
FBgn0261278	grp	0.11696	-6.7195	-4.1494	1.22416	1.31547	1.719
FBgn0083943	CG34107	-6.7126	-1.4701	-4.1477	0.125442	0.00416579	-2
FBgn0003480	spn-B	-2.8516	-4.9025	-4.1473	0.235314	0.135296	0.663
FBgn0037942	CG14721	-3.9104	-3.806	-4.1467	0.125442	0.00416579	1.25
FBgn0035890	CG13667	-0.9652	-6.7118	-4.1448	-0.423917	-0.651487	1.07
FBgn0030305	CG1749	-2.7737	-4.2977	-4.1441	-0.204174	-0.389226	1.607
FBgn0027866	CG9776	-6.2833	-1.9641	-4.1293	1.33403	1.4466	1.512
FBgn0020909	Rtc1	-4.3003	-3.7196	-4.1289	0.784674	0.79095	1.526
FBgn0034646	Rae1	-1.8894	-4.0984	-4.1284	-1.96212	-2.48732	1.875
FBgn0263968	nonC	-3.1393	-3.6588	-4.1234	-0.140533	-0.126965	1.08
FBgn0261381	mtTFB1	-3.5139	-4.2313	-4.1214	0.125442	0.00416579	1.787
FBgn0014269	prod	-5.403	-2.7268	-4.1201	0.345186	0.266427	1.578
FBgn0033375	CG8078	-3.3857	-4.3417	-4.117	0.455058	0.397558	1.113
FBgn0038429	CG14882	-6.5744	-1.2094	-4.1146	-0.204174	-0.389226	0.769
FBgn0036173	CG7394	-2.1487	-4.4863	-4.1063	0.235314	0.135296	1.592
FBgn0260639	gammaTub23C	-4.9455	-2.9859	-4.106	1.44391	1.57773	1.594
FBgn0044323	Cka	-3.1927	-3.7125	-4.1057	-0.314045	-0.520357	1.826
FBgn0021760	chb	-3.3263	-4.354	-4.1038	-0.753533	-1.04488	1.448
FBgn0030985	Obp18a	-2.8518	-4.5933	-4.1034	-0.204174	-0.389226	0.294
FBgn0033763	CG8646	-5.2957	-2.3508	-4.1013	0.345186	0.266427	0.096
FBgn0017545	RpS3A	-3.6424	-3.9148	-4.0992	-33.9046	-4.19201	3.294
FBgn0030753	rngo	-3.2806	-4.1794	-4.097	0.235314	0.135296	1.622
FBgn0023214	edl	-3.684	-3.6922	-4.0967	0.894546	0.92208	1.617
FBgn0050349	CG30349	-2.3001	-6.007	-4.0957	0.18328	0.135296	1.732
FBgn0028507	CG3793	-4.9402	-2.4399	-4.0877	0.894546	0.92208	1.566
FBgn0037387	CG1213	-5.3507	-1.7825	-4.0808	0.235314	0.135296	-0.32
FBgn0026385	Or47b	-4.5881	-2.9238	-4.0796	-0.204174	-0.389226	-1.148
FBgn0267795	CG32138	-2.6229	-3.9256	-4.0783	-0.263881	-0.19253	2.176
FBgn0039680	Cap-D2	-3.187	-3.5615	-4.0756	-1.19302	-1.5694	1.309
FBgn0086445	l(2)37Cd	-3.159	-4.3646	-4.0751	0.56493	0.528688	1.01
FBgn0283461	Drs	-1.9705	-4.9036	-4.0708	-0.204174	-0.389226	1.042
FBgn0036194	CG11652	-1.6881	-5.4902	-4.0668	-0.643661	-0.913749	1.723
FBgn0021796	Tor	-2.3379	-5.0382	-4.0638	-0.00754542	-0.0613995	1.229
FBgn0037073	Tsr1	-5.1019	-2.3226	-4.0637	0.0155704	-0.126965	1.481
FBgn0040942	CG12643	-5.6222	-2.0356	-4.0605	1.22416	1.31547	1.422
FBgn0027549	CG7927	-3.054	-4.2193	-4.058	0.894546	0.92208	1.515
FBgn0266722	Trs33	-4.1274	-2.7609	-4.0552	0.674802	0.659819	1.097
FBgn0250823	gish	-3.1821	-4.0775	-4.0541	-0.753533	-1.04488	1.557
FBgn0038927	CG6015	-3.3375	-4.1167	-4.0515	-31.7072	-3.92975	1.368
FBgn0035252	CG7970	-6.3094	-1.7332	-4.0469	0.455058	0.397558	1.707
FBgn0264775	CG44013	-4.0231	-2.6593	-4.0435	-0.204174	-0.389226	1.58
FBgn0039407	CG14544	-3.1521	-3.5917	-4.0381	1.11429	1.18434	1.242
FBgn0033050	Pngl	-4.2897	-3.0289	-4.0358	1.11429	1.18434	1.578
FBgn0027583	CG7601	-4.862	-2.2343	-4.0335	-0.204174	-0.389226	1.539
FBgn0262593	Shab	-3.2534	-3.7524	-4.0328	-0.924984	-0.607777	-2
FBgn0028411	Nxt1	-3.9352	-2.6721	-4.0239	0.0155704	-0.126965	1.992
FBgn0036686	CG7728	-5.2552	-2.7139	-4.0239	-0.643661	-0.913749	1.508
FBgn0027582	CG6230	-1.8627	-5.8958	-4.0238	-0.0943016	-0.258095	1.443
FBgn0033000	CG14464	-1.6417	-4.9013	-4.0237	-0.204174	-0.389226	1.386
FBgn0039993	CG17691	-5.0162	-2.6596	-4.0235	-0.423917	-0.651487	2.049
FBgn0030914	CG6106	-6.7882	-1.2284	-4.0225	0.56493	0.528688	-1.569
FBgn0036624	RAF2	-2.7268	-3.9698	-4.0222	-0.371787	-0.0613995	1.021
FBgn0004227	nonA	-2.8695	-3.3234	-4.019	-1.08315	-1.43827	1.228
FBgn0031312	Tango14	-1.2685	-6.3383	-4.017	0.894546	0.92208	1.914
FBgn0029999	CG1575	-3.6776	-4.1237	-4.0132	0.784674	0.79095	1.445
FBgn0039158	CG6182	-1.3721	-5.9628	-4.0106	-0.580021	-0.651487	1.051
FBgn0033500	CG12913	-5.0969	-2.1103	-4.0097	0.125442	0.00416579	-1.207
FBgn0260862	Vti1a	-5.9542	-1.8312	-4.0075	-0.973277	-1.30714	0.76
FBgn0003205	Ras85D	-4.1135	-2.227	-4.0068	-1.30289	-1.70053	1.898
FBgn0015778	rin	-2.4969	-4.2498	-3.999	-2.072	0	2.133
FBgn0015000	betaggt-I	-3.7004	-3.5387	-3.9985	0.125442	0.00416579	1.541
FBgn0035868	CG7194	-6.0987	-1.5528	-3.9971	0.56493	0.528688	0.787
FBgn0026401	Nipped-B	-5.5517	-2.338	-3.9949	-1.19302	-1.5694	1.211
FBgn0260635	Diap1	-2.4393	-4.0892	-3.9928	-66.8662	-8.12593	2.264
FBgn0033170	sPLA2	-5.9454	-2.279	-3.9926	0.235314	0.135296	0.42
FBgn0032240	CG17768	-2.4754	-5.2705	-3.9891	-0.973277	-1.30714	1.515
FBgn0033724	CG8501	-4.4734	-3.6479	-3.9886	0.345186	0.266427	0.557
FBgn0067783	att-ORFA	-2.6848	-3.6193	-3.9879	0.235314	0.135296	1.071
FBgn0085491	CG34462	-3.4232	-3.5885	-3.9869	-0.423917	-0.651487	-2
FBgn0015279	Pi3K92E	-0.43383	-7.1922	-3.9789	0.235314	0.135296	1.421
FBgn0038290	CG6912	-2.1387	-4.8116	-3.9755	1.22416	1.31547	1.43
FBgn0037218	aux	-4.1244	-3.1649	-3.9739	1.00442	1.05321	1.325
FBgn0260758	CG42556	-4.0491	-2.5973	-3.97			0.791
FBgn0023181	Orc4	-2.1635	-5.0873	-3.9648	-1.41277	-1.83166	1.334
FBgn0085481	CG34452	-2.9485	-3.9172	-3.963	-0.0943016	-0.258095	-1.408
FBgn0259152	Clbn	-4.2454	-2.8482	-3.96	0.345186	0.266427	0.911
FBgn0020235	ATPsyngamma	-2.3783	-5.2452	-3.9569	-35.0033	-4.32315	2.711
FBgn0015615	SMC3	-2.6493	-4.3482	-3.9563	-0.753533	-1.04488	1.333
FBgn0039260	Smg6	-0.76867	-6.4784	-3.9563	1.11429	1.18434	1.333
FBgn0037382	Hpr1	-1.9772	-5.4171	-3.9557	1.33403	1.4466	1.266
FBgn0031313	CG5080	-3.7934	-4.2243	-3.9556	0.56493	0.528688	1.554
FBgn0261285	Ppcs	-2.3759	-4.8243	-3.9539	-0.0943016	-0.258095	0.773
FBgn0028700	RfC38	-2.2119	-5.0195	-3.9514	-0.533789	-0.782618	1.448
FBgn0035812	CG7457	-1.8575	-5.6032	-3.9504	0.894546	0.92208	1.027
FBgn0036959	CG6951	-2.9807	-4.1042	-3.9494	0.894546	0.92208	0.394
FBgn0035675	CG6610	-2.4722	-2.6878	-3.947	-0.753533	-1.04488	1.378
FBgn0013272	Gp150	-3.6073	-3.9085	-3.9459	0.894546	0.92208	2.148
FBgn0010622	DCTN3-p24	-2.2453	-5.3335	-3.9425	0.455058	0.397558	1.35
FBgn0035405	CG15812	-3.2455	-2.9172	-3.9401	-0.423917	-0.651487	1.349
FBgn0000533	ea	-5.3823	-1.9709	-3.9375	0.56493	0.528688	-0.108
FBgn0035432	ZnT63C	-4.4188	-2.9825	-3.9372	-0.0383346	0.222717	2.061
FBgn0025455	CycT	-0.34607	-6.9924	-3.9369	-33.9046	0	1.331
FBgn0033798	CG15870	-2.8747	-4.3196	-3.9356	-0.643661	-0.913749	0.179
FBgn0262955	RpII140	-2.1385	-4.2812	-3.9331	-1.96212	-2.48732	1.47
FBgn0036314	CG10754	-2.8559	-3.9763	-3.9328	-1.85225	-2.35619	1.755
FBgn0037310	Tim17b1	-4.8135	-1.8027	-3.9326	-0.423917	-0.651487	-0.639
FBgn0026196	nop5	-3.9621	-3.2209	-3.9326	-0.643661	-0.913749	2.114
FBgn0261004	asl	-1.7783	-5.1101	-3.9317	0.235314	0.135296	1.232
FBgn0020412	JIL-1	1.6341	-8.1093	-3.9262	0.455058	0.397558	1.117
FBgn0086451	l(2)k09022	-2.3361	-4.601	-3.9259	-0.533789	-0.782618	1.208
FBgn0035149	MED30	-4.0522	-3.3136	-3.9227	-1.19302	0	1.852
FBgn0036772	CG5290	-3.6451	-3.2805	-3.9205	1.66365	1.83999	1.364
FBgn0032431	CG5435	-5.9264	-1.7	-3.9194	-0.204174	-0.389226	-0.649
FBgn0039149	CG18428	-4.6247	-2.5933	-3.9168	0.235314	0.135296	0.826
FBgn0085188	CG34159	-4.2617	-3.0368	-3.9165	-22.9174	0	1.647
FBgn0033317	CG8635	-2.2116	-5.1735	-3.9158	0.674802	0.659819	1.932
FBgn0032986	CG3262	-2.957	-2.9819	-3.9104	0.455058	0.397558	1.744
FBgn0032750	CG10495	-3.0203	-3.8861	-3.9089	0.56493	0.528688	0.91
FBgn0261394	Prosalpha3	-4.8914	-1.6957	-3.9084	-1.19302	-1.5694	2.342
FBgn0031912	CG5261	-5.341	-1.2657	-3.9077			1.694
FBgn0011760	ctp	-1.4254	-6.3401	-3.9002	-0.0943016	-0.258095	2.27
FBgn0023216	Parg	-3.8567	-3.2351	-3.8998	1.11429	1.18434	1
FBgn0010391	Gtp-bp	-3.8345	-3.4468	-3.8997	0.345186	0.266427	2.06
FBgn0262100	CG42853	-4.7043	-3.1179	-3.8977	0.0155704	-0.126965	-2
FBgn0032638	SPH93	-3.7332	-3.3671	-3.8955	1.33403	1.4466	0.407
FBgn0027836	Dgp-1	-3.4476	-4.6062	-3.8931	-0.423917	-0.651487	2.282
FBgn0034021	CG8180	-4.7606	-1.9128	-3.8921	-0.100009	0.200862	-0.722
FBgn0036187	RIOK1	-4.283	-3.1909	-3.8913	0.674802	0.659819	1.183
FBgn0260657	CG42540	-2.7809	-3.7135	-3.8901	-34.9827	0	-0.652
FBgn0041621	Or82a	-4.6818	-2.8128	-3.8898	1.44391	1.57773	-1.033
FBgn0039835	mRpL32	-4.05	-3.1252	-3.8897	-0.314045	-0.520357	1.315
FBgn0020251	sfl	-3.1289	-3.3408	-3.8811	0.154361	0.0697311	0.825
FBgn0262126	Sec24CD	-6.111	-1.4752	-3.8775	-1.96212	-2.48732	1.708
FBgn0266437	CG45067	-3.2657	-3.8547	-3.8747	0.674802	0.659819	-0.292
FBgn0033778	CG3790	-2.9911	-3.6302	-3.8741	1.22416	1.31547	0.076
FBgn0259824	Hip14	-3.9013	-2.5754	-3.8739	1.55378	1.70886	1.436
FBgn0010350	CdsA	-2.2978	-4.5067	-3.8738	1.00442	1.05321	1.195
FBgn0038167	Lkb1	-1.434	-5.6239	-3.8715	-0.204174	-0.389226	1.31
FBgn0052412	QC	-3.4442	-2.9457	-3.869	-0.0943016	-0.258095	1.662
FBgn0032921	Mpp6	-1.9088	-4.8845	-3.8685	0.235314	0.135296	1.093
FBgn0250848	26-29-p	-2.2579	-4.6736	-3.8668	-0.643661	-0.913749	2.579
FBgn0038524	sll	-5.4231	-1.6388	-3.8661	0.345186	0.266427	1.199
FBgn0015797	Rab6	-5.5294	-1.5708	-3.8595	-0.0943016	-0.258095	1.821
FBgn0037912	sea	-3.3185	-3.382	-3.8574	0.18328	0.135296	1.827
FBgn0024996	eIF2B-beta	-3.3348	-3.0538	-3.855	0.235314	0.135296	1.767
FBgn0026143	CDC45L	-4.6411	-2.6335	-3.8513	0.298955	0.397558	1.166
FBgn0266518	Dpit47	-1.5895	-5.5871	-3.851	-0.314045	-0.520357	1.884
FBgn0262030	CG42841	-5.4995	-1.4352	-3.8496	-0.204174	-0.389226	-2
FBgn0031497	CG17259	-0.68598	-5.6417	-3.8459	1.99327	2.23339	2.433
FBgn0053170	CG33170	-2.6051	-4.3641	-3.841	0.784674	0	1.326
FBgn0010531	Ccs	-3.4852	-3.229	-3.84	-0.314045	-0.520357	1.227
FBgn0050037	CG30037	-4.6376	-2.7331	-3.8383	0.784674	0.79095	-1.49
FBgn0030984	tgy	-5.627	-1.5473	-3.8357	-0.204174	-0.389226	-1.045
FBgn0038989	CG6937	-1.4729	-3.1084	-3.8316	-1.25076	-1.11044	1.64
FBgn0031194	CG17598	-0.8694	-6.7319	-3.8271	0.455058	0.397558	1.281
FBgn0032642	CG5110	-1.8294	-5.0703	-3.8264	0.125442	0.00416579	1.569
FBgn0028504	CG12182	-3.0989	-3.5578	-3.823	1.88339	2.10226	0.548
FBgn0004167	kst	-4.905	-2.1802	-3.8221	-0.643661	-0.913749	2.033
FBgn0000339	cni	-3.8143	-3.2984	-3.822	-0.314045	-0.520357	1.819
FBgn0015621	Clp	-5.1034	-2.2253	-3.8219	-0.753533	-1.04488	1.555
FBgn0031315	CG14341	-1.79	-4.9451	-3.8186	1.11429	1.18434	1.382
FBgn0038312	Zip88E	-6.7535	-1.0494	-3.8167	-1.19302	-1.5694	0.972
FBgn0085431	CG34402	-4.5888	-2.242	-3.816	-0.159812	-0.170675	-0.551
FBgn0033672	rho-7	-4.5605	-2.2392	-3.8157	0.674802	0.659819	1.553
FBgn0037098	Wnk	-2.7835	-4.2585	-3.8137	-36.102	0	0.949
FBgn0026713	l(1)G0007	-2.3831	-5.2108	-3.8126	-0.331358	-0.323661	1.62
FBgn0028484	Ack	-6.078	-1.5067	-3.8094	-0.314045	-0.520357	1.225
FBgn0035318	CG9018	-3.2505	-2.7901	-3.8087	0.0155704	-0.126965	1.522
FBgn0260388	CG42514	-1.509	-4.6909	-3.8035	-0.204174	-0.389226	1.661
FBgn0038704	CG5316	-5.2789	-1.5615	-3.8008	0.56493	0.528688	1.109
FBgn0032138	CG4364	-2.6194	-4.5553	-3.8003	-0.204174	-0.389226	2.261
FBgn0037312	CG11999	-3.1909	-2.8053	-3.7996	-0.533789	-0.782618	2.093
FBgn0250830	CG12547	-5.4948	-1.7871	-3.7988	-0.204174	-0.389226	1.111
FBgn0035725	Mis12	-2.9536	-4.0016	-3.7982	0.125442	0.00416579	1.205
FBgn0259938	cwo	-6.2588	-0.81834	-3.7974	-22.9174	0	1.136
FBgn0035540	Syx17	-2.7993	-4.0584	-3.797	0.894546	0.92208	0.924
FBgn0030697	CG8565	-4.382	-2.6931	-3.7912	1.22416	1.31547	-1.275
FBgn0063485	Lasp	-6.1191	-1.4486	-3.7905	-0.643661	0	1.652
FBgn0030243	CG2186	-1.4849	-5.4054	-3.788	0.0155704	-0.126965	1.416
FBgn0032833	COX4	-2.2413	-4.1549	-3.7875	-0.0943016	-0.258095	2.623
FBgn0250874	ttm50	-0.39048	-7.217	-3.7823	-0.204174	-0.389226	2.009
FBgn0026080	Tip60	-2.814	-3.1298	-3.7762	0.0155704	-0.126965	1.078
FBgn0262856	CG43220	-4.074	-3.0965	-3.7747			-2
FBgn0013563	Pex1	-3.6816	-3.2153	-3.7744	-0.204174	-0.389226	0.774
FBgn0031883	Caper	-3.5815	-3.0402	-3.7717	-1.30289	-1.70053	1.809
FBgn0034968	RpL12	-2.4493	-3.5083	-3.7714	-52.5828	-6.42124	3.415
FBgn0037199	CG11137	-5.5394	-1.6333	-3.771	1.00442	1.05321	1.708
FBgn0015790	Rab11	-2.4876	-1.7198	-3.7677	-22.9174	-2.88071	2.385
FBgn0038903	RpI12	-6.3077	-1.1598	-3.7676	-1.41277	-1.83166	1.022
FBgn0031693	Cyp4ac1	-5.5367	-1.9312	-3.765	-0.753533	-1.04488	0.611
FBgn0040510	ACXA	-2.6971	-3.7493	-3.7634	0.0155704	0	-1.839
FBgn0035400	CG11537	-3.9196	-2.9033	-3.7617	-0.533789	-0.782618	1.548
FBgn0033755	ClC-b	-4.3238	-3.3046	-3.7604	1.00442	1.05321	1.558
FBgn0016756	Usp47	-3.6135	-3.3796	-3.7558	-0.753533	-1.04488	1.501
FBgn0033450	Lsm11	-3.6471	-2.8346	-3.7551	0.784674	0.79095	0.44
FBgn0035523	CG1311	-3.9105	-2.6925	-3.7529	0.894546	0.92208	1.064
FBgn0003514	sqh	-1.2692	-4.0736	-3.7525	0.0155704	-0.126965	2.424
FBgn0032244	RfC3	-3.9582	-3.0808	-3.7523	0.125442	0.00416579	1.302
FBgn0038057	CG12267	-4.1285	-2.3529	-3.7517	0.455058	0.397558	0.781
FBgn0040699	CG15024	-5.583	-1.4732	-3.751	-0.0943016	-0.258095	-2
FBgn0085257	CG34228	-4.2358	-2.6824	-3.7504	0.784674	0.79095	1.191
FBgn0261710	nocte	-3.104	-3.829	-3.7498	-0.423917	-0.651487	2.074
FBgn0051230	CG31230	-5.6085	-1.5202	-3.7493			0.157
FBgn0030460	CG2453	-4.4353	-2.343	-3.7492	0.455058	0.397558	1.608
FBgn0262035	CG42846	-4.7769	-2.0686	-3.7475			0.779
FBgn0037810	sle	-0.8039	-5.1071	-3.7441	0.455058	0.397558	1.497
FBgn0031266	CG2807	-2.0156	-4.5831	-3.7428	-66.8662	-8.12593	1.462
FBgn0051803	CG31803	-5.9947	-1.444	-3.7375	-0.0943016	-0.258095	-0.153
FBgn0002891	mus205	-5.787	-1.4699	-3.735	-0.314045	-0.520357	1.065
FBgn0035780	CG18417	-3.9873	-2.0212	-3.734	0.235314	0.135296	-1.274
FBgn0035568	CG18418	-3.3443	-3.1224	-3.7339	0.56493	0.528688	-2
FBgn0267347	squ	-2.2478	-4.1105	-3.7326	-0.0943016	-0.258095	1.389
FBgn0032061	CG9314	-3.5021	-3.4094	-3.7323	-1.19302	-1.5694	-0.381
FBgn0263655	CG43646	0.061568	-6.7005	-3.7306			0.303
FBgn0020018	Ppox	-1.1987	-5.2939	-3.73	0.674802	0.659819	1.268
FBgn0259481	Mob2	-3.8491	-2.6598	-3.7293	-1.57074	-0.126965	1.702
FBgn0032297	CG17124	-3.6335	-3.2122	-3.728	-0.643661	-0.913749	0.398
FBgn0032940	Mondo	-2.9451	-3.0496	-3.7278	0.414629	1.31547	1.421
FBgn0039306	RIOK2	-2.3772	-4.1199	-3.7258	0.56493	0.528688	1.403
FBgn0050085	Rif1	-3.3702	-3.5505	-3.7209	0.455058	0.397558	1.547
FBgn0036621	roq	-4.4146	-2.4777	-3.7202	1.44391	1.57773	1.314
FBgn0025373	Fpps	-2.8404	-3.9146	-3.7173	-0.423917	-0.651487	1.788
FBgn0026373	RpII33	-2.135	-4.3585	-3.716	-0.204174	-0.389226	1.826
FBgn0033738	DUBAI	-3.9858	-2.1296	-3.7148	-0.192568	-0.126965	1.362
FBgn0085436	Not1	-0.41811	-6.2613	-3.7116	-1.59198	-1.7661	1.774
FBgn0051510	CG31510	-4.8967	-2.2053	-3.7057	-0.863405	-1.17601	0.578
FBgn0086444	l(2)37Cb	-1.8722	-4.55	-3.7029	0.894546	0.92208	1.279
FBgn0028579	phtf	-2.5455	-3.8616	-3.7009	0.674802	0.659819	1.016
FBgn0061360	CG33672	-3.2098	-3.0638	-3.6993	-0.0768929	0.135296	1.507
FBgn0027514	CG1024	-2.5505	-4.2032	-3.6987	1.00442	1.05321	1.09
FBgn0029885	CG3224	-3.4607	-3.3286	-3.6946	-0.533789	-0.782618	1.654
FBgn0030056	CG11284	-3.9209	-2.7058	-3.69	1.33403	1.4466	1.638
FBgn0038760	MED25	-5.3406	-1.747	-3.687	-60.2739	0	1.161
FBgn0037656	CG11986	-2.5557	-3.6407	-3.687	-0.314045	-0.520357	0.956
FBgn0037671	VhaM8.9	-4.2996	-2.4808	-3.6833	2.10314	2.36452	2.247
FBgn0014189	Hel25E	-3.7738	-2.3955	-3.6821	-1.08315	-1.43827	2.325
FBgn0028695	Rpn1	-1.5297	-5.1552	-3.6816	-30.6084	-3.79862	1.988
FBgn0086251	del	-5.7335	-1.2967	-3.6814	0.0155704	-0.126965	1.119
FBgn0086895	pea	-5.1125	-2.1179	-3.6806	-0.753533	-1.04488	1.042
FBgn0039688	Kul	-2.1356	-4.2274	-3.6781	-0.314045	-0.520357	-0.794
FBgn0000077	amx	-2.1535	-4.0283	-3.6775	-0.643661	0	1.01
FBgn0261631	CG42714	-3.7067	-2.3192	-3.6762	1.11429	1.18434	-0.292
FBgn0033184	CG12736	-5.7458	-1.6351	-3.6747	0.0155704	-0.126965	1.381
FBgn0037718	P58IPK	-1.1706	-5.8467	-3.6725	1.11429	1.18434	1.872
FBgn0025558	CG4101	-3.9365	-1.7545	-3.6707	-0.314045	-0.520357	1.416
FBgn0052243	CG32243	-4.4197	-1.5715	-3.6697	0.894546	0.92208	1.259
FBgn0032884	Pomp	-5.9454	-1.9128	-3.6676	-55.879	-6.81463	2.082
FBgn0000250	cact	-5.8666	-1.0975	-3.662	-0.314045	-0.520357	1.76
FBgn0035285	CG12025	-3.4963	-3.1859	-3.6596	0.894546	0.92208	1.403
FBgn0040071	tara	-2.0071	-4.7038	-3.6589	0.674802	0	1.036
FBgn0011300	babo	-3.7844	-4.769	-3.6582	-0.0943016	-0.258095	1.137
FBgn0037234	CG9795	-2.4224	-4.2331	-3.6564	0.455058	0.397558	0.997
FBgn0033085	CG15908	-1.1392	-5.7582	-3.6506	0.443548	0.725384	1.153
FBgn0050342	Prp38	-1.6059	-3.7642	-3.6505	-1.63251	-2.09392	1.543
FBgn0010043	GstD7	-2.0564	-4.5363	-3.6485	1.44391	1.57773	1.076
FBgn0035313	CG13810	-4.7039	-2.2186	-3.6452	0.674802	0.659819	-1.528
FBgn0036641	Smn	-2.5939	-2.938	-3.6428	-0.643661	-0.913749	1.592
FBgn0037943	CG14722	-0.81764	-6.6276	-3.6426	-0.423917	-0.651487	1.341
FBgn0034033	CG8204	-2.2018	-3.8412	-3.6349	0.894546	0.92208	1.249
FBgn0029094	asf1	-1.8237	-3.6981	-3.6342	-1.08315	-1.43827	1.655
FBgn0023213	eIF4G	-2.9632	-3.206	-3.6313	0.0155704	-0.126965	1.781
FBgn0027539	CG5807	-2.8985	-3.1194	-3.6311	0.125442	0.00416579	0.998
FBgn0052702	Cubn	-2.7739	-3.9455	-3.6294	-0.0943016	-0.258095	1.148
FBgn0053463	CG33463	-3.1828	-3.4921	-3.6281			-0.572
FBgn0000376	crm	-5.4825	-1.1679	-3.628	0.0155704	-0.126965	1.239
FBgn0024889	Kap-alpha1	-0.96853	-5.0948	-3.6193	0.125442	0.00416579	1.367
FBgn0050343	CG30343	-4.7901	-2.0527	-3.619			-0.798
FBgn0028704	Nckx30C	-4.5415	-2.2326	-3.6168	-0.56832	0.92208	-0.849
FBgn0033379	Mys45A	-1.8653	-3.1625	-3.612	-0.314045	-0.520357	1.472
FBgn0035421	CG12034	-5.1646	-3.9313	-3.6115	0.345186	0.266427	1.299
FBgn0262581	CG43121	-7.4213	-0.096484	-3.6114	-0.533789	-0.782618	-2
FBgn0004783	Ccp84Aa	-3.7305	-2.1047	-3.6106	-0.423917	0	-2
FBgn0000212	brm	-3.9221	-2.8721	-3.6103	-0.753533	-1.04488	1.546
FBgn0054043	CG34043	-4.4649	-2.4592	-3.6089			-1.131
FBgn0261641	CG42724	-2.462	-4.201	-3.6073	-0.533789	0	1.463
FBgn0052298	CG32298	-4.3199	-1.9171	-3.6055	-0.533789	-0.782618	-0.657
FBgn0005640	Eip63E	-1.2943	-5.315	-3.6055	0.0155704	-0.126965	1.499
FBgn0038662	Mpc1	-4.6687	-2.306	-3.6045	0.894546	0.92208	1.18
FBgn0038639	CG7705	-2.6752	-3.9016	-3.6035	-0.533789	-0.782618	1.119
FBgn0033265	coil	-3.2055	-3.4761	-3.5922	0.674802	0.659819	0.725
FBgn0053199	CG33199	-1.7339	-4.5308	-3.5902	-1.19302	-1.5694	1.466
FBgn0041605	cpx	-5.0624	-1.7651	-3.5891	0.125442	0.00416579	-0.158
FBgn0029715	CG11444	-4.7408	-2.1186	-3.5811	-0.533789	-0.782618	1.864
FBgn0086906	sls	-3.1535	-3.626	-3.5811	-0.310113	-0.0395444	-0.042
FBgn0036406	CG13484	-2.0103	-4.9117	-3.581	-1.30289	-1.70053	1.009
FBgn0032053	mRpL51	-3.1548	-3.0585	-3.5805	-32.8059	-4.06088	1.673
FBgn0028663	VhaM9.7-b	-2.811	-3.7375	-3.5783	-0.0943016	-0.258095	1.84
FBgn0010044	GstD8	-3.5555	-2.8263	-3.5779	-0.204174	-0.389226	-0.651
FBgn0262101	CG42854	-6.1934	-1.0177	-3.5771	1.55378	1.70886	-2
FBgn0010341	Cdc42	-3.0093	-3.9889	-3.5743	-0.204174	-0.389226	2.309
FBgn0030364	CG15735	-1.2589	-5.2378	-3.5737	0.894546	0.92208	1.601
FBgn0033783	CG17019	-5.4803	-1.8291	-3.5693	1.22416	1.31547	1.518
FBgn0250840	CG12907	-3.9266	-2.5704	-3.5673	-1.19302	0	-1.038
FBgn0036403	CG6661	-6.4727	-1.0048	-3.5668	-0.204174	-0.389226	1.108
FBgn0023197	Jon74E	-5.0655	-1.4575	-3.5668	-0.643661	-0.913749	-1.014
FBgn0263240	Coop	-4.3865	-2.3111	-3.5666	-0.423917	0	1.301
FBgn0263400	CG43446	-3.3042	-2.5497	-3.5666	0.345186	0.266427	0.179
FBgn0085306	CG34277	-4.8588	-1.7808	-3.5663			-1.303
FBgn0037057	CG10512	-4.6583	-1.7432	-3.563	0.674802	0.659819	1.833
FBgn0261276	Opa1	-2.0008	-4.3984	-3.5623	-0.0943016	-0.258095	1.809
FBgn0035144	Kah	-4.0064	-2.3297	-3.5618	1.17213	1.31547	0.357
FBgn0000244	by	-2.8356	-3.5028	-3.5584	0.345186	0.266427	1.127
FBgn0011289	TfIIA-L	-1.9306	-4.071	-3.5583	0.455058	0.397558	1.949
FBgn0013548	l(2)dtl	-0.47988	-5.3748	-3.5551	-31.7072	-3.92975	1.38
FBgn0032723	ssp3	-3.3024	-3.2964	-3.5532	-0.730322	-0.520357	0.489
FBgn0032170	CG4658	-2.9728	-3.5078	-3.5523	1.77352	1.97113	1.59
FBgn0034398	CG15098	-3.8957	-2.5171	-3.5506	-0.204174	-0.389226	2.951
FBgn0260655	l(3)76BDm	-2.4336	-3.7845	-3.5493	0.125442	0.00416579	1.024
FBgn0035402	Usp5	-3.2737	-0.88012	-3.5486	0.894546	0.92208	1.601
FBgn0033813	fsd	-2.4816	-3.3966	-3.548	0.784674	0.79095	0.924
FBgn0010222	Nmdmc	-1.5695	-4.2218	-3.5461	-0.0943016	-0.258095	1.723
FBgn0037222	CG14642	-4.3764	-1.7092	-3.5447	0.345186	0.266427	1.242
FBgn0038692	CG3773	-0.95459	-4.7306	-3.5427	0.784674	0.79095	1.205
FBgn0086683	Spf45	-3.2956	-3.1662	-3.5416	0.345186	0.266427	1.64
FBgn0022787	Hel89B	-4.1273	-2.6205	-3.5388	0.455058	0.397558	1.47
FBgn0085326	CG34297	-4.1182	-2.6323	-3.5381	-0.533789	-0.782618	-2
FBgn0003087	pim	-3.9968	-2.9222	-3.5375	-25.1148	-3.14297	0.721
FBgn0035763	CG8602	-1.1322	-5.1883	-3.5368	-0.0943016	-0.258095	1.625
FBgn0035160	hng3	-2.6797	-3.9147	-3.536	0.894546	0.92208	0.348
FBgn0030963	CG7101	-3.6953	-2.8399	-3.5357	1.33403	1.4466	0.946
FBgn0261933	SmD1	-1.335	-5.3748	-3.5336	-24.0161	-3.01184	2.248
FBgn0052075	CG32075	-2.2575	-3.4383	-3.5301	-0.0943016	-0.258095	0.935
FBgn0013343	Syx1A	-4.5353	-1.9331	-3.5299	-0.643661	-0.913749	1.659
FBgn0038014	CG10041	-6.2342	-1.1022	-3.5296	1.11429	1.18434	0.024
FBgn0021814	Vps28	-3.4657	-3.5366	-3.527	-0.0943016	-0.258095	2.018
FBgn0263607	l(3)72Dp	-6.4209	-0.65273	-3.5236	0.56493	0.528688	0.545
FBgn0266534	CG45095	-3.8706	-2.7469	-3.5234			-2
FBgn0058160	CG40160	-4.5153	-2.1317	-3.5155			1.068
FBgn0031164	CG1724	-4.6713	-1.9144	-3.5147	1.33403	1.4466	-1.176
FBgn0037583	CG9684	-1.8189	-4.3237	-3.5123	-0.423917	-0.651487	1.05
FBgn0033683	CG18343	-3.7521	-2.7279	-3.5097	0.125442	0.00416579	1.943
FBgn0001091	Gapdh1	-3.5859	-2.8463	-3.5069	-0.533789	-0.782618	2.702
FBgn0003357	Jon99Ciii	-1.5393	-5.2527	-3.5037	-1.27968	0	-1.761
FBgn0263106	DnaJ-1	-5.7039	-0.1606	-3.5026	-1.30289	-1.70053	2.126
FBgn0052074	CG32074	-3.5706	-2.6078	-3.5008			-2
FBgn0259168	mnb	-2.7224	-3.9323	-3.5002	-25.6342	-1.17601	1.272
FBgn0038108	CG7518	-3.7934	-2.3477	-3.5	-0.314045	-0.520357	1.641
FBgn0032101	CG9586	-4.5496	-2.5705	-3.4963	-0.314045	-0.520357	1.564
FBgn0028789	Doc1	-5.2078	-1.3705	-3.4959	1.33403	1.4466	-2
FBgn0004828	His3.3B	-1.4655	-3.8911	-3.4955	-1.81744	-1.5694	2.66
FBgn0038888	CheB93a	-3.7995	-2.0525	-3.4927	0.125442	0.00416579	-1.375
FBgn0030486	Set2	-1.3074	-4.9016	-3.4911	0.784674	0.79095	1.113
FBgn0037340	CG14671	-1.44	-4.8087	-3.4889	-0.423917	-0.651487	1.373
FBgn0266668	Exo84	-3.5524	-3.0269	-3.4883	-0.314045	-0.520357	1.415
FBgn0036474	Or71a	-2.8535	-3.0697	-3.4873	1.00442	1.05321	-0.862
FBgn0032251	Nse4	-3.1729	-2.8179	-3.4863	0.894546	0.92208	0.631
FBgn0032361	CG6488	-1.0947	-5.1203	-3.4852	-0.0943016	-0.258095	1.043
FBgn0033725	Cpr49Ac	-7.1986	-0.24821	-3.4822	0.784674	0.79095	-0.471
FBgn0037296	Prosbeta2R2	-2.8601	-3.1486	-3.4817	-0.204174	-0.389226	-0.311
FBgn0010238	Lac	-4.2081	-2.201	-3.4813	0.894546	0.92208	1.799
FBgn0038467	AdSL	-3.7508	-1.918	-3.4811	-0.753533	-1.04488	1.466
FBgn0259989	CG42486	-4.9656	-1.5255	-3.4803	1.00442	1.05321	0.17
FBgn0011236	ken	-2.2966	-3.9549	-3.4799	-41.5956	0	1.502
FBgn0004858	elB	-3.7439	-2.5606	-3.479	0.455058	0	0.455
FBgn0014879	Set	-3.0192	-3.5375	-3.4788	1.11429	1.18434	1.904
FBgn0016697	Prosalpha5	-1.6281	-3.3444	-3.4771	-50.3854	-6.15897	2.308
FBgn0264978	Slh	-1.2476	-5.1443	-3.4764	-1.0079	-0.913749	1.371
FBgn0250838	CG30415	0.0027007	-5.8488	-3.4751	-28.411	-3.53636	2.314
FBgn0029899	CG14438	-1.6229	-4.6573	-3.4743	-0.0943016	-0.258095	1.091
FBgn0040268	Top3alpha	-2.5361	-3.4535	-3.472	0.784674	0.79095	1.491
FBgn0000233	btd	-4.2903	-2.0166	-3.4695	-0.314045	-0.520357	0.875
FBgn0262823	CG43194	-1.969	-4.3303	-3.4689			0.955
FBgn0035526	CG1316	-1.4363	-4.8809	-3.4688	0.894546	0.92208	1.496
FBgn0028979	tio	-5.6467	-1.1263	-3.4636	0.235314	0.135296	0.259
FBgn0039836	CG1750	-3.7653	-2.2159	-3.4583	-0.204174	-0.389226	0.589
FBgn0003415	skd	-1.2008	-4.6276	-3.452	0.674802	0.659819	0.97
FBgn0038350	AOX4	-4.3586	-1.7943	-3.4488	0.0155704	-0.126965	-1.08
FBgn0036929	CG7668	-5.9742	-0.74728	-3.4486	0.345186	0.266427	1.382
FBgn0031452	Cwc25	-5.2176	-1.2983	-3.4471	-0.0943016	-0.258095	1.11
FBgn0021776	mira	-6.9078	-0.10212	-3.4468	-0.423917	-0.651487	-0.657
FBgn0029672	CG2875	-1.2775	-4.5322	-3.4442	1.33403	1.4466	1.142
FBgn0039908	Asator	-3.4064	-2.5968	-3.4407	-0.0943016	-0.258095	0.474
FBgn0030877	Arp8	-2.7217	-3.1686	-3.4403	0.674802	0.659819	1.468
FBgn0011715	Snr1	-3.2601	-2.9141	-3.439	-0.423917	-0.651487	1.848
FBgn0032005	Snx6	-5.235	-1.4661	-3.4386	-0.314045	-0.520357	2.182
FBgn0033059	CG7845	-1.3185	-4.382	-3.4374			1.356
FBgn0028997	nmdyn-D7	-3.0611	-3.0638	-3.4353	0.125442	0.00416579	0.931
FBgn0026379	Pten	-3.3953	-5.0611	-3.4346	-0.314045	-0.520357	0.741
FBgn0052483	CG32483	-4.1266	-2.1743	-3.4322	0.125442	0.00416579	0.257
FBgn0053798	CG33798	-4.1619	-1.9687	-3.4272			-2
FBgn0028382	cyp33	-4.1009	-1.5404	-3.4176	-0.0943016	-0.258095	1.254
FBgn0027873	Cpsf100	-0.09931	-5.3976	-3.417	0.674802	0.659819	1.273
FBgn0037562	CG11671	-6.3685	-0.58409	-3.4135	-0.204174	-0.389226	1.309
FBgn0036740	Vps60	-5.6762	-0.76685	-3.4129	-0.643661	-0.913749	2.045
FBgn0036556	CG5830	0.56433	-7.3417	-3.4113	-1.08315	0	1.022
FBgn0039959	CG17514	-0.97475	-4.0999	-3.411	-0.447033	-0.585922	0.932
FBgn0040283	SMC1	-2.3589	-1.9316	-3.4108	-0.423917	-0.651487	1.369
FBgn0037702	CG8176	-3.49	-2.6654	-3.41	0.125442	0.00416579	1.694
FBgn0038720	CG6231	-3.0595	-2.8113	-3.4019	0.0155704	-0.126965	0.387
FBgn0015331	abs	-2.5877	-3.5989	-3.4013	-0.0943016	-0.258095	1.358
FBgn0042135	CG18812	-3.4434	-2.5125	-3.4007	1.03334	1.11878	1.391
FBgn0011571	caz	-1.1656	-4.846	-3.3973	-0.533789	0	2.171
FBgn0039970	CG17508	-3.9124	-1.8607	-3.3954	0.235314	0.135296	1.644
FBgn0259730	tal-1A	-3.6402	-2.7476	-3.394	0.0155704	-0.126965	-1.606
FBgn0085283	CG34254	-4.6475	-1.5552	-3.3913	0.125442	0.00416579	-1.221
FBgn0021825	DCTN2-p50	-1.918	-3.5026	-3.389	0.894546	0.92208	2.014
FBgn0036770	Prestin	-4.0601	-1.8194	-3.3889	-1.52264	-1.96279	1.471
FBgn0266848	wap	-1.4772	-4.9673	-3.3835	-0.753533	-1.04488	1.644
FBgn0027581	CG6191	-6.2072	-0.85501	-3.3829	-1.74238	0	1.195
FBgn0061200	Nup153	-1.4908	-4.4278	-3.3819	-37.2008	-4.58541	1.325
FBgn0037463	djl	-4.6709	-1.7631	-3.3814	-0.753533	-1.04488	-0.735
FBgn0024509	Sec13	-3.2348	-3.5811	-3.3806	0.894546	0.92208	2.23
FBgn0038428	CG14894	-3.9683	-1.622	-3.3779	-0.643661	-0.913749	1.563
FBgn0027783	SMC2	-2.3978	-3.4341	-3.3768	1.00442	1.05321	1.354
FBgn0027930	MP1	-4.5047	-2.2157	-3.3746	0.784674	0.79095	1.615
FBgn0035753	RpL18	0.71941	-7.265	-3.3722	-44.8918	-5.50332	3.374
FBgn0004914	Hnf4	-2.6755	-3.2624	-3.3687	0.154361	0	1.4
FBgn0038419	CG14879	-2.2361	-3.6909	-3.3674	0.56493	0.528688	0.039
FBgn0035380	CG9970	-6.1215	-0.98701	-3.3619	0.235314	0.135296	-1.703
FBgn0035103	Vdup1	-3.6579	-2.8482	-3.3614	0.0155704	-0.126965	-0.754
FBgn0032689	CG10413	-2.9399	-3.0721	-3.3612	0.894546	0.92208	1.281
FBgn0264694	mgr	-3.6099	-2.6634	-3.3605	-0.204174	-0.389226	1.914
FBgn0027568	Cand1	-4.0098	-1.9187	-3.3591	0.235314	0.135296	1.637
FBgn0033994	CG7544	-4.314	-1.6743	-3.355	-0.204174	-0.389226	0.835
FBgn0032305	CG6700	-3.2421	-2.9661	-3.3544	-0.204174	-0.389226	1.214
FBgn0036702	CG6512	2.1635	-3.3143	-3.3492	-1.74238	-2.22506	2.202
FBgn0036773	CG13698	-5.2278	-1.111	-3.3488	0.235314	0.135296	-1.158
FBgn0004432	Cyp1	-2.2131	-2.7295	-3.3482	1.44391	1.57773	2.828
FBgn0014380	RhoL	-1.3196	-5.4002	-3.3468	-0.204174	-0.389226	1.87
FBgn0017577	Mcm5	-1.737	-3.6756	-3.3462	0.345186	0.266427	1.591
FBgn0260466	Indy-2	-3.7729	-1.9046	-3.3405	0.131245	0.135296	-1.566
FBgn0038045	NANS	-5.1538	-0.98061	-3.3402	-0.0943016	-0.258095	-0.182
FBgn0263598	Vha68-2	-2.3611	-3.5189	-3.3359	0.125442	0.00416579	2.002
FBgn0005642	wdn	-2.3865	-3.7968	-3.3342	0.345186	0.266427	1.431
FBgn0035238	CG12104	-1.7322	-3.9836	-3.3339	0.455058	0.397558	1.479
FBgn0051538	CG31538	-1.725	-3.0774	-3.3333	-0.423917	-0.651487	-0.423
FBgn0038354	CG5404	-3.2768	-2.8296	-3.3318	2.21301	2.49565	-1.221
FBgn0031188	CG14613	-2.4554	-3.6113	-3.3308	-0.423917	-0.651487	1.399
FBgn0051202	alpha-Man-Ic	-4.0354	-1.1606	-3.3299			-0.832
FBgn0038981	CG5346	-2.8023	-3.3878	-3.3278	0.894546	0.92208	1.63
FBgn0038296	CG6752	-4.4732	-1.6355	-3.3275	1.66365	1.83999	0.375
FBgn0037747	CG8481	-4.2536	-1.2689	-3.3266	-0.0943016	-0.258095	1.417
FBgn0035702	CG10147	-3.2607	-2.9057	-3.3249	0.345186	0.266427	0.183
FBgn0051739	CG31739	-2.6265	-3.3065	-3.3242	0.0155704	-0.126965	1.512
FBgn0262598	mtsh	-4.9097	-1.2793	-3.322	0.784674	0.79095	0.904
FBgn0260659	CG42542	-1.7029	-3.8299	-3.3207	-0.0943016	-0.258095	1.324
FBgn0028436	ECSIT	-3.4119	-2.0888	-3.3184	-0.204174	-0.389226	1.216
FBgn0085284	Blos3	-3.1931	-2.7329	-3.3179	1.22416	1.31547	1.115
FBgn0034415	CG15116	-3.9993	-2.9933	-3.3172	-0.423917	-0.651487	-2
FBgn0033392	CG8027	-2.0079	-3.6919	-3.3164	0.784674	0.79095	0.73
FBgn0052181	CG32181	-2.2129	-3.7094	-3.3163			-0.311
FBgn0034232	CG4866	-5.0506	-0.86651	-3.3157	1.33403	1.4466	1.444
FBgn0261633	CG42716	-4.3204	-2.167	-3.3151			-0.292
FBgn0013746	alien	-2.0251	-3.7519	-3.3121	-1.33172	-1.17601	1.666
FBgn0036199	Bmcp	-6.189	-0.54592	-3.3114	0.455058	0.397558	1.323
FBgn0053290	CG33290	-4.3386	-1.7754	-3.3097	0.894546	0.92208	-1.097
FBgn0259707	CG42361	-2.3292	-3.2638	-3.3092	0.455058	0.397558	0.008
FBgn0050390	Sgf29	-2.2259	-3.6379	-3.3077	1.22416	1.31547	1.026
FBgn0030506	Lig4	-1.9579	-4.4166	-3.3068	1.11429	1.18434	1.114
FBgn0031749	CG14000	-2.3468	-3.1214	-3.3005	-0.418115	-0.520357	-1.094
FBgn0034791	EMC8-9	-2.5032	-3.4875	-3.3004	0.455058	0.397558	1.639
FBgn0031391	CG11723	-3.7469	-2.2088	-3.2999	0.125442	0.00416579	1.038
FBgn0261523	CG42658	-1.2937	-4.7076	-3.298			-2
FBgn0283467	Pol32	-5.3955	-0.95388	-3.2915	0.56493	0.528688	1.042
FBgn0028342	ATPsyndelta	-1.5627	-4.4916	-3.2876	-2.072	-2.61845	2.371
FBgn0015904	ara	-4.1724	-1.9526	-3.2867	-33.9046	0	-1.252
FBgn0010300	brat	-2.6295	-2.3754	-3.286	0.125442	0.00416579	1.704
FBgn0053635	CG33635	-3.5035	-2.5391	-3.2837	-0.753533	-1.04488	0.893
FBgn0024909	Taf7	-3.3951	-2.2349	-3.2833	-0.863405	-1.17601	1.286
FBgn0033449	CG1663	-3.0175	-2.9727	-3.2821	0.674802	0.659819	0.623
FBgn0041147	ida	-4.2218	-1.5834	-3.2814	-0.753533	-1.04488	0.736
FBgn0036126	CG6272	-1.7307	-3.0235	-3.2811	0.784674	0.79095	1.415
FBgn0030217	CG2124	-3.1097	-2.7066	-3.2765	-0.314045	-0.520357	0.733
FBgn0028984	Spn88Ea	-3.8612	-1.5294	-3.2761	0.125442	0.00416579	2.159
FBgn0011604	Iswi	-3.5758	-2.0343	-3.2748	0.674802	0.659819	1.705
FBgn0036433	CG9628	-0.85425	-5.0145	-3.2734	-0.0943016	-0.258095	0.131
FBgn0037814	CG6325	-2.2271	-2.9797	-3.2724	0.455058	0.397558	0.984
FBgn0035965	Use1	-4.0357	-1.9292	-3.2723	0.345186	0.266427	0.88
FBgn0028664	VhaM9.7-c	-5.9756	-0.51622	-3.2671	0.455058	0.397558	0.986
FBgn0026317	Tsc1	-3.6923	-1.9261	-3.2669	-0.533789	-0.782618	1.239
FBgn0052557	CG32557	-3.2066	-3.0131	-3.2654	-0.314045	-0.520357	-0.268
FBgn0037936	CG6908	-4.3766	-1.8822	-3.2651	-0.973277	-1.30714	-1.672
FBgn0038490	CG5285	-1.6671	-4.3325	-3.2639	0.784674	0.79095	0.85
FBgn0037535	CG14463	-3.1673	-2.758	-3.2634	-1.01941	-0.585922	1.039
FBgn0033199	CG17985	-4.2402	-2.169	-3.2627	0.784674	0.79095	1.215
FBgn0003227	rec	-3.0555	-2.8594	-3.2579	0.154361	0.0697311	0.649
FBgn0261596	RpS24	-1.8742	-4.6173	-3.252	-37.2008	-4.58541	3.148
FBgn0264478	CG43886	-3.4973	-2.6848	-3.2518			0.814
FBgn0039027	CG7031	-2.6837	-2.8828	-3.2512	-58.0764	0	-1.548
FBgn0052476	mthl14	-3.2057	-2.5054	-3.2502	-0.0943016	-0.258095	-0.619
FBgn0003159	CG2841	-1.23	-4.9229	-3.2502	0.218001	-0.126965	0.467
FBgn0261562	CG42676	-1.2426	-3.5776	-3.2438	0.455058	0.397558	1.08
FBgn0037087	CG7519	-4.1973	-1.658	-3.2421	0.784674	0.79095	1.452
FBgn0052720	CG32720	-4.1694	-2.3888	-3.2417	0.0155704	-0.126965	-1.21
FBgn0052484	Sk2	-4.3881	-1.7012	-3.2394	-1.85225	-2.35619	1.622
FBgn0034437	CG10051	-4.1196	-1.796	-3.2391	0.455058	0.397558	-1.141
FBgn0085220	CG34191	-3.7978	-2.2296	-3.239			1.381
FBgn0035603	CG10635	-3.0009	-2.8946	-3.239	-0.0943016	-0.258095	1.9
FBgn0085482	CG34453	-2.6341	-3.1414	-3.2377			-0.564
FBgn0266525	CG45092	-1.5182	-3.7499	-3.2361			0.904
FBgn0008635	betaCOP	-3.8156	-2.0716	-3.2344	-31.7072	-3.92975	2.156
FBgn0003495	spz	-4.2941	-1.9121	-3.2299	-0.314045	-0.520357	1.865
FBgn0032321	YL-1	-2.2514	-3.8198	-3.2297	-0.204174	-0.389226	1.35
FBgn0031267	Ipk2	-3.3283	-3.2143	-3.2292	-0.533789	-0.782618	1.528
FBgn0032515	loqs	-2.1969	-3.1447	-3.2289	-0.643661	-0.913749	1.079
FBgn0032600	BuGZ	-3.5635	-2.6405	-3.2276	0.154361	0.0697311	1.543
FBgn0036349	SNCF	-4.9223	-1.605	-3.2272	0.235314	0.135296	-2
FBgn0061356	CG18003	-4.1797	-1.5555	-3.2264	0.715327	0.987646	0.46
FBgn0036685	CG6664	-4.2336	-1.7053	-3.2219	-0.533789	-0.782618	1.662
FBgn0004908	Arl2	-0.61391	-5.2396	-3.2215	0.0155704	-0.126965	1.339
FBgn0017581	Lk6	-0.81433	-4.8262	-3.2184	-0.770846	-1.30714	2.406
FBgn0002645	Map205	-3.0472	-2.7404	-3.2162	-1.52264	-1.96279	1.749
FBgn0032295	CG12299	-2.7444	-2.8817	-3.2156	-0.973277	0	1.251
FBgn0032732	CG15168	-2.8613	-3.0643	-3.2129	-0.0943016	-0.258095	1.397
FBgn0053775	CG33775	-6.8638	0.26879	-3.2119	0.56493	0.528688	-1.408
FBgn0267351	Topors	-3.7937	-2.3859	-3.2092	-0.643661	-0.913749	1.042
FBgn0035335	mRpL23	-2.4829	-2.795	-3.2088	-0.973277	-1.30714	1.565
FBgn0038964	Nop56	-1.3801	-4.6455	-3.2083	-1.08315	-1.43827	2.112
FBgn0028734	Fmr1	-4.5905	-1.5698	-3.2073	0.0155704	-0.126965	1.77
FBgn0034451	TBCB	-1.0049	-5.0523	-3.2072	-0.204174	-0.389226	1.631
FBgn0033650	CG13193	-3.0722	-2.9939	-3.2062	0.235314	0.135296	-2
FBgn0016794	dos	-1.4867	-3.8447	-3.2041	-1.48782	0.397558	1.632
FBgn0032194	CG4901	-4.0296	-2.2819	-3.2023	-0.204174	-0.389226	1.318
FBgn0259151	CG42266	-0.91655	-4.5827	-3.1963			-0.858
FBgn0022153	l(2)k05819	-1.0236	-4.4008	-3.1962	1.00442	1.05321	1.507
FBgn0004643	Zw10	-3.6152	-2.3695	-3.1953	0.235314	0.135296	1.578
FBgn0262893	CG43248	-2.2912	-3.6788	-3.194			-2
FBgn0034187	CG6967	-0.32971	-5.6509	-3.1927	0.894546	0.92208	0.187
FBgn0259111	Ndae1	-3.7126	-1.191	-3.1913	-0.221486	-0.19253	1.177
FBgn0266723	Trs31	-4.2385	-0.80324	-3.1906	0.56493	0.528688	1.38
FBgn0028962	Aats-ala-m	-1.0475	-4.6211	-3.1901	1.00442	1.05321	1.113
FBgn0026619	Taz	-1.0364	-4.2151	-3.189	1.00442	1.05321	1.118
FBgn0014930	CG2846	-1.8873	-4.1073	-3.188	0.674802	0.659819	1.549
FBgn0037239	CG11739	-3.9019	-2.3165	-3.1872	0.455058	0.397558	1.603
FBgn0283477	SF2	-2.6692	-2.4321	-3.1863	0	-1.5694	2.544
FBgn0010825	Gug	-4.0042	-1.1505	-3.1861	-0.423917	-0.651487	1.079
FBgn0263599	l(3)72Ab	-0.61651	-5.1479	-3.1826	-24.0161	-3.01184	1.439
FBgn0014868	Ost48	-3.06	-3.2359	-3.1817	0.0155704	-0.126965	2.35
FBgn0024734	PRL-1	-2.0397	-3.3485	-3.1815	0.235314	0.135296	1.484
FBgn0261722	fwe	-2.2842	-3.4989	-3.1804	-0.0364641	-0.258095	1.613
FBgn0032109	CG17005	-2.89	-2.5814	-3.176	0.345186	0.266427	-1.251
FBgn0051374	sals	-1.3972	-4.3802	-3.1757	-0.447033	-0.585922	0.032
FBgn0085334	CG34305	-1.8145	-3.8188	-3.1707	1.22416	1.31547	0.698
FBgn0032477	CG5287	-1.0394	-3.8947	-3.1704	0.703721	0.725384	1.333
FBgn0037815	Rrp46	-3.4182	-2.2045	-3.1665	-0.314045	-0.520357	1.311
FBgn0037138	P5CDh1	-1.7203	-3.658	-3.1628	1.22416	1.31547	1.678
FBgn0260776	CG42570	-2.4615	-3.1974	-3.1614	0.674802	0.659819	-1.58
FBgn0032479	CG16974	-4.1096	-1.8987	-3.1611	1.11429	1.18434	1.686
FBgn0038476	kuk	-1.9905	-4.5404	-3.1609	0.345186	0.266427	1.705
FBgn0034573	CG3295	-2.6789	-2.7682	-3.1591	0.784674	0.79095	1.653
FBgn0000181	bic	-0.826	-3.6581	-3.1563	0.125442	0.00416579	2.852
FBgn0037579	COX7AL	-4.9236	-1.385	-3.1561	0.674802	0	0.083
FBgn0034878	pita	-4.1951	-2.2403	-3.1555	0.657489	0.856515	1.571
FBgn0035462	IntS10	-4.6267	-0.48394	-3.1545	1.33403	1.4466	0.758
FBgn0261806	CG42752	-4.4602	-1.5299	-3.153			-2
FBgn0023542	Nmd3	0.43838	-5.6294	-3.1503	-0.0943016	-0.258095	1.655
FBgn0001206	Hmr	-1.6626	-2.6284	-3.1479	-0.204174	-0.389226	0.807
FBgn0035106	rno	-0.97932	-4.519	-3.1438	0.235314	0.135296	0.885
FBgn0034087	clu	-0.49319	-5.8475	-3.142	0.235314	0.135296	1.571
FBgn0264836	CG44044	-5.0066	-0.83659	-3.1415			-2
FBgn0001133	grau	-2.4552	-3.6023	-3.1413	0.894546	0.92208	1.341
FBgn0033579	CG13229	-4.966	-1.4667	-3.1409	-0.0943016	-0.258095	-0.671
FBgn0031500	CG17221	-1.0858	-4.0779	-3.138	-0.0943016	-0.258095	1.119
FBgn0261086	Syt14	-4.1666	-1.8622	-3.1376	-0.0943016	-0.258095	-0.587
FBgn0060296	pain	-3.2153	-2.2977	-3.1374	2.21301	2.49565	-0.027
FBgn0086757	cbs	-2.5612	-2.6373	-3.132	-0.863405	-1.17601	1.198
FBgn0031146	CG15449	-2.1153	-3.3372	-3.1316	0.674802	0.659819	0.322
FBgn0038243	CG8066	-1.3385	-3.8772	-3.131	0.125442	0.00416579	1.523
FBgn0052177	Ndfip	-3.2772	-2.2322	-3.1293	0.0155704	-0.126965	1.313
FBgn0036601	CG13063	-2.1594	-3.3373	-3.1261	-0.423917	-0.651487	-0.895
FBgn0032929	Mcm10	-2.1539	-3.4605	-3.126	0.0155704	-0.126965	1.057
FBgn0040232	cmet	-2.0786	-3.6749	-3.1254	0.784674	0.79095	1.085
FBgn0033661	CG13185	-4.1714	-1.658	-3.1242	-0.753533	-1.04488	0.795
FBgn0035025	uri	-2.8302	-2.8025	-3.1234	1.00442	0	0.969
FBgn0266465	GckIII	-2.5305	-3.9991	-3.1231	-1.19302	-1.5694	1.597
FBgn0001186	Hex-A	-2.1114	-4.4133	-3.1212	-0.423917	-0.651487	2.067
FBgn0052736	CG32736	-2.0775	-3.2229	-3.1205	0.345186	0.266427	1.076
FBgn0035356	CG16986	-5.0449	-1.1547	-3.1197	0.235314	0.135296	1.083
FBgn0028515	EndoGI	-2.2765	-2.8583	-3.1176	0.455058	0.397558	2.123
FBgn0030989	Inx5	-2.8198	-2.2058	-3.1166	0.455058	0.397558	-0.087
FBgn0038320	Sra-1	-1.609	-4.0074	-3.1117	0.56493	0.528688	1.8
FBgn0259224	CG42324	-3.453	-2.1892	-3.1105	-0.643661	-0.913749	1.472
FBgn0039627	CG11837	-2.5796	-2.3806	-3.1068	0.125442	0.00416579	1.226
FBgn0038849	CG7079	-4.3825	-1.4924	-3.1027	0.455058	0.397558	-1.103
FBgn0039859	CG11539	-0.23256	-5.3941	-3.1006	-0.314045	-0.520357	0.936
FBgn0002775	msl-3	-2.1611	-3.3668	-3.0991	0.894546	0.92208	1.257
FBgn0003701	thr	-1.6427	-3.8644	-3.0977	-29.5097	-3.66749	0.86
FBgn0030060	CG2004	-3.6823	-1.8448	-3.0965	0.674802	0.659819	1.554
FBgn0001257	ImpL2	-2.0097	-3.4112	-3.0955	0.674802	0.659819	2.381
FBgn0260856	Membrin	-4.028	-2.2627	-3.0931	0.345186	0.266427	1.393
FBgn0032197	CG5694	-2.7522	-2.4768	-3.0927	0.345186	0.266427	0.904
FBgn0031268	cold	-3.9482	-1.4886	-3.0899	1.55378	1.70886	0.936
FBgn0038272	CG7265	-3.3016	-2.1622	-3.0875	-0.0943016	-0.258095	1.49
FBgn0032175	CG13131	-3.4366	-2.1244	-3.0861	-0.314045	0	-1.521
FBgn0266962	CG45413	-4.8773	-0.86689	-3.0848			-2
FBgn0036255	Atg12	-2.7668	-2.7277	-3.0827	0.56493	0.528688	0.706
FBgn0002936	ninaA	-4.7188	-1.0133	-3.0826	1.11429	1.18434	-0.507
FBgn0002638	Rcc1	-3.9477	-1.7436	-3.0803	-0.0943016	-0.258095	1.996
FBgn0030641	CG6299	-3.1507	-2.418	-3.0795	-0.175255	-0.323661	1.21
FBgn0028577	pUf68	0.63359	-5.2552	-3.0785	-1.39536	-2.22506	1.836
FBgn0024251	bbx	-2.0049	-2.8134	-3.0772	-0.256208	-0.389226	1.076
FBgn0052811	CG32811	-2.6581	-2.5406	-3.0762			-2
FBgn0026432	Grip163	-3.2822	-2.1148	-3.0738	0.0155704	-0.126965	0.643
FBgn0038874	ETHR	-4.812	-1.1286	-3.0731	0.0155704	-0.126965	0.067
FBgn0086656	shrb	-2.532	-2.2835	-3.0727	-35.0033	-4.32315	1.975
FBgn0050054	CG30054	-2.9184	-1.5048	-3.068	0.674802	0.659819	0.939
FBgn0013531	MED20	-1.2508	-4.1924	-3.0674	-1.52264	-1.96279	1.232
FBgn0066084	RpL41	-0.97574	-4.3276	-3.0658			3.821
FBgn0261020	wol	-2.1909	-3.3478	-3.065	0.0155704	-0.126965	1.833
FBgn0035392	CG1271	-2.2745	-3.2222	-3.0641	-1.63251	-2.09392	0.524
FBgn0030711	Rrp47	-3.0239	-2.3809	-3.0595	0.674802	0.659819	1.146
FBgn0037356	CG12170	-1.4663	-4.3213	-3.0579	0.455058	0.397558	1.365
FBgn0032359	Osi21	-2.8421	-2.6155	-3.0576			-1.004
FBgn0035782	CG14835	-2.5416	-2.8504	-3.0574	0.674802	0.659819	-1.1
FBgn0036710	CG6479	-1.6909	-3.9599	-3.0567	-1.19302	-1.5694	1.466
FBgn0032981	CG3635	-5.0172	-1.0223	-3.0564	-0.204174	-0.389226	1.251
FBgn0020309	crol	-2.8119	-2.8773	-3.0541	-0.533789	-0.782618	1.801
FBgn0037061	CG12975	-0.79608	-5.0298	-3.0541	1.88339	2.10226	1.263
FBgn0033863	CG13337	-3.9911	-1.6126	-3.054	0.784674	0.79095	-0.935
FBgn0015521	RpS21	-2.4294	-2.8068	-3.0503	-0.204174	-0.389226	3.457
FBgn0036747	CG6052	-3.3188	-2.0768	-3.0502	-0.204174	-0.389226	-1.488
FBgn0050466	CG30466	-4.7674	-0.6915	-3.0498	-0.204174	-0.389226	0.431
FBgn0035425	CG17746	-2.7858	-2.7276	-3.0496	0.235314	0.135296	1.73
FBgn0037574	Coq2	-3.0785	-2.8728	-3.0485	-0.314045	-0.520357	0.886
FBgn0038805	TFAM	-1.8649	-3.5695	-3.0475	-0.753533	-1.04488	1.769
FBgn0032618	CG31743	-2.4663	-2.9121	-3.0456	-0.209881	0.0697311	0.595
FBgn0083167	Neb-cGP	-1.5979	-3.9202	-3.0399	0.125442	0.00416579	2.235
FBgn0038369	Arpc3A	-3.0916	-2.375	-3.039	0.674802	0.659819	1.876
FBgn0032481	CG16972	-1.9829	-4.1802	-3.0386	-1.08315	-1.43827	0.778
FBgn0002914	Myb	-2.3975	-2.7276	-3.0384	0.784674	0.79095	1.703
FBgn0036892	Lon	-3.8635	-1.3283	-3.0383	-0.0943016	-0.258095	1.494
FBgn0032979	Clamp	-3.2688	-3.3	-3.0379	0.674802	0.659819	1.728
FBgn0266720	Snap24	-2.3442	-3.4463	-3.0376	1.00442	1.05321	1.842
FBgn0086378	Alg-2	-2.075	-3.4846	-3.0353	-0.0943016	-0.258095	1.322
FBgn0250786	Chd1	-5.3413	-5.409	-3.0348	1.00442	1.05321	1.435
FBgn0035411	Girdin	-1.827	-2.8099	-3.033			1.056
FBgn0030066	CG1885	-1.9293	-3.79	-3.0322	-0.753533	-1.04488	1.109
FBgn0003511	Sry-beta	-0.921	-4.0657	-3.0313	0.345186	0.266427	1.341
FBgn0014411	Vps26	-3.5797	-2.4175	-3.0291	-1.52264	0	1.551
FBgn0040252	Ugt86Dh	-3.0277	-2.247	-3.0274	0.345186	0.266427	-0.45
FBgn0250824	CG33655	-1.5051	-3.9694	-3.0253	0.0155704	-0.126965	0.164
FBgn0034065	Rrp42	-1.6975	-3.5758	-3.0229	-0.643661	-0.913749	1.302
FBgn0033750	CG13151	-5.9485	-0.12857	-3.0198	0.0155704	-0.126965	0.896
FBgn0035980	CG4447	-1.9736	-2.6804	-3.0197	0.0155704	-0.126965	0.742
FBgn0034663	CG4363	-2.7954	-2.5046	-3.0187	0.455058	0.397558	-1.658
FBgn0263387	CG43439	-3.6953	-1.5568	-3.017	0.345186	0.266427	-2
FBgn0033761	CG8778	-4.3194	-1.1439	-3.0169	-0.0943016	-0.258095	1.666
FBgn0051146	Nlg1	-2.53	-2.7559	-3.0148	-0.44123	-0.454791	-1.44
FBgn0038461	CG3678	-1.8102	-3.2535	-3.0096	1.00442	1.05321	1.237
FBgn0004179	Csp	-1.9741	-3.2843	-3.0055	0.674802	0.659819	1.468
FBgn0050065	CG30065	-3.215	-2.0691	-3.0052	-0.0943016	-0.258095	-0.906
FBgn0033781	CG13319	-3.9812	-1.618	-3.0033	0.345186	0.266427	1.536
FBgn0031661	Gmd	-3.3581	-2.2804	-3.0033	-0.423917	-0.651487	1.541
FBgn0051158	Efa6	-3.0194	-2.8315	-2.9993	-1.45506	-0.520357	1.313
FBgn0029656	CG10793	-3.2059	-2.8141	-2.9979	1.44391	1.57773	-0.544
FBgn0053082	CG33082	-1.7892	-2.4719	-2.9967			0.19
FBgn0033233	Kdm4A	-1.8899	-3.0356	-2.9958	0.674802	0.659819	0.735
FBgn0032284	CG7294	-3.9634	-1.5104	-2.9936	-0.643661	0	-1.187
FBgn0260795	NaPi-III	-2.8255	-2.3508	-2.9933	-1.81744	0.00416579	-0.087
FBgn0053272	CG33272	-1.4155	-3.9781	-2.9932	-28.411	0	-2
FBgn0033475	CG12129	-4.5414	-0.98215	-2.993	0.345186	0.266427	1.181
FBgn0085307	CG34278	-2.5671	-2.5584	-2.991	0.674802	0.659819	-0.333
FBgn0001235	hth	-5.2108	-1.1744	-2.9907	1.22416	1.31547	-0.802
FBgn0262601	SmB	-4.2227	-1.2327	-2.9892	-2.072	-2.61845	2.398
FBgn0039336	CG4553	-2.1912	-3.148	-2.9891	0.674802	0.659819	0.891
FBgn0038046	CG5641	-3.5665	-2.2908	-2.9875	1.22416	1.31547	1.699
FBgn0033564	Pex6	-4.0353	-1.2607	-2.9859	0.715327	0.987646	0.681
FBgn0001084	fy	-4.3524	-1.5368	-2.9816	0.784674	0.79095	0.428
FBgn0038115	CG7966	-1.457	-3.9049	-2.9801	0.894546	0.92208	-0.224
FBgn0033427	Smyd4-1	-2.2694	-3.2867	-2.9767	-0.0943016	-0.258095	0.936
FBgn0266284	Ns3	-2.8126	-2.1989	-2.9766	0.56493	0.528688	1.47
FBgn0039757	RpS7	-1.9111	-3.2373	-2.9765	-27.3123	-3.40523	3.705
FBgn0052750	CG32750	-1.2407	-3.601	-2.9765	0.674802	0.659819	-2
FBgn0014073	Tie	-0.33677	-2.4733	-2.9749	-0.0826958	0.528688	-1.056
FBgn0050109	CG30109	-3.2395	-2.7165	-2.9733	0.483977	0.463123	1.258
FBgn0038608	WRNexo	-5.7053	-0.2867	-2.9715	1.00442	1.05321	1.137
FBgn0036787	CG4306	-3.083	-2.0684	-2.9689	0.345186	0.266427	-2
FBgn0034936	CG2970	-2.0494	-2.8371	-2.9673	-0.643661	-0.913749	1.857
FBgn0086712	Egm	-2.9749	-1.5278	-2.9663	0.784674	0.79095	1.624
FBgn0039360	CLS	-1.584	-3.4353	-2.9661	-0.0943016	-0.258095	1.389
FBgn0039419	CG12290	-4.6118	-1.2714	-2.9645	0.235314	0.135296	1.523
FBgn0034091	mrj	-4.4541	-0.98203	-2.9638			1.383
FBgn0035240	CG33791	-2.7856	-2.089	-2.9624	0.0984899	0.179007	-0.697
FBgn0003527	stil	-1.9285	-3.7406	-2.9624	1.11429	1.18434	0.097
FBgn0034564	CG9344	-0.98042	-4.2428	-2.96	0.784674	0.79095	1.797
FBgn0015288	RpL22	-3.0255	-2.1637	-2.9597	-47.0892	0	3.038
FBgn0036419	CG13482	-2.0039	-3.5862	-2.9597	0.345186	0	1.094
FBgn0034876	wmd	-2.2029	-3.0979	-2.9591	1.00442	1.05321	1.645
FBgn0017429	CG5989	-2.6351	-2.7688	-2.9585	-0.0943016	-0.258095	1.407
FBgn0085337	CG34308	-2.6365	-2.6812	-2.9573			-2
FBgn0037299	Vps37B	-3.7815	-1.9235	-2.9572	-0.753533	-1.04488	1.671
FBgn0003660	Syb	-2.955	-2.9747	-2.957	-0.643661	-0.913749	2.407
FBgn0039861	pasha	-0.68897	-4.4103	-2.9557	-0.0943016	-0.258095	0.96
FBgn0035233	Pex10	-3.9953	-1.9145	-2.9546	0.125442	0.00416579	1.04
FBgn0002566	lt	-1.32	-4.0668	-2.9541	-0.204174	-0.389226	1.373
FBgn0002778	mnd	-3.5607	-1.8671	-2.953	-0.204174	-0.389226	1.678
FBgn0032877	CG2617	-3.9318	-1.221	-2.9523	0.0155704	-0.126965	1.124
FBgn0033287	CG8701	-5.883	-0.15383	-2.9505	0.56493	0.528688	-0.945
FBgn0051088	CG31088	-3.5033	-1.6536	-2.9498	-0.204174	-0.389226	-0.683
FBgn0013773	Cyp6a22	-3.9391	-1.4615	-2.9488	-0.423917	-0.651487	0.34
FBgn0037345	rev7	-3.6108	-1.6859	-2.9441	-0.533789	-0.782618	1.238
FBgn0266170	pre-mod(mdg4)-C	-4.3253	-1.4863	-2.9434			0.904
FBgn0051612	CG31612	-2.7544	-2.2148	-2.9422	-0.967474	-1.17601	0.228
FBgn0038056	CG5961	-3.2725	-1.9474	-2.9413	1.33403	1.4466	1.218
FBgn0261458	capt	-2.933	-2.7097	-2.9408	-0.05958	-0.0613995	2.329
FBgn0261627	CG42710	-3.3011	-1.9942	-2.9376	-0.533789	-0.782618	-2
FBgn0053246	Ste:CG33246	-1.9638	-3.5096	-2.9375	0.374105	0	-2
FBgn0025790	TBPH	-1.7492	-3.5095	-2.9356	0.125442	0.00416579	1.491
FBgn0025678	CaBP1	-1.1008	-3.8242	-2.9326	1.44391	1.57773	2.587
FBgn0038376	Hmt-1	-5.3291	-0.052184	-2.9318	0.0155704	-0.126965	1.808
FBgn0002673	twe	-3.2393	-2.3233	-2.9316	1.22416	1.31547	0.377
FBgn0037540	Pbp95	-1.9383	-2.5909	-2.9311	-0.314045	-0.520357	0.379
FBgn0030808	RhoGAP15B	-1.0048	-3.9165	-2.9283	-0.198371	-0.258095	1.437
FBgn0035721	CG9948	-1.8274	-3.4977	-2.9272	0.218001	0.331992	1.157
FBgn0002069	Aats-asp	-1.1591	-4.3302	-2.927	1.33403	1.4466	2.291
FBgn0024329	Mekk1	-2.6072	-2.5033	-2.9268	0.593849	0.594254	1.563
FBgn0037734	trbd	-1.8655	-3.1819	-2.9249	-0.0943016	-0.258095	1.118
FBgn0051673	CG31673	-6.6595	0.40991	-2.9245	-0.533789	-0.782618	1.894
FBgn0015376	cutlet	-1.525	-3.8052	-2.9238	1.00442	1.05321	0.827
FBgn0014002	Pdi	-2.0357	-2.9245	-2.9179	-0.643661	-0.913749	2.811
FBgn0039210	CG13625	-4.1767	-1.2507	-2.9166	-1.41277	-1.83166	0.967
FBgn0033484	CG2269	-2.49	-2.8917	-2.9152	1.11429	1.18434	-0.991
FBgn0035383	CG2107	-2.2288	-2.8127	-2.915	0.125442	0.00416579	1.313
FBgn0036156	CG11726	-3.8869	-1.4465	-2.9148	1.99327	2.23339	-1.55
FBgn0000996	dup	-2.359	-1.9553	-2.9136	-52.5828	-6.42124	1.441
FBgn0038360	CG9590	-3.6987	-1.4594	-2.9133	0.125442	0.00416579	1.35
FBgn0037743	CG8412	-1.8676	-3.2599	-2.9101	0.784674	0.79095	1.153
FBgn0037290	CG1124	-3.3727	-1.6436	-2.9054	0.235314	0.135296	-0.224
FBgn0261060	Sfp93F	-3.4594	-1.824	-2.9026	0.56493	0	-0.345
FBgn0069923	CG41128	-2.0314	-3.1083	-2.9023			1.106
FBgn0038847	CG12278	-3.0109	-2.1076	-2.901	-0.314045	-0.520357	-2
FBgn0265959	rdgC	-2.0229	-3.1778	-2.8966	1.61162	1.83999	-2
FBgn0033555	RpS15Ab	-0.96969	-3.9541	-2.8962	-27.8326	-3.40523	3.427
FBgn0036019	Or67b	-1.8185	-3.3276	-2.8961	-0.0943016	-0.258095	-0.002
FBgn0032694	MESR3	-3.9775	-1.7766	-2.896	-0.753533	-1.04488	1.736
FBgn0011589	Elk	-4.5931	-1.0782	-2.8959	-0.314045	-0.520357	-0.897
FBgn0020306	dom	-3.3731	-1.5624	-2.8947	-1.64982	-1.89723	1.577
FBgn0036237	viaf	-2.7158	-2.3477	-2.8941	0.56493	0.528688	2.064
FBgn0032925	CG9246	-2.3304	-2.1154	-2.8923	-0.753533	-1.04488	1.521
FBgn0035488	CG11593	-5.0896	-0.67268	-2.8921	-0.423917	-0.651487	1.151
FBgn0051855	CG31855	-2.3276	-3.1344	-2.8921	-1.41277	0	1.158
FBgn0037252	CG14650	-4.5681	-1.0797	-2.8919	2.54263	0	1.429
FBgn0035510	Cpr64Aa	-4.1705	-1.1673	-2.8907	0.674802	0.659819	-0.835
FBgn0262114	RanBPM	-1.4187	-3.2459	-2.8903	-0.0943016	0	1.663
FBgn0037018	CG4042	-3.0658	-1.9573	-2.8901	0.56493	0.528688	1.207
FBgn0038294	Mf	-1.2797	-3.4225	-2.8862	0.0155704	-0.126965	-0.975
FBgn0028567	robl62A	-2.7459	-1.7942	-2.886	-0.0943016	-0.258095	-1.133
FBgn0036824	CG3902	-3.1871	-1.876	-2.8855	-0.0943016	-0.258095	2.249
FBgn0029724	CG15472	-1.3923	-3.5441	-2.8851	0.235314	0.135296	-1.367
FBgn0035879	GAPcenA	-3.0331	-2.5137	-2.8828	0.0155704	-0.126965	1.346
FBgn0004054	zen2	-2.1243	-3.1771	-2.8827	-0.643661	-0.913749	-2
FBgn0036726	QIL1	-2.6924	-2.3152	-2.8797	-1.19302	-1.5694	1.816
FBgn0024804	Dbp80	-2.983	-1.6758	-2.8754			1.373
FBgn0043470	lambdaTry	-3.7808	-1.4126	-2.874	-0.533789	-0.782618	-2
FBgn0259162	RunxB	-6.7668	-0.030526	-2.873	-38.0261	-0.258095	-0.893
FBgn0050278	CG30278	-3.6629	-1.8492	-2.8711			-1.566
FBgn0029716	CG3546	-2.0657	-3.2498	-2.8708	-0.973277	0	-1.285
FBgn0000216	Brd	-2.8424	-2.3114	-2.8705	-0.753533	-1.04488	-1.399
FBgn0010173	RpA-70	-1.0288	-3.4529	-2.87	-1.52264	-1.96279	2.183
FBgn0004882	orb	-3.9306	-1.3866	-2.8698	-55.879	0	-0.348
FBgn0038763	CG4433	-2.6944	-2.2854	-2.8679	0.56493	0	1.424
FBgn0086917	spok	-1.4639	-3.5571	-2.8679			-2
FBgn0028894	GMF	-5.1095	-0.67822	-2.8662	1.66365	1.83999	1.631
FBgn0050487	CG30487	-3.6029	-1.4645	-2.8641	0.784674	0.79095	-0.346
FBgn0003525	stg	-0.41498	-4.5557	-2.8641	-43.7931	0	2.108
FBgn0005624	Psc	-4.1872	-1.026	-2.8615	-0.314045	-0.520357	0.934
FBgn0035600	Cyt-c1	-1.6998	-2.7701	-2.8614	0.894546	0.92208	2.216
FBgn0029950	CG9657	-3.4925	-1.5152	-2.8611	1.00442	1.05321	0.195
FBgn0000052	ade2	-4.2037	-1.2593	-2.8579	0.235314	0.135296	1.694
FBgn0037650	CG11977	-5.4517	-0.14231	-2.8577	-0.753533	-1.04488	-2
FBgn0038470	CG18213	-3.2961	-1.9273	-2.8577	0.0155704	-0.126965	0.961
FBgn0033421	CG1888	-1.9671	-3.1307	-2.8577	0.235314	0.135296	1.353
FBgn0035515	CG14997	-3.2641	-1.3426	-2.857	1.11429	1.18434	1.142
FBgn0036812	Nufip	-3.1649	-2.0497	-2.8554	0.0155704	-0.126965	0.611
FBgn0262530	CG43084	-3.8986	-1.3596	-2.8527	0.455058	0.397558	-2
FBgn0047135	CG32276	-3.6736	-1.7418	-2.8523	0.125442	0.00416579	2.132
FBgn0034903	CG9850	-3.2097	-1.7877	-2.8512	-0.763077	0.135296	-0.988
FBgn0010247	Parp	-1.8831	-3.1569	-2.846	0.370268	0.441268	0.622
FBgn0037294	CG12590	-2.0843	-3.0435	-2.8454	-0.0943016	-0.258095	-1.328
FBgn0038966	pinta	-0.78011	-4.1748	-2.8453	0.125442	0.00416579	1.311
FBgn0011745	Arp1	-1.7561	-3.2517	-2.8436	0.56493	0.528688	2.032
FBgn0037766	Teh1	-2.6608	-2.2065	-2.8415	0.455058	0.397558	-1.667
FBgn0034908	CG5543	-2.4894	-1.7608	-2.8398	-0.0943016	-0.258095	1.269
FBgn0036711	CG13727	-2.1488	-2.8198	-2.8388	-0.204174	-0.389226	-2
FBgn0038315	CG14866	-3.3209	-1.8191	-2.8383	0.345186	0.266427	-0.943
FBgn0037007	CG5059	-1.9301	-2.8183	-2.8363	0.235314	0.135296	1.625
FBgn0037513	pyd3	-3.458	-1.8112	-2.8354	0.674802	0.659819	1.387
FBgn0027507	CG1344	-2.2792	-2.9953	-2.833	0.345186	0.266427	1.292
FBgn0263114	CG43371	-3.464	-1.9292	-2.8322			-2
FBgn0038196	CG9922	-1.2397	-3.2468	-2.8308	0.455058	0.397558	1.692
FBgn0032646	CG6412	-5.052	-0.44965	-2.8304	-0.0943016	-0.258095	1.692
FBgn0051225	Ir94f	-6.0053	0.078135	-2.8291	0.125442	0.00416579	-2
FBgn0026570	CG5704	-6.0061	0.27552	-2.8284	0.894546	0.92208	1.312
FBgn0011591	fng	-3.6802	-2.1284	-2.8276	0.431942	0.659819	0.629
FBgn0031716	CG14015	-3.4735	-1.8456	-2.8269	0.455058	0.397558	-1.09
FBgn0030864	CG8173	-1.3714	-3.7874	-2.8263	0.0155704	-0.126965	1.541
FBgn0053180	Ranbp16	-2.5119	-2.5976	-2.8254	0.813593	0.856515	1.103
FBgn0010409	RpL18A	-1.9196	-2.7325	-2.8253	-39.3982	-4.84767	3.5
FBgn0032026	CG7627	-2.5056	-2.5264	-2.8251	0.345186	0.266427	1.704
FBgn0260386	mtg	-3.3844	-1.5403	-2.8248	1.44391	1.57773	-0.135
FBgn0037685	Or85f	-2.3257	-2.5514	-2.8223	-0.204174	-0.389226	-0.659
FBgn0262890	CG43245	-2.0963	-2.9189	-2.8205			0.603
FBgn0035623	mthl2	-3.0786	-2.0962	-2.8184	1.00442	1.05321	0.766
FBgn0262899	CG43254	-4.283	-1.1437	-2.8124	0.894546	0.92208	-2
FBgn0035458	ppk27	-4.9559	-0.51128	-2.8118	0.674802	0.659819	-1.513
FBgn0037652	CG11980	-2.4468	-2.4665	-2.8116	-0.423917	-0.651487	1.54
FBgn0250820	meigo	-1.4412	-3.3783	-2.8104	-0.973277	-1.30714	1.667
FBgn0010416	TH1	-0.62498	-5.2774	-2.8087	0.784674	0.79095	1.59
FBgn0265178	CG44243	-2.2244	-2.3589	-2.8071	-0.05958	-0.0613995	2.063
FBgn0061361	CG33786	-1.1658	-3.7516	-2.805	0.125442	0.00416579	1.953
FBgn0054021	CG34021	-2.1922	-3.0547	-2.8044			-1.121
FBgn0266418	wake	-0.57816	-4.0349	-2.802	-3.46523	0.00416579	0.179
FBgn0033342	CG8258	-3.6548	-1.1572	-2.8009	1.11429	1.18434	2.5
FBgn0050043	CG30043	-0.64116	-4.2176	-2.8002	0.125442	0.00416579	-1.084
FBgn0033737	Nup54	-0.31932	-4.5176	-2.7938	0.345186	0.266427	1.436
FBgn0010215	alpha-Cat	-3.939	-0.65675	-2.7902	0.56493	0.528688	1.417
FBgn0035916	GAPsec	-2.783	-2.1588	-2.7895	0.125442	0.00416579	1.032
FBgn0031231	mRpL10	-0.16167	-5.0098	-2.7882	1.00442	1.05321	1.481
FBgn0264748	CG44006	-3.8482	-1.611	-2.7881			-0.292
FBgn0032018	CG7806	-1.9102	-3.1337	-2.7876	0.455058	0.397558	1.373
FBgn0040333	brv3	-4.0881	-1.5864	-2.7863	-0.643661	0	-0.148
FBgn0035436	CG12016	-0.9139	-4.011	-2.7828	-0.643661	0	1.212
FBgn0036240	CG6928	-2.7702	-2.23	-2.7813	0.674802	0.659819	0.964
FBgn0002441	l(3)mbt	-2.9873	-2.281	-2.7808	-0.314045	-0.520357	1.291
FBgn0259963	Sfp33A2	-1.8149	-3.3729	-2.779			-2
FBgn0038009	CG17738	-3.2322	-1.6619	-2.7787	0.235314	0.135296	-2
FBgn0011787	mRpL12	-2.798	-2.53	-2.7775	-0.643661	-0.913749	1.908
FBgn0015513	mbc	-1.0168	-3.9722	-2.7763	-0.0943016	-0.258095	1.503
FBgn0053723	CG33723	-3.5586	-1.8264	-2.776			-2
FBgn0262999	CG43307	-2.3331	-2.4458	-2.7754	0.0155704	-0.126965	-2
FBgn0051712	CG31712	-4.319	-1.5511	-2.7745	1.11429	1.18434	1.265
FBgn0260643	CG42535	-4.1149	-0.57222	-2.7732	0.0155704	-0.126965	-0.861
FBgn0031247	CG11562	-2.8001	-2.0326	-2.7729	1.77352	1.97113	1.328
FBgn0032649	CG15145	-4.2869	-0.93232	-2.7715	0.235314	0.135296	-1.334
FBgn0035390	scramb2	-3.1074	-1.8818	-2.7702	1.33403	1.4466	1.741
FBgn0000140	asp	-1.8877	-3.011	-2.7675	0.455058	0.397558	0.989
FBgn0259970	Sfp70A4	-2.2765	-2.4193	-2.7662			-2
FBgn0011737	Wee1	-2.4821	-2.3801	-2.7655	1.11429	1.18434	1.282
FBgn0034177	CG6796	-1.8469	-3.2634	-2.7648	-0.0943016	-0.258095	0.788
FBgn0013325	RpL11	0.4548	-5.8712	-2.764	-32.8059	-4.06088	3.543
FBgn0017566	ND-75	-0.092511	-4.8888	-2.7638	-2.072	-2.61845	2.159
FBgn0032771	CG17349	-2.239	-2.7343	-2.7602	-0.533789	-0.782618	-2
FBgn0037008	mTerf3	-4.5305	-0.71445	-2.7598	0.235314	0.135296	0.963
FBgn0053062	CG33062	-3.7704	-1.8944	-2.7579			1.371
FBgn0050290	Ppcdc	-1.0325	-3.6081	-2.755	-0.0943016	-0.258095	1.618
FBgn0030638	CG11655	-3.584	-1.2014	-2.7541	-1.63251	-2.09392	1.514
FBgn0033573	Obp47a	-3.2876	-1.6412	-2.754	0.784674	0.79095	-0.757
FBgn0263782	Hmgcr	-2.42	-5.7646	-2.7525	-1.63251	-2.09392	0.814
FBgn0053160	CG33160	-1.7391	-3.5478	-2.7479	-0.973277	-1.30714	-0.49
[truncated: 11,652 more rows]
