# Supplementary material for: Pooled genome-wide CRISPR screening for basal and context-specific fitness gene essentiality in Drosophila cells
Source: eLife. 2018 Jul 27;7:e36333. doi: 10.7554/eLife.36333 (PMC6063728; doi:10.7554/eLife.36333)
Supplement: Supplementary file 1. — Worksheet 2 is a list of all genome-wide sgRNAs. Worksheet 1 contains computed MAGeCK (Li et al., 2014) MLE result for each independent replicate of the negative selection screen and the sgRNA-level average. Worksheet 3 contains primer sequences for cloning oligo pools. Worksheet 4 contains primers for primers for amplifying sgRNAs from cell pools (see protocol illustration in Figure 1—figure supplement 3). [file elife-36333-supp1.xlsx]

## Sheet: sgRNA sequences
ID	Group	FBgn	Target	gRNA	gRNA_noPam	Final sequence
101	1	FBgn0000017	Abl	CGCTACGGAACACTACCAAAGGG	CGCTACGGAACACTACCAAA	CTTCTGTGCATTTCGACAGGCCGTTTGTGTAGGAAGACgcGTTCGCGCTACGGAACACTACCAAAgtttcgGTCTTCAGCtACTGTtTAGCGTAACATCCGCTGCTCTC
102	1	FBgn0000017	Abl	GATATAGAACGGTGGTTCTCTGG	GATATAGAACGGTGGTTCTC	CTTCTGTGCATTTCGACAGGCCGTTTGTGTAGGAAGACgcGTTCGGATATAGAACGGTGGTTCTCgtttcgGTCTTCAGCtACTGTtTAGCGTAACATCCGCTGCTCTC
103	1	FBgn0000017	Abl	GTGTACCACAAGCTAGACAAGGG	GTGTACCACAAGCTAGACAA	CTTCTGTGCATTTCGACAGGCCGTTTGTGTAGGAAGACgcGTTCGGTGTACCACAAGCTAGACAAgtttcgGTCTTCAGCtACTGTtTAGCGTAACATCCGCTGCTCTC
104	1	FBgn0000017	Abl	AGTCCTCGGTTACCCATCACGGG	AGTCCTCGGTTACCCATCAC	CTTCTGTGCATTTCGACAGGCCGTTTGTGTAGGAAGACgcGTTCGAGTCCTCGGTTACCCATCACgtttcgGTCTTCAGCtACTGTtTAGCGTAACATCCGCTGCTCTC
105	1	FBgn0000017	Abl	CTGGGACCGCTTGCTCTGCCGGG	CTGGGACCGCTTGCTCTGCC	CTTCTGTGCATTTCGACAGGCCGTTTGTGTAGGAAGACgcGTTCGCTGGGACCGCTTGCTCTGCCgtttcgGTCTTCAGCtACTGTtTAGCGTAACATCCGCTGCTCTC
106	1	FBgn0000017	Abl	CTGGACCCGGAGCCTGTGAATGG	CTGGACCCGGAGCCTGTGAA	CTTCTGTGCATTTCGACAGGCCGTTTGTGTAGGAAGACgcGTTCGCTGGACCCGGAGCCTGTGAAgtttcgGTCTTCAGCtACTGTtTAGCGTAACATCCGCTGCTCTC
107	1	FBgn0000017	Abl	GCTGGCCTTCGGATTTAGTCTGG	GCTGGCCTTCGGATTTAGTC	CTTCTGTGCATTTCGACAGGCCGTTTGTGTAGGAAGACgcGTTCGGCTGGCCTTCGGATTTAGTCgtttcgGTCTTCAGCtACTGTtTAGCGTAACATCCGCTGCTCTC
108	1	FBgn0000017	Abl	CATCATGGTGCCTTCGGTAGTGG	CATCATGGTGCCTTCGGTAG	CTTCTGTGCATTTCGACAGGCCGTTTGTGTAGGAAGACgcGTTCGCATCATGGTGCCTTCGGTAGgtttcgGTCTTCAGCtACTGTtTAGCGTAACATCCGCTGCTCTC
109	1	FBgn0000024	Ace	TGTACGCGGTCGCTCCGTGACGG	TGTACGCGGTCGCTCCGTGA	CTTCTGTGCATTTCGACAGGCCGTTTGTGTAGGAAGACgcGTTCGTGTACGCGGTCGCTCCGTGAgtttcgGTCTTCAGCtACTGTtTAGCGTAACATCCGCTGCTCTC
110	1	FBgn0000024	Ace	TTGACCAGACCCCTCGTCACCGG	TTGACCAGACCCCTCGTCAC	CTTCTGTGCATTTCGACAGGCCGTTTGTGTAGGAAGACgcGTTCGTTGACCAGACCCCTCGTCACgtttcgGTCTTCAGCtACTGTtTAGCGTAACATCCGCTGCTCTC
111	1	FBgn0000024	Ace	CCTGCCACGGGACAAATACCTGG	CCTGCCACGGGACAAATACC	CTTCTGTGCATTTCGACAGGCCGTTTGTGTAGGAAGACgcGTTCGCCTGCCACGGGACAAATACCgtttcgGTCTTCAGCtACTGTtTAGCGTAACATCCGCTGCTCTC
112	1	FBgn0000024	Ace	CCCCACCAACGAGTATGCCCAGG	CCCCACCAACGAGTATGCCC	CTTCTGTGCATTTCGACAGGCCGTTTGTGTAGGAAGACgcGTTCGCCCCACCAACGAGTATGCCCgtttcgGTCTTCAGCtACTGTtTAGCGTAACATCCGCTGCTCTC
113	1	FBgn0000024	Ace	CATTGATGGTGCGTTCCTGCCGG	CATTGATGGTGCGTTCCTGC	CTTCTGTGCATTTCGACAGGCCGTTTGTGTAGGAAGACgcGTTCGCATTGATGGTGCGTTCCTGCgtttcgGTCTTCAGCtACTGTtTAGCGTAACATCCGCTGCTCTC
114	1	FBgn0000024	Ace	AGGCCCGACTTCGCCATGGGCGG	AGGCCCGACTTCGCCATGGG	CTTCTGTGCATTTCGACAGGCCGTTTGTGTAGGAAGACgcGTTCGAGGCCCGACTTCGCCATGGGgtttcgGTCTTCAGCtACTGTtTAGCGTAACATCCGCTGCTCTC
115	1	FBgn0000024	Ace	GACGCCGTGCCATGGCTCCGCGG	GACGCCGTGCCATGGCTCCG	CTTCTGTGCATTTCGACAGGCCGTTTGTGTAGGAAGACgcGTTCGGACGCCGTGCCATGGCTCCGgtttcgGTCTTCAGCtACTGTtTAGCGTAACATCCGCTGCTCTC
116	1	FBgn0000024	Ace	AGGGAGGTGCATGTCTACACGGG	AGGGAGGTGCATGTCTACAC	CTTCTGTGCATTTCGACAGGCCGTTTGTGTAGGAAGACgcGTTCGAGGGAGGTGCATGTCTACACgtttcgGTCTTCAGCtACTGTtTAGCGTAACATCCGCTGCTCTC
117	1	FBgn0000032	Acph-1	CAGTATGGGATCCTCCCTCTCGG	CAGTATGGGATCCTCCCTCT	CTTCTGTGCATTTCGACAGGCCGTTTGTGTAGGAAGACgcGTTCGCAGTATGGGATCCTCCCTCTgtttcgGTCTTCAGCtACTGTtTAGCGTAACATCCGCTGCTCTC
118	1	FBgn0000032	Acph-1	ATCATTATGCACGCCGTGTAGGG	ATCATTATGCACGCCGTGTA	CTTCTGTGCATTTCGACAGGCCGTTTGTGTAGGAAGACgcGTTCGATCATTATGCACGCCGTGTAgtttcgGTCTTCAGCtACTGTtTAGCGTAACATCCGCTGCTCTC
119	1	FBgn0000032	Acph-1	CCTGTCGCCCCAGGGGTCCGTGG	CCTGTCGCCCCAGGGGTCCG	CTTCTGTGCATTTCGACAGGCCGTTTGTGTAGGAAGACgcGTTCGCCTGTCGCCCCAGGGGTCCGgtttcgGTCTTCAGCtACTGTtTAGCGTAACATCCGCTGCTCTC
120	1	FBgn0000032	Acph-1	GTCCGTGGGATAGGGATCCACGG	GTCCGTGGGATAGGGATCCA	CTTCTGTGCATTTCGACAGGCCGTTTGTGTAGGAAGACgcGTTCGGTCCGTGGGATAGGGATCCAgtttcgGTCTTCAGCtACTGTtTAGCGTAACATCCGCTGCTCTC
121	1	FBgn0000032	Acph-1	TCCTGCCTATGACTATGAGCTGG	TCCTGCCTATGACTATGAGC	CTTCTGTGCATTTCGACAGGCCGTTTGTGTAGGAAGACgcGTTCGTCCTGCCTATGACTATGAGCgtttcgGTCTTCAGCtACTGTtTAGCGTAACATCCGCTGCTCTC
122	1	FBgn0000032	Acph-1	TGGAGTATATAGGCGGTAGGAGG	TGGAGTATATAGGCGGTAGG	CTTCTGTGCATTTCGACAGGCCGTTTGTGTAGGAAGACgcGTTCGTGGAGTATATAGGCGGTAGGgtttcgGTCTTCAGCtACTGTtTAGCGTAACATCCGCTGCTCTC
123	1	FBgn0000032	Acph-1	GCTGGTCTCTACGAGCCGCAAGG	GCTGGTCTCTACGAGCCGCA	CTTCTGTGCATTTCGACAGGCCGTTTGTGTAGGAAGACgcGTTCGGCTGGTCTCTACGAGCCGCAgtttcgGTCTTCAGCtACTGTtTAGCGTAACATCCGCTGCTCTC
124	1	FBgn0000032	Acph-1	TTCTGGCGATGATTCCAGGCTGG	TTCTGGCGATGATTCCAGGC	CTTCTGTGCATTTCGACAGGCCGTTTGTGTAGGAAGACgcGTTCGTTCTGGCGATGATTCCAGGCgtttcgGTCTTCAGCtACTGTtTAGCGTAACATCCGCTGCTCTC
125	1	FBgn0000053	ade3	GGACTCATGCTGACACGCGATGG	GGACTCATGCTGACACGCGA	CTTCTGTGCATTTCGACAGGCCGTTTGTGTAGGAAGACgcGTTCGGGACTCATGCTGACACGCGAgtttcgGTCTTCAGCtACTGTtTAGCGTAACATCCGCTGCTCTC
126	1	FBgn0000053	ade3	TGCCAAGACCTTGGATCCTAAGG	TGCCAAGACCTTGGATCCTA	CTTCTGTGCATTTCGACAGGCCGTTTGTGTAGGAAGACgcGTTCGTGCCAAGACCTTGGATCCTAgtttcgGTCTTCAGCtACTGTtTAGCGTAACATCCGCTGCTCTC
127	1	FBgn0000053	ade3	TGTGGGACCCGAAGATCCCTTGG	TGTGGGACCCGAAGATCCCT	CTTCTGTGCATTTCGACAGGCCGTTTGTGTAGGAAGACgcGTTCGTGTGGGACCCGAAGATCCCTgtttcgGTCTTCAGCtACTGTtTAGCGTAACATCCGCTGCTCTC
128	1	FBgn0000053	ade3	TCAGGCTGGCGCCACGCTGGTGG	TCAGGCTGGCGCCACGCTGG	CTTCTGTGCATTTCGACAGGCCGTTTGTGTAGGAAGACgcGTTCGTCAGGCTGGCGCCACGCTGGgtttcgGTCTTCAGCtACTGTtTAGCGTAACATCCGCTGCTCTC
129	1	FBgn0000053	ade3	GGCCATTGCTAAATGGAGCAAGG	GGCCATTGCTAAATGGAGCA	CTTCTGTGCATTTCGACAGGCCGTTTGTGTAGGAAGACgcGTTCGGGCCATTGCTAAATGGAGCAgtttcgGTCTTCAGCtACTGTtTAGCGTAACATCCGCTGCTCTC
130	1	FBgn0000053	ade3	GGGTCTCGGGATCTCCAAACCGG	GGGTCTCGGGATCTCCAAAC	CTTCTGTGCATTTCGACAGGCCGTTTGTGTAGGAAGACgcGTTCGGGGTCTCGGGATCTCCAAACgtttcgGTCTTCAGCtACTGTtTAGCGTAACATCCGCTGCTCTC
131	1	FBgn0000053	ade3	ACCCAACTGGTCTTTCACAGCGG	ACCCAACTGGTCTTTCACAG	CTTCTGTGCATTTCGACAGGCCGTTTGTGTAGGAAGACgcGTTCGACCCAACTGGTCTTTCACAGgtttcgGTCTTCAGCtACTGTtTAGCGTAACATCCGCTGCTCTC
132	1	FBgn0000053	ade3	ATTCCCCTGCAATGGCGCAATGG	ATTCCCCTGCAATGGCGCAA	CTTCTGTGCATTTCGACAGGCCGTTTGTGTAGGAAGACgcGTTCGATTCCCCTGCAATGGCGCAAgtttcgGTCTTCAGCtACTGTtTAGCGTAACATCCGCTGCTCTC
133	1	FBgn0000063	Mps1	GCAGCACGACTCACGGTCATAGG	GCAGCACGACTCACGGTCAT	CTTCTGTGCATTTCGACAGGCCGTTTGTGTAGGAAGACgcGTTCGGCAGCACGACTCACGGTCATgtttcgGTCTTCAGCtACTGTtTAGCGTAACATCCGCTGCTCTC
134	1	FBgn0000063	Mps1	CTTATGCTATCGGAGGCCACTGG	CTTATGCTATCGGAGGCCAC	CTTCTGTGCATTTCGACAGGCCGTTTGTGTAGGAAGACgcGTTCGCTTATGCTATCGGAGGCCACgtttcgGTCTTCAGCtACTGTtTAGCGTAACATCCGCTGCTCTC
135	1	FBgn0000063	Mps1	ATGTTCATCAGGCTATAGAGAGG	ATGTTCATCAGGCTATAGAG	CTTCTGTGCATTTCGACAGGCCGTTTGTGTAGGAAGACgcGTTCGATGTTCATCAGGCTATAGAGgtttcgGTCTTCAGCtACTGTtTAGCGTAACATCCGCTGCTCTC
136	1	FBgn0000063	Mps1	TGTTTGTTAACTCTTGGGATGGG	TGTTTGTTAACTCTTGGGAT	CTTCTGTGCATTTCGACAGGCCGTTTGTGTAGGAAGACgcGTTCGTGTTTGTTAACTCTTGGGATgtttcgGTCTTCAGCtACTGTtTAGCGTAACATCCGCTGCTCTC
137	1	FBgn0000063	Mps1	AGTGTCCGAGTTGACTATGATGG	AGTGTCCGAGTTGACTATGA	CTTCTGTGCATTTCGACAGGCCGTTTGTGTAGGAAGACgcGTTCGAGTGTCCGAGTTGACTATGAgtttcgGTCTTCAGCtACTGTtTAGCGTAACATCCGCTGCTCTC
138	1	FBgn0000063	Mps1	CATCATGTCCTTGGTGCGGCGGG	CATCATGTCCTTGGTGCGGC	CTTCTGTGCATTTCGACAGGCCGTTTGTGTAGGAAGACgcGTTCGCATCATGTCCTTGGTGCGGCgtttcgGTCTTCAGCtACTGTtTAGCGTAACATCCGCTGCTCTC
139	1	FBgn0000063	Mps1	AAATGAGTTCGCCCTGAAGGTGG	AAATGAGTTCGCCCTGAAGG	CTTCTGTGCATTTCGACAGGCCGTTTGTGTAGGAAGACgcGTTCGAAATGAGTTCGCCCTGAAGGgtttcgGTCTTCAGCtACTGTtTAGCGTAACATCCGCTGCTCTC
140	1	FBgn0000063	Mps1	CGAGGAGTCCAAGCTGTACATGG	CGAGGAGTCCAAGCTGTACA	CTTCTGTGCATTTCGACAGGCCGTTTGTGTAGGAAGACgcGTTCGCGAGGAGTCCAAGCTGTACAgtttcgGTCTTCAGCtACTGTtTAGCGTAACATCCGCTGCTCTC
141	1	FBgn0000078	Amy-d	TCACGCGGGGAGTGCCGAATGGG	TCACGCGGGGAGTGCCGAAT	CTTCTGTGCATTTCGACAGGCCGTTTGTGTAGGAAGACgcGTTCGTCACGCGGGGAGTGCCGAATgtttcgGTCTTCAGCtACTGTtTAGCGTAACATCCGCTGCTCTC
142	1	FBgn0000078	Amy-d	CTCCTGCTCCATGTCCGCGCTGG	CTCCTGCTCCATGTCCGCGC	CTTCTGTGCATTTCGACAGGCCGTTTGTGTAGGAAGACgcGTTCGCTCCTGCTCCATGTCCGCGCgtttcgGTCTTCAGCtACTGTtTAGCGTAACATCCGCTGCTCTC
143	1	FBgn0000078	Amy-d	CATAGTGTGCCTCTCCCTCCTGG	CATAGTGTGCCTCTCCCTCC	CTTCTGTGCATTTCGACAGGCCGTTTGTGTAGGAAGACgcGTTCGCATAGTGTGCCTCTCCCTCCgtttcgGTCTTCAGCtACTGTtTAGCGTAACATCCGCTGCTCTC
144	1	FBgn0000078	Amy-d	TCCCAGGAAGTTCTCGCACTCGG	TCCCAGGAAGTTCTCGCACT	CTTCTGTGCATTTCGACAGGCCGTTTGTGTAGGAAGACgcGTTCGTCCCAGGAAGTTCTCGCACTgtttcgGTCTTCAGCtACTGTtTAGCGTAACATCCGCTGCTCTC
145	1	FBgn0000078	Amy-d	GCTGCAGTATCTGACCAACTGGG	GCTGCAGTATCTGACCAACT	CTTCTGTGCATTTCGACAGGCCGTTTGTGTAGGAAGACgcGTTCGGCTGCAGTATCTGACCAACTgtttcgGTCTTCAGCtACTGTtTAGCGTAACATCCGCTGCTCTC
146	1	FBgn0000078	Amy-d	GGGCATTGGCCACCGCCAGGAGG	GGGCATTGGCCACCGCCAGG	CTTCTGTGCATTTCGACAGGCCGTTTGTGTAGGAAGACgcGTTCGGGGCATTGGCCACCGCCAGGgtttcgGTCTTCAGCtACTGTtTAGCGTAACATCCGCTGCTCTC
147	1	FBgn0000078	Amy-d	CGCCGACGTGCTGACCTACAAGG	CGCCGACGTGCTGACCTACA	CTTCTGTGCATTTCGACAGGCCGTTTGTGTAGGAAGACgcGTTCGCGCCGACGTGCTGACCTACAgtttcgGTCTTCAGCtACTGTtTAGCGTAACATCCGCTGCTCTC
148	1	FBgn0000078	Amy-d	TACCAGGGAGCGGTCGGAGGCGG	TACCAGGGAGCGGTCGGAGG	CTTCTGTGCATTTCGACAGGCCGTTTGTGTAGGAAGACgcGTTCGTACCAGGGAGCGGTCGGAGGgtttcgGTCTTCAGCtACTGTtTAGCGTAACATCCGCTGCTCTC
149	1	FBgn0000109	Aprt	GTTGACGATCTACTAGCCACAGG	GTTGACGATCTACTAGCCAC	CTTCTGTGCATTTCGACAGGCCGTTTGTGTAGGAAGACgcGTTCGGTTGACGATCTACTAGCCACgtttcgGTCTTCAGCtACTGTtTAGCGTAACATCCGCTGCTCTC
150	1	FBgn0000109	Aprt	AGCTTGCCCTTCTTGCGAATCGG	AGCTTGCCCTTCTTGCGAAT	CTTCTGTGCATTTCGACAGGCCGTTTGTGTAGGAAGACgcGTTCGAGCTTGCCCTTCTTGCGAATgtttcgGTCTTCAGCtACTGTtTAGCGTAACATCCGCTGCTCTC
151	1	FBgn0000109	Aprt	GTGGAATACAAACTGGAGTACGG	GTGGAATACAAACTGGAGTA	CTTCTGTGCATTTCGACAGGCCGTTTGTGTAGGAAGACgcGTTCGGTGGAATACAAACTGGAGTAgtttcgGTCTTCAGCtACTGTtTAGCGTAACATCCGCTGCTCTC
152	1	FBgn0000109	Aprt	CGGAGCCCTCACCGATCCGAAGG	CGGAGCCCTCACCGATCCGA	CTTCTGTGCATTTCGACAGGCCGTTTGTGTAGGAAGACgcGTTCGCGGAGCCCTCACCGATCCGAgtttcgGTCTTCAGCtACTGTtTAGCGTAACATCCGCTGCTCTC
153	1	FBgn0000109	Aprt	CATAGCCACCGAGCTGGGCCTGG	CATAGCCACCGAGCTGGGCC	CTTCTGTGCATTTCGACAGGCCGTTTGTGTAGGAAGACgcGTTCGCATAGCCACCGAGCTGGGCCgtttcgGTCTTCAGCtACTGTtTAGCGTAACATCCGCTGCTCTC
154	1	FBgn0000109	Aprt	CCGGGAAAGTGCTCCCGAGGCGG	CCGGGAAAGTGCTCCCGAGG	CTTCTGTGCATTTCGACAGGCCGTTTGTGTAGGAAGACgcGTTCGCCGGGAAAGTGCTCCCGAGGgtttcgGTCTTCAGCtACTGTtTAGCGTAACATCCGCTGCTCTC
155	1	FBgn0000109	Aprt	CGAGTATCCGAACTTCCCAAAGG	CGAGTATCCGAACTTCCCAA	CTTCTGTGCATTTCGACAGGCCGTTTGTGTAGGAAGACgcGTTCGCGAGTATCCGAACTTCCCAAgtttcgGTCTTCAGCtACTGTtTAGCGTAACATCCGCTGCTCTC
156	1	FBgn0000109	Aprt	GGCGGAGGTCATCGTGGGACTGG	GGCGGAGGTCATCGTGGGAC	CTTCTGTGCATTTCGACAGGCCGTTTGTGTAGGAAGACgcGTTCGGGCGGAGGTCATCGTGGGACgtttcgGTCTTCAGCtACTGTtTAGCGTAACATCCGCTGCTCTC
157	1	FBgn0000116	Argk	CTTCAACAGCGACTTGGAGTCGG	CTTCAACAGCGACTTGGAGT	CTTCTGTGCATTTCGACAGGCCGTTTGTGTAGGAAGACgcGTTCGCTTCAACAGCGACTTGGAGTgtttcgGTCTTCAGCtACTGTtTAGCGTAACATCCGCTGCTCTC
158	1	FBgn0000116	Argk	CCGCCAACGCCTGCCGCTTCTGG	CCGCCAACGCCTGCCGCTTC	CTTCTGTGCATTTCGACAGGCCGTTTGTGTAGGAAGACgcGTTCGCCGCCAACGCCTGCCGCTTCgtttcgGTCTTCAGCtACTGTtTAGCGTAACATCCGCTGCTCTC
159	1	FBgn0000116	Argk	CCGCATCATCTCCATGCAGCAGG	CCGCATCATCTCCATGCAGC	CTTCTGTGCATTTCGACAGGCCGTTTGTGTAGGAAGACgcGTTCGCCGCATCATCTCCATGCAGCgtttcgGTCTTCAGCtACTGTtTAGCGTAACATCCGCTGCTCTC
160	1	FBgn0000116	Argk	GGCCTGGAGAACCACGATTCCGG	GGCCTGGAGAACCACGATTC	CTTCTGTGCATTTCGACAGGCCGTTTGTGTAGGAAGACgcGTTCGGGCCTGGAGAACCACGATTCgtttcgGTCTTCAGCtACTGTtTAGCGTAACATCCGCTGCTCTC
161	1	FBgn0000116	Argk	AGACTGGATCACATCCAGCAGGG	AGACTGGATCACATCCAGCA	CTTCTGTGCATTTCGACAGGCCGTTTGTGTAGGAAGACgcGTTCGAGACTGGATCACATCCAGCAgtttcgGTCTTCAGCtACTGTtTAGCGTAACATCCGCTGCTCTC
162	1	FBgn0000116	Argk	CGTTGCGGTCGCTCCATGCAGGG	CGTTGCGGTCGCTCCATGCA	CTTCTGTGCATTTCGACAGGCCGTTTGTGTAGGAAGACgcGTTCGCGTTGCGGTCGCTCCATGCAgtttcgGTCTTCAGCtACTGTtTAGCGTAACATCCGCTGCTCTC
163	1	FBgn0000116	Argk	ATCATCGAGGACTACCATGGTGG	ATCATCGAGGACTACCATGG	CTTCTGTGCATTTCGACAGGCCGTTTGTGTAGGAAGACgcGTTCGATCATCGAGGACTACCATGGgtttcgGTCTTCAGCtACTGTtTAGCGTAACATCCGCTGCTCTC
164	1	FBgn0000116	Argk	ATGCCAAGACCTTCCTGGTCTGG	ATGCCAAGACCTTCCTGGTC	CTTCTGTGCATTTCGACAGGCCGTTTGTGTAGGAAGACgcGTTCGATGCCAAGACCTTCCTGGTCgtttcgGTCTTCAGCtACTGTtTAGCGTAACATCCGCTGCTCTC
165	1	FBgn0000140	asp	CCTGAATGACAGTAGCGGCCCGG	CCTGAATGACAGTAGCGGCC	CTTCTGTGCATTTCGACAGGCCGTTTGTGTAGGAAGACgcGTTCGCCTGAATGACAGTAGCGGCCgtttcgGTCTTCAGCtACTGTtTAGCGTAACATCCGCTGCTCTC
166	1	FBgn0000140	asp	CAACCGCAACTTCCGAAAGGAGG	CAACCGCAACTTCCGAAAGG	CTTCTGTGCATTTCGACAGGCCGTTTGTGTAGGAAGACgcGTTCGCAACCGCAACTTCCGAAAGGgtttcgGTCTTCAGCtACTGTtTAGCGTAACATCCGCTGCTCTC
167	1	FBgn0000140	asp	CACACTCACCGAAGAGTACGCGG	CACACTCACCGAAGAGTACG	CTTCTGTGCATTTCGACAGGCCGTTTGTGTAGGAAGACgcGTTCGCACACTCACCGAAGAGTACGgtttcgGTCTTCAGCtACTGTtTAGCGTAACATCCGCTGCTCTC
168	1	FBgn0000140	asp	AAGCTAGCTCTGGGCGCACTTGG	AAGCTAGCTCTGGGCGCACT	CTTCTGTGCATTTCGACAGGCCGTTTGTGTAGGAAGACgcGTTCGAAGCTAGCTCTGGGCGCACTgtttcgGTCTTCAGCtACTGTtTAGCGTAACATCCGCTGCTCTC
169	1	FBgn0000140	asp	TCTGCTCCTCACACTTATTCCGG	TCTGCTCCTCACACTTATTC	CTTCTGTGCATTTCGACAGGCCGTTTGTGTAGGAAGACgcGTTCGTCTGCTCCTCACACTTATTCgtttcgGTCTTCAGCtACTGTtTAGCGTAACATCCGCTGCTCTC
170	1	FBgn0000140	asp	TTCTTAAAGTTCAGGCTTACAGG	TTCTTAAAGTTCAGGCTTAC	CTTCTGTGCATTTCGACAGGCCGTTTGTGTAGGAAGACgcGTTCGTTCTTAAAGTTCAGGCTTACgtttcgGTCTTCAGCtACTGTtTAGCGTAACATCCGCTGCTCTC
171	1	FBgn0000140	asp	AGGCTGCGATCTTTCTTCAGCGG	AGGCTGCGATCTTTCTTCAG	CTTCTGTGCATTTCGACAGGCCGTTTGTGTAGGAAGACgcGTTCGAGGCTGCGATCTTTCTTCAGgtttcgGTCTTCAGCtACTGTtTAGCGTAACATCCGCTGCTCTC
172	1	FBgn0000140	asp	CCGACGTTTCTGGACTACAAGGG	CCGACGTTTCTGGACTACAA	CTTCTGTGCATTTCGACAGGCCGTTTGTGTAGGAAGACgcGTTCGCCGACGTTTCTGGACTACAAgtttcgGTCTTCAGCtACTGTtTAGCGTAACATCCGCTGCTCTC
173	1	FBgn0000147	aurA	CGAGCACAACGCCTGAATATAGG	CGAGCACAACGCCTGAATAT	CTTCTGTGCATTTCGACAGGCCGTTTGTGTAGGAAGACgcGTTCGCGAGCACAACGCCTGAATATgtttcgGTCTTCAGCtACTGTtTAGCGTAACATCCGCTGCTCTC
174	1	FBgn0000147	aurA	TCTCGATCTCACGACGCACCTGG	TCTCGATCTCACGACGCACC	CTTCTGTGCATTTCGACAGGCCGTTTGTGTAGGAAGACgcGTTCGTCTCGATCTCACGACGCACCgtttcgGTCTTCAGCtACTGTtTAGCGTAACATCCGCTGCTCTC
175	1	FBgn0000147	aurA	GCGTTGAAAAGCGTTCCTTGTGG	GCGTTGAAAAGCGTTCCTTG	CTTCTGTGCATTTCGACAGGCCGTTTGTGTAGGAAGACgcGTTCGGCGTTGAAAAGCGTTCCTTGgtttcgGTCTTCAGCtACTGTtTAGCGTAACATCCGCTGCTCTC
176	1	FBgn0000147	aurA	GAATTGGAGCCTCCTAGGCCTGG	GAATTGGAGCCTCCTAGGCC	CTTCTGTGCATTTCGACAGGCCGTTTGTGTAGGAAGACgcGTTCGGAATTGGAGCCTCCTAGGCCgtttcgGTCTTCAGCtACTGTtTAGCGTAACATCCGCTGCTCTC
177	1	FBgn0000147	aurA	AAACCCTTGCCAGGATCCTCTGG	AAACCCTTGCCAGGATCCTC	CTTCTGTGCATTTCGACAGGCCGTTTGTGTAGGAAGACgcGTTCGAAACCCTTGCCAGGATCCTCgtttcgGTCTTCAGCtACTGTtTAGCGTAACATCCGCTGCTCTC
178	1	FBgn0000147	aurA	CTTCCTGATCAAAGCGCCAGAGG	CTTCCTGATCAAAGCGCCAG	CTTCTGTGCATTTCGACAGGCCGTTTGTGTAGGAAGACgcGTTCGCTTCCTGATCAAAGCGCCAGgtttcgGTCTTCAGCtACTGTtTAGCGTAACATCCGCTGCTCTC
179	1	FBgn0000147	aurA	CGGAGCAGCAAACTCTGATGTGG	CGGAGCAGCAAACTCTGATG	CTTCTGTGCATTTCGACAGGCCGTTTGTGTAGGAAGACgcGTTCGCGGAGCAGCAAACTCTGATGgtttcgGTCTTCAGCtACTGTtTAGCGTAACATCCGCTGCTCTC
180	1	FBgn0000147	aurA	TTCTTCACGGACGGCACCATGGG	TTCTTCACGGACGGCACCAT	CTTCTGTGCATTTCGACAGGCCGTTTGTGTAGGAAGACgcGTTCGTTCTTCACGGACGGCACCATgtttcgGTCTTCAGCtACTGTtTAGCGTAACATCCGCTGCTCTC
181	1	FBgn0000150	awd	AAGTCACCGCGGATGGTGCCGGG	AAGTCACCGCGGATGGTGCC	CTTCTGTGCATTTCGACAGGCCGTTTGTGTAGGAAGACgcGTTCGAAGTCACCGCGGATGGTGCCgtttcgGTCTTCAGCtACTGTtTAGCGTAACATCCGCTGCTCTC
182	1	FBgn0000150	awd	GGTTGGTGGCGCCGAGCATCTGG	GGTTGGTGGCGCCGAGCATC	CTTCTGTGCATTTCGACAGGCCGTTTGTGTAGGAAGACgcGTTCGGGTTGGTGGCGCCGAGCATCgtttcgGTCTTCAGCtACTGTtTAGCGTAACATCCGCTGCTCTC
183	1	FBgn0000150	awd	GGTCTGAATGTGGTCAAGACCGG	GGTCTGAATGTGGTCAAGAC	CTTCTGTGCATTTCGACAGGCCGTTTGTGTAGGAAGACgcGTTCGGGTCTGAATGTGGTCAAGACgtttcgGTCTTCAGCtACTGTtTAGCGTAACATCCGCTGCTCTC
184	1	FBgn0000150	awd	TTCACGAGTCCGGGGAAGAAGGG	TTCACGAGTCCGGGGAAGAA	CTTCTGTGCATTTCGACAGGCCGTTTGTGTAGGAAGACgcGTTCGTTCACGAGTCCGGGGAAGAAgtttcgGTCTTCAGCtACTGTtTAGCGTAACATCCGCTGCTCTC
185	1	FBgn0000150	awd	CTACATGAACTCCGGCCCCGTGG	CTACATGAACTCCGGCCCCG	CTTCTGTGCATTTCGACAGGCCGTTTGTGTAGGAAGACgcGTTCGCTACATGAACTCCGGCCCCGgtttcgGTCTTCAGCtACTGTtTAGCGTAACATCCGCTGCTCTC
186	1	FBgn0000150	awd	GTGGTGCCCATGGTGTGGGAGGG	GTGGTGCCCATGGTGTGGGA	CTTCTGTGCATTTCGACAGGCCGTTTGTGTAGGAAGACgcGTTCGGTGGTGCCCATGGTGTGGGAgtttcgGTCTTCAGCtACTGTtTAGCGTAACATCCGCTGCTCTC
187	1	FBgn0000150	awd	GGTCGCCCTGAAGTTCACCTGGG	GGTCGCCCTGAAGTTCACCT	CTTCTGTGCATTTCGACAGGCCGTTTGTGTAGGAAGACgcGTTCGGGTCGCCCTGAAGTTCACCTgtttcgGTCTTCAGCtACTGTtTAGCGTAACATCCGCTGCTCTC
188	1	FBgn0000150	awd	GTGCCGGGCAGCGAGTCGGCGGG	GTGCCGGGCAGCGAGTCGGC	CTTCTGTGCATTTCGACAGGCCGTTTGTGTAGGAAGACgcGTTCGGTGCCGGGCAGCGAGTCGGCgtttcgGTCTTCAGCtACTGTtTAGCGTAACATCCGCTGCTCTC
189	1	FBgn0000153	b	CTGGTGACGCGTCAGGAAGGTGG	CTGGTGACGCGTCAGGAAGG	CTTCTGTGCATTTCGACAGGCCGTTTGTGTAGGAAGACgcGTTCGCTGGTGACGCGTCAGGAAGGgtttcgGTCTTCAGCtACTGTtTAGCGTAACATCCGCTGCTCTC
190	1	FBgn0000153	b	CAGCGTGTACACGTACGAGGTGG	CAGCGTGTACACGTACGAGG	CTTCTGTGCATTTCGACAGGCCGTTTGTGTAGGAAGACgcGTTCGCAGCGTGTACACGTACGAGGgtttcgGTCTTCAGCtACTGTtTAGCGTAACATCCGCTGCTCTC
191	1	FBgn0000153	b	GCTGTGGCCGATACCATCAGCGG	GCTGTGGCCGATACCATCAG	CTTCTGTGCATTTCGACAGGCCGTTTGTGTAGGAAGACgcGTTCGGCTGTGGCCGATACCATCAGgtttcgGTCTTCAGCtACTGTtTAGCGTAACATCCGCTGCTCTC
192	1	FBgn0000153	b	GTGCCACTCGACGACCTTCGAGG	GTGCCACTCGACGACCTTCG	CTTCTGTGCATTTCGACAGGCCGTTTGTGTAGGAAGACgcGTTCGGTGCCACTCGACGACCTTCGgtttcgGTCTTCAGCtACTGTtTAGCGTAACATCCGCTGCTCTC
193	1	FBgn0000153	b	GCGATTGGTGCCCTGGAAGACGG	GCGATTGGTGCCCTGGAAGA	CTTCTGTGCATTTCGACAGGCCGTTTGTGTAGGAAGACgcGTTCGGCGATTGGTGCCCTGGAAGAgtttcgGTCTTCAGCtACTGTtTAGCGTAACATCCGCTGCTCTC
194	1	FBgn0000153	b	CAATCAGTTGTACTCGGGTGTGG	CAATCAGTTGTACTCGGGTG	CTTCTGTGCATTTCGACAGGCCGTTTGTGTAGGAAGACgcGTTCGCAATCAGTTGTACTCGGGTGgtttcgGTCTTCAGCtACTGTtTAGCGTAACATCCGCTGCTCTC
195	1	FBgn0000153	b	TCCGAGGTGAAGATAATCAGCGG	TCCGAGGTGAAGATAATCAG	CTTCTGTGCATTTCGACAGGCCGTTTGTGTAGGAAGACgcGTTCGTCCGAGGTGAAGATAATCAGgtttcgGTCTTCAGCtACTGTtTAGCGTAACATCCGCTGCTCTC
196	1	FBgn0000153	b	ACTCGGGCGAGTGTCTGTAGCGG	ACTCGGGCGAGTGTCTGTAG	CTTCTGTGCATTTCGACAGGCCGTTTGTGTAGGAAGACgcGTTCGACTCGGGCGAGTGTCTGTAGgtttcgGTCTTCAGCtACTGTtTAGCGTAACATCCGCTGCTCTC
197	1	FBgn0000229	bsk	ATGGTCCGTCGGTTGCATTATGG	ATGGTCCGTCGGTTGCATTA	CTTCTGTGCATTTCGACAGGCCGTTTGTGTAGGAAGACgcGTTCGATGGTCCGTCGGTTGCATTAgtttcgGTCTTCAGCtACTGTtTAGCGTAACATCCGCTGCTCTC
198	1	FBgn0000229	bsk	ACAGTCGGTACATTAATCTACGG	ACAGTCGGTACATTAATCTA	CTTCTGTGCATTTCGACAGGCCGTTTGTGTAGGAAGACgcGTTCGACAGTCGGTACATTAATCTAgtttcgGTCTTCAGCtACTGTtTAGCGTAACATCCGCTGCTCTC
199	1	FBgn0000229	bsk	CCCTATATGCTCGCTTGGCATGG	CCCTATATGCTCGCTTGGCA	CTTCTGTGCATTTCGACAGGCCGTTTGTGTAGGAAGACgcGTTCGCCCTATATGCTCGCTTGGCAgtttcgGTCTTCAGCtACTGTtTAGCGTAACATCCGCTGCTCTC
200	1	FBgn0000229	bsk	ATGTGGTCACCCGATATTACAGG	ATGTGGTCACCCGATATTAC	CTTCTGTGCATTTCGACAGGCCGTTTGTGTAGGAAGACgcGTTCGATGTGGTCACCCGATATTACgtttcgGTCTTCAGCtACTGTtTAGCGTAACATCCGCTGCTCTC
201	1	FBgn0000229	bsk	TGTAACCGTTGCATAAACGAGGG	TGTAACCGTTGCATAAACGA	CTTCTGTGCATTTCGACAGGCCGTTTGTGTAGGAAGACgcGTTCGTGTAACCGTTGCATAAACGAgtttcgGTCTTCAGCtACTGTtTAGCGTAACATCCGCTGCTCTC
202	1	FBgn0000229	bsk	GCCAACCGTCCGAAACTATGTGG	GCCAACCGTCCGAAACTATG	CTTCTGTGCATTTCGACAGGCCGTTTGTGTAGGAAGACgcGTTCGGCCAACCGTCCGAAACTATGgtttcgGTCTTCAGCtACTGTtTAGCGTAACATCCGCTGCTCTC
203	1	FBgn0000229	bsk	CCTTGGGCACCTGATCCTATGGG	CCTTGGGCACCTGATCCTAT	CTTCTGTGCATTTCGACAGGCCGTTTGTGTAGGAAGACgcGTTCGCCTTGGGCACCTGATCCTATgtttcgGTCTTCAGCtACTGTtTAGCGTAACATCCGCTGCTCTC
204	1	FBgn0000229	bsk	CAACACTACACCGTCGAGGTGGG	CAACACTACACCGTCGAGGT	CTTCTGTGCATTTCGACAGGCCGTTTGTGTAGGAAGACgcGTTCGCAACACTACACCGTCGAGGTgtttcgGTCTTCAGCtACTGTtTAGCGTAACATCCGCTGCTCTC
205	1	FBgn0000253	Cam	GGGCACAGTTATGCGCTCCCTGG	GGGCACAGTTATGCGCTCCC	CTTCTGTGCATTTCGACAGGCCGTTTGTGTAGGAAGACgcGTTCGGGGCACAGTTATGCGCTCCCgtttcgGTCTTCAGCtACTGTtTAGCGTAACATCCGCTGCTCTC
206	1	FBgn0000253	Cam	GCGTCACGTGATGACAAATCTGG	GCGTCACGTGATGACAAATC	CTTCTGTGCATTTCGACAGGCCGTTTGTGTAGGAAGACgcGTTCGGCGTCACGTGATGACAAATCgtttcgGTCTTCAGCtACTGTtTAGCGTAACATCCGCTGCTCTC
207	1	FBgn0000253	Cam	TCGGATCTCCTCTTCGCTATCGG	TCGGATCTCCTCTTCGCTAT	CTTCTGTGCATTTCGACAGGCCGTTTGTGTAGGAAGACgcGTTCGTCGGATCTCCTCTTCGCTATgtttcgGTCTTCAGCtACTGTtTAGCGTAACATCCGCTGCTCTC
208	1	FBgn0000253	Cam	GCTCGGCCTCTGTGGGATTCTGG	GCTCGGCCTCTGTGGGATTC	CTTCTGTGCATTTCGACAGGCCGTTTGTGTAGGAAGACgcGTTCGGCTCGGCCTCTGTGGGATTCgtttcgGTCTTCAGCtACTGTtTAGCGTAACATCCGCTGCTCTC
209	1	FBgn0000253	Cam	CCCTGAATTCCTTACCATGATGG	CCCTGAATTCCTTACCATGA	CTTCTGTGCATTTCGACAGGCCGTTTGTGTAGGAAGACgcGTTCGCCCTGAATTCCTTACCATGAgtttcgGTCTTCAGCtACTGTtTAGCGTAACATCCGCTGCTCTC
210	1	FBgn0000253	Cam	ATCAACGAGGTTGATGCCGACGG	ATCAACGAGGTTGATGCCGA	CTTCTGTGCATTTCGACAGGCCGTTTGTGTAGGAAGACgcGTTCGATCAACGAGGTTGATGCCGAgtttcgGTCTTCAGCtACTGTtTAGCGTAACATCCGCTGCTCTC
211	1	FBgn0000253	Cam	AGCCTTCAGAGTGTTCGACAAGG	AGCCTTCAGAGTGTTCGACA	CTTCTGTGCATTTCGACAGGCCGTTTGTGTAGGAAGACgcGTTCGAGCCTTCAGAGTGTTCGACAgtttcgGTCTTCAGCtACTGTtTAGCGTAACATCCGCTGCTCTC
212	1	FBgn0000253	Cam	GGATGGCAACGGCTTCATCTCGG	GGATGGCAACGGCTTCATCT	CTTCTGTGCATTTCGACAGGCCGTTTGTGTAGGAAGACgcGTTCGGGATGGCAACGGCTTCATCTgtttcgGTCTTCAGCtACTGTtTAGCGTAACATCCGCTGCTCTC
213	1	FBgn0000259	CkIIbeta	CGAAATAGGCGCCATCGGTATGG	CGAAATAGGCGCCATCGGTA	CTTCTGTGCATTTCGACAGGCCGTTTGTGTAGGAAGACgcGTTCGCGAAATAGGCGCCATCGGTAgtttcgGTCTTCAGCtACTGTtTAGCGTAACATCCGCTGCTCTC
214	1	FBgn0000259	CkIIbeta	ATGAGCAGGTACCCAACTATCGG	ATGAGCAGGTACCCAACTAT	CTTCTGTGCATTTCGACAGGCCGTTTGTGTAGGAAGACgcGTTCGATGAGCAGGTACCCAACTATgtttcgGTCTTCAGCtACTGTtTAGCGTAACATCCGCTGCTCTC
215	1	FBgn0000259	CkIIbeta	TCGGTCATGTCGGACTGCAGTGG	TCGGTCATGTCGGACTGCAG	CTTCTGTGCATTTCGACAGGCCGTTTGTGTAGGAAGACgcGTTCGTCGGTCATGTCGGACTGCAGgtttcgGTCTTCAGCtACTGTtTAGCGTAACATCCGCTGCTCTC
216	1	FBgn0000259	CkIIbeta	TGGTGGTGACGCGACGATTTTGG	TGGTGGTGACGCGACGATTT	CTTCTGTGCATTTCGACAGGCCGTTTGTGTAGGAAGACgcGTTCGTGGTGGTGACGCGACGATTTgtttcgGTCTTCAGCtACTGTtTAGCGTAACATCCGCTGCTCTC
217	1	FBgn0000259	CkIIbeta	AGTCAGCCCATGCTGCCATTGGG	AGTCAGCCCATGCTGCCATT	CTTCTGTGCATTTCGACAGGCCGTTTGTGTAGGAAGACgcGTTCGAGTCAGCCCATGCTGCCATTgtttcgGTCTTCAGCtACTGTtTAGCGTAACATCCGCTGCTCTC
218	1	FBgn0000259	CkIIbeta	TGCACCATGAAGAGCATGTGTGG	TGCACCATGAAGAGCATGTG	CTTCTGTGCATTTCGACAGGCCGTTTGTGTAGGAAGACgcGTTCGTGCACCATGAAGAGCATGTGgtttcgGTCTTCAGCtACTGTtTAGCGTAACATCCGCTGCTCTC
219	1	FBgn0000259	CkIIbeta	TGACTTTCACAGTAGACACGTGG	TGACTTTCACAGTAGACACG	CTTCTGTGCATTTCGACAGGCCGTTTGTGTAGGAAGACgcGTTCGTGACTTTCACAGTAGACACGgtttcgGTCTTCAGCtACTGTtTAGCGTAACATCCGCTGCTCTC
220	1	FBgn0000259	CkIIbeta	GGTGACCCAGGAGACTTCCTCGG	GGTGACCCAGGAGACTTCCT	CTTCTGTGCATTTCGACAGGCCGTTTGTGTAGGAAGACgcGTTCGGGTGACCCAGGAGACTTCCTgtttcgGTCTTCAGCtACTGTtTAGCGTAACATCCGCTGCTCTC
221	1	FBgn0000261	Cat	ATGCAGCATCTTGTCCGGAGAGG	ATGCAGCATCTTGTCCGGAG	CTTCTGTGCATTTCGACAGGCCGTTTGTGTAGGAAGACgcGTTCGATGCAGCATCTTGTCCGGAGgtttcgGTCTTCAGCtACTGTtTAGCGTAACATCCGCTGCTCTC
222	1	FBgn0000261	Cat	AGAGCGTGTCGTGCACGCCAAGG	AGAGCGTGTCGTGCACGCCA	CTTCTGTGCATTTCGACAGGCCGTTTGTGTAGGAAGACgcGTTCGAGAGCGTGTCGTGCACGCCAgtttcgGTCTTCAGCtACTGTtTAGCGTAACATCCGCTGCTCTC
223	1	FBgn0000261	Cat	TGCAGCAGGATAGGTCCTCGCGG	TGCAGCAGGATAGGTCCTCG	CTTCTGTGCATTTCGACAGGCCGTTTGTGTAGGAAGACgcGTTCGTGCAGCAGGATAGGTCCTCGgtttcgGTCTTCAGCtACTGTtTAGCGTAACATCCGCTGCTCTC
224	1	FBgn0000261	Cat	CGGCAAATCCTCGAGGATCGCGG	CGGCAAATCCTCGAGGATCG	CTTCTGTGCATTTCGACAGGCCGTTTGTGTAGGAAGACgcGTTCGCGGCAAATCCTCGAGGATCGgtttcgGTCTTCAGCtACTGTtTAGCGTAACATCCGCTGCTCTC
225	1	FBgn0000261	Cat	GCGTCTGCGGGTTGCGCTTCTGG	GCGTCTGCGGGTTGCGCTTC	CTTCTGTGCATTTCGACAGGCCGTTTGTGTAGGAAGACgcGTTCGGCGTCTGCGGGTTGCGCTTCgtttcgGTCTTCAGCtACTGTtTAGCGTAACATCCGCTGCTCTC
226	1	FBgn0000261	Cat	TCTACACTGAGGATGGCGTCTGG	TCTACACTGAGGATGGCGTC	CTTCTGTGCATTTCGACAGGCCGTTTGTGTAGGAAGACgcGTTCGTCTACACTGAGGATGGCGTCgtttcgGTCTTCAGCtACTGTtTAGCGTAACATCCGCTGCTCTC
227	1	FBgn0000261	Cat	AGGGCTCAACGCCGGGCACCAGG	AGGGCTCAACGCCGGGCACC	CTTCTGTGCATTTCGACAGGCCGTTTGTGTAGGAAGACgcGTTCGAGGGCTCAACGCCGGGCACCgtttcgGTCTTCAGCtACTGTtTAGCGTAACATCCGCTGCTCTC
228	1	FBgn0000261	Cat	GAGTACCCTCTGATTCCTGTGGG	GAGTACCCTCTGATTCCTGT	CTTCTGTGCATTTCGACAGGCCGTTTGTGTAGGAAGACgcGTTCGGAGTACCCTCTGATTCCTGTgtttcgGTCTTCAGCtACTGTtTAGCGTAACATCCGCTGCTCTC
229	1	FBgn0000273	Pka-C1	CGGCTATCCGCCGTTCTTTGCGG	CGGCTATCCGCCGTTCTTTG	CTTCTGTGCATTTCGACAGGCCGTTTGTGTAGGAAGACgcGTTCGCGGCTATCCGCCGTTCTTTGgtttcgGTCTTCAGCtACTGTtTAGCGTAACATCCGCTGCTCTC
230	1	FBgn0000273	Pka-C1	TGTGCTGGACGATCATGACACGG	TGTGCTGGACGATCATGACA	CTTCTGTGCATTTCGACAGGCCGTTTGTGTAGGAAGACgcGTTCGTGTGCTGGACGATCATGACAgtttcgGTCTTCAGCtACTGTtTAGCGTAACATCCGCTGCTCTC
231	1	FBgn0000273	Pka-C1	TTCTCCCACCTGCGCAAGGTGGG	TTCTCCCACCTGCGCAAGGT	CTTCTGTGCATTTCGACAGGCCGTTTGTGTAGGAAGACgcGTTCGTTCTCCCACCTGCGCAAGGTgtttcgGTCTTCAGCtACTGTtTAGCGTAACATCCGCTGCTCTC
232	1	FBgn0000273	Pka-C1	TGACTCGCAGGGCTACCTCAAGG	TGACTCGCAGGGCTACCTCA	CTTCTGTGCATTTCGACAGGCCGTTTGTGTAGGAAGACgcGTTCGTGACTCGCAGGGCTACCTCAgtttcgGTCTTCAGCtACTGTtTAGCGTAACATCCGCTGCTCTC
233	1	FBgn0000273	Pka-C1	GTGCTGGAGTATGTTCCCGGTGG	GTGCTGGAGTATGTTCCCGG	CTTCTGTGCATTTCGACAGGCCGTTTGTGTAGGAAGACgcGTTCGGTGCTGGAGTATGTTCCCGGgtttcgGTCTTCAGCtACTGTtTAGCGTAACATCCGCTGCTCTC
234	1	FBgn0000273	Pka-C1	CCGGAGATCATTCTGTCCAAGGG	CCGGAGATCATTCTGTCCAA	CTTCTGTGCATTTCGACAGGCCGTTTGTGTAGGAAGACgcGTTCGCCGGAGATCATTCTGTCCAAgtttcgGTCTTCAGCtACTGTtTAGCGTAACATCCGCTGCTCTC
235	1	FBgn0000273	Pka-C1	TAACAAGGCCGTGGACTGGTGGG	TAACAAGGCCGTGGACTGGT	CTTCTGTGCATTTCGACAGGCCGTTTGTGTAGGAAGACgcGTTCGTAACAAGGCCGTGGACTGGTgtttcgGTCTTCAGCtACTGTtTAGCGTAACATCCGCTGCTCTC
236	1	FBgn0000273	Pka-C1	GGTGCGTCCCTTGACCCGCTTGG	GGTGCGTCCCTTGACCCGCT	CTTCTGTGCATTTCGACAGGCCGTTTGTGTAGGAAGACgcGTTCGGGTGCGTCCCTTGACCCGCTgtttcgGTCTTCAGCtACTGTtTAGCGTAACATCCGCTGCTCTC
237	1	FBgn0000274	Pka-C2	AACCCCGGAATACTTGGCCCCGG	AACCCCGGAATACTTGGCCC	CTTCTGTGCATTTCGACAGGCCGTTTGTGTAGGAAGACgcGTTCGAACCCCGGAATACTTGGCCCgtttcgGTCTTCAGCtACTGTtTAGCGTAACATCCGCTGCTCTC
238	1	FBgn0000274	Pka-C2	CTAGTGTACGAGTTTGTGGCAGG	CTAGTGTACGAGTTTGTGGC	CTTCTGTGCATTTCGACAGGCCGTTTGTGTAGGAAGACgcGTTCGCTAGTGTACGAGTTTGTGGCgtttcgGTCTTCAGCtACTGTtTAGCGTAACATCCGCTGCTCTC
239	1	FBgn0000274	Pka-C2	CCAGTCGCCCTACACCAATCTGG	CCAGTCGCCCTACACCAATC	CTTCTGTGCATTTCGACAGGCCGTTTGTGTAGGAAGACgcGTTCGCCAGTCGCCCTACACCAATCgtttcgGTCTTCAGCtACTGTtTAGCGTAACATCCGCTGCTCTC
240	1	FBgn0000274	Pka-C2	TGAGTCGCGAGTTCGAAGAGCGG	TGAGTCGCGAGTTCGAAGAG	CTTCTGTGCATTTCGACAGGCCGTTTGTGTAGGAAGACgcGTTCGTGAGTCGCGAGTTCGAAGAGgtttcgGTCTTCAGCtACTGTtTAGCGTAACATCCGCTGCTCTC
241	1	FBgn0000274	Pka-C2	TCCGTTGCCGAGGACGGCCCGGG	TCCGTTGCCGAGGACGGCCC	CTTCTGTGCATTTCGACAGGCCGTTTGTGTAGGAAGACgcGTTCGTCCGTTGCCGAGGACGGCCCgtttcgGTCTTCAGCtACTGTtTAGCGTAACATCCGCTGCTCTC
242	1	FBgn0000274	Pka-C2	CCCGTTCCTCATCTACCTGGTGG	CCCGTTCCTCATCTACCTGG	CTTCTGTGCATTTCGACAGGCCGTTTGTGTAGGAAGACgcGTTCGCCCGTTCCTCATCTACCTGGgtttcgGTCTTCAGCtACTGTtTAGCGTAACATCCGCTGCTCTC
243	1	FBgn0000274	Pka-C2	CCCCGGAGATTGTTCAACTCCGG	CCCCGGAGATTGTTCAACTC	CTTCTGTGCATTTCGACAGGCCGTTTGTGTAGGAAGACgcGTTCGCCCCGGAGATTGTTCAACTCgtttcgGTCTTCAGCtACTGTtTAGCGTAACATCCGCTGCTCTC
244	1	FBgn0000274	Pka-C2	TTCCACACAGCGTTGATGTGCGG	TTCCACACAGCGTTGATGTG	CTTCTGTGCATTTCGACAGGCCGTTTGTGTAGGAAGACgcGTTCGTTCCACACAGCGTTGATGTGgtttcgGTCTTCAGCtACTGTtTAGCGTAACATCCGCTGCTCTC
245	1	FBgn0000303	ChAT	CAAGCTGTACGGACGTCTGGTGG	CAAGCTGTACGGACGTCTGG	CTTCTGTGCATTTCGACAGGCCGTTTGTGTAGGAAGACgcGTTCGCAAGCTGTACGGACGTCTGGgtttcgGTCTTCAGCtACTGTtTAGCGTAACATCCGCTGCTCTC
246	1	FBgn0000303	ChAT	TCCGCCGTGGATCATCTCATGGG	TCCGCCGTGGATCATCTCAT	CTTCTGTGCATTTCGACAGGCCGTTTGTGTAGGAAGACgcGTTCGTCCGCCGTGGATCATCTCATgtttcgGTCTTCAGCtACTGTtTAGCGTAACATCCGCTGCTCTC
247	1	FBgn0000303	ChAT	GCAAAGGCCCCAGGTTCCATCGG	GCAAAGGCCCCAGGTTCCAT	CTTCTGTGCATTTCGACAGGCCGTTTGTGTAGGAAGACgcGTTCGGCAAAGGCCCCAGGTTCCATgtttcgGTCTTCAGCtACTGTtTAGCGTAACATCCGCTGCTCTC
248	1	FBgn0000303	ChAT	GTCCACACTCTTGGAGGCTTGGG	GTCCACACTCTTGGAGGCTT	CTTCTGTGCATTTCGACAGGCCGTTTGTGTAGGAAGACgcGTTCGGTCCACACTCTTGGAGGCTTgtttcgGTCTTCAGCtACTGTtTAGCGTAACATCCGCTGCTCTC
249	1	FBgn0000303	ChAT	GCAGCCGCGCTCCGATTCCCTGG	GCAGCCGCGCTCCGATTCCC	CTTCTGTGCATTTCGACAGGCCGTTTGTGTAGGAAGACgcGTTCGGCAGCCGCGCTCCGATTCCCgtttcgGTCTTCAGCtACTGTtTAGCGTAACATCCGCTGCTCTC
250	1	FBgn0000303	ChAT	GGACCGGGAAATGCTTCAGGAGG	GGACCGGGAAATGCTTCAGG	CTTCTGTGCATTTCGACAGGCCGTTTGTGTAGGAAGACgcGTTCGGGACCGGGAAATGCTTCAGGgtttcgGTCTTCAGCtACTGTtTAGCGTAACATCCGCTGCTCTC
251	1	FBgn0000303	ChAT	GAAGTGGGCCACGTCGTGGACGG	GAAGTGGGCCACGTCGTGGA	CTTCTGTGCATTTCGACAGGCCGTTTGTGTAGGAAGACgcGTTCGGAAGTGGGCCACGTCGTGGAgtttcgGTCTTCAGCtACTGTtTAGCGTAACATCCGCTGCTCTC
252	1	FBgn0000303	ChAT	CCAGCGGTTCGTCCAGACAGAGG	CCAGCGGTTCGTCCAGACAG	CTTCTGTGCATTTCGACAGGCCGTTTGTGTAGGAAGACgcGTTCGCCAGCGGTTCGTCCAGACAGgtttcgGTCTTCAGCtACTGTtTAGCGTAACATCCGCTGCTCTC
253	1	FBgn0000346	comt	GCCGGCATTCGGTACGGCCCAGG	GCCGGCATTCGGTACGGCCC	CTTCTGTGCATTTCGACAGGCCGTTTGTGTAGGAAGACgcGTTCGGCCGGCATTCGGTACGGCCCgtttcgGTCTTCAGCtACTGTtTAGCGTAACATCCGCTGCTCTC
254	1	FBgn0000346	comt	GGCCTTGATCAGTCGGTTCATGG	GGCCTTGATCAGTCGGTTCA	CTTCTGTGCATTTCGACAGGCCGTTTGTGTAGGAAGACgcGTTCGGGCCTTGATCAGTCGGTTCAgtttcgGTCTTCAGCtACTGTtTAGCGTAACATCCGCTGCTCTC
255	1	FBgn0000346	comt	TTGGTCTCCGTACTCGTGGCCGG	TTGGTCTCCGTACTCGTGGC	CTTCTGTGCATTTCGACAGGCCGTTTGTGTAGGAAGACgcGTTCGTTGGTCTCCGTACTCGTGGCgtttcgGTCTTCAGCtACTGTtTAGCGTAACATCCGCTGCTCTC
256	1	FBgn0000346	comt	CAGTGCCGTCTTGCCAGAGTTGG	CAGTGCCGTCTTGCCAGAGT	CTTCTGTGCATTTCGACAGGCCGTTTGTGTAGGAAGACgcGTTCGCAGTGCCGTCTTGCCAGAGTgtttcgGTCTTCAGCtACTGTtTAGCGTAACATCCGCTGCTCTC
257	1	FBgn0000346	comt	GATCGGAGTCATAGGGTTCCTGG	GATCGGAGTCATAGGGTTCC	CTTCTGTGCATTTCGACAGGCCGTTTGTGTAGGAAGACgcGTTCGGATCGGAGTCATAGGGTTCCgtttcgGTCTTCAGCtACTGTtTAGCGTAACATCCGCTGCTCTC
258	1	FBgn0000346	comt	CAGATTCAGCGAACTGTTCTCGG	CAGATTCAGCGAACTGTTCT	CTTCTGTGCATTTCGACAGGCCGTTTGTGTAGGAAGACgcGTTCGCAGATTCAGCGAACTGTTCTgtttcgGTCTTCAGCtACTGTtTAGCGTAACATCCGCTGCTCTC
259	1	FBgn0000346	comt	AAACGCCTGGGTCCCAACAGTGG	AAACGCCTGGGTCCCAACAG	CTTCTGTGCATTTCGACAGGCCGTTTGTGTAGGAAGACgcGTTCGAAACGCCTGGGTCCCAACAGgtttcgGTCTTCAGCtACTGTtTAGCGTAACATCCGCTGCTCTC
260	1	FBgn0000346	comt	GTCCCAATCCGGGTTTATAATGG	GTCCCAATCCGGGTTTATAA	CTTCTGTGCATTTCGACAGGCCGTTTGTGTAGGAAGACgcGTTCGGTCCCAATCCGGGTTTATAAgtttcgGTCTTCAGCtACTGTtTAGCGTAACATCCGCTGCTCTC
261	1	FBgn0000382	csw	TGCTCCGATCTACCCTCGTCCGG	TGCTCCGATCTACCCTCGTC	CTTCTGTGCATTTCGACAGGCCGTTTGTGTAGGAAGACgcGTTCGTGCTCCGATCTACCCTCGTCgtttcgGTCTTCAGCtACTGTtTAGCGTAACATCCGCTGCTCTC
262	1	FBgn0000382	csw	GGTGAGCAGACAGCCCTGGGTGG	GGTGAGCAGACAGCCCTGGG	CTTCTGTGCATTTCGACAGGCCGTTTGTGTAGGAAGACgcGTTCGGGTGAGCAGACAGCCCTGGGgtttcgGTCTTCAGCtACTGTtTAGCGTAACATCCGCTGCTCTC
263	1	FBgn0000382	csw	CAACACGCGTCAGAGTCACCTGG	CAACACGCGTCAGAGTCACC	CTTCTGTGCATTTCGACAGGCCGTTTGTGTAGGAAGACgcGTTCGCAACACGCGTCAGAGTCACCgtttcgGTCTTCAGCtACTGTtTAGCGTAACATCCGCTGCTCTC
264	1	FBgn0000382	csw	CAAGACCGGAACGCTGCGATCGG	CAAGACCGGAACGCTGCGAT	CTTCTGTGCATTTCGACAGGCCGTTTGTGTAGGAAGACgcGTTCGCAAGACCGGAACGCTGCGATgtttcgGTCTTCAGCtACTGTtTAGCGTAACATCCGCTGCTCTC
265	1	FBgn0000382	csw	CTCCGTGATCCGGCCACACCTGG	CTCCGTGATCCGGCCACACC	CTTCTGTGCATTTCGACAGGCCGTTTGTGTAGGAAGACgcGTTCGCTCCGTGATCCGGCCACACCgtttcgGTCTTCAGCtACTGTtTAGCGTAACATCCGCTGCTCTC
266	1	FBgn0000382	csw	ATTCAACGCCACACGAATCACGG	ATTCAACGCCACACGAATCA	CTTCTGTGCATTTCGACAGGCCGTTTGTGTAGGAAGACgcGTTCGATTCAACGCCACACGAATCAgtttcgGTCTTCAGCtACTGTtTAGCGTAACATCCGCTGCTCTC
267	1	FBgn0000382	csw	TTCCACCCGGGCATTGATGCCGG	TTCCACCCGGGCATTGATGC	CTTCTGTGCATTTCGACAGGCCGTTTGTGTAGGAAGACgcGTTCGTTCCACCCGGGCATTGATGCgtttcgGTCTTCAGCtACTGTtTAGCGTAACATCCGCTGCTCTC
268	1	FBgn0000382	csw	GCTCCGCTTGTGCTTGCTCAGGG	GCTCCGCTTGTGCTTGCTCA	CTTCTGTGCATTTCGACAGGCCGTTTGTGTAGGAAGACgcGTTCGGCTCCGCTTGTGCTTGCTCAgtttcgGTCTTCAGCtACTGTtTAGCGTAACATCCGCTGCTCTC
269	1	FBgn0000409	Cyt-c-p	GATCGGTCGCAAGACCGGACAGG	GATCGGTCGCAAGACCGGAC	CTTCTGTGCATTTCGACAGGCCGTTTGTGTAGGAAGACgcGTTCGGATCGGTCGCAAGACCGGACgtttcgGTCTTCAGCtACTGTtTAGCGTAACATCCGCTGCTCTC
270	1	FBgn0000409	Cyt-c-p	CAGTGCCACACCGTTGAGGCTGG	CAGTGCCACACCGTTGAGGC	CTTCTGTGCATTTCGACAGGCCGTTTGTGTAGGAAGACgcGTTCGCAGTGCCACACCGTTGAGGCgtttcgGTCTTCAGCtACTGTtTAGCGTAACATCCGCTGCTCTC
271	1	FBgn0000409	Cyt-c-p	ACCGATCAGACCATGCAGATTGG	ACCGATCAGACCATGCAGAT	CTTCTGTGCATTTCGACAGGCCGTTTGTGTAGGAAGACgcGTTCGACCGATCAGACCATGCAGATgtttcgGTCTTCAGCtACTGTtTAGCGTAACATCCGCTGCTCTC
272	1	FBgn0000409	Cyt-c-p	CAAGGGCATCACCTGGAACGAGG	CAAGGGCATCACCTGGAACG	CTTCTGTGCATTTCGACAGGCCGTTTGTGTAGGAAGACgcGTTCGCAAGGGCATCACCTGGAACGgtttcgGTCTTCAGCtACTGTtTAGCGTAACATCCGCTGCTCTC
273	1	FBgn0000409	Cyt-c-p	AACCCCAAGAAGTACATCCCCGG	AACCCCAAGAAGTACATCCC	CTTCTGTGCATTTCGACAGGCCGTTTGTGTAGGAAGACgcGTTCGAACCCCAAGAAGTACATCCCgtttcgGTCTTCAGCtACTGTtTAGCGTAACATCCGCTGCTCTC
274	1	FBgn0000409	Cyt-c-p	GGCGGCCGGATTCGCGTACACGG	GGCGGCCGGATTCGCGTACA	CTTCTGTGCATTTCGACAGGCCGTTTGTGTAGGAAGACgcGTTCGGGCGGCCGGATTCGCGTACAgtttcgGTCTTCAGCtACTGTtTAGCGTAACATCCGCTGCTCTC
275	1	FBgn0000409	Cyt-c-p	CGAAGATCATCTTGGTGCCGGGG	CGAAGATCATCTTGGTGCCG	CTTCTGTGCATTTCGACAGGCCGTTTGTGTAGGAAGACgcGTTCGCGAAGATCATCTTGGTGCCGgtttcgGTCTTCAGCtACTGTtTAGCGTAACATCCGCTGCTCTC
276	1	FBgn0000409	Cyt-c-p	GCTGGTGGCAAGCACAAGGTTGG	GCTGGTGGCAAGCACAAGGT	CTTCTGTGCATTTCGACAGGCCGTTTGTGTAGGAAGACgcGTTCGGCTGGTGGCAAGCACAAGGTgtttcgGTCTTCAGCtACTGTtTAGCGTAACATCCGCTGCTCTC
277	1	FBgn0000422	Ddc	TTCTACGCGGTGGTCACCCTGGG	TTCTACGCGGTGGTCACCCT	CTTCTGTGCATTTCGACAGGCCGTTTGTGTAGGAAGACgcGTTCGTTCTACGCGGTGGTCACCCTgtttcgGTCTTCAGCtACTGTtTAGCGTAACATCCGCTGCTCTC
278	1	FBgn0000422	Ddc	GGCTTCTCGGGCGCAGCATCCGG	GGCTTCTCGGGCGCAGCATC	CTTCTGTGCATTTCGACAGGCCGTTTGTGTAGGAAGACgcGTTCGGGCTTCTCGGGCGCAGCATCgtttcgGTCTTCAGCtACTGTtTAGCGTAACATCCGCTGCTCTC
279	1	FBgn0000422	Ddc	TTGGATGAGTGTGGACCGGTGGG	TTGGATGAGTGTGGACCGGT	CTTCTGTGCATTTCGACAGGCCGTTTGTGTAGGAAGACgcGTTCGTTGGATGAGTGTGGACCGGTgtttcgGTCTTCAGCtACTGTtTAGCGTAACATCCGCTGCTCTC
280	1	FBgn0000422	Ddc	CGACATGCAGGGATCAGCTCCGG	CGACATGCAGGGATCAGCTC	CTTCTGTGCATTTCGACAGGCCGTTTGTGTAGGAAGACgcGTTCGCGACATGCAGGGATCAGCTCgtttcgGTCTTCAGCtACTGTtTAGCGTAACATCCGCTGCTCTC
281	1	FBgn0000422	Ddc	CTCCTGCGCCTTCGACTACTTGG	CTCCTGCGCCTTCGACTACT	CTTCTGTGCATTTCGACAGGCCGTTTGTGTAGGAAGACgcGTTCGCTCCTGCGCCTTCGACTACTgtttcgGTCTTCAGCtACTGTtTAGCGTAACATCCGCTGCTCTC
282	1	FBgn0000422	Ddc	GTTCTGCCGGAAGTGAAGCCTGG	GTTCTGCCGGAAGTGAAGCC	CTTCTGTGCATTTCGACAGGCCGTTTGTGTAGGAAGACgcGTTCGGTTCTGCCGGAAGTGAAGCCgtttcgGTCTTCAGCtACTGTtTAGCGTAACATCCGCTGCTCTC
283	1	FBgn0000422	Ddc	ATCGAGCGAGTCATCATGCCGGG	ATCGAGCGAGTCATCATGCC	CTTCTGTGCATTTCGACAGGCCGTTTGTGTAGGAAGACgcGTTCGATCGAGCGAGTCATCATGCCgtttcgGTCTTCAGCtACTGTtTAGCGTAACATCCGCTGCTCTC
284	1	FBgn0000422	Ddc	CATCCGGAATCAATGGCTTCAGG	CATCCGGAATCAATGGCTTC	CTTCTGTGCATTTCGACAGGCCGTTTGTGTAGGAAGACgcGTTCGCATCCGGAATCAATGGCTTCgtttcgGTCTTCAGCtACTGTtTAGCGTAACATCCGCTGCTCTC
285	1	FBgn0000442	Pkg21D	TGGACGATGCTCCGGGATCGCGG	TGGACGATGCTCCGGGATCG	CTTCTGTGCATTTCGACAGGCCGTTTGTGTAGGAAGACgcGTTCGTGGACGATGCTCCGGGATCGgtttcgGTCTTCAGCtACTGTtTAGCGTAACATCCGCTGCTCTC
286	1	FBgn0000442	Pkg21D	AAGTGAGGCCGCGAGGGTATGGG	AAGTGAGGCCGCGAGGGTAT	CTTCTGTGCATTTCGACAGGCCGTTTGTGTAGGAAGACgcGTTCGAAGTGAGGCCGCGAGGGTATgtttcgGTCTTCAGCtACTGTtTAGCGTAACATCCGCTGCTCTC
287	1	FBgn0000442	Pkg21D	CTATCCAGGGGAGACTATTTTGG	CTATCCAGGGGAGACTATTT	CTTCTGTGCATTTCGACAGGCCGTTTGTGTAGGAAGACgcGTTCGCTATCCAGGGGAGACTATTTgtttcgGTCTTCAGCtACTGTtTAGCGTAACATCCGCTGCTCTC
288	1	FBgn0000442	Pkg21D	GCTTGAAGGAATCCCTGTCCAGG	GCTTGAAGGAATCCCTGTCC	CTTCTGTGCATTTCGACAGGCCGTTTGTGTAGGAAGACgcGTTCGGCTTGAAGGAATCCCTGTCCgtttcgGTCTTCAGCtACTGTtTAGCGTAACATCCGCTGCTCTC
289	1	FBgn0000442	Pkg21D	TACTCCAAGAGCATAGCAGCCGG	TACTCCAAGAGCATAGCAGC	CTTCTGTGCATTTCGACAGGCCGTTTGTGTAGGAAGACgcGTTCGTACTCCAAGAGCATAGCAGCgtttcgGTCTTCAGCtACTGTtTAGCGTAACATCCGCTGCTCTC
290	1	FBgn0000442	Pkg21D	CAAGAAGAAACTGTCCCCGGCGG	CAAGAAGAAACTGTCCCCGG	CTTCTGTGCATTTCGACAGGCCGTTTGTGTAGGAAGACgcGTTCGCAAGAAGAAACTGTCCCCGGgtttcgGTCTTCAGCtACTGTtTAGCGTAACATCCGCTGCTCTC
291	1	FBgn0000442	Pkg21D	CCTGCATGGGTGGGGAGATATGG	CCTGCATGGGTGGGGAGATA	CTTCTGTGCATTTCGACAGGCCGTTTGTGTAGGAAGACgcGTTCGCCTGCATGGGTGGGGAGATAgtttcgGTCTTCAGCtACTGTtTAGCGTAACATCCGCTGCTCTC
292	1	FBgn0000442	Pkg21D	GTGGTCAGCACTCTTGGCATCGG	GTGGTCAGCACTCTTGGCAT	CTTCTGTGCATTTCGACAGGCCGTTTGTGTAGGAAGACgcGTTCGGTGGTCAGCACTCTTGGCATgtttcgGTCTTCAGCtACTGTtTAGCGTAACATCCGCTGCTCTC
293	1	FBgn0000447	Dhod	AAATCCGTACCGATTAATGATGG	AAATCCGTACCGATTAATGA	CTTCTGTGCATTTCGACAGGCCGTTTGTGTAGGAAGACgcGTTCGAAATCCGTACCGATTAATGAgtttcgGTCTTCAGCtACTGTtTAGCGTAACATCCGCTGCTCTC
294	1	FBgn0000447	Dhod	ATAATCCGCTATCGGGCTCATGG	ATAATCCGCTATCGGGCTCA	CTTCTGTGCATTTCGACAGGCCGTTTGTGTAGGAAGACgcGTTCGATAATCCGCTATCGGGCTCAgtttcgGTCTTCAGCtACTGTtTAGCGTAACATCCGCTGCTCTC
295	1	FBgn0000447	Dhod	AATGACCAGGTAGTCTGCTACGG	AATGACCAGGTAGTCTGCTA	CTTCTGTGCATTTCGACAGGCCGTTTGTGTAGGAAGACgcGTTCGAATGACCAGGTAGTCTGCTAgtttcgGTCTTCAGCtACTGTtTAGCGTAACATCCGCTGCTCTC
296	1	FBgn0000447	Dhod	CAACGACACGAAATCCTCCCTGG	CAACGACACGAAATCCTCCC	CTTCTGTGCATTTCGACAGGCCGTTTGTGTAGGAAGACgcGTTCGCAACGACACGAAATCCTCCCgtttcgGTCTTCAGCtACTGTtTAGCGTAACATCCGCTGCTCTC
297	1	FBgn0000447	Dhod	CATCATGGTACTGTGAAACCGGG	CATCATGGTACTGTGAAACC	CTTCTGTGCATTTCGACAGGCCGTTTGTGTAGGAAGACgcGTTCGCATCATGGTACTGTGAAACCgtttcgGTCTTCAGCtACTGTtTAGCGTAACATCCGCTGCTCTC
298	1	FBgn0000447	Dhod	TCACGAAGGTCCGGAACAACTGG	TCACGAAGGTCCGGAACAAC	CTTCTGTGCATTTCGACAGGCCGTTTGTGTAGGAAGACgcGTTCGTCACGAAGGTCCGGAACAACgtttcgGTCTTCAGCtACTGTtTAGCGTAACATCCGCTGCTCTC
299	1	FBgn0000447	Dhod	ATTTAATAGCGACGGGCATCAGG	ATTTAATAGCGACGGGCATC	CTTCTGTGCATTTCGACAGGCCGTTTGTGTAGGAAGACgcGTTCGATTTAATAGCGACGGGCATCgtttcgGTCTTCAGCtACTGTtTAGCGTAACATCCGCTGCTCTC
300	1	FBgn0000447	Dhod	TCGGTCAACCGGAATACTCTCGG	TCGGTCAACCGGAATACTCT	CTTCTGTGCATTTCGACAGGCCGTTTGTGTAGGAAGACgcGTTCGTCGGTCAACCGGAATACTCTgtttcgGTCTTCAGCtACTGTtTAGCGTAACATCCGCTGCTCTC
301	1	FBgn0000464	Lar	TTTACCGGGGTTAGGCGAATGGG	TTTACCGGGGTTAGGCGAAT	CTTCTGTGCATTTCGACAGGCCGTTTGTGTAGGAAGACgcGTTCGTTTACCGGGGTTAGGCGAATgtttcgGTCTTCAGCtACTGTtTAGCGTAACATCCGCTGCTCTC
302	1	FBgn0000464	Lar	GACGCGTGAATGATCGTAGGCGG	GACGCGTGAATGATCGTAGG	CTTCTGTGCATTTCGACAGGCCGTTTGTGTAGGAAGACgcGTTCGGACGCGTGAATGATCGTAGGgtttcgGTCTTCAGCtACTGTtTAGCGTAACATCCGCTGCTCTC
303	1	FBgn0000464	Lar	CGGATTGAGCCCGTGCGGGCGGG	CGGATTGAGCCCGTGCGGGC	CTTCTGTGCATTTCGACAGGCCGTTTGTGTAGGAAGACgcGTTCGCGGATTGAGCCCGTGCGGGCgtttcgGTCTTCAGCtACTGTtTAGCGTAACATCCGCTGCTCTC
304	1	FBgn0000464	Lar	GTGGCGGCACTAACTCGTAAAGG	GTGGCGGCACTAACTCGTAA	CTTCTGTGCATTTCGACAGGCCGTTTGTGTAGGAAGACgcGTTCGGTGGCGGCACTAACTCGTAAgtttcgGTCTTCAGCtACTGTtTAGCGTAACATCCGCTGCTCTC
305	1	FBgn0000464	Lar	TCGGAGGCGTATACCCTGGACGG	TCGGAGGCGTATACCCTGGA	CTTCTGTGCATTTCGACAGGCCGTTTGTGTAGGAAGACgcGTTCGTCGGAGGCGTATACCCTGGAgtttcgGTCTTCAGCtACTGTtTAGCGTAACATCCGCTGCTCTC
306	1	FBgn0000464	Lar	TCGAGCACCTATGTCCCTGCAGG	TCGAGCACCTATGTCCCTGC	CTTCTGTGCATTTCGACAGGCCGTTTGTGTAGGAAGACgcGTTCGTCGAGCACCTATGTCCCTGCgtttcgGTCTTCAGCtACTGTtTAGCGTAACATCCGCTGCTCTC
307	1	FBgn0000464	Lar	CGCACAGTACATCCGGAGTTTGG	CGCACAGTACATCCGGAGTT	CTTCTGTGCATTTCGACAGGCCGTTTGTGTAGGAAGACgcGTTCGCGCACAGTACATCCGGAGTTgtttcgGTCTTCAGCtACTGTtTAGCGTAACATCCGCTGCTCTC
308	1	FBgn0000464	Lar	GCTGCAATGTACGGTGCATTCGG	GCTGCAATGTACGGTGCATT	CTTCTGTGCATTTCGACAGGCCGTTTGTGTAGGAAGACgcGTTCGGCTGCAATGTACGGTGCATTgtttcgGTCTTCAGCtACTGTtTAGCGTAACATCCGCTGCTCTC
309	1	FBgn0000479	dnc	GCTGGCCGACCTAAAGACAATGG	GCTGGCCGACCTAAAGACAA	CTTCTGTGCATTTCGACAGGCCGTTTGTGTAGGAAGACgcGTTCGGCTGGCCGACCTAAAGACAAgtttcgGTCTTCAGCtACTGTtTAGCGTAACATCCGCTGCTCTC
310	1	FBgn0000479	dnc	AAGAACTGATTGGTTAAGCCGGG	AAGAACTGATTGGTTAAGCC	CTTCTGTGCATTTCGACAGGCCGTTTGTGTAGGAAGACgcGTTCGAAGAACTGATTGGTTAAGCCgtttcgGTCTTCAGCtACTGTtTAGCGTAACATCCGCTGCTCTC
311	1	FBgn0000479	dnc	ACGGATTGTCTTTGACGTAGTGG	ACGGATTGTCTTTGACGTAG	CTTCTGTGCATTTCGACAGGCCGTTTGTGTAGGAAGACgcGTTCGACGGATTGTCTTTGACGTAGgtttcgGTCTTCAGCtACTGTtTAGCGTAACATCCGCTGCTCTC
312	1	FBgn0000479	dnc	GGAGCGTGCATACTGTCCAGCGG	GGAGCGTGCATACTGTCCAG	CTTCTGTGCATTTCGACAGGCCGTTTGTGTAGGAAGACgcGTTCGGGAGCGTGCATACTGTCCAGgtttcgGTCTTCAGCtACTGTtTAGCGTAACATCCGCTGCTCTC
313	1	FBgn0000479	dnc	CTCAATACACCGGCGCTGGAGGG	CTCAATACACCGGCGCTGGA	CTTCTGTGCATTTCGACAGGCCGTTTGTGTAGGAAGACgcGTTCGCTCAATACACCGGCGCTGGAgtttcgGTCTTCAGCtACTGTtTAGCGTAACATCCGCTGCTCTC
314	1	FBgn0000479	dnc	CGGCTCCGGAGTACTGCTGCTGG	CGGCTCCGGAGTACTGCTGC	CTTCTGTGCATTTCGACAGGCCGTTTGTGTAGGAAGACgcGTTCGCGGCTCCGGAGTACTGCTGCgtttcgGTCTTCAGCtACTGTtTAGCGTAACATCCGCTGCTCTC
315	1	FBgn0000479	dnc	GCTGAATATCTGAATACCCCAGG	GCTGAATATCTGAATACCCC	CTTCTGTGCATTTCGACAGGCCGTTTGTGTAGGAAGACgcGTTCGGCTGAATATCTGAATACCCCgtttcgGTCTTCAGCtACTGTtTAGCGTAACATCCGCTGCTCTC
316	1	FBgn0000479	dnc	TCTTAACTTTATGTCTACTCTGG	TCTTAACTTTATGTCTACTC	CTTCTGTGCATTTCGACAGGCCGTTTGTGTAGGAAGACgcGTTCGTCTTAACTTTATGTCTACTCgtttcgGTCTTCAGCtACTGTtTAGCGTAACATCCGCTGCTCTC
317	1	FBgn0000489	Pka-C3	CCCTTGGACTGAATTATCTCAGG	CCCTTGGACTGAATTATCTC	CTTCTGTGCATTTCGACAGGCCGTTTGTGTAGGAAGACgcGTTCGCCCTTGGACTGAATTATCTCgtttcgGTCTTCAGCtACTGTtTAGCGTAACATCCGCTGCTCTC
318	1	FBgn0000489	Pka-C3	AGCAGCGTCCAGACCGCGAAGGG	AGCAGCGTCCAGACCGCGAA	CTTCTGTGCATTTCGACAGGCCGTTTGTGTAGGAAGACgcGTTCGAGCAGCGTCCAGACCGCGAAgtttcgGTCTTCAGCtACTGTtTAGCGTAACATCCGCTGCTCTC
319	1	FBgn0000489	Pka-C3	TACGGCTTTATTATGACCCTTGG	TACGGCTTTATTATGACCCT	CTTCTGTGCATTTCGACAGGCCGTTTGTGTAGGAAGACgcGTTCGTACGGCTTTATTATGACCCTgtttcgGTCTTCAGCtACTGTtTAGCGTAACATCCGCTGCTCTC
320	1	FBgn0000489	Pka-C3	AGTGCGATCCCTCAGCTTTTTGG	AGTGCGATCCCTCAGCTTTT	CTTCTGTGCATTTCGACAGGCCGTTTGTGTAGGAAGACgcGTTCGAGTGCGATCCCTCAGCTTTTgtttcgGTCTTCAGCtACTGTtTAGCGTAACATCCGCTGCTCTC
321	1	FBgn0000489	Pka-C3	TGGATCGGATGACTCGCTTGAGG	TGGATCGGATGACTCGCTTG	CTTCTGTGCATTTCGACAGGCCGTTTGTGTAGGAAGACgcGTTCGTGGATCGGATGACTCGCTTGgtttcgGTCTTCAGCtACTGTtTAGCGTAACATCCGCTGCTCTC
322	1	FBgn0000489	Pka-C3	GCTGTTGTGCTGTTGTTTGATGG	GCTGTTGTGCTGTTGTTTGA	CTTCTGTGCATTTCGACAGGCCGTTTGTGTAGGAAGACgcGTTCGGCTGTTGTGCTGTTGTTTGAgtttcgGTCTTCAGCtACTGTtTAGCGTAACATCCGCTGCTCTC
323	1	FBgn0000489	Pka-C3	ATCTCAGGTGCTATATACTCGGG	ATCTCAGGTGCTATATACTC	CTTCTGTGCATTTCGACAGGCCGTTTGTGTAGGAAGACgcGTTCGATCTCAGGTGCTATATACTCgtttcgGTCTTCAGCtACTGTtTAGCGTAACATCCGCTGCTCTC
324	1	FBgn0000489	Pka-C3	TCCACATCAAAATTGACAACCGG	TCCACATCAAAATTGACAAC	CTTCTGTGCATTTCGACAGGCCGTTTGTGTAGGAAGACgcGTTCGTCCACATCAAAATTGACAACgtttcgGTCTTCAGCtACTGTtTAGCGTAACATCCGCTGCTCTC
325	1	FBgn0000536	eas	GGAGGCCGACGTAATTCAAGGGG	GGAGGCCGACGTAATTCAAG	CTTCTGTGCATTTCGACAGGCCGTTTGTGTAGGAAGACgcGTTCGGGAGGCCGACGTAATTCAAGgtttcgGTCTTCAGCtACTGTtTAGCGTAACATCCGCTGCTCTC
326	1	FBgn0000536	eas	CAGTTTGTTTGTGATGCCATCGG	CAGTTTGTTTGTGATGCCAT	CTTCTGTGCATTTCGACAGGCCGTTTGTGTAGGAAGACgcGTTCGCAGTTTGTTTGTGATGCCATgtttcgGTCTTCAGCtACTGTtTAGCGTAACATCCGCTGCTCTC
327	1	FBgn0000536	eas	AATTCGTATCCAAATCCAAGCGG	AATTCGTATCCAAATCCAAG	CTTCTGTGCATTTCGACAGGCCGTTTGTGTAGGAAGACgcGTTCGAATTCGTATCCAAATCCAAGgtttcgGTCTTCAGCtACTGTtTAGCGTAACATCCGCTGCTCTC
328	1	FBgn0000536	eas	TATAACCTTCAACAGTTCCTTGG	TATAACCTTCAACAGTTCCT	CTTCTGTGCATTTCGACAGGCCGTTTGTGTAGGAAGACgcGTTCGTATAACCTTCAACAGTTCCTgtttcgGTCTTCAGCtACTGTtTAGCGTAACATCCGCTGCTCTC
329	1	FBgn0000536	eas	TCTGGATTTATCCTCCGGTTTGG	TCTGGATTTATCCTCCGGTT	CTTCTGTGCATTTCGACAGGCCGTTTGTGTAGGAAGACgcGTTCGTCTGGATTTATCCTCCGGTTgtttcgGTCTTCAGCtACTGTtTAGCGTAACATCCGCTGCTCTC
330	1	FBgn0000536	eas	CTCGACGTGGCTGAGGTCCCAGG	CTCGACGTGGCTGAGGTCCC	CTTCTGTGCATTTCGACAGGCCGTTTGTGTAGGAAGACgcGTTCGCTCGACGTGGCTGAGGTCCCgtttcgGTCTTCAGCtACTGTtTAGCGTAACATCCGCTGCTCTC
331	1	FBgn0000536	eas	ATTGACCGTCTGACGAACTAAGG	ATTGACCGTCTGACGAACTA	CTTCTGTGCATTTCGACAGGCCGTTTGTGTAGGAAGACgcGTTCGATTGACCGTCTGACGAACTAgtttcgGTCTTCAGCtACTGTtTAGCGTAACATCCGCTGCTCTC
332	1	FBgn0000536	eas	ACAGGACAGATTTCAACAAGTGG	ACAGGACAGATTTCAACAAG	CTTCTGTGCATTTCGACAGGCCGTTTGTGTAGGAAGACgcGTTCGACAGGACAGATTTCAACAAGgtttcgGTCTTCAGCtACTGTtTAGCGTAACATCCGCTGCTCTC
333	1	FBgn0000566	Eip55E	GGCTATGAGTACTCCCGCAGTGG	GGCTATGAGTACTCCCGCAG	CTTCTGTGCATTTCGACAGGCCGTTTGTGTAGGAAGACgcGTTCGGGCTATGAGTACTCCCGCAGgtttcgGTCTTCAGCtACTGTtTAGCGTAACATCCGCTGCTCTC
334	1	FBgn0000566	Eip55E	CGATATCCTCGCGTACTCCATGG	CGATATCCTCGCGTACTCCA	CTTCTGTGCATTTCGACAGGCCGTTTGTGTAGGAAGACgcGTTCGCGATATCCTCGCGTACTCCAgtttcgGTCTTCAGCtACTGTtTAGCGTAACATCCGCTGCTCTC
335	1	FBgn0000566	Eip55E	GTCTCCATTCGACTGCTATCAGG	GTCTCCATTCGACTGCTATC	CTTCTGTGCATTTCGACAGGCCGTTTGTGTAGGAAGACgcGTTCGGTCTCCATTCGACTGCTATCgtttcgGTCTTCAGCtACTGTtTAGCGTAACATCCGCTGCTCTC
336	1	FBgn0000566	Eip55E	CCTGGAGACGAATCCGTTCGTGG	CCTGGAGACGAATCCGTTCG	CTTCTGTGCATTTCGACAGGCCGTTTGTGTAGGAAGACgcGTTCGCCTGGAGACGAATCCGTTCGgtttcgGTCTTCAGCtACTGTtTAGCGTAACATCCGCTGCTCTC
337	1	FBgn0000566	Eip55E	TAAGACGCTCTCGCTGCGCATGG	TAAGACGCTCTCGCTGCGCA	CTTCTGTGCATTTCGACAGGCCGTTTGTGTAGGAAGACgcGTTCGTAAGACGCTCTCGCTGCGCAgtttcgGTCTTCAGCtACTGTtTAGCGTAACATCCGCTGCTCTC
338	1	FBgn0000566	Eip55E	TGAGAACGTGAGGCCGTATTTGG	TGAGAACGTGAGGCCGTATT	CTTCTGTGCATTTCGACAGGCCGTTTGTGTAGGAAGACgcGTTCGTGAGAACGTGAGGCCGTATTgtttcgGTCTTCAGCtACTGTtTAGCGTAACATCCGCTGCTCTC
339	1	FBgn0000566	Eip55E	CGTCTCCAGCACGTTCCTAGTGG	CGTCTCCAGCACGTTCCTAG	CTTCTGTGCATTTCGACAGGCCGTTTGTGTAGGAAGACgcGTTCGCGTCTCCAGCACGTTCCTAGgtttcgGTCTTCAGCtACTGTtTAGCGTAACATCCGCTGCTCTC
340	1	FBgn0000566	Eip55E	CGGTGCATCTTGCTTGAAGGTGG	CGGTGCATCTTGCTTGAAGG	CTTCTGTGCATTTCGACAGGCCGTTTGTGTAGGAAGACgcGTTCGCGGTGCATCTTGCTTGAAGGgtttcgGTCTTCAGCtACTGTtTAGCGTAACATCCGCTGCTCTC
341	1	FBgn0000658	fj	CACGGATTACTCAAGCGGTTGGG	CACGGATTACTCAAGCGGTT	CTTCTGTGCATTTCGACAGGCCGTTTGTGTAGGAAGACgcGTTCGCACGGATTACTCAAGCGGTTgtttcgGTCTTCAGCtACTGTtTAGCGTAACATCCGCTGCTCTC
342	1	FBgn0000658	fj	CCACTGGGCCTTGACCTGAGCGG	CCACTGGGCCTTGACCTGAG	CTTCTGTGCATTTCGACAGGCCGTTTGTGTAGGAAGACgcGTTCGCCACTGGGCCTTGACCTGAGgtttcgGTCTTCAGCtACTGTtTAGCGTAACATCCGCTGCTCTC
343	1	FBgn0000658	fj	TTCCCAAGAGACTTGGTCCTTGG	TTCCCAAGAGACTTGGTCCT	CTTCTGTGCATTTCGACAGGCCGTTTGTGTAGGAAGACgcGTTCGTTCCCAAGAGACTTGGTCCTgtttcgGTCTTCAGCtACTGTtTAGCGTAACATCCGCTGCTCTC
344	1	FBgn0000658	fj	TCCACGCGGTAGCTGCTCAGCGG	TCCACGCGGTAGCTGCTCAG	CTTCTGTGCATTTCGACAGGCCGTTTGTGTAGGAAGACgcGTTCGTCCACGCGGTAGCTGCTCAGgtttcgGTCTTCAGCtACTGTtTAGCGTAACATCCGCTGCTCTC
345	1	FBgn0000658	fj	TGATCACAGCGCCCGAGCATCGG	TGATCACAGCGCCCGAGCAT	CTTCTGTGCATTTCGACAGGCCGTTTGTGTAGGAAGACgcGTTCGTGATCACAGCGCCCGAGCATgtttcgGTCTTCAGCtACTGTtTAGCGTAACATCCGCTGCTCTC
346	1	FBgn0000658	fj	TTCGCAATCCAACCCCAGCGAGG	TTCGCAATCCAACCCCAGCG	CTTCTGTGCATTTCGACAGGCCGTTTGTGTAGGAAGACgcGTTCGTTCGCAATCCAACCCCAGCGgtttcgGTCTTCAGCtACTGTtTAGCGTAACATCCGCTGCTCTC
347	1	FBgn0000658	fj	CGCCGCCTTCGTCTTTGGCATGG	CGCCGCCTTCGTCTTTGGCA	CTTCTGTGCATTTCGACAGGCCGTTTGTGTAGGAAGACgcGTTCGCGCCGCCTTCGTCTTTGGCAgtttcgGTCTTCAGCtACTGTtTAGCGTAACATCCGCTGCTCTC
348	1	FBgn0000658	fj	CTCCTCCGGCAGATCTGGCGGGG	CTCCTCCGGCAGATCTGGCG	CTTCTGTGCATTTCGACAGGCCGTTTGTGTAGGAAGACgcGTTCGCTCCTCCGGCAGATCTGGCGgtttcgGTCTTCAGCtACTGTtTAGCGTAACATCCGCTGCTCTC
349	1	FBgn0000711	flw	GGCCTCAGTCCCGATCTTCAGGG	GGCCTCAGTCCCGATCTTCA	CTTCTGTGCATTTCGACAGGCCGTTTGTGTAGGAAGACgcGTTCGGGCCTCAGTCCCGATCTTCAgtttcgGTCTTCAGCtACTGTtTAGCGTAACATCCGCTGCTCTC
350	1	FBgn0000711	flw	GTCGCCGAGGAACAAGTAGTTGG	GTCGCCGAGGAACAAGTAGT	CTTCTGTGCATTTCGACAGGCCGTTTGTGTAGGAAGACgcGTTCGGTCGCCGAGGAACAAGTAGTgtttcgGTCTTCAGCtACTGTtTAGCGTAACATCCGCTGCTCTC
351	1	FBgn0000711	flw	GATCCCGACAAGGATGTTCAGGG	GATCCCGACAAGGATGTTCA	CTTCTGTGCATTTCGACAGGCCGTTTGTGTAGGAAGACgcGTTCGGATCCCGACAAGGATGTTCAgtttcgGTCTTCAGCtACTGTtTAGCGTAACATCCGCTGCTCTC
352	1	FBgn0000711	flw	GCACATCTGTGGGTCGCATTAGG	GCACATCTGTGGGTCGCATT	CTTCTGTGCATTTCGACAGGCCGTTTGTGTAGGAAGACgcGTTCGGCACATCTGTGGGTCGCATTgtttcgGTCTTCAGCtACTGTtTAGCGTAACATCCGCTGCTCTC
353	1	FBgn0000711	flw	AGATCAAGTCCAGCTCGTGGCGG	AGATCAAGTCCAGCTCGTGG	CTTCTGTGCATTTCGACAGGCCGTTTGTGTAGGAAGACgcGTTCGAGATCAAGTCCAGCTCGTGGgtttcgGTCTTCAGCtACTGTtTAGCGTAACATCCGCTGCTCTC
354	1	FBgn0000711	flw	TGTGAGCTTCACCTTCGGTGTGG	TGTGAGCTTCACCTTCGGTG	CTTCTGTGCATTTCGACAGGCCGTTTGTGTAGGAAGACgcGTTCGTGTGAGCTTCACCTTCGGTGgtttcgGTCTTCAGCtACTGTtTAGCGTAACATCCGCTGCTCTC
355	1	FBgn0000711	flw	CAGCTGCCGAACGGGCAAACAGG	CAGCTGCCGAACGGGCAAAC	CTTCTGTGCATTTCGACAGGCCGTTTGTGTAGGAAGACgcGTTCGCAGCTGCCGAACGGGCAAACgtttcgGTCTTCAGCtACTGTtTAGCGTAACATCCGCTGCTCTC
356	1	FBgn0000711	flw	GGAATCCGCCGTACTCGAACAGG	GGAATCCGCCGTACTCGAAC	CTTCTGTGCATTTCGACAGGCCGTTTGTGTAGGAAGACgcGTTCGGGAATCCGCCGTACTCGAACgtttcgGTCTTCAGCtACTGTtTAGCGTAACATCCGCTGCTCTC
357	1	FBgn0000721	for	CTGCTTGAGCGCGAAGGACCTGG	CTGCTTGAGCGCGAAGGACC	CTTCTGTGCATTTCGACAGGCCGTTTGTGTAGGAAGACgcGTTCGCTGCTTGAGCGCGAAGGACCgtttcgGTCTTCAGCtACTGTtTAGCGTAACATCCGCTGCTCTC
358	1	FBgn0000721	for	TTTGGAGAGAAGGCTCTCCAGGG	TTTGGAGAGAAGGCTCTCCA	CTTCTGTGCATTTCGACAGGCCGTTTGTGTAGGAAGACgcGTTCGTTTGGAGAGAAGGCTCTCCAgtttcgGTCTTCAGCtACTGTtTAGCGTAACATCCGCTGCTCTC
359	1	FBgn0000721	for	TTCCGCCAGGTCTTTGAAGATGG	TTCCGCCAGGTCTTTGAAGA	CTTCTGTGCATTTCGACAGGCCGTTTGTGTAGGAAGACgcGTTCGTTCCGCCAGGTCTTTGAAGAgtttcgGTCTTCAGCtACTGTtTAGCGTAACATCCGCTGCTCTC
360	1	FBgn0000721	for	TGATGCGAACGGGCCTGATCCGG	TGATGCGAACGGGCCTGATC	CTTCTGTGCATTTCGACAGGCCGTTTGTGTAGGAAGACgcGTTCGTGATGCGAACGGGCCTGATCgtttcgGTCTTCAGCtACTGTtTAGCGTAACATCCGCTGCTCTC
361	1	FBgn0000721	for	GGCGACTACATAGTGCGCCAAGG	GGCGACTACATAGTGCGCCA	CTTCTGTGCATTTCGACAGGCCGTTTGTGTAGGAAGACgcGTTCGGGCGACTACATAGTGCGCCAgtttcgGTCTTCAGCtACTGTtTAGCGTAACATCCGCTGCTCTC
362	1	FBgn0000721	for	CTGCGCGTCATCGCAACCCTTGG	CTGCGCGTCATCGCAACCCT	CTTCTGTGCATTTCGACAGGCCGTTTGTGTAGGAAGACgcGTTCGCTGCGCGTCATCGCAACCCTgtttcgGTCTTCAGCtACTGTtTAGCGTAACATCCGCTGCTCTC
363	1	FBgn0000721	for	CGCCGATGGCGTCAGTTGTCTGG	CGCCGATGGCGTCAGTTGTC	CTTCTGTGCATTTCGACAGGCCGTTTGTGTAGGAAGACgcGTTCGCGCCGATGGCGTCAGTTGTCgtttcgGTCTTCAGCtACTGTtTAGCGTAACATCCGCTGCTCTC
364	1	FBgn0000721	for	ATGCTTGATCTCGTCTAGATTGG	ATGCTTGATCTCGTCTAGAT	CTTCTGTGCATTTCGACAGGCCGTTTGTGTAGGAAGACgcGTTCGATGCTTGATCTCGTCTAGATgtttcgGTCTTCAGCtACTGTtTAGCGTAACATCCGCTGCTCTC
365	1	FBgn0000723	FER	TTGCCAGTGACCGTGAAATCGGG	TTGCCAGTGACCGTGAAATC	CTTCTGTGCATTTCGACAGGCCGTTTGTGTAGGAAGACgcGTTCGTTGCCAGTGACCGTGAAATCgtttcgGTCTTCAGCtACTGTtTAGCGTAACATCCGCTGCTCTC
366	1	FBgn0000723	FER	AATTACCCTCTCCGGTGGTCTGG	AATTACCCTCTCCGGTGGTC	CTTCTGTGCATTTCGACAGGCCGTTTGTGTAGGAAGACgcGTTCGAATTACCCTCTCCGGTGGTCgtttcgGTCTTCAGCtACTGTtTAGCGTAACATCCGCTGCTCTC
367	1	FBgn0000723	FER	GCTCCCGGCAAACGGGTCGTCGG	GCTCCCGGCAAACGGGTCGT	CTTCTGTGCATTTCGACAGGCCGTTTGTGTAGGAAGACgcGTTCGGCTCCCGGCAAACGGGTCGTgtttcgGTCTTCAGCtACTGTtTAGCGTAACATCCGCTGCTCTC
368	1	FBgn0000723	FER	CTCGTAAAGCGGACGATTTGTGG	CTCGTAAAGCGGACGATTTG	CTTCTGTGCATTTCGACAGGCCGTTTGTGTAGGAAGACgcGTTCGCTCGTAAAGCGGACGATTTGgtttcgGTCTTCAGCtACTGTtTAGCGTAACATCCGCTGCTCTC
369	1	FBgn0000723	FER	TGAGGATGCGCCCTTCCTGTAGG	TGAGGATGCGCCCTTCCTGT	CTTCTGTGCATTTCGACAGGCCGTTTGTGTAGGAAGACgcGTTCGTGAGGATGCGCCCTTCCTGTgtttcgGTCTTCAGCtACTGTtTAGCGTAACATCCGCTGCTCTC
370	1	FBgn0000723	FER	CCATGGCGTTCTGCCGCGCGAGG	CCATGGCGTTCTGCCGCGCG	CTTCTGTGCATTTCGACAGGCCGTTTGTGTAGGAAGACgcGTTCGCCATGGCGTTCTGCCGCGCGgtttcgGTCTTCAGCtACTGTtTAGCGTAACATCCGCTGCTCTC
371	1	FBgn0000723	FER	ACTTCTGGAGAGGATTGGTCGGG	ACTTCTGGAGAGGATTGGTC	CTTCTGTGCATTTCGACAGGCCGTTTGTGTAGGAAGACgcGTTCGACTTCTGGAGAGGATTGGTCgtttcgGTCTTCAGCtACTGTtTAGCGTAACATCCGCTGCTCTC
372	1	FBgn0000723	FER	ACGCTTCTGTTCGTCGGGCAGGG	ACGCTTCTGTTCGTCGGGCA	CTTCTGTGCATTTCGACAGGCCGTTTGTGTAGGAAGACgcGTTCGACGCTTCTGTTCGTCGGGCAgtttcgGTCTTCAGCtACTGTtTAGCGTAACATCCGCTGCTCTC
373	1	FBgn0000826	png	CTGCGTGCGGTAAGGGTGCTGGG	CTGCGTGCGGTAAGGGTGCT	CTTCTGTGCATTTCGACAGGCCGTTTGTGTAGGAAGACgcGTTCGCTGCGTGCGGTAAGGGTGCTgtttcgGTCTTCAGCtACTGTtTAGCGTAACATCCGCTGCTCTC
374	1	FBgn0000826	png	AGCAGCTGCCGTCAGGCACCGGG	AGCAGCTGCCGTCAGGCACC	CTTCTGTGCATTTCGACAGGCCGTTTGTGTAGGAAGACgcGTTCGAGCAGCTGCCGTCAGGCACCgtttcgGTCTTCAGCtACTGTtTAGCGTAACATCCGCTGCTCTC
375	1	FBgn0000826	png	CTACTTCCGCGACATGGTAGTGG	CTACTTCCGCGACATGGTAG	CTTCTGTGCATTTCGACAGGCCGTTTGTGTAGGAAGACgcGTTCGCTACTTCCGCGACATGGTAGgtttcgGTCTTCAGCtACTGTtTAGCGTAACATCCGCTGCTCTC
376	1	FBgn0000826	png	CGGCGAAGGGGCTGCGTCCGAGG	CGGCGAAGGGGCTGCGTCCG	CTTCTGTGCATTTCGACAGGCCGTTTGTGTAGGAAGACgcGTTCGCGGCGAAGGGGCTGCGTCCGgtttcgGTCTTCAGCtACTGTtTAGCGTAACATCCGCTGCTCTC
377	1	FBgn0000826	png	AGAGTTGGGATTGATCAAGGAGG	AGAGTTGGGATTGATCAAGG	CTTCTGTGCATTTCGACAGGCCGTTTGTGTAGGAAGACgcGTTCGAGAGTTGGGATTGATCAAGGgtttcgGTCTTCAGCtACTGTtTAGCGTAACATCCGCTGCTCTC
378	1	FBgn0000826	png	AGAGGAAGGTGTGCGTGAAGCGG	AGAGGAAGGTGTGCGTGAAG	CTTCTGTGCATTTCGACAGGCCGTTTGTGTAGGAAGACgcGTTCGAGAGGAAGGTGTGCGTGAAGgtttcgGTCTTCAGCtACTGTtTAGCGTAACATCCGCTGCTCTC
379	1	FBgn0000826	png	CCGGGGGAGTCAATCAGGAGCGG	CCGGGGGAGTCAATCAGGAG	CTTCTGTGCATTTCGACAGGCCGTTTGTGTAGGAAGACgcGTTCGCCGGGGGAGTCAATCAGGAGgtttcgGTCTTCAGCtACTGTtTAGCGTAACATCCGCTGCTCTC
380	1	FBgn0000826	png	CTGCTGGATGACATCCCTCAAGG	CTGCTGGATGACATCCCTCA	CTTCTGTGCATTTCGACAGGCCGTTTGTGTAGGAAGACgcGTTCGCTGCTGGATGACATCCCTCAgtttcgGTCTTCAGCtACTGTtTAGCGTAACATCCGCTGCTCTC
381	1	FBgn0001079	fu	CATCGCAGCTATCCCACCCCGGG	CATCGCAGCTATCCCACCCC	CTTCTGTGCATTTCGACAGGCCGTTTGTGTAGGAAGACgcGTTCGCATCGCAGCTATCCCACCCCgtttcgGTCTTCAGCtACTGTtTAGCGTAACATCCGCTGCTCTC
382	1	FBgn0001079	fu	GGGTCACAGCGTCGACCATGAGG	GGGTCACAGCGTCGACCATG	CTTCTGTGCATTTCGACAGGCCGTTTGTGTAGGAAGACgcGTTCGGGGTCACAGCGTCGACCATGgtttcgGTCTTCAGCtACTGTtTAGCGTAACATCCGCTGCTCTC
383	1	FBgn0001079	fu	ACTCTTGAGTACCCGTGGAATGG	ACTCTTGAGTACCCGTGGAA	CTTCTGTGCATTTCGACAGGCCGTTTGTGTAGGAAGACgcGTTCGACTCTTGAGTACCCGTGGAAgtttcgGTCTTCAGCtACTGTtTAGCGTAACATCCGCTGCTCTC
384	1	FBgn0001079	fu	TTACGTCCACGTACACGTTGCGG	TTACGTCCACGTACACGTTG	CTTCTGTGCATTTCGACAGGCCGTTTGTGTAGGAAGACgcGTTCGTTACGTCCACGTACACGTTGgtttcgGTCTTCAGCtACTGTtTAGCGTAACATCCGCTGCTCTC
385	1	FBgn0001079	fu	CTGGCCCGCAACATGACCCTGGG	CTGGCCCGCAACATGACCCT	CTTCTGTGCATTTCGACAGGCCGTTTGTGTAGGAAGACgcGTTCGCTGGCCCGCAACATGACCCTgtttcgGTCTTCAGCtACTGTtTAGCGTAACATCCGCTGCTCTC
386	1	FBgn0001079	fu	AGGTGAGCACGTGGGTACCCAGG	AGGTGAGCACGTGGGTACCC	CTTCTGTGCATTTCGACAGGCCGTTTGTGTAGGAAGACgcGTTCGAGGTGAGCACGTGGGTACCCgtttcgGTCTTCAGCtACTGTtTAGCGTAACATCCGCTGCTCTC
387	1	FBgn0001079	fu	TGACGTGCGGATGCTTCAGCCGG	TGACGTGCGGATGCTTCAGC	CTTCTGTGCATTTCGACAGGCCGTTTGTGTAGGAAGACgcGTTCGTGACGTGCGGATGCTTCAGCgtttcgGTCTTCAGCtACTGTtTAGCGTAACATCCGCTGCTCTC
388	1	FBgn0001079	fu	ACGTCGGGTGACCGGGCATCTGG	ACGTCGGGTGACCGGGCATC	CTTCTGTGCATTTCGACAGGCCGTTTGTGTAGGAAGACgcGTTCGACGTCGGGTGACCGGGCATCgtttcgGTCTTCAGCtACTGTtTAGCGTAACATCCGCTGCTCTC
389	1	FBgn0001098	Gdh	TCAGGCGACCGTACGAGACGTGG	TCAGGCGACCGTACGAGACG	CTTCTGTGCATTTCGACAGGCCGTTTGTGTAGGAAGACgcGTTCGTCAGGCGACCGTACGAGACGgtttcgGTCTTCAGCtACTGTtTAGCGTAACATCCGCTGCTCTC
390	1	FBgn0001098	Gdh	CCCGATCTGTACATCAACGCCGG	CCCGATCTGTACATCAACGC	CTTCTGTGCATTTCGACAGGCCGTTTGTGTAGGAAGACgcGTTCGCCCGATCTGTACATCAACGCgtttcgGTCTTCAGCtACTGTtTAGCGTAACATCCGCTGCTCTC
391	1	FBgn0001098	Gdh	GTTGATCTTCAGACCGGCCTTGG	GTTGATCTTCAGACCGGCCT	CTTCTGTGCATTTCGACAGGCCGTTTGTGTAGGAAGACgcGTTCGGTTGATCTTCAGACCGGCCTgtttcgGTCTTCAGCtACTGTtTAGCGTAACATCCGCTGCTCTC
392	1	FBgn0001098	Gdh	CGTGCTCGGAGTACTCCTTAGGG	CGTGCTCGGAGTACTCCTTA	CTTCTGTGCATTTCGACAGGCCGTTTGTGTAGGAAGACgcGTTCGCGTGCTCGGAGTACTCCTTAgtttcgGTCTTCAGCtACTGTtTAGCGTAACATCCGCTGCTCTC
393	1	FBgn0001098	Gdh	GGGGGCGGGCACATCGACACCGG	GGGGGCGGGCACATCGACAC	CTTCTGTGCATTTCGACAGGCCGTTTGTGTAGGAAGACgcGTTCGGGGGGCGGGCACATCGACACgtttcgGTCTTCAGCtACTGTtTAGCGTAACATCCGCTGCTCTC
394	1	FBgn0001098	Gdh	CGCTCACCGGTTCCCATGTCGGG	CGCTCACCGGTTCCCATGTC	CTTCTGTGCATTTCGACAGGCCGTTTGTGTAGGAAGACgcGTTCGCGCTCACCGGTTCCCATGTCgtttcgGTCTTCAGCtACTGTtTAGCGTAACATCCGCTGCTCTC
395	1	FBgn0001098	Gdh	ATCAACCAGGGCGGTATCCACGG	ATCAACCAGGGCGGTATCCA	CTTCTGTGCATTTCGACAGGCCGTTTGTGTAGGAAGACgcGTTCGATCAACCAGGGCGGTATCCAgtttcgGTCTTCAGCtACTGTtTAGCGTAACATCCGCTGCTCTC
396	1	FBgn0001098	Gdh	GGCGCGGGTCAGATAGCGAGTGG	GGCGCGGGTCAGATAGCGAG	CTTCTGTGCATTTCGACAGGCCGTTTGTGTAGGAAGACgcGTTCGGGCGCGGGTCAGATAGCGAGgtttcgGTCTTCAGCtACTGTtTAGCGTAACATCCGCTGCTCTC
397	1	FBgn0001124	Got1	CACGAAGTACCTAGCGGCCCAGG	CACGAAGTACCTAGCGGCCC	CTTCTGTGCATTTCGACAGGCCGTTTGTGTAGGAAGACgcGTTCGCACGAAGTACCTAGCGGCCCgtttcgGTCTTCAGCtACTGTtTAGCGTAACATCCGCTGCTCTC
398	1	FBgn0001124	Got1	ATCTACGCCGACGTTCCAAAAGG	ATCTACGCCGACGTTCCAAA	CTTCTGTGCATTTCGACAGGCCGTTTGTGTAGGAAGACgcGTTCGATCTACGCCGACGTTCCAAAgtttcgGTCTTCAGCtACTGTtTAGCGTAACATCCGCTGCTCTC
399	1	FBgn0001124	Got1	AAACACACCGGAGTTGCGCAAGG	AAACACACCGGAGTTGCGCA	CTTCTGTGCATTTCGACAGGCCGTTTGTGTAGGAAGACgcGTTCGAAACACACCGGAGTTGCGCAgtttcgGTCTTCAGCtACTGTtTAGCGTAACATCCGCTGCTCTC
400	1	FBgn0001124	Got1	GCTTACCAGGGCTTTGCCAGTGG	GCTTACCAGGGCTTTGCCAG	CTTCTGTGCATTTCGACAGGCCGTTTGTGTAGGAAGACgcGTTCGGCTTACCAGGGCTTTGCCAGgtttcgGTCTTCAGCtACTGTtTAGCGTAACATCCGCTGCTCTC
401	1	FBgn0001124	Got1	TTTACTACTCGAACCCCACCTGG	TTTACTACTCGAACCCCACC	CTTCTGTGCATTTCGACAGGCCGTTTGTGTAGGAAGACgcGTTCGTTTACTACTCGAACCCCACCgtttcgGTCTTCAGCtACTGTtTAGCGTAACATCCGCTGCTCTC
402	1	FBgn0001124	Got1	GATCAATGCCGGTGGGATTGTGG	GATCAATGCCGGTGGGATTG	CTTCTGTGCATTTCGACAGGCCGTTTGTGTAGGAAGACgcGTTCGGATCAATGCCGGTGGGATTGgtttcgGTCTTCAGCtACTGTtTAGCGTAACATCCGCTGCTCTC
403	1	FBgn0001124	Got1	TACTCGAATCCGCCCGCGTATGG	TACTCGAATCCGCCCGCGTA	CTTCTGTGCATTTCGACAGGCCGTTTGTGTAGGAAGACgcGTTCGTACTCGAATCCGCCCGCGTAgtttcgGTCTTCAGCtACTGTtTAGCGTAACATCCGCTGCTCTC
404	1	FBgn0001124	Got1	GTTGTTCCCGCTGTTCGACTCGG	GTTGTTCCCGCTGTTCGACT	CTTCTGTGCATTTCGACAGGCCGTTTGTGTAGGAAGACgcGTTCGGTTGTTCCCGCTGTTCGACTgtttcgGTCTTCAGCtACTGTtTAGCGTAACATCCGCTGCTCTC
405	1	FBgn0001125	Got2	CGAACACTGGGGAGCACGAAGGG	CGAACACTGGGGAGCACGAA	CTTCTGTGCATTTCGACAGGCCGTTTGTGTAGGAAGACgcGTTCGCGAACACTGGGGAGCACGAAgtttcgGTCTTCAGCtACTGTtTAGCGTAACATCCGCTGCTCTC
406	1	FBgn0001125	Got2	GGCGTCGCGGTCAATGTCTCCGG	GGCGTCGCGGTCAATGTCTC	CTTCTGTGCATTTCGACAGGCCGTTTGTGTAGGAAGACgcGTTCGGGCGTCGCGGTCAATGTCTCgtttcgGTCTTCAGCtACTGTtTAGCGTAACATCCGCTGCTCTC
407	1	FBgn0001125	Got2	TGGTCTGTACTCCAATCCCCCGG	TGGTCTGTACTCCAATCCCC	CTTCTGTGCATTTCGACAGGCCGTTTGTGTAGGAAGACgcGTTCGTGGTCTGTACTCCAATCCCCgtttcgGTCTTCAGCtACTGTtTAGCGTAACATCCGCTGCTCTC
408	1	FBgn0001125	Got2	ACGGATCAGGATCTTAACTTGGG	ACGGATCAGGATCTTAACTT	CTTCTGTGCATTTCGACAGGCCGTTTGTGTAGGAAGACgcGTTCGACGGATCAGGATCTTAACTTgtttcgGTCTTCAGCtACTGTtTAGCGTAACATCCGCTGCTCTC
409	1	FBgn0001125	Got2	TCTGTATCCCTTCATCGACATGG	TCTGTATCCCTTCATCGACA	CTTCTGTGCATTTCGACAGGCCGTTTGTGTAGGAAGACgcGTTCGTCTGTATCCCTTCATCGACAgtttcgGTCTTCAGCtACTGTtTAGCGTAACATCCGCTGCTCTC
410	1	FBgn0001125	Got2	CGCCCACAACCCCACTGGAGTGG	CGCCCACAACCCCACTGGAG	CTTCTGTGCATTTCGACAGGCCGTTTGTGTAGGAAGACgcGTTCGCGCCCACAACCCCACTGGAGgtttcgGTCTTCAGCtACTGTtTAGCGTAACATCCGCTGCTCTC
411	1	FBgn0001125	Got2	CACCGTGCTGTGCTCCGACGAGG	CACCGTGCTGTGCTCCGACG	CTTCTGTGCATTTCGACAGGCCGTTTGTGTAGGAAGACgcGTTCGCACCGTGCTGTGCTCCGACGgtttcgGTCTTCAGCtACTGTtTAGCGTAACATCCGCTGCTCTC
412	1	FBgn0001125	Got2	GGCCATCGGCCTCGAAGGTGCGG	GGCCATCGGCCTCGAAGGTG	CTTCTGTGCATTTCGACAGGCCGTTTGTGTAGGAAGACgcGTTCGGGCCATCGGCCTCGAAGGTGgtttcgGTCTTCAGCtACTGTtTAGCGTAACATCCGCTGCTCTC
413	1	FBgn0001145	Gs2	TGCCCTCGCAGGGTCCCACCTGG	TGCCCTCGCAGGGTCCCACC	CTTCTGTGCATTTCGACAGGCCGTTTGTGTAGGAAGACgcGTTCGTGCCCTCGCAGGGTCCCACCgtttcgGTCTTCAGCtACTGTtTAGCGTAACATCCGCTGCTCTC
414	1	FBgn0001145	Gs2	CCGCAATAGTAGGGTCCCTGGGG	CCGCAATAGTAGGGTCCCTG	CTTCTGTGCATTTCGACAGGCCGTTTGTGTAGGAAGACgcGTTCGCCGCAATAGTAGGGTCCCTGgtttcgGTCTTCAGCtACTGTtTAGCGTAACATCCGCTGCTCTC
415	1	FBgn0001145	Gs2	CTTCGTCGACACATTGGTGTGGG	CTTCGTCGACACATTGGTGT	CTTCTGTGCATTTCGACAGGCCGTTTGTGTAGGAAGACgcGTTCGCTTCGTCGACACATTGGTGTgtttcgGTCTTCAGCtACTGTtTAGCGTAACATCCGCTGCTCTC
416	1	FBgn0001145	Gs2	CCAAGCCGATGCCTGGCGATTGG	CCAAGCCGATGCCTGGCGAT	CTTCTGTGCATTTCGACAGGCCGTTTGTGTAGGAAGACgcGTTCGCCAAGCCGATGCCTGGCGATgtttcgGTCTTCAGCtACTGTtTAGCGTAACATCCGCTGCTCTC
417	1	FBgn0001145	Gs2	CTTGATGCCGGCGTACAGACAGG	CTTGATGCCGGCGTACAGAC	CTTCTGTGCATTTCGACAGGCCGTTTGTGTAGGAAGACgcGTTCGCTTGATGCCGGCGTACAGACgtttcgGTCTTCAGCtACTGTtTAGCGTAACATCCGCTGCTCTC
418	1	FBgn0001145	Gs2	GGTCCGGGGAAACCGTTCTTGGG	GGTCCGGGGAAACCGTTCTT	CTTCTGTGCATTTCGACAGGCCGTTTGTGTAGGAAGACgcGTTCGGGTCCGGGGAAACCGTTCTTgtttcgGTCTTCAGCtACTGTtTAGCGTAACATCCGCTGCTCTC
419	1	FBgn0001145	Gs2	GGCGGGCATCACCTCGGCATTGG	GGCGGGCATCACCTCGGCAT	CTTCTGTGCATTTCGACAGGCCGTTTGTGTAGGAAGACgcGTTCGGGCGGGCATCACCTCGGCATgtttcgGTCTTCAGCtACTGTtTAGCGTAACATCCGCTGCTCTC
420	1	FBgn0001145	Gs2	CACCTGGAACTCCCACTGGGCGG	CACCTGGAACTCCCACTGGG	CTTCTGTGCATTTCGACAGGCCGTTTGTGTAGGAAGACgcGTTCGCACCTGGAACTCCCACTGGGgtttcgGTCTTCAGCtACTGTtTAGCGTAACATCCGCTGCTCTC
421	1	FBgn0001186	Hex-A	TCCGAAGTGCTAAACACCCGCGG	TCCGAAGTGCTAAACACCCG	CTTCTGTGCATTTCGACAGGCCGTTTGTGTAGGAAGACgcGTTCGTCCGAAGTGCTAAACACCCGgtttcgGTCTTCAGCtACTGTtTAGCGTAACATCCGCTGCTCTC
422	1	FBgn0001186	Hex-A	ATTGAAGAGTATACCCGCCTGGG	ATTGAAGAGTATACCCGCCT	CTTCTGTGCATTTCGACAGGCCGTTTGTGTAGGAAGACgcGTTCGATTGAAGAGTATACCCGCCTgtttcgGTCTTCAGCtACTGTtTAGCGTAACATCCGCTGCTCTC
423	1	FBgn0001186	Hex-A	CTCCACACGCTCCATATAGCAGG	CTCCACACGCTCCATATAGC	CTTCTGTGCATTTCGACAGGCCGTTTGTGTAGGAAGACgcGTTCGCTCCACACGCTCCATATAGCgtttcgGTCTTCAGCtACTGTtTAGCGTAACATCCGCTGCTCTC
424	1	FBgn0001186	Hex-A	ATCGATGTCCCGATCGAATTCGG	ATCGATGTCCCGATCGAATT	CTTCTGTGCATTTCGACAGGCCGTTTGTGTAGGAAGACgcGTTCGATCGATGTCCCGATCGAATTgtttcgGTCTTCAGCtACTGTtTAGCGTAACATCCGCTGCTCTC
425	1	FBgn0001186	Hex-A	GGGCATGTATATGGGCGAGCTGG	GGGCATGTATATGGGCGAGC	CTTCTGTGCATTTCGACAGGCCGTTTGTGTAGGAAGACgcGTTCGGGGCATGTATATGGGCGAGCgtttcgGTCTTCAGCtACTGTtTAGCGTAACATCCGCTGCTCTC
426	1	FBgn0001186	Hex-A	TGGGGCGCATTCGGCGACAATGG	TGGGGCGCATTCGGCGACAA	CTTCTGTGCATTTCGACAGGCCGTTTGTGTAGGAAGACgcGTTCGTGGGGCGCATTCGGCGACAAgtttcgGTCTTCAGCtACTGTtTAGCGTAACATCCGCTGCTCTC
427	1	FBgn0001186	Hex-A	CGTCCTGATCAACACGGAATGGG	CGTCCTGATCAACACGGAAT	CTTCTGTGCATTTCGACAGGCCGTTTGTGTAGGAAGACgcGTTCGCGTCCTGATCAACACGGAATgtttcgGTCTTCAGCtACTGTtTAGCGTAACATCCGCTGCTCTC
428	1	FBgn0001186	Hex-A	GATGTGCACAGCATCAATCCGGG	GATGTGCACAGCATCAATCC	CTTCTGTGCATTTCGACAGGCCGTTTGTGTAGGAAGACgcGTTCGGATGTGCACAGCATCAATCCgtttcgGTCTTCAGCtACTGTtTAGCGTAACATCCGCTGCTCTC
429	1	FBgn0001187	Hex-C	GCTATACTCAACGATACCACTGG	GCTATACTCAACGATACCAC	CTTCTGTGCATTTCGACAGGCCGTTTGTGTAGGAAGACgcGTTCGGCTATACTCAACGATACCACgtttcgGTCTTCAGCtACTGTtTAGCGTAACATCCGCTGCTCTC
430	1	FBgn0001187	Hex-C	ATCCTGGTACGCTGGACTAAGGG	ATCCTGGTACGCTGGACTAA	CTTCTGTGCATTTCGACAGGCCGTTTGTGTAGGAAGACgcGTTCGATCCTGGTACGCTGGACTAAgtttcgGTCTTCAGCtACTGTtTAGCGTAACATCCGCTGCTCTC
431	1	FBgn0001187	Hex-C	GAGAATCCACCGTGGCGTCGTGG	GAGAATCCACCGTGGCGTCG	CTTCTGTGCATTTCGACAGGCCGTTTGTGTAGGAAGACgcGTTCGGAGAATCCACCGTGGCGTCGgtttcgGTCTTCAGCtACTGTtTAGCGTAACATCCGCTGCTCTC
432	1	FBgn0001187	Hex-C	CGGAGATGCCGACATTGCCGTGG	CGGAGATGCCGACATTGCCG	CTTCTGTGCATTTCGACAGGCCGTTTGTGTAGGAAGACgcGTTCGCGGAGATGCCGACATTGCCGgtttcgGTCTTCAGCtACTGTtTAGCGTAACATCCGCTGCTCTC
433	1	FBgn0001187	Hex-C	TGAGTGGGGCGCCTTTGGTGAGG	TGAGTGGGGCGCCTTTGGTG	CTTCTGTGCATTTCGACAGGCCGTTTGTGTAGGAAGACgcGTTCGTGAGTGGGGCGCCTTTGGTGgtttcgGTCTTCAGCtACTGTtTAGCGTAACATCCGCTGCTCTC
434	1	FBgn0001187	Hex-C	CGAGGGCACGAAGTAGCACAAGG	CGAGGGCACGAAGTAGCACA	CTTCTGTGCATTTCGACAGGCCGTTTGTGTAGGAAGACgcGTTCGCGAGGGCACGAAGTAGCACAgtttcgGTCTTCAGCtACTGTtTAGCGTAACATCCGCTGCTCTC
435	1	FBgn0001187	Hex-C	CTGTTCGAAAAGATGACGGCGGG	CTGTTCGAAAAGATGACGGC	CTTCTGTGCATTTCGACAGGCCGTTTGTGTAGGAAGACgcGTTCGCTGTTCGAAAAGATGACGGCgtttcgGTCTTCAGCtACTGTtTAGCGTAACATCCGCTGCTCTC
436	1	FBgn0001187	Hex-C	AAAGATCAGCTTGCGCTCGAGGG	AAAGATCAGCTTGCGCTCGA	CTTCTGTGCATTTCGACAGGCCGTTTGTGTAGGAAGACgcGTTCGAAAGATCAGCTTGCGCTCGAgtttcgGTCTTCAGCtACTGTtTAGCGTAACATCCGCTGCTCTC
437	1	FBgn0001208	Hn	GAGATCGGGCTAGCTTCCCTGGG	GAGATCGGGCTAGCTTCCCT	CTTCTGTGCATTTCGACAGGCCGTTTGTGTAGGAAGACgcGTTCGGAGATCGGGCTAGCTTCCCTgtttcgGTCTTCAGCtACTGTtTAGCGTAACATCCGCTGCTCTC
438	1	FBgn0001208	Hn	GCTGTCCTCCTACGGGGAACTGG	GCTGTCCTCCTACGGGGAAC	CTTCTGTGCATTTCGACAGGCCGTTTGTGTAGGAAGACgcGTTCGGCTGTCCTCCTACGGGGAACgtttcgGTCTTCAGCtACTGTtTAGCGTAACATCCGCTGCTCTC
439	1	FBgn0001208	Hn	TGAGTACGGCGTGTGCCGCCAGG	TGAGTACGGCGTGTGCCGCC	CTTCTGTGCATTTCGACAGGCCGTTTGTGTAGGAAGACgcGTTCGTGAGTACGGCGTGTGCCGCCgtttcgGTCTTCAGCtACTGTtTAGCGTAACATCCGCTGCTCTC
440	1	FBgn0001208	Hn	CCTTCAACTCACCCTCCTGGCGG	CCTTCAACTCACCCTCCTGG	CTTCTGTGCATTTCGACAGGCCGTTTGTGTAGGAAGACgcGTTCGCCTTCAACTCACCCTCCTGGgtttcgGTCTTCAGCtACTGTtTAGCGTAACATCCGCTGCTCTC
441	1	FBgn0001208	Hn	GACTTTGAGCCGGAGGTCACTGG	GACTTTGAGCCGGAGGTCAC	CTTCTGTGCATTTCGACAGGCCGTTTGTGTAGGAAGACgcGTTCGGACTTTGAGCCGGAGGTCACgtttcgGTCTTCAGCtACTGTtTAGCGTAACATCCGCTGCTCTC
442	1	FBgn0001208	Hn	AGATGTCTGCCACGAGCTGATGG	AGATGTCTGCCACGAGCTGA	CTTCTGTGCATTTCGACAGGCCGTTTGTGTAGGAAGACgcGTTCGAGATGTCTGCCACGAGCTGAgtttcgGTCTTCAGCtACTGTtTAGCGTAACATCCGCTGCTCTC
443	1	FBgn0001208	Hn	TGTAATCATCGGGTGCTCCCAGG	TGTAATCATCGGGTGCTCCC	CTTCTGTGCATTTCGACAGGCCGTTTGTGTAGGAAGACgcGTTCGTGTAATCATCGGGTGCTCCCgtttcgGTCTTCAGCtACTGTtTAGCGTAACATCCGCTGCTCTC
444	1	FBgn0001208	Hn	GATCTGCAAAAAGCGGCACGTGG	GATCTGCAAAAAGCGGCACG	CTTCTGTGCATTTCGACAGGCCGTTTGTGTAGGAAGACgcGTTCGGATCTGCAAAAAGCGGCACGgtttcgGTCTTCAGCtACTGTtTAGCGTAACATCCGCTGCTCTC
445	1	FBgn0001218	Hsc70-3	TCCCAAATGAGTATCACCGTTGG	TCCCAAATGAGTATCACCGT	CTTCTGTGCATTTCGACAGGCCGTTTGTGTAGGAAGACgcGTTCGTCCCAAATGAGTATCACCGTgtttcgGTCTTCAGCtACTGTtTAGCGTAACATCCGCTGCTCTC
446	1	FBgn0001218	Hsc70-3	GATGTGAACCCACTGACCATGGG	GATGTGAACCCACTGACCAT	CTTCTGTGCATTTCGACAGGCCGTTTGTGTAGGAAGACgcGTTCGGATGTGAACCCACTGACCATgtttcgGTCTTCAGCtACTGTtTAGCGTAACATCCGCTGCTCTC
447	1	FBgn0001218	Hsc70-3	GTGGGGATGACGGTGTTGCGGGG	GTGGGGATGACGGTGTTGCG	CTTCTGTGCATTTCGACAGGCCGTTTGTGTAGGAAGACgcGTTCGGTGGGGATGACGGTGTTGCGgtttcgGTCTTCAGCtACTGTtTAGCGTAACATCCGCTGCTCTC
448	1	FBgn0001218	Hsc70-3	TCTTCTCGACAACCTTGAATGGG	TCTTCTCGACAACCTTGAAT	CTTCTGTGCATTTCGACAGGCCGTTTGTGTAGGAAGACgcGTTCGTCTTCTCGACAACCTTGAATgtttcgGTCTTCAGCtACTGTtTAGCGTAACATCCGCTGCTCTC
449	1	FBgn0001218	Hsc70-3	TGGCACGGTAACGACGGCATGGG	TGGCACGGTAACGACGGCAT	CTTCTGTGCATTTCGACAGGCCGTTTGTGTAGGAAGACgcGTTCGTGGCACGGTAACGACGGCATgtttcgGTCTTCAGCtACTGTtTAGCGTAACATCCGCTGCTCTC
450	1	FBgn0001218	Hsc70-3	AAGGCCAAGCGTGCCCTGTCTGG	AAGGCCAAGCGTGCCCTGTC	CTTCTGTGCATTTCGACAGGCCGTTTGTGTAGGAAGACgcGTTCGAAGGCCAAGCGTGCCCTGTCgtttcgGTCTTCAGCtACTGTtTAGCGTAACATCCGCTGCTCTC
451	1	FBgn0001218	Hsc70-3	CATCGATAACGGAGTGTTCGAGG	CATCGATAACGGAGTGTTCG	CTTCTGTGCATTTCGACAGGCCGTTTGTGTAGGAAGACgcGTTCGCATCGATAACGGAGTGTTCGgtttcgGTCTTCAGCtACTGTtTAGCGTAACATCCGCTGCTCTC
452	1	FBgn0001218	Hsc70-3	GGCGGCAAGGAACCATCCCGAGG	GGCGGCAAGGAACCATCCCG	CTTCTGTGCATTTCGACAGGCCGTTTGTGTAGGAAGACgcGTTCGGGCGGCAAGGAACCATCCCGgtttcgGTCTTCAGCtACTGTtTAGCGTAACATCCGCTGCTCTC
453	1	FBgn0001233	Hsp83	CTGATCCCTAACAAGACGGCTGG	CTGATCCCTAACAAGACGGC	CTTCTGTGCATTTCGACAGGCCGTTTGTGTAGGAAGACgcGTTCGCTGATCCCTAACAAGACGGCgtttcgGTCTTCAGCtACTGTtTAGCGTAACATCCGCTGCTCTC
454	1	FBgn0001233	Hsp83	TTGCCAGAGTCCAGCTTGCTGGG	TTGCCAGAGTCCAGCTTGCT	CTTCTGTGCATTTCGACAGGCCGTTTGTGTAGGAAGACgcGTTCGTTGCCAGAGTCCAGCTTGCTgtttcgGTCTTCAGCtACTGTtTAGCGTAACATCCGCTGCTCTC
455	1	FBgn0001233	Hsp83	AGCCTGCAGAGCCTCCATGAAGG	AGCCTGCAGAGCCTCCATGA	CTTCTGTGCATTTCGACAGGCCGTTTGTGTAGGAAGACgcGTTCGAGCCTGCAGAGCCTCCATGAgtttcgGTCTTCAGCtACTGTtTAGCGTAACATCCGCTGCTCTC
456	1	FBgn0001233	Hsp83	ATTGCGGGTCCAGATGGGCTTGG	ATTGCGGGTCCAGATGGGCT	CTTCTGTGCATTTCGACAGGCCGTTTGTGTAGGAAGACgcGTTCGATTGCGGGTCCAGATGGGCTgtttcgGTCTTCAGCtACTGTtTAGCGTAACATCCGCTGCTCTC
457	1	FBgn0001233	Hsp83	ATCCTCCCAGTCGTTGGTCAGGG	ATCCTCCCAGTCGTTGGTCA	CTTCTGTGCATTTCGACAGGCCGTTTGTGTAGGAAGACgcGTTCGATCCTCCCAGTCGTTGGTCAgtttcgGTCTTCAGCtACTGTtTAGCGTAACATCCGCTGCTCTC
458	1	FBgn0001233	Hsp83	AGGCAGAGGTGTGGAAGCGAAGG	AGGCAGAGGTGTGGAAGCGA	CTTCTGTGCATTTCGACAGGCCGTTTGTGTAGGAAGACgcGTTCGAGGCAGAGGTGTGGAAGCGAgtttcgGTCTTCAGCtACTGTtTAGCGTAACATCCGCTGCTCTC
459	1	FBgn0001233	Hsp83	AAGCACGTGTACTTCATCACTGG	AAGCACGTGTACTTCATCAC	CTTCTGTGCATTTCGACAGGCCGTTTGTGTAGGAAGACgcGTTCGAAGCACGTGTACTTCATCACgtttcgGTCTTCAGCtACTGTtTAGCGTAACATCCGCTGCTCTC
460	1	FBgn0001233	Hsp83	GAGTACTTGAACTTCATGAAGGG	GAGTACTTGAACTTCATGAA	CTTCTGTGCATTTCGACAGGCCGTTTGTGTAGGAAGACgcGTTCGGAGTACTTGAACTTCATGAAgtttcgGTCTTCAGCtACTGTtTAGCGTAACATCCGCTGCTCTC
461	1	FBgn0001247	Ide	GCCACGCCACCCCTACGCCGAGG	GCCACGCCACCCCTACGCCG	CTTCTGTGCATTTCGACAGGCCGTTTGTGTAGGAAGACgcGTTCGGCCACGCCACCCCTACGCCGgtttcgGTCTTCAGCtACTGTtTAGCGTAACATCCGCTGCTCTC
462	1	FBgn0001247	Ide	TGGCGTCCAGACCTCATTAAAGG	TGGCGTCCAGACCTCATTAA	CTTCTGTGCATTTCGACAGGCCGTTTGTGTAGGAAGACgcGTTCGTGGCGTCCAGACCTCATTAAgtttcgGTCTTCAGCtACTGTtTAGCGTAACATCCGCTGCTCTC
463	1	FBgn0001247	Ide	TCGGGGCTTCAGTGACAAACAGG	TCGGGGCTTCAGTGACAAAC	CTTCTGTGCATTTCGACAGGCCGTTTGTGTAGGAAGACgcGTTCGTCGGGGCTTCAGTGACAAACgtttcgGTCTTCAGCtACTGTtTAGCGTAACATCCGCTGCTCTC
464	1	FBgn0001247	Ide	CGCATTGGTAGCCTCCAGGCGGG	CGCATTGGTAGCCTCCAGGC	CTTCTGTGCATTTCGACAGGCCGTTTGTGTAGGAAGACgcGTTCGCGCATTGGTAGCCTCCAGGCgtttcgGTCTTCAGCtACTGTtTAGCGTAACATCCGCTGCTCTC
465	1	FBgn0001247	Ide	CAAACATCCCACGATTATTTTGG	CAAACATCCCACGATTATTT	CTTCTGTGCATTTCGACAGGCCGTTTGTGTAGGAAGACgcGTTCGCAAACATCCCACGATTATTTgtttcgGTCTTCAGCtACTGTtTAGCGTAACATCCGCTGCTCTC
466	1	FBgn0001247	Ide	CAATGAGTACTTGTACGATGCGG	CAATGAGTACTTGTACGATG	CTTCTGTGCATTTCGACAGGCCGTTTGTGTAGGAAGACgcGTTCGCAATGAGTACTTGTACGATGgtttcgGTCTTCAGCtACTGTtTAGCGTAACATCCGCTGCTCTC
467	1	FBgn0001247	Ide	GTGGCGCCGGACAAGTTAGATGG	GTGGCGCCGGACAAGTTAGA	CTTCTGTGCATTTCGACAGGCCGTTTGTGTAGGAAGACgcGTTCGGTGGCGCCGGACAAGTTAGAgtttcgGTCTTCAGCtACTGTtTAGCGTAACATCCGCTGCTCTC
468	1	FBgn0001247	Ide	TCCCACGAACCTGCCTGGATTGG	TCCCACGAACCTGCCTGGAT	CTTCTGTGCATTTCGACAGGCCGTTTGTGTAGGAAGACgcGTTCGTCCCACGAACCTGCCTGGATgtttcgGTCTTCAGCtACTGTtTAGCGTAACATCCGCTGCTCTC
469	1	FBgn0001291	Jra	CCGGGACGCTTGTTAGGATTCGG	CCGGGACGCTTGTTAGGATT	CTTCTGTGCATTTCGACAGGCCGTTTGTGTAGGAAGACgcGTTCGCCGGGACGCTTGTTAGGATTgtttcgGTCTTCAGCtACTGTtTAGCGTAACATCCGCTGCTCTC
470	1	FBgn0001291	Jra	GTGACGGGCCCCGCCTTGGTGGG	GTGACGGGCCCCGCCTTGGT	CTTCTGTGCATTTCGACAGGCCGTTTGTGTAGGAAGACgcGTTCGGTGACGGGCCCCGCCTTGGTgtttcgGTCTTCAGCtACTGTtTAGCGTAACATCCGCTGCTCTC
471	1	FBgn0001291	Jra	ACCGTCTTGGATGACAGATCCGG	ACCGTCTTGGATGACAGATC	CTTCTGTGCATTTCGACAGGCCGTTTGTGTAGGAAGACgcGTTCGACCGTCTTGGATGACAGATCgtttcgGTCTTCAGCtACTGTtTAGCGTAACATCCGCTGCTCTC
472	1	FBgn0001291	Jra	CGAGGGCTTCTCGGTGATTAAGG	CGAGGGCTTCTCGGTGATTA	CTTCTGTGCATTTCGACAGGCCGTTTGTGTAGGAAGACgcGTTCGCGAGGGCTTCTCGGTGATTAgtttcgGTCTTCAGCtACTGTtTAGCGTAACATCCGCTGCTCTC
473	1	FBgn0001291	Jra	CAACTTGCGCTTGCGGCACTTGG	CAACTTGCGCTTGCGGCACT	CTTCTGTGCATTTCGACAGGCCGTTTGTGTAGGAAGACgcGTTCGCAACTTGCGCTTGCGGCACTgtttcgGTCTTCAGCtACTGTtTAGCGTAACATCCGCTGCTCTC
474	1	FBgn0001291	Jra	CAAGCGCATCTTCGCACCACTGG	CAAGCGCATCTTCGCACCAC	CTTCTGTGCATTTCGACAGGCCGTTTGTGTAGGAAGACgcGTTCGCAAGCGCATCTTCGCACCACgtttcgGTCTTCAGCtACTGTtTAGCGTAACATCCGCTGCTCTC
475	1	FBgn0001291	Jra	AGAAGAAGGCCCCATGTCACTGG	AGAAGAAGGCCCCATGTCAC	CTTCTGTGCATTTCGACAGGCCGTTTGTGTAGGAAGACgcGTTCGAGAAGAAGGCCCCATGTCACgtttcgGTCTTCAGCtACTGTtTAGCGTAACATCCGCTGCTCTC
476	1	FBgn0001291	Jra	CAATCTTCACACTAACTCCCAGG	CAATCTTCACACTAACTCCC	CTTCTGTGCATTTCGACAGGCCGTTTGTGTAGGAAGACgcGTTCGCAATCTTCACACTAACTCCCgtttcgGTCTTCAGCtACTGTtTAGCGTAACATCCGCTGCTCTC
477	1	FBgn0001624	dlg1	GCTCGGGATAGTGCGGCCAGCGG	GCTCGGGATAGTGCGGCCAG	CTTCTGTGCATTTCGACAGGCCGTTTGTGTAGGAAGACgcGTTCGGCTCGGGATAGTGCGGCCAGgtttcgGTCTTCAGCtACTGTtTAGCGTAACATCCGCTGCTCTC
478	1	FBgn0001624	dlg1	GTGGACGGACGTCTCTCCATCGG	GTGGACGGACGTCTCTCCAT	CTTCTGTGCATTTCGACAGGCCGTTTGTGTAGGAAGACgcGTTCGGTGGACGGACGTCTCTCCATgtttcgGTCTTCAGCtACTGTtTAGCGTAACATCCGCTGCTCTC
479	1	FBgn0001624	dlg1	TTCGATGACCTTCGGTCCGCTGG	TTCGATGACCTTCGGTCCGC	CTTCTGTGCATTTCGACAGGCCGTTTGTGTAGGAAGACgcGTTCGTTCGATGACCTTCGGTCCGCgtttcgGTCTTCAGCtACTGTtTAGCGTAACATCCGCTGCTCTC
480	1	FBgn0001624	dlg1	GTTGATGCTCAGACGTCCATCGG	GTTGATGCTCAGACGTCCAT	CTTCTGTGCATTTCGACAGGCCGTTTGTGTAGGAAGACgcGTTCGGTTGATGCTCAGACGTCCATgtttcgGTCTTCAGCtACTGTtTAGCGTAACATCCGCTGCTCTC
481	1	FBgn0001624	dlg1	GCATCCACGGCGGAGGCATGTGG	GCATCCACGGCGGAGGCATG	CTTCTGTGCATTTCGACAGGCCGTTTGTGTAGGAAGACgcGTTCGGCATCCACGGCGGAGGCATGgtttcgGTCTTCAGCtACTGTtTAGCGTAACATCCGCTGCTCTC
482	1	FBgn0001624	dlg1	CGCCGATCCCGCTGCCGGGGTGG	CGCCGATCCCGCTGCCGGGG	CTTCTGTGCATTTCGACAGGCCGTTTGTGTAGGAAGACgcGTTCGCGCCGATCCCGCTGCCGGGGgtttcgGTCTTCAGCtACTGTtTAGCGTAACATCCGCTGCTCTC
483	1	FBgn0001624	dlg1	AATGATCAGCGTCACCTTGTCGG	AATGATCAGCGTCACCTTGT	CTTCTGTGCATTTCGACAGGCCGTTTGTGTAGGAAGACgcGTTCGAATGATCAGCGTCACCTTGTgtttcgGTCTTCAGCtACTGTtTAGCGTAACATCCGCTGCTCTC
484	1	FBgn0001624	dlg1	CATTGTCGCCGGGGATGTGCTGG	CATTGTCGCCGGGGATGTGC	CTTCTGTGCATTTCGACAGGCCGTTTGTGTAGGAAGACgcGTTCGCATTGTCGCCGGGGATGTGCgtttcgGTCTTCAGCtACTGTtTAGCGTAACATCCGCTGCTCTC
485	1	FBgn0001991	Ca-alpha1D	TAAGCCGCGACTCAGGGAACGGG	TAAGCCGCGACTCAGGGAAC	CTTCTGTGCATTTCGACAGGCCGTTTGTGTAGGAAGACgcGTTCGTAAGCCGCGACTCAGGGAACgtttcgGTCTTCAGCtACTGTtTAGCGTAACATCCGCTGCTCTC
486	1	FBgn0001991	Ca-alpha1D	ATCGGACGGAAGTTGTGTATTGG	ATCGGACGGAAGTTGTGTAT	CTTCTGTGCATTTCGACAGGCCGTTTGTGTAGGAAGACgcGTTCGATCGGACGGAAGTTGTGTATgtttcgGTCTTCAGCtACTGTtTAGCGTAACATCCGCTGCTCTC
487	1	FBgn0001991	Ca-alpha1D	GTACTCTTCCGATCGGCCACCGG	GTACTCTTCCGATCGGCCAC	CTTCTGTGCATTTCGACAGGCCGTTTGTGTAGGAAGACgcGTTCGGTACTCTTCCGATCGGCCACgtttcgGTCTTCAGCtACTGTtTAGCGTAACATCCGCTGCTCTC
488	1	FBgn0001991	Ca-alpha1D	TACGTAGGGCAGTGCCTGGAAGG	TACGTAGGGCAGTGCCTGGA	CTTCTGTGCATTTCGACAGGCCGTTTGTGTAGGAAGACgcGTTCGTACGTAGGGCAGTGCCTGGAgtttcgGTCTTCAGCtACTGTtTAGCGTAACATCCGCTGCTCTC
489	1	FBgn0001991	Ca-alpha1D	GTACGGCGAGATACGACTCCGGG	GTACGGCGAGATACGACTCC	CTTCTGTGCATTTCGACAGGCCGTTTGTGTAGGAAGACgcGTTCGGTACGGCGAGATACGACTCCgtttcgGTCTTCAGCtACTGTtTAGCGTAACATCCGCTGCTCTC
490	1	FBgn0001991	Ca-alpha1D	AACATCCGGCCCTGCGGAGTGGG	AACATCCGGCCCTGCGGAGT	CTTCTGTGCATTTCGACAGGCCGTTTGTGTAGGAAGACgcGTTCGAACATCCGGCCCTGCGGAGTgtttcgGTCTTCAGCtACTGTtTAGCGTAACATCCGCTGCTCTC
491	1	FBgn0001991	Ca-alpha1D	CAGCGGTGATGTTTCCCGTACGG	CAGCGGTGATGTTTCCCGTA	CTTCTGTGCATTTCGACAGGCCGTTTGTGTAGGAAGACgcGTTCGCAGCGGTGATGTTTCCCGTAgtttcgGTCTTCAGCtACTGTtTAGCGTAACATCCGCTGCTCTC
492	1	FBgn0001991	Ca-alpha1D	GCGAATGCACAGGGCTCGCAGGG	GCGAATGCACAGGGCTCGCA	CTTCTGTGCATTTCGACAGGCCGTTTGTGTAGGAAGACgcGTTCGGCGAATGCACAGGGCTCGCAgtttcgGTCTTCAGCtACTGTtTAGCGTAACATCCGCTGCTCTC
493	1	FBgn0002069	Aats-asp	TTCCGAGAGGCCATATCTTCCGG	TTCCGAGAGGCCATATCTTC	CTTCTGTGCATTTCGACAGGCCGTTTGTGTAGGAAGACgcGTTCGTTCCGAGAGGCCATATCTTCgtttcgGTCTTCAGCtACTGTtTAGCGTAACATCCGCTGCTCTC
494	1	FBgn0002069	Aats-asp	ACTGCGTGATAAGTACGCTAAGG	ACTGCGTGATAAGTACGCTA	CTTCTGTGCATTTCGACAGGCCGTTTGTGTAGGAAGACgcGTTCGACTGCGTGATAAGTACGCTAgtttcgGTCTTCAGCtACTGTtTAGCGTAACATCCGCTGCTCTC
495	1	FBgn0002069	Aats-asp	CGTCCACACTTCGAGAGCCAAGG	CGTCCACACTTCGAGAGCCA	CTTCTGTGCATTTCGACAGGCCGTTTGTGTAGGAAGACgcGTTCGCGTCCACACTTCGAGAGCCAgtttcgGTCTTCAGCtACTGTtTAGCGTAACATCCGCTGCTCTC
496	1	FBgn0002069	Aats-asp	TCTGCGGAGGATCACGCCGCCGG	TCTGCGGAGGATCACGCCGC	CTTCTGTGCATTTCGACAGGCCGTTTGTGTAGGAAGACgcGTTCGTCTGCGGAGGATCACGCCGCgtttcgGTCTTCAGCtACTGTtTAGCGTAACATCCGCTGCTCTC
497	1	FBgn0002069	Aats-asp	GTTCACCGTGAGCTACTTCAAGG	GTTCACCGTGAGCTACTTCA	CTTCTGTGCATTTCGACAGGCCGTTTGTGTAGGAAGACgcGTTCGGTTCACCGTGAGCTACTTCAgtttcgGTCTTCAGCtACTGTtTAGCGTAACATCCGCTGCTCTC
498	1	FBgn0002069	Aats-asp	CCTGATTTGCCGGGGTCCTCAGG	CCTGATTTGCCGGGGTCCTC	CTTCTGTGCATTTCGACAGGCCGTTTGTGTAGGAAGACgcGTTCGCCTGATTTGCCGGGGTCCTCgtttcgGTCTTCAGCtACTGTtTAGCGTAACATCCGCTGCTCTC
499	1	FBgn0002069	Aats-asp	AGGAGCCGTGTTCCGTGCAGAGG	AGGAGCCGTGTTCCGTGCAG	CTTCTGTGCATTTCGACAGGCCGTTTGTGTAGGAAGACgcGTTCGAGGAGCCGTGTTCCGTGCAGgtttcgGTCTTCAGCtACTGTtTAGCGTAACATCCGCTGCTCTC
500	1	FBgn0002069	Aats-asp	AGGCATCCACCTTGTACTGCTGG	AGGCATCCACCTTGTACTGC	CTTCTGTGCATTTCGACAGGCCGTTTGTGTAGGAAGACgcGTTCGAGGCATCCACCTTGTACTGCgtttcgGTCTTCAGCtACTGTtTAGCGTAACATCCGCTGCTCTC
501	1	FBgn0002284	Prosbeta6	CTCTCGCCCCAGACAGTGTTGGG	CTCTCGCCCCAGACAGTGTT	CTTCTGTGCATTTCGACAGGCCGTTTGTGTAGGAAGACgcGTTCGCTCTCGCCCCAGACAGTGTTgtttcgGTCTTCAGCtACTGTtTAGCGTAACATCCGCTGCTCTC
502	1	FBgn0002284	Prosbeta6	CTCGTTGACCGGATCGATTAAGG	CTCGTTGACCGGATCGATTA	CTTCTGTGCATTTCGACAGGCCGTTTGTGTAGGAAGACgcGTTCGCTCGTTGACCGGATCGATTAgtttcgGTCTTCAGCtACTGTtTAGCGTAACATCCGCTGCTCTC
503	1	FBgn0002284	Prosbeta6	AGCCTTCTCGCAGTGACCGATGG	AGCCTTCTCGCAGTGACCGA	CTTCTGTGCATTTCGACAGGCCGTTTGTGTAGGAAGACgcGTTCGAGCCTTCTCGCAGTGACCGAgtttcgGTCTTCAGCtACTGTtTAGCGTAACATCCGCTGCTCTC
504	1	FBgn0002284	Prosbeta6	TGCCGGGCACCTGGTAGTCCGGG	TGCCGGGCACCTGGTAGTCC	CTTCTGTGCATTTCGACAGGCCGTTTGTGTAGGAAGACgcGTTCGTGCCGGGCACCTGGTAGTCCgtttcgGTCTTCAGCtACTGTtTAGCGTAACATCCGCTGCTCTC
505	1	FBgn0002284	Prosbeta6	GTTGGGTTCCGCAGGCTGCTGGG	GTTGGGTTCCGCAGGCTGCT	CTTCTGTGCATTTCGACAGGCCGTTTGTGTAGGAAGACgcGTTCGGTTGGGTTCCGCAGGCTGCTgtttcgGTCTTCAGCtACTGTtTAGCGTAACATCCGCTGCTCTC
506	1	FBgn0002284	Prosbeta6	TACGTGTCGAACATTCTGGCTGG	TACGTGTCGAACATTCTGGC	CTTCTGTGCATTTCGACAGGCCGTTTGTGTAGGAAGACgcGTTCGTACGTGTCGAACATTCTGGCgtttcgGTCTTCAGCtACTGTtTAGCGTAACATCCGCTGCTCTC
507	1	FBgn0002284	Prosbeta6	AAATCAGGATGCTTCATGCCGGG	AAATCAGGATGCTTCATGCC	CTTCTGTGCATTTCGACAGGCCGTTTGTGTAGGAAGACgcGTTCGAAATCAGGATGCTTCATGCCgtttcgGTCTTCAGCtACTGTtTAGCGTAACATCCGCTGCTCTC
508	1	FBgn0002284	Prosbeta6	TGACTTTGCCGTAATTGCAGCGG	TGACTTTGCCGTAATTGCAG	CTTCTGTGCATTTCGACAGGCCGTTTGTGTAGGAAGACgcGTTCGTGACTTTGCCGTAATTGCAGgtttcgGTCTTCAGCtACTGTtTAGCGTAACATCCGCTGCTCTC
509	1	FBgn0002413	dco	TTTGCGCAGGTGGCAGTAATCGG	TTTGCGCAGGTGGCAGTAAT	CTTCTGTGCATTTCGACAGGCCGTTTGTGTAGGAAGACgcGTTCGTTTGCGCAGGTGGCAGTAATgtttcgGTCTTCAGCtACTGTtTAGCGTAACATCCGCTGCTCTC
510	1	FBgn0002413	dco	CTGGGCCGCAAGATAGGATCGGG	CTGGGCCGCAAGATAGGATC	CTTCTGTGCATTTCGACAGGCCGTTTGTGTAGGAAGACgcGTTCGCTGGGCCGCAAGATAGGATCgtttcgGTCTTCAGCtACTGTtTAGCGTAACATCCGCTGCTCTC
511	1	FBgn0002413	dco	TTCTACAAGACGATGCAGGGTGG	TTCTACAAGACGATGCAGGG	CTTCTGTGCATTTCGACAGGCCGTTTGTGTAGGAAGACgcGTTCGTTCTACAAGACGATGCAGGGgtttcgGTCTTCAGCtACTGTtTAGCGTAACATCCGCTGCTCTC
512	1	FBgn0002413	dco	GTACATTAGGACGTAGCCCAGGG	GTACATTAGGACGTAGCCCA	CTTCTGTGCATTTCGACAGGCCGTTTGTGTAGGAAGACgcGTTCGGTACATTAGGACGTAGCCCAgtttcgGTCTTCAGCtACTGTtTAGCGTAACATCCGCTGCTCTC
513	1	FBgn0002413	dco	CAGGCGCAGGACGGAGCGGACGG	CAGGCGCAGGACGGAGCGGA	CTTCTGTGCATTTCGACAGGCCGTTTGTGTAGGAAGACgcGTTCGCAGGCGCAGGACGGAGCGGAgtttcgGTCTTCAGCtACTGTtTAGCGTAACATCCGCTGCTCTC
514	1	FBgn0002413	dco	GACGCTGGTCGAAATGCATCTGG	GACGCTGGTCGAAATGCATC	CTTCTGTGCATTTCGACAGGCCGTTTGTGTAGGAAGACgcGTTCGGACGCTGGTCGAAATGCATCgtttcgGTCTTCAGCtACTGTtTAGCGTAACATCCGCTGCTCTC
515	1	FBgn0002413	dco	TCGTTCGGCGACATCTACCTGGG	TCGTTCGGCGACATCTACCT	CTTCTGTGCATTTCGACAGGCCGTTTGTGTAGGAAGACgcGTTCGTCGTTCGGCGACATCTACCTgtttcgGTCTTCAGCtACTGTtTAGCGTAACATCCGCTGCTCTC
516	1	FBgn0002413	dco	GCTTCAGCGACCGGGCATCGCGG	GCTTCAGCGACCGGGCATCG	CTTCTGTGCATTTCGACAGGCCGTTTGTGTAGGAAGACgcGTTCGGCTTCAGCGACCGGGCATCGgtttcgGTCTTCAGCtACTGTtTAGCGTAACATCCGCTGCTCTC
517	1	FBgn0002466	sti	TCATCGTCAGACCTAACAGTTGG	TCATCGTCAGACCTAACAGT	CTTCTGTGCATTTCGACAGGCCGTTTGTGTAGGAAGACgcGTTCGTCATCGTCAGACCTAACAGTgtttcgGTCTTCAGCtACTGTtTAGCGTAACATCCGCTGCTCTC
518	1	FBgn0002466	sti	CACTCATCGCGTAAGCAAGAAGG	CACTCATCGCGTAAGCAAGA	CTTCTGTGCATTTCGACAGGCCGTTTGTGTAGGAAGACgcGTTCGCACTCATCGCGTAAGCAAGAgtttcgGTCTTCAGCtACTGTtTAGCGTAACATCCGCTGCTCTC
519	1	FBgn0002466	sti	CTGCTCCTCATGGTTTGTCTCGG	CTGCTCCTCATGGTTTGTCT	CTTCTGTGCATTTCGACAGGCCGTTTGTGTAGGAAGACgcGTTCGCTGCTCCTCATGGTTTGTCTgtttcgGTCTTCAGCtACTGTtTAGCGTAACATCCGCTGCTCTC
520	1	FBgn0002466	sti	TCTGTATCGCGCTCTAAAGGAGG	TCTGTATCGCGCTCTAAAGG	CTTCTGTGCATTTCGACAGGCCGTTTGTGTAGGAAGACgcGTTCGTCTGTATCGCGCTCTAAAGGgtttcgGTCTTCAGCtACTGTtTAGCGTAACATCCGCTGCTCTC
521	1	FBgn0002466	sti	GTGATGAGCCTGGTTCTCAATGG	GTGATGAGCCTGGTTCTCAA	CTTCTGTGCATTTCGACAGGCCGTTTGTGTAGGAAGACgcGTTCGGTGATGAGCCTGGTTCTCAAgtttcgGTCTTCAGCtACTGTtTAGCGTAACATCCGCTGCTCTC
522	1	FBgn0002466	sti	ATCGATCTCTGCGTGCAAGTTGG	ATCGATCTCTGCGTGCAAGT	CTTCTGTGCATTTCGACAGGCCGTTTGTGTAGGAAGACgcGTTCGATCGATCTCTGCGTGCAAGTgtttcgGTCTTCAGCtACTGTtTAGCGTAACATCCGCTGCTCTC
523	1	FBgn0002466	sti	GCGTGCTCAAGTGTTGGCATCGG	GCGTGCTCAAGTGTTGGCAT	CTTCTGTGCATTTCGACAGGCCGTTTGTGTAGGAAGACgcGTTCGGCGTGCTCAAGTGTTGGCATgtttcgGTCTTCAGCtACTGTtTAGCGTAACATCCGCTGCTCTC
524	1	FBgn0002466	sti	CGCAGTTTGGGCTTCGTAATTGG	CGCAGTTTGGGCTTCGTAAT	CTTCTGTGCATTTCGACAGGCCGTTTGTGTAGGAAGACgcGTTCGCGCAGTTTGGGCTTCGTAATgtttcgGTCTTCAGCtACTGTtTAGCGTAACATCCGCTGCTCTC
525	1	FBgn0002524	lace	CATAGCACACACCCTGACGGAGG	CATAGCACACACCCTGACGG	CTTCTGTGCATTTCGACAGGCCGTTTGTGTAGGAAGACgcGTTCGCATAGCACACACCCTGACGGgtttcgGTCTTCAGCtACTGTtTAGCGTAACATCCGCTGCTCTC
526	1	FBgn0002524	lace	AATCTGTAACTCCTCGTCCACGG	AATCTGTAACTCCTCGTCCA	CTTCTGTGCATTTCGACAGGCCGTTTGTGTAGGAAGACgcGTTCGAATCTGTAACTCCTCGTCCAgtttcgGTCTTCAGCtACTGTtTAGCGTAACATCCGCTGCTCTC
527	1	FBgn0002524	lace	GCACAACAACATGCGCGATCTGG	GCACAACAACATGCGCGATC	CTTCTGTGCATTTCGACAGGCCGTTTGTGTAGGAAGACgcGTTCGGCACAACAACATGCGCGATCgtttcgGTCTTCAGCtACTGTtTAGCGTAACATCCGCTGCTCTC
528	1	FBgn0002524	lace	CAATGGGCATGCCTCCATTCTGG	CAATGGGCATGCCTCCATTC	CTTCTGTGCATTTCGACAGGCCGTTTGTGTAGGAAGACgcGTTCGCAATGGGCATGCCTCCATTCgtttcgGTCTTCAGCtACTGTtTAGCGTAACATCCGCTGCTCTC
529	1	FBgn0002524	lace	ATAGCCATCCCGACCCTTCTCGG	ATAGCCATCCCGACCCTTCT	CTTCTGTGCATTTCGACAGGCCGTTTGTGTAGGAAGACgcGTTCGATAGCCATCCCGACCCTTCTgtttcgGTCTTCAGCtACTGTtTAGCGTAACATCCGCTGCTCTC
530	1	FBgn0002524	lace	ACGGCCTGCCTTACGTATTTGGG	ACGGCCTGCCTTACGTATTT	CTTCTGTGCATTTCGACAGGCCGTTTGTGTAGGAAGACgcGTTCGACGGCCTGCCTTACGTATTTgtttcgGTCTTCAGCtACTGTtTAGCGTAACATCCGCTGCTCTC
531	1	FBgn0002524	lace	GGATGGTAGTTGATCGAGCTGGG	GGATGGTAGTTGATCGAGCT	CTTCTGTGCATTTCGACAGGCCGTTTGTGTAGGAAGACgcGTTCGGGATGGTAGTTGATCGAGCTgtttcgGTCTTCAGCtACTGTtTAGCGTAACATCCGCTGCTCTC
532	1	FBgn0002524	lace	TCAGGAGTCCAAGCCCAACCAGG	TCAGGAGTCCAAGCCCAACC	CTTCTGTGCATTTCGACAGGCCGTTTGTGTAGGAAGACgcGTTCGTCAGGAGTCCAAGCCCAACCgtttcgGTCTTCAGCtACTGTtTAGCGTAACATCCGCTGCTCTC
533	1	FBgn0002673	twe	AAACTCGCCCTGAATCAGTCTGG	AAACTCGCCCTGAATCAGTC	CTTCTGTGCATTTCGACAGGCCGTTTGTGTAGGAAGACgcGTTCGAAACTCGCCCTGAATCAGTCgtttcgGTCTTCAGCtACTGTtTAGCGTAACATCCGCTGCTCTC
534	1	FBgn0002673	twe	CTATGATCTCGTATCCGCCCTGG	CTATGATCTCGTATCCGCCC	CTTCTGTGCATTTCGACAGGCCGTTTGTGTAGGAAGACgcGTTCGCTATGATCTCGTATCCGCCCgtttcgGTCTTCAGCtACTGTtTAGCGTAACATCCGCTGCTCTC
535	1	FBgn0002673	twe	CTGAGATCTCCGATTAACTCTGG	CTGAGATCTCCGATTAACTC	CTTCTGTGCATTTCGACAGGCCGTTTGTGTAGGAAGACgcGTTCGCTGAGATCTCCGATTAACTCgtttcgGTCTTCAGCtACTGTtTAGCGTAACATCCGCTGCTCTC
536	1	FBgn0002673	twe	TTGCAGCGGAGTCTCCTGCACGG	TTGCAGCGGAGTCTCCTGCA	CTTCTGTGCATTTCGACAGGCCGTTTGTGTAGGAAGACgcGTTCGTTGCAGCGGAGTCTCCTGCAgtttcgGTCTTCAGCtACTGTtTAGCGTAACATCCGCTGCTCTC
537	1	FBgn0002673	twe	GCCATGTACCCTGCCCTGTTTGG	GCCATGTACCCTGCCCTGTT	CTTCTGTGCATTTCGACAGGCCGTTTGTGTAGGAAGACgcGTTCGGCCATGTACCCTGCCCTGTTgtttcgGTCTTCAGCtACTGTtTAGCGTAACATCCGCTGCTCTC
538	1	FBgn0002673	twe	TCCCACGCTGACCTCCAATCAGG	TCCCACGCTGACCTCCAATC	CTTCTGTGCATTTCGACAGGCCGTTTGTGTAGGAAGACgcGTTCGTCCCACGCTGACCTCCAATCgtttcgGTCTTCAGCtACTGTtTAGCGTAACATCCGCTGCTCTC
539	1	FBgn0002673	twe	CAAGGAACTCGTATGGGTAACGG	CAAGGAACTCGTATGGGTAA	CTTCTGTGCATTTCGACAGGCCGTTTGTGTAGGAAGACgcGTTCGCAAGGAACTCGTATGGGTAAgtttcgGTCTTCAGCtACTGTtTAGCGTAACATCCGCTGCTCTC
540	1	FBgn0002673	twe	ATTCATATTCTGCGACAATTCGG	ATTCATATTCTGCGACAATT	CTTCTGTGCATTTCGACAGGCCGTTTGTGTAGGAAGACgcGTTCGATTCATATTCTGCGACAATTgtttcgGTCTTCAGCtACTGTtTAGCGTAACATCCGCTGCTCTC
541	1	FBgn0002781	mod(mdg4)	AGTGACGGCGACCACTTCCAAGG	AGTGACGGCGACCACTTCCA	CTTCTGTGCATTTCGACAGGCCGTTTGTGTAGGAAGACgcGTTCGAGTGACGGCGACCACTTCCAgtttcgGTCTTCAGCtACTGTtTAGCGTAACATCCGCTGCTCTC
542	1	FBgn0002781	mod(mdg4)	TTCCACGAGTCGCTATGCCGCGG	TTCCACGAGTCGCTATGCCG	CTTCTGTGCATTTCGACAGGCCGTTTGTGTAGGAAGACgcGTTCGTTCCACGAGTCGCTATGCCGgtttcgGTCTTCAGCtACTGTtTAGCGTAACATCCGCTGCTCTC
543	1	FBgn0002781	mod(mdg4)	TCCGCGGTGCTAATAAACGCGGG	TCCGCGGTGCTAATAAACGC	CTTCTGTGCATTTCGACAGGCCGTTTGTGTAGGAAGACgcGTTCGTCCGCGGTGCTAATAAACGCgtttcgGTCTTCAGCtACTGTtTAGCGTAACATCCGCTGCTCTC
544	1	FBgn0002781	mod(mdg4)	AGGGTCCATAACATTTGCGGAGG	AGGGTCCATAACATTTGCGG	CTTCTGTGCATTTCGACAGGCCGTTTGTGTAGGAAGACgcGTTCGAGGGTCCATAACATTTGCGGgtttcgGTCTTCAGCtACTGTtTAGCGTAACATCCGCTGCTCTC
545	1	FBgn0002781	mod(mdg4)	TTGTAGCGGGCGGAGGCGCGAGG	TTGTAGCGGGCGGAGGCGCG	CTTCTGTGCATTTCGACAGGCCGTTTGTGTAGGAAGACgcGTTCGTTGTAGCGGGCGGAGGCGCGgtttcgGTCTTCAGCtACTGTtTAGCGTAACATCCGCTGCTCTC
546	1	FBgn0002781	mod(mdg4)	GTAGTCAGGTTCAGATTTCGTGG	GTAGTCAGGTTCAGATTTCG	CTTCTGTGCATTTCGACAGGCCGTTTGTGTAGGAAGACgcGTTCGGTAGTCAGGTTCAGATTTCGgtttcgGTCTTCAGCtACTGTtTAGCGTAACATCCGCTGCTCTC
547	1	FBgn0002781	mod(mdg4)	GTTTGCACGGTGATCTGTTGCGG	GTTTGCACGGTGATCTGTTG	CTTCTGTGCATTTCGACAGGCCGTTTGTGTAGGAAGACgcGTTCGGTTTGCACGGTGATCTGTTGgtttcgGTCTTCAGCtACTGTtTAGCGTAACATCCGCTGCTCTC
548	1	FBgn0002781	mod(mdg4)	TGTTGTACATGAGGTGCTGCTGG	TGTTGTACATGAGGTGCTGC	CTTCTGTGCATTTCGACAGGCCGTTTGTGTAGGAAGACgcGTTCGTGTTGTACATGAGGTGCTGCgtttcgGTCTTCAGCtACTGTtTAGCGTAACATCCGCTGCTCTC
549	1	FBgn0002921	Atpalpha	CTTCAGAGACGGGTATGTTGAGG	CTTCAGAGACGGGTATGTTG	CTTCTGTGCATTTCGACAGGCCGTTTGTGTAGGAAGACgcGTTCGCTTCAGAGACGGGTATGTTGgtttcgGTCTTCAGCtACTGTtTAGCGTAACATCCGCTGCTCTC
550	1	FBgn0002921	Atpalpha	TGTAACCGTGCCGAGTTCAAGGG	TGTAACCGTGCCGAGTTCAA	CTTCTGTGCATTTCGACAGGCCGTTTGTGTAGGAAGACgcGTTCGTGTAACCGTGCCGAGTTCAAgtttcgGTCTTCAGCtACTGTtTAGCGTAACATCCGCTGCTCTC
551	1	FBgn0002921	Atpalpha	CAGCGCTCCAAGATACGTTCGGG	CAGCGCTCCAAGATACGTTC	CTTCTGTGCATTTCGACAGGCCGTTTGTGTAGGAAGACgcGTTCGCAGCGCTCCAAGATACGTTCgtttcgGTCTTCAGCtACTGTtTAGCGTAACATCCGCTGCTCTC
552	1	FBgn0002921	Atpalpha	CCACAATAGCTCCCATGCGCTGG	CCACAATAGCTCCCATGCGC	CTTCTGTGCATTTCGACAGGCCGTTTGTGTAGGAAGACgcGTTCGCCACAATAGCTCCCATGCGCgtttcgGTCTTCAGCtACTGTtTAGCGTAACATCCGCTGCTCTC
553	1	FBgn0002921	Atpalpha	CCGTTGGGATACTTGTCGGATGG	CCGTTGGGATACTTGTCGGA	CTTCTGTGCATTTCGACAGGCCGTTTGTGTAGGAAGACgcGTTCGCCGTTGGGATACTTGTCGGAgtttcgGTCTTCAGCtACTGTtTAGCGTAACATCCGCTGCTCTC
554	1	FBgn0002921	Atpalpha	CATCGGGCACGGCAGCACGTGGG	CATCGGGCACGGCAGCACGT	CTTCTGTGCATTTCGACAGGCCGTTTGTGTAGGAAGACgcGTTCGCATCGGGCACGGCAGCACGTgtttcgGTCTTCAGCtACTGTtTAGCGTAACATCCGCTGCTCTC
555	1	FBgn0002921	Atpalpha	AACTCGGCACCGCGGGACTGCGG	AACTCGGCACCGCGGGACTG	CTTCTGTGCATTTCGACAGGCCGTTTGTGTAGGAAGACgcGTTCGAACTCGGCACCGCGGGACTGgtttcgGTCTTCAGCtACTGTtTAGCGTAACATCCGCTGCTCTC
556	1	FBgn0002921	Atpalpha	GGTGCTGGCCTGGATAGAATAGG	GGTGCTGGCCTGGATAGAAT	CTTCTGTGCATTTCGACAGGCCGTTTGTGTAGGAAGACgcGTTCGGGTGCTGGCCTGGATAGAATgtttcgGTCTTCAGCtACTGTtTAGCGTAACATCCGCTGCTCTC
557	1	FBgn0002938	ninaC	CACAAAGTCCCGGTTGATGTCGG	CACAAAGTCCCGGTTGATGT	CTTCTGTGCATTTCGACAGGCCGTTTGTGTAGGAAGACgcGTTCGCACAAAGTCCCGGTTGATGTgtttcgGTCTTCAGCtACTGTtTAGCGTAACATCCGCTGCTCTC
558	1	FBgn0002938	ninaC	GCAAGTCTCCCGGATAATGTAGG	GCAAGTCTCCCGGATAATGT	CTTCTGTGCATTTCGACAGGCCGTTTGTGTAGGAAGACgcGTTCGGCAAGTCTCCCGGATAATGTgtttcgGTCTTCAGCtACTGTtTAGCGTAACATCCGCTGCTCTC
559	1	FBgn0002938	ninaC	GCGGCCCGTGTAATGAGCCACGG	GCGGCCCGTGTAATGAGCCA	CTTCTGTGCATTTCGACAGGCCGTTTGTGTAGGAAGACgcGTTCGGCGGCCCGTGTAATGAGCCAgtttcgGTCTTCAGCtACTGTtTAGCGTAACATCCGCTGCTCTC
560	1	FBgn0002938	ninaC	CTATGACAACAAGACAGCTCTGG	CTATGACAACAAGACAGCTC	CTTCTGTGCATTTCGACAGGCCGTTTGTGTAGGAAGACgcGTTCGCTATGACAACAAGACAGCTCgtttcgGTCTTCAGCtACTGTtTAGCGTAACATCCGCTGCTCTC
561	1	FBgn0002938	ninaC	GGTACGTAGATTGTTCACTTGGG	GGTACGTAGATTGTTCACTT	CTTCTGTGCATTTCGACAGGCCGTTTGTGTAGGAAGACgcGTTCGGGTACGTAGATTGTTCACTTgtttcgGTCTTCAGCtACTGTtTAGCGTAACATCCGCTGCTCTC
562	1	FBgn0002938	ninaC	AATCAAATCCTGATCTTGACAGG	AATCAAATCCTGATCTTGAC	CTTCTGTGCATTTCGACAGGCCGTTTGTGTAGGAAGACgcGTTCGAATCAAATCCTGATCTTGACgtttcgGTCTTCAGCtACTGTtTAGCGTAACATCCGCTGCTCTC
563	1	FBgn0002938	ninaC	CAAACGGACCTGATGAGATCTGG	CAAACGGACCTGATGAGATC	CTTCTGTGCATTTCGACAGGCCGTTTGTGTAGGAAGACgcGTTCGCAAACGGACCTGATGAGATCgtttcgGTCTTCAGCtACTGTtTAGCGTAACATCCGCTGCTCTC
564	1	FBgn0002938	ninaC	GCCATAGAACTCGGGAAGATTGG	GCCATAGAACTCGGGAAGAT	CTTCTGTGCATTTCGACAGGCCGTTTGTGTAGGAAGACgcGTTCGGCCATAGAACTCGGGAAGATgtttcgGTCTTCAGCtACTGTtTAGCGTAACATCCGCTGCTCTC
565	1	FBgn0003067	Pepck	CGCCCACAGAGTGTAGGGCGCGG	CGCCCACAGAGTGTAGGGCG	CTTCTGTGCATTTCGACAGGCCGTTTGTGTAGGAAGACgcGTTCGCGCCCACAGAGTGTAGGGCGgtttcgGTCTTCAGCtACTGTtTAGCGTAACATCCGCTGCTCTC
566	1	FBgn0003067	Pepck	CGGAGTGCCCCTAATCTATGAGG	CGGAGTGCCCCTAATCTATG	CTTCTGTGCATTTCGACAGGCCGTTTGTGTAGGAAGACgcGTTCGCGGAGTGCCCCTAATCTATGgtttcgGTCTTCAGCtACTGTtTAGCGTAACATCCGCTGCTCTC
567	1	FBgn0003067	Pepck	GAACACCATCTTCACGAACGTGG	GAACACCATCTTCACGAACG	CTTCTGTGCATTTCGACAGGCCGTTTGTGTAGGAAGACgcGTTCGGAACACCATCTTCACGAACGgtttcgGTCTTCAGCtACTGTtTAGCGTAACATCCGCTGCTCTC
568	1	FBgn0003067	Pepck	CACTCCCGCCGGATCTTCCCAGG	CACTCCCGCCGGATCTTCCC	CTTCTGTGCATTTCGACAGGCCGTTTGTGTAGGAAGACgcGTTCGCACTCCCGCCGGATCTTCCCgtttcgGTCTTCAGCtACTGTtTAGCGTAACATCCGCTGCTCTC
569	1	FBgn0003067	Pepck	GAACACACCGCCATCAGAGGTGG	GAACACACCGCCATCAGAGG	CTTCTGTGCATTTCGACAGGCCGTTTGTGTAGGAAGACgcGTTCGGAACACACCGCCATCAGAGGgtttcgGTCTTCAGCtACTGTtTAGCGTAACATCCGCTGCTCTC
570	1	FBgn0003067	Pepck	CCAGTCAGTGATTTGGACATTGG	CCAGTCAGTGATTTGGACAT	CTTCTGTGCATTTCGACAGGCCGTTTGTGTAGGAAGACgcGTTCGCCAGTCAGTGATTTGGACATgtttcgGTCTTCAGCtACTGTtTAGCGTAACATCCGCTGCTCTC
571	1	FBgn0003067	Pepck	TGGATGAAGTTTGACTCGCAGGG	TGGATGAAGTTTGACTCGCA	CTTCTGTGCATTTCGACAGGCCGTTTGTGTAGGAAGACgcGTTCGTGGATGAAGTTTGACTCGCAgtttcgGTCTTCAGCtACTGTtTAGCGTAACATCCGCTGCTCTC
572	1	FBgn0003067	Pepck	TCCCATCTCCTATGGAAATGTGG	TCCCATCTCCTATGGAAATG	CTTCTGTGCATTTCGACAGGCCGTTTGTGTAGGAAGACgcGTTCGTCCCATCTCCTATGGAAATGgtttcgGTCTTCAGCtACTGTtTAGCGTAACATCCGCTGCTCTC
573	1	FBgn0003071	Pfk	TGGTGATTCCTCGCTGAATCAGG	TGGTGATTCCTCGCTGAATC	CTTCTGTGCATTTCGACAGGCCGTTTGTGTAGGAAGACgcGTTCGTGGTGATTCCTCGCTGAATCgtttcgGTCTTCAGCtACTGTtTAGCGTAACATCCGCTGCTCTC
574	1	FBgn0003071	Pfk	CCAGGACTTCCGTGAGCGTCAGG	CCAGGACTTCCGTGAGCGTC	CTTCTGTGCATTTCGACAGGCCGTTTGTGTAGGAAGACgcGTTCGCCAGGACTTCCGTGAGCGTCgtttcgGTCTTCAGCtACTGTtTAGCGTAACATCCGCTGCTCTC
575	1	FBgn0003071	Pfk	CGCTCTACGCACTCCATCAGCGG	CGCTCTACGCACTCCATCAG	CTTCTGTGCATTTCGACAGGCCGTTTGTGTAGGAAGACgcGTTCGCGCTCTACGCACTCCATCAGgtttcgGTCTTCAGCtACTGTtTAGCGTAACATCCGCTGCTCTC
576	1	FBgn0003071	Pfk	ATCCAGGGTCTCCTGATCATTGG	ATCCAGGGTCTCCTGATCAT	CTTCTGTGCATTTCGACAGGCCGTTTGTGTAGGAAGACgcGTTCGATCCAGGGTCTCCTGATCATgtttcgGTCTTCAGCtACTGTtTAGCGTAACATCCGCTGCTCTC
577	1	FBgn0003071	Pfk	CCAATCTGTTCCGTCAGGAGTGG	CCAATCTGTTCCGTCAGGAG	CTTCTGTGCATTTCGACAGGCCGTTTGTGTAGGAAGACgcGTTCGCCAATCTGTTCCGTCAGGAGgtttcgGTCTTCAGCtACTGTtTAGCGTAACATCCGCTGCTCTC
578	1	FBgn0003071	Pfk	TTGCGACCGTATCCGTCAGTCGG	TTGCGACCGTATCCGTCAGT	CTTCTGTGCATTTCGACAGGCCGTTTGTGTAGGAAGACgcGTTCGTTGCGACCGTATCCGTCAGTgtttcgGTCTTCAGCtACTGTtTAGCGTAACATCCGCTGCTCTC
579	1	FBgn0003071	Pfk	CTCAAGGAGTTTAAGATCCAGGG	CTCAAGGAGTTTAAGATCCA	CTTCTGTGCATTTCGACAGGCCGTTTGTGTAGGAAGACgcGTTCGCTCAAGGAGTTTAAGATCCAgtttcgGTCTTCAGCtACTGTtTAGCGTAACATCCGCTGCTCTC
580	1	FBgn0003071	Pfk	GTGCGCAATGCCATCTACCGCGG	GTGCGCAATGCCATCTACCG	CTTCTGTGCATTTCGACAGGCCGTTTGTGTAGGAAGACgcGTTCGGTGCGCAATGCCATCTACCGgtttcgGTCTTCAGCtACTGTtTAGCGTAACATCCGCTGCTCTC
581	1	FBgn0003079	Raf	CGGCCACGGGACCGTGCCAATGG	CGGCCACGGGACCGTGCCAA	CTTCTGTGCATTTCGACAGGCCGTTTGTGTAGGAAGACgcGTTCGCGGCCACGGGACCGTGCCAAgtttcgGTCTTCAGCtACTGTtTAGCGTAACATCCGCTGCTCTC
582	1	FBgn0003079	Raf	CAATTGGCGCGAGTGCACCACGG	CAATTGGCGCGAGTGCACCA	CTTCTGTGCATTTCGACAGGCCGTTTGTGTAGGAAGACgcGTTCGCAATTGGCGCGAGTGCACCAgtttcgGTCTTCAGCtACTGTtTAGCGTAACATCCGCTGCTCTC
583	1	FBgn0003079	Raf	CTCTATTGGCACACCTCTGATGG	CTCTATTGGCACACCTCTGA	CTTCTGTGCATTTCGACAGGCCGTTTGTGTAGGAAGACgcGTTCGCTCTATTGGCACACCTCTGAgtttcgGTCTTCAGCtACTGTtTAGCGTAACATCCGCTGCTCTC
584	1	FBgn0003079	Raf	ATTGTGACCCAGTGGTGCGAGGG	ATTGTGACCCAGTGGTGCGA	CTTCTGTGCATTTCGACAGGCCGTTTGTGTAGGAAGACgcGTTCGATTGTGACCCAGTGGTGCGAgtttcgGTCTTCAGCtACTGTtTAGCGTAACATCCGCTGCTCTC
585	1	FBgn0003079	Raf	CATCGATATCGGACGTCAGGTGG	CATCGATATCGGACGTCAGG	CTTCTGTGCATTTCGACAGGCCGTTTGTGTAGGAAGACgcGTTCGCATCGATATCGGACGTCAGGgtttcgGTCTTCAGCtACTGTtTAGCGTAACATCCGCTGCTCTC
586	1	FBgn0003079	Raf	CTTGAAACACAATCGTCCCAGGG	CTTGAAACACAATCGTCCCA	CTTCTGTGCATTTCGACAGGCCGTTTGTGTAGGAAGACgcGTTCGCTTGAAACACAATCGTCCCAgtttcgGTCTTCAGCtACTGTtTAGCGTAACATCCGCTGCTCTC
587	1	FBgn0003079	Raf	CAGGGCATCAATATTCTCGCGGG	CAGGGCATCAATATTCTCGC	CTTCTGTGCATTTCGACAGGCCGTTTGTGTAGGAAGACgcGTTCGCAGGGCATCAATATTCTCGCgtttcgGTCTTCAGCtACTGTtTAGCGTAACATCCGCTGCTCTC
588	1	FBgn0003079	Raf	CTTCTCGTTGGTATTCTGCGAGG	CTTCTCGTTGGTATTCTGCG	CTTCTGTGCATTTCGACAGGCCGTTTGTGTAGGAAGACgcGTTCGCTTCTCGTTGGTATTCTGCGgtttcgGTCTTCAGCtACTGTtTAGCGTAACATCCGCTGCTCTC
589	1	FBgn0003091	Pkc53E	AATGTGCTCCTAGACGCCGATGG	AATGTGCTCCTAGACGCCGA	CTTCTGTGCATTTCGACAGGCCGTTTGTGTAGGAAGACgcGTTCGAATGTGCTCCTAGACGCCGAgtttcgGTCTTCAGCtACTGTtTAGCGTAACATCCGCTGCTCTC
590	1	FBgn0003091	Pkc53E	ATAATACTGTATCAGCCCTATGG	ATAATACTGTATCAGCCCTA	CTTCTGTGCATTTCGACAGGCCGTTTGTGTAGGAAGACgcGTTCGATAATACTGTATCAGCCCTAgtttcgGTCTTCAGCtACTGTtTAGCGTAACATCCGCTGCTCTC
591	1	FBgn0003091	Pkc53E	ACACTCCTGCTTTCAGACGATGG	ACACTCCTGCTTTCAGACGA	CTTCTGTGCATTTCGACAGGCCGTTTGTGTAGGAAGACgcGTTCGACACTCCTGCTTTCAGACGAgtttcgGTCTTCAGCtACTGTtTAGCGTAACATCCGCTGCTCTC
592	1	FBgn0003091	Pkc53E	TGATCGCATCCGCAAAGGCTGGG	TGATCGCATCCGCAAAGGCT	CTTCTGTGCATTTCGACAGGCCGTTTGTGTAGGAAGACgcGTTCGTGATCGCATCCGCAAAGGCTgtttcgGTCTTCAGCtACTGTtTAGCGTAACATCCGCTGCTCTC
593	1	FBgn0003091	Pkc53E	ACTGAGCGATCCCTATGTGAAGG	ACTGAGCGATCCCTATGTGA	CTTCTGTGCATTTCGACAGGCCGTTTGTGTAGGAAGACgcGTTCGACTGAGCGATCCCTATGTGAgtttcgGTCTTCAGCtACTGTtTAGCGTAACATCCGCTGCTCTC
594	1	FBgn0003091	Pkc53E	TGGCAAGTTTAAGGAACCAGTGG	TGGCAAGTTTAAGGAACCAG	CTTCTGTGCATTTCGACAGGCCGTTTGTGTAGGAAGACgcGTTCGTGGCAAGTTTAAGGAACCAGgtttcgGTCTTCAGCtACTGTtTAGCGTAACATCCGCTGCTCTC
595	1	FBgn0003091	Pkc53E	GGCTGAGCGCAAAGGCAGCGAGG	GGCTGAGCGCAAAGGCAGCG	CTTCTGTGCATTTCGACAGGCCGTTTGTGTAGGAAGACgcGTTCGGGCTGAGCGCAAAGGCAGCGgtttcgGTCTTCAGCtACTGTtTAGCGTAACATCCGCTGCTCTC
596	1	FBgn0003091	Pkc53E	ATGTGCAAGGAGAACATAGTGGG	ATGTGCAAGGAGAACATAGT	CTTCTGTGCATTTCGACAGGCCGTTTGTGTAGGAAGACgcGTTCGATGTGCAAGGAGAACATAGTgtttcgGTCTTCAGCtACTGTtTAGCGTAACATCCGCTGCTCTC
597	1	FBgn0003093	Pkc98E	CACGAAGAACAGGCGGTCCGGGG	CACGAAGAACAGGCGGTCCG	CTTCTGTGCATTTCGACAGGCCGTTTGTGTAGGAAGACgcGTTCGCACGAAGAACAGGCGGTCCGgtttcgGTCTTCAGCtACTGTtTAGCGTAACATCCGCTGCTCTC
598	1	FBgn0003093	Pkc98E	CCCCGGAGCACCGTCGCCATCGG	CCCCGGAGCACCGTCGCCAT	CTTCTGTGCATTTCGACAGGCCGTTTGTGTAGGAAGACgcGTTCGCCCCGGAGCACCGTCGCCATgtttcgGTCTTCAGCtACTGTtTAGCGTAACATCCGCTGCTCTC
599	1	FBgn0003093	Pkc98E	CTTGCCCGGGCGCGTCTCGCCGG	CTTGCCCGGGCGCGTCTCGC	CTTCTGTGCATTTCGACAGGCCGTTTGTGTAGGAAGACgcGTTCGCTTGCCCGGGCGCGTCTCGCgtttcgGTCTTCAGCtACTGTtTAGCGTAACATCCGCTGCTCTC
600	1	FBgn0003093	Pkc98E	GAAGATTCACATTGAACCTCTGG	GAAGATTCACATTGAACCTC	CTTCTGTGCATTTCGACAGGCCGTTTGTGTAGGAAGACgcGTTCGGAAGATTCACATTGAACCTCgtttcgGTCTTCAGCtACTGTtTAGCGTAACATCCGCTGCTCTC
601	1	FBgn0003093	Pkc98E	CTATACGGCCTGATCAAGCAGGG	CTATACGGCCTGATCAAGCA	CTTCTGTGCATTTCGACAGGCCGTTTGTGTAGGAAGACgcGTTCGCTATACGGCCTGATCAAGCAgtttcgGTCTTCAGCtACTGTtTAGCGTAACATCCGCTGCTCTC
602	1	FBgn0003093	Pkc98E	ACCGACGCGCCTTCTGTATCTGG	ACCGACGCGCCTTCTGTATC	CTTCTGTGCATTTCGACAGGCCGTTTGTGTAGGAAGACgcGTTCGACCGACGCGCCTTCTGTATCgtttcgGTCTTCAGCtACTGTtTAGCGTAACATCCGCTGCTCTC
603	1	FBgn0003093	Pkc98E	GGTAGATGACGCCGTGGGTGTGG	GGTAGATGACGCCGTGGGTG	CTTCTGTGCATTTCGACAGGCCGTTTGTGTAGGAAGACgcGTTCGGGTAGATGACGCCGTGGGTGgtttcgGTCTTCAGCtACTGTtTAGCGTAACATCCGCTGCTCTC
604	1	FBgn0003093	Pkc98E	CGTATAGCAGGGATCCGCAGTGG	CGTATAGCAGGGATCCGCAG	CTTCTGTGCATTTCGACAGGCCGTTTGTGTAGGAAGACgcGTTCGCGTATAGCAGGGATCCGCAGgtttcgGTCTTCAGCtACTGTtTAGCGTAACATCCGCTGCTCTC
605	1	FBgn0003116	pn	TATACTGAACATTCCTCGCCGGG	TATACTGAACATTCCTCGCC	CTTCTGTGCATTTCGACAGGCCGTTTGTGTAGGAAGACgcGTTCGTATACTGAACATTCCTCGCCgtttcgGTCTTCAGCtACTGTtTAGCGTAACATCCGCTGCTCTC
606	1	FBgn0003116	pn	TCTTCCGAGACGATATTCCCCGG	TCTTCCGAGACGATATTCCC	CTTCTGTGCATTTCGACAGGCCGTTTGTGTAGGAAGACgcGTTCGTCTTCCGAGACGATATTCCCgtttcgGTCTTCAGCtACTGTtTAGCGTAACATCCGCTGCTCTC
607	1	FBgn0003116	pn	CGGAAATTACATCTGGTAATGGG	CGGAAATTACATCTGGTAAT	CTTCTGTGCATTTCGACAGGCCGTTTGTGTAGGAAGACgcGTTCGCGGAAATTACATCTGGTAATgtttcgGTCTTCAGCtACTGTtTAGCGTAACATCCGCTGCTCTC
608	1	FBgn0003116	pn	TTGTCTACGCGCAGCGTCATCGG	TTGTCTACGCGCAGCGTCAT	CTTCTGTGCATTTCGACAGGCCGTTTGTGTAGGAAGACgcGTTCGTTGTCTACGCGCAGCGTCATgtttcgGTCTTCAGCtACTGTtTAGCGTAACATCCGCTGCTCTC
609	1	FBgn0003116	pn	GGCCACTTGTTTGTGAAATGTGG	GGCCACTTGTTTGTGAAATG	CTTCTGTGCATTTCGACAGGCCGTTTGTGTAGGAAGACgcGTTCGGGCCACTTGTTTGTGAAATGgtttcgGTCTTCAGCtACTGTtTAGCGTAACATCCGCTGCTCTC
610	1	FBgn0003116	pn	GGCCCGTAGCGCTTGGCCGCGGG	GGCCCGTAGCGCTTGGCCGC	CTTCTGTGCATTTCGACAGGCCGTTTGTGTAGGAAGACgcGTTCGGGCCCGTAGCGCTTGGCCGCgtttcgGTCTTCAGCtACTGTtTAGCGTAACATCCGCTGCTCTC
611	1	FBgn0003116	pn	TGGGCCACGCTAGTGGATCGGGG	TGGGCCACGCTAGTGGATCG	CTTCTGTGCATTTCGACAGGCCGTTTGTGTAGGAAGACgcGTTCGTGGGCCACGCTAGTGGATCGgtttcgGTCTTCAGCtACTGTtTAGCGTAACATCCGCTGCTCTC
612	1	FBgn0003116	pn	GGGTTCCTGCGCCACTCTGGTGG	GGGTTCCTGCGCCACTCTGG	CTTCTGTGCATTTCGACAGGCCGTTTGTGTAGGAAGACgcGTTCGGGGTTCCTGCGCCACTCTGGgtttcgGTCTTCAGCtACTGTtTAGCGTAACATCCGCTGCTCTC
613	1	FBgn0003124	polo	CGCCATTACCGCGTCAGCGCAGG	CGCCATTACCGCGTCAGCGC	CTTCTGTGCATTTCGACAGGCCGTTTGTGTAGGAAGACgcGTTCGCGCCATTACCGCGTCAGCGCgtttcgGTCTTCAGCtACTGTtTAGCGTAACATCCGCTGCTCTC
614	1	FBgn0003124	polo	ACCGCGTGCCCAGCTACTTAAGG	ACCGCGTGCCCAGCTACTTA	CTTCTGTGCATTTCGACAGGCCGTTTGTGTAGGAAGACgcGTTCGACCGCGTGCCCAGCTACTTAgtttcgGTCTTCAGCtACTGTtTAGCGTAACATCCGCTGCTCTC
615	1	FBgn0003124	polo	CAGGCCCGACGACACTCGTCTGG	CAGGCCCGACGACACTCGTC	CTTCTGTGCATTTCGACAGGCCGTTTGTGTAGGAAGACgcGTTCGCAGGCCCGACGACACTCGTCgtttcgGTCTTCAGCtACTGTtTAGCGTAACATCCGCTGCTCTC
616	1	FBgn0003124	polo	GCTCTTCTGGATATCCAAGTGGG	GCTCTTCTGGATATCCAAGT	CTTCTGTGCATTTCGACAGGCCGTTTGTGTAGGAAGACgcGTTCGGCTCTTCTGGATATCCAAGTgtttcgGTCTTCAGCtACTGTtTAGCGTAACATCCGCTGCTCTC
617	1	FBgn0003124	polo	TGCGGTGAATAGTTATCTCCTGG	TGCGGTGAATAGTTATCTCC	CTTCTGTGCATTTCGACAGGCCGTTTGTGTAGGAAGACgcGTTCGTGCGGTGAATAGTTATCTCCgtttcgGTCTTCAGCtACTGTtTAGCGTAACATCCGCTGCTCTC
618	1	FBgn0003124	polo	CGTCATGTACACACTGCTTGTGG	CGTCATGTACACACTGCTTG	CTTCTGTGCATTTCGACAGGCCGTTTGTGTAGGAAGACgcGTTCGCGTCATGTACACACTGCTTGgtttcgGTCTTCAGCtACTGTtTAGCGTAACATCCGCTGCTCTC
619	1	FBgn0003124	polo	CCGGAGAGCCGCCCGGCAATTGG	CCGGAGAGCCGCCCGGCAAT	CTTCTGTGCATTTCGACAGGCCGTTTGTGTAGGAAGACgcGTTCGCCGGAGAGCCGCCCGGCAATgtttcgGTCTTCAGCtACTGTtTAGCGTAACATCCGCTGCTCTC
620	1	FBgn0003124	polo	GTGTCGTTGCTGCCGATACGCGG	GTGTCGTTGCTGCCGATACG	CTTCTGTGCATTTCGACAGGCCGTTTGTGTAGGAAGACgcGTTCGGTGTCGTTGCTGCCGATACGgtttcgGTCTTCAGCtACTGTtTAGCGTAACATCCGCTGCTCTC
621	1	FBgn0003132	Pp1-13C	GTATCTCACCCTCCGACAGCTGG	GTATCTCACCCTCCGACAGC	CTTCTGTGCATTTCGACAGGCCGTTTGTGTAGGAAGACgcGTTCGGTATCTCACCCTCCGACAGCgtttcgGTCTTCAGCtACTGTtTAGCGTAACATCCGCTGCTCTC
622	1	FBgn0003132	Pp1-13C	CAAGTCGCGCGAAATACTGCTGG	CAAGTCGCGCGAAATACTGC	CTTCTGTGCATTTCGACAGGCCGTTTGTGTAGGAAGACgcGTTCGCAAGTCGCGCGAAATACTGCgtttcgGTCTTCAGCtACTGTtTAGCGTAACATCCGCTGCTCTC
623	1	FBgn0003132	Pp1-13C	AAGAAAAGATAGTTAGCCTCCGG	AAGAAAAGATAGTTAGCCTC	CTTCTGTGCATTTCGACAGGCCGTTTGTGTAGGAAGACgcGTTCGAAGAAAAGATAGTTAGCCTCgtttcgGTCTTCAGCtACTGTtTAGCGTAACATCCGCTGCTCTC
624	1	FBgn0003132	Pp1-13C	GTCACAGAGTAGTCCCTGATCGG	GTCACAGAGTAGTCCCTGAT	CTTCTGTGCATTTCGACAGGCCGTTTGTGTAGGAAGACgcGTTCGGTCACAGAGTAGTCCCTGATgtttcgGTCTTCAGCtACTGTtTAGCGTAACATCCGCTGCTCTC
625	1	FBgn0003132	Pp1-13C	TGTTGGAGGTGCGTGGCGCACGG	TGTTGGAGGTGCGTGGCGCA	CTTCTGTGCATTTCGACAGGCCGTTTGTGTAGGAAGACgcGTTCGTGTTGGAGGTGCGTGGCGCAgtttcgGTCTTCAGCtACTGTtTAGCGTAACATCCGCTGCTCTC
626	1	FBgn0003132	Pp1-13C	GTACGGCGGCTATCCGCCGGAGG	GTACGGCGGCTATCCGCCGG	CTTCTGTGCATTTCGACAGGCCGTTTGTGTAGGAAGACgcGTTCGGTACGGCGGCTATCCGCCGGgtttcgGTCTTCAGCtACTGTtTAGCGTAACATCCGCTGCTCTC
627	1	FBgn0003132	Pp1-13C	TGACCTGCTGTGGTCCGATCCGG	TGACCTGCTGTGGTCCGATC	CTTCTGTGCATTTCGACAGGCCGTTTGTGTAGGAAGACgcGTTCGTGACCTGCTGTGGTCCGATCgtttcgGTCTTCAGCtACTGTtTAGCGTAACATCCGCTGCTCTC
628	1	FBgn0003132	Pp1-13C	CACCTTTGGCGCCGAAGTTGTGG	CACCTTTGGCGCCGAAGTTG	CTTCTGTGCATTTCGACAGGCCGTTTGTGTAGGAAGACgcGTTCGCACCTTTGGCGCCGAAGTTGgtttcgGTCTTCAGCtACTGTtTAGCGTAACATCCGCTGCTCTC
629	1	FBgn0003134	Pp1alpha-96A	TGGACGACAGATCTGGACTCAGG	TGGACGACAGATCTGGACTC	CTTCTGTGCATTTCGACAGGCCGTTTGTGTAGGAAGACgcGTTCGTGGACGACAGATCTGGACTCgtttcgGTCTTCAGCtACTGTtTAGCGTAACATCCGCTGCTCTC
630	1	FBgn0003134	Pp1alpha-96A	CCTGATGAGCCCGACAGATCAGG	CCTGATGAGCCCGACAGATC	CTTCTGTGCATTTCGACAGGCCGTTTGTGTAGGAAGACgcGTTCGCCTGATGAGCCCGACAGATCgtttcgGTCTTCAGCtACTGTtTAGCGTAACATCCGCTGCTCTC
631	1	FBgn0003134	Pp1alpha-96A	GGAATATCTCGCGGGACTTGAGG	GGAATATCTCGCGGGACTTG	CTTCTGTGCATTTCGACAGGCCGTTTGTGTAGGAAGACgcGTTCGGGAATATCTCGCGGGACTTGgtttcgGTCTTCAGCtACTGTtTAGCGTAACATCCGCTGCTCTC
632	1	FBgn0003134	Pp1alpha-96A	GAAAGCCGCCGTATTCGAACAGG	GAAAGCCGCCGTATTCGAAC	CTTCTGTGCATTTCGACAGGCCGTTTGTGTAGGAAGACgcGTTCGGAAAGCCGCCGTATTCGAACgtttcgGTCTTCAGCtACTGTtTAGCGTAACATCCGCTGCTCTC
633	1	FBgn0003134	Pp1alpha-96A	AACAGGTAGTTTGACTCGGGCGG	AACAGGTAGTTTGACTCGGG	CTTCTGTGCATTTCGACAGGCCGTTTGTGTAGGAAGACgcGTTCGAACAGGTAGTTTGACTCGGGgtttcgGTCTTCAGCtACTGTtTAGCGTAACATCCGCTGCTCTC
634	1	FBgn0003134	Pp1alpha-96A	GATAGCTGAACATTCTTTCCCGG	GATAGCTGAACATTCTTTCC	CTTCTGTGCATTTCGACAGGCCGTTTGTGTAGGAAGACgcGTTCGGATAGCTGAACATTCTTTCCgtttcgGTCTTCAGCtACTGTtTAGCGTAACATCCGCTGCTCTC
635	1	FBgn0003134	Pp1alpha-96A	CCACGATGGCGGCCACCGGCAGG	CCACGATGGCGGCCACCGGC	CTTCTGTGCATTTCGACAGGCCGTTTGTGTAGGAAGACgcGTTCGCCACGATGGCGGCCACCGGCgtttcgGTCTTCAGCtACTGTtTAGCGTAACATCCGCTGCTCTC
636	1	FBgn0003134	Pp1alpha-96A	TCCCACAGACGTGCCCGATCAGG	TCCCACAGACGTGCCCGATC	CTTCTGTGCATTTCGACAGGCCGTTTGTGTAGGAAGACgcGTTCGTCCCACAGACGTGCCCGATCgtttcgGTCTTCAGCtACTGTtTAGCGTAACATCCGCTGCTCTC
637	1	FBgn0003139	PpV	TACTGGGGCCAGAGTCCGCGCGG	TACTGGGGCCAGAGTCCGCG	CTTCTGTGCATTTCGACAGGCCGTTTGTGTAGGAAGACgcGTTCGTACTGGGGCCAGAGTCCGCGgtttcgGTCTTCAGCtACTGTtTAGCGTAACATCCGCTGCTCTC
638	1	FBgn0003139	PpV	TGTAGTTGGTATGCGGCACCTGG	TGTAGTTGGTATGCGGCACC	CTTCTGTGCATTTCGACAGGCCGTTTGTGTAGGAAGACgcGTTCGTGTAGTTGGTATGCGGCACCgtttcgGTCTTCAGCtACTGTtTAGCGTAACATCCGCTGCTCTC
639	1	FBgn0003139	PpV	TGAAGGCGCGCTATCCCAGCCGG	TGAAGGCGCGCTATCCCAGC	CTTCTGTGCATTTCGACAGGCCGTTTGTGTAGGAAGACgcGTTCGTGAAGGCGCGCTATCCCAGCgtttcgGTCTTCAGCtACTGTtTAGCGTAACATCCGCTGCTCTC
640	1	FBgn0003139	PpV	CAAGGGTGCCTTCTGCGATCTGG	CAAGGGTGCCTTCTGCGATC	CTTCTGTGCATTTCGACAGGCCGTTTGTGTAGGAAGACgcGTTCGCAAGGGTGCCTTCTGCGATCgtttcgGTCTTCAGCtACTGTtTAGCGTAACATCCGCTGCTCTC
641	1	FBgn0003139	PpV	GAAGAAATGCAAGTACCTGCCGG	GAAGAAATGCAAGTACCTGC	CTTCTGTGCATTTCGACAGGCCGTTTGTGTAGGAAGACgcGTTCGGAAGAAATGCAAGTACCTGCgtttcgGTCTTCAGCtACTGTtTAGCGTAACATCCGCTGCTCTC
642	1	FBgn0003139	PpV	GGACAGGGGCTACTACTCGCTGG	GGACAGGGGCTACTACTCGC	CTTCTGTGCATTTCGACAGGCCGTTTGTGTAGGAAGACgcGTTCGGGACAGGGGCTACTACTCGCgtttcgGTCTTCAGCtACTGTtTAGCGTAACATCCGCTGCTCTC
643	1	FBgn0003139	PpV	GCGCAGCAGGGTGATCCGGCTGG	GCGCAGCAGGGTGATCCGGC	CTTCTGTGCATTTCGACAGGCCGTTTGTGTAGGAAGACgcGTTCGGCGCAGCAGGGTGATCCGGCgtttcgGTCTTCAGCtACTGTtTAGCGTAACATCCGCTGCTCTC
644	1	FBgn0003139	PpV	CGCCTTCAGCGTGAGCAGTCTGG	CGCCTTCAGCGTGAGCAGTC	CTTCTGTGCATTTCGACAGGCCGTTTGTGTAGGAAGACgcGTTCGCGCCTTCAGCGTGAGCAGTCgtttcgGTCTTCAGCtACTGTtTAGCGTAACATCCGCTGCTCTC
645	1	FBgn0003140	PpY-55A	GTAGACACACTGTTCGTCTGTGG	GTAGACACACTGTTCGTCTG	CTTCTGTGCATTTCGACAGGCCGTTTGTGTAGGAAGACgcGTTCGGTAGACACACTGTTCGTCTGgtttcgGTCTTCAGCtACTGTtTAGCGTAACATCCGCTGCTCTC
646	1	FBgn0003140	PpY-55A	ACCCTCATCCGGAATATCAGTGG	ACCCTCATCCGGAATATCAG	CTTCTGTGCATTTCGACAGGCCGTTTGTGTAGGAAGACgcGTTCGACCCTCATCCGGAATATCAGgtttcgGTCTTCAGCtACTGTtTAGCGTAACATCCGCTGCTCTC
647	1	FBgn0003140	PpY-55A	AAATCACACCACCAAAGGCTGGG	AAATCACACCACCAAAGGCT	CTTCTGTGCATTTCGACAGGCCGTTTGTGTAGGAAGACgcGTTCGAAATCACACCACCAAAGGCTgtttcgGTCTTCAGCtACTGTtTAGCGTAACATCCGCTGCTCTC
648	1	FBgn0003140	PpY-55A	AGACTCGTGAAGTGATCAAATGG	AGACTCGTGAAGTGATCAAA	CTTCTGTGCATTTCGACAGGCCGTTTGTGTAGGAAGACgcGTTCGAGACTCGTGAAGTGATCAAAgtttcgGTCTTCAGCtACTGTtTAGCGTAACATCCGCTGCTCTC
649	1	FBgn0003140	PpY-55A	ATGTGCACTCACTTCCATTCAGG	ATGTGCACTCACTTCCATTC	CTTCTGTGCATTTCGACAGGCCGTTTGTGTAGGAAGACgcGTTCGATGTGCACTCACTTCCATTCgtttcgGTCTTCAGCtACTGTtTAGCGTAACATCCGCTGCTCTC
650	1	FBgn0003140	PpY-55A	TCTCGGTGACTATGTGGACCGGG	TCTCGGTGACTATGTGGACC	CTTCTGTGCATTTCGACAGGCCGTTTGTGTAGGAAGACgcGTTCGTCTCGGTGACTATGTGGACCgtttcgGTCTTCAGCtACTGTtTAGCGTAACATCCGCTGCTCTC
651	1	FBgn0003140	PpY-55A	CTTCCGGTGGCCGCATTGGTGGG	CTTCCGGTGGCCGCATTGGT	CTTCTGTGCATTTCGACAGGCCGTTTGTGTAGGAAGACgcGTTCGCTTCCGGTGGCCGCATTGGTgtttcgGTCTTCAGCtACTGTtTAGCGTAACATCCGCTGCTCTC
652	1	FBgn0003140	PpY-55A	TGTGAGCTTCACCTTCGATAAGG	TGTGAGCTTCACCTTCGATA	CTTCTGTGCATTTCGACAGGCCGTTTGTGTAGGAAGACgcGTTCGTGTGAGCTTCACCTTCGATAgtttcgGTCTTCAGCtACTGTtTAGCGTAACATCCGCTGCTCTC
653	1	FBgn0003169	put	TCCCGGCATCAAAGACCGATGGG	TCCCGGCATCAAAGACCGAT	CTTCTGTGCATTTCGACAGGCCGTTTGTGTAGGAAGACgcGTTCGTCCCGGCATCAAAGACCGATgtttcgGTCTTCAGCtACTGTtTAGCGTAACATCCGCTGCTCTC
654	1	FBgn0003169	put	TTGACCGTGTGTATCGCCGCAGG	TTGACCGTGTGTATCGCCGC	CTTCTGTGCATTTCGACAGGCCGTTTGTGTAGGAAGACgcGTTCGTTGACCGTGTGTATCGCCGCgtttcgGTCTTCAGCtACTGTtTAGCGTAACATCCGCTGCTCTC
655	1	FBgn0003169	put	TCTATGATCCCATGACTTCCGGG	TCTATGATCCCATGACTTCC	CTTCTGTGCATTTCGACAGGCCGTTTGTGTAGGAAGACgcGTTCGTCTATGATCCCATGACTTCCgtttcgGTCTTCAGCtACTGTtTAGCGTAACATCCGCTGCTCTC
656	1	FBgn0003169	put	TCCCTGCCGTGGCTCTGCACTGG	TCCCTGCCGTGGCTCTGCAC	CTTCTGTGCATTTCGACAGGCCGTTTGTGTAGGAAGACgcGTTCGTCCCTGCCGTGGCTCTGCACgtttcgGTCTTCAGCtACTGTtTAGCGTAACATCCGCTGCTCTC
657	1	FBgn0003169	put	AGCGTGCTCATGGTCATTGTTGG	AGCGTGCTCATGGTCATTGT	CTTCTGTGCATTTCGACAGGCCGTTTGTGTAGGAAGACgcGTTCGAGCGTGCTCATGGTCATTGTgtttcgGTCTTCAGCtACTGTtTAGCGTAACATCCGCTGCTCTC
658	1	FBgn0003169	put	AAGTCTCGGTGAGCTATCGATGG	AAGTCTCGGTGAGCTATCGA	CTTCTGTGCATTTCGACAGGCCGTTTGTGTAGGAAGACgcGTTCGAAGTCTCGGTGAGCTATCGAgtttcgGTCTTCAGCtACTGTtTAGCGTAACATCCGCTGCTCTC
659	1	FBgn0003169	put	TAGTGATCCGTTATGCTGGTAGG	TAGTGATCCGTTATGCTGGT	CTTCTGTGCATTTCGACAGGCCGTTTGTGTAGGAAGACgcGTTCGTAGTGATCCGTTATGCTGGTgtttcgGTCTTCAGCtACTGTtTAGCGTAACATCCGCTGCTCTC
660	1	FBgn0003169	put	ATCGCTGAGTCCATGGCCAATGG	ATCGCTGAGTCCATGGCCAA	CTTCTGTGCATTTCGACAGGCCGTTTGTGTAGGAAGACgcGTTCGATCGCTGAGTCCATGGCCAAgtttcgGTCTTCAGCtACTGTtTAGCGTAACATCCGCTGCTCTC
661	1	FBgn0003189	r	CGACTATGCCCTGTATGTGGGGG	CGACTATGCCCTGTATGTGG	CTTCTGTGCATTTCGACAGGCCGTTTGTGTAGGAAGACgcGTTCGCGACTATGCCCTGTATGTGGgtttcgGTCTTCAGCtACTGTtTAGCGTAACATCCGCTGCTCTC
662	1	FBgn0003189	r	GCTCAACATAGTGAGGTGTTAGG	GCTCAACATAGTGAGGTGTT	CTTCTGTGCATTTCGACAGGCCGTTTGTGTAGGAAGACgcGTTCGGCTCAACATAGTGAGGTGTTgtttcgGTCTTCAGCtACTGTtTAGCGTAACATCCGCTGCTCTC
663	1	FBgn0003189	r	CCCGTCTTTGGAATATGTCTGGG	CCCGTCTTTGGAATATGTCT	CTTCTGTGCATTTCGACAGGCCGTTTGTGTAGGAAGACgcGTTCGCCCGTCTTTGGAATATGTCTgtttcgGTCTTCAGCtACTGTtTAGCGTAACATCCGCTGCTCTC
664	1	FBgn0003189	r	TCCACTGATCGGTAACTATGGGG	TCCACTGATCGGTAACTATG	CTTCTGTGCATTTCGACAGGCCGTTTGTGTAGGAAGACgcGTTCGTCCACTGATCGGTAACTATGgtttcgGTCTTCAGCtACTGTtTAGCGTAACATCCGCTGCTCTC
665	1	FBgn0003189	r	AGATCCGAACGTCAGGAATTTGG	AGATCCGAACGTCAGGAATT	CTTCTGTGCATTTCGACAGGCCGTTTGTGTAGGAAGACgcGTTCGAGATCCGAACGTCAGGAATTgtttcgGTCTTCAGCtACTGTtTAGCGTAACATCCGCTGCTCTC
666	1	FBgn0003189	r	TGTGGTCAAGATTCCACGCTGGG	TGTGGTCAAGATTCCACGCT	CTTCTGTGCATTTCGACAGGCCGTTTGTGTAGGAAGACgcGTTCGTGTGGTCAAGATTCCACGCTgtttcgGTCTTCAGCtACTGTtTAGCGTAACATCCGCTGCTCTC
667	1	FBgn0003189	r	AACGCCGTACTTCTCTCCATTGG	AACGCCGTACTTCTCTCCAT	CTTCTGTGCATTTCGACAGGCCGTTTGTGTAGGAAGACgcGTTCGAACGCCGTACTTCTCTCCATgtttcgGTCTTCAGCtACTGTtTAGCGTAACATCCGCTGCTCTC
668	1	FBgn0003189	r	GCCAGCGTACTGGATGTCACCGG	GCCAGCGTACTGGATGTCAC	CTTCTGTGCATTTCGACAGGCCGTTTGTGTAGGAAGACgcGTTCGGCCAGCGTACTGGATGTCACgtttcgGTCTTCAGCtACTGTtTAGCGTAACATCCGCTGCTCTC
669	1	FBgn0003204	ras	TCCATGGGCGAACTAACCAGCGG	TCCATGGGCGAACTAACCAG	CTTCTGTGCATTTCGACAGGCCGTTTGTGTAGGAAGACgcGTTCGTCCATGGGCGAACTAACCAGgtttcgGTCTTCAGCtACTGTtTAGCGTAACATCCGCTGCTCTC
670	1	FBgn0003204	ras	ATGCCTCCGTCCGCGATCACTGG	ATGCCTCCGTCCGCGATCAC	CTTCTGTGCATTTCGACAGGCCGTTTGTGTAGGAAGACgcGTTCGATGCCTCCGTCCGCGATCACgtttcgGTCTTCAGCtACTGTtTAGCGTAACATCCGCTGCTCTC
671	1	FBgn0003204	ras	TATCCCGAACTACAGGTCATTGG	TATCCCGAACTACAGGTCAT	CTTCTGTGCATTTCGACAGGCCGTTTGTGTAGGAAGACgcGTTCGTATCCCGAACTACAGGTCATgtttcgGTCTTCAGCtACTGTtTAGCGTAACATCCGCTGCTCTC
672	1	FBgn0003204	ras	GATTCGGTTACCGTGTCCATGGG	GATTCGGTTACCGTGTCCAT	CTTCTGTGCATTTCGACAGGCCGTTTGTGTAGGAAGACgcGTTCGGATTCGGTTACCGTGTCCATgtttcgGTCTTCAGCtACTGTtTAGCGTAACATCCGCTGCTCTC
673	1	FBgn0003204	ras	CTCGAGAATAGCGTTTGCCGTGG	CTCGAGAATAGCGTTTGCCG	CTTCTGTGCATTTCGACAGGCCGTTTGTGTAGGAAGACgcGTTCGCTCGAGAATAGCGTTTGCCGgtttcgGTCTTCAGCtACTGTtTAGCGTAACATCCGCTGCTCTC
674	1	FBgn0003204	ras	CGCTGCCATCGGAACGCGATCGG	CGCTGCCATCGGAACGCGAT	CTTCTGTGCATTTCGACAGGCCGTTTGTGTAGGAAGACgcGTTCGCGCTGCCATCGGAACGCGATgtttcgGTCTTCAGCtACTGTtTAGCGTAACATCCGCTGCTCTC
675	1	FBgn0003204	ras	GGACACCTGGTAGACAGCAGTGG	GGACACCTGGTAGACAGCAG	CTTCTGTGCATTTCGACAGGCCGTTTGTGTAGGAAGACgcGTTCGGGACACCTGGTAGACAGCAGgtttcgGTCTTCAGCtACTGTtTAGCGTAACATCCGCTGCTCTC
676	1	FBgn0003204	ras	AGCCTTCACAATGTGTCCAATGG	AGCCTTCACAATGTGTCCAA	CTTCTGTGCATTTCGACAGGCCGTTTGTGTAGGAAGACgcGTTCGAGCCTTCACAATGTGTCCAAgtttcgGTCTTCAGCtACTGTtTAGCGTAACATCCGCTGCTCTC
677	1	FBgn0003256	rl	TTATATTGTACAGTGTTTGATGG	TTATATTGTACAGTGTTTGA	CTTCTGTGCATTTCGACAGGCCGTTTGTGTAGGAAGACgcGTTCGTTATATTGTACAGTGTTTGAgtttcgGTCTTCAGCtACTGTtTAGCGTAACATCCGCTGCTCTC
678	1	FBgn0003256	rl	GTCCCGATGCAAGACGTTTGCGG	GTCCCGATGCAAGACGTTTG	CTTCTGTGCATTTCGACAGGCCGTTTGTGTAGGAAGACgcGTTCGGTCCCGATGCAAGACGTTTGgtttcgGTCTTCAGCtACTGTtTAGCGTAACATCCGCTGCTCTC
679	1	FBgn0003256	rl	AATACACTCTAAATCGTCCCGGG	AATACACTCTAAATCGTCCC	CTTCTGTGCATTTCGACAGGCCGTTTGTGTAGGAAGACgcGTTCGAATACACTCTAAATCGTCCCgtttcgGTCTTCAGCtACTGTtTAGCGTAACATCCGCTGCTCTC
680	1	FBgn0003256	rl	AACACCAAACTTATTGTCAAAGG	AACACCAAACTTATTGTCAA	CTTCTGTGCATTTCGACAGGCCGTTTGTGTAGGAAGACgcGTTCGAACACCAAACTTATTGTCAAgtttcgGTCTTCAGCtACTGTtTAGCGTAACATCCGCTGCTCTC
681	1	FBgn0003256	rl	AATCATATTCTTGGAGTATTGGG	AATCATATTCTTGGAGTATT	CTTCTGTGCATTTCGACAGGCCGTTTGTGTAGGAAGACgcGTTCGAATCATATTCTTGGAGTATTgtttcgGTCTTCAGCtACTGTtTAGCGTAACATCCGCTGCTCTC
682	1	FBgn0003256	rl	ACAGTAAATTACTTGGCTTAAGG	ACAGTAAATTACTTGGCTTA	CTTCTGTGCATTTCGACAGGCCGTTTGTGTAGGAAGACgcGTTCGACAGTAAATTACTTGGCTTAgtttcgGTCTTCAGCtACTGTtTAGCGTAACATCCGCTGCTCTC
683	1	FBgn0003256	rl	AGTAATCGGCCAATATTTCCTGG	AGTAATCGGCCAATATTTCC	CTTCTGTGCATTTCGACAGGCCGTTTGTGTAGGAAGACgcGTTCGAGTAATCGGCCAATATTTCCgtttcgGTCTTCAGCtACTGTtTAGCGTAACATCCGCTGCTCTC
684	1	FBgn0003256	rl	TTCTTATATCAGATATTGCGTGG	TTCTTATATCAGATATTGCG	CTTCTGTGCATTTCGACAGGCCGTTTGTGTAGGAAGACgcGTTCGTTCTTATATCAGATATTGCGgtttcgGTCTTCAGCtACTGTtTAGCGTAACATCCGCTGCTCTC
685	1	FBgn0003301	rut	CGGGTTACGTGCACCCGACCCGG	CGGGTTACGTGCACCCGACC	CTTCTGTGCATTTCGACAGGCCGTTTGTGTAGGAAGACgcGTTCGCGGGTTACGTGCACCCGACCgtttcgGTCTTCAGCtACTGTtTAGCGTAACATCCGCTGCTCTC
686	1	FBgn0003301	rut	CTGGAACCGACACTGCTGACGGG	CTGGAACCGACACTGCTGAC	CTTCTGTGCATTTCGACAGGCCGTTTGTGTAGGAAGACgcGTTCGCTGGAACCGACACTGCTGACgtttcgGTCTTCAGCtACTGTtTAGCGTAACATCCGCTGCTCTC
687	1	FBgn0003301	rut	ATTGCCATTCTCCCGGATATTGG	ATTGCCATTCTCCCGGATAT	CTTCTGTGCATTTCGACAGGCCGTTTGTGTAGGAAGACgcGTTCGATTGCCATTCTCCCGGATATgtttcgGTCTTCAGCtACTGTtTAGCGTAACATCCGCTGCTCTC
688	1	FBgn0003301	rut	CATGCCGTGAAGGCGACGCGCGG	CATGCCGTGAAGGCGACGCG	CTTCTGTGCATTTCGACAGGCCGTTTGTGTAGGAAGACgcGTTCGCATGCCGTGAAGGCGACGCGgtttcgGTCTTCAGCtACTGTtTAGCGTAACATCCGCTGCTCTC
689	1	FBgn0003301	rut	CCCAGTGTGTTGAGCATCAGTGG	CCCAGTGTGTTGAGCATCAG	CTTCTGTGCATTTCGACAGGCCGTTTGTGTAGGAAGACgcGTTCGCCCAGTGTGTTGAGCATCAGgtttcgGTCTTCAGCtACTGTtTAGCGTAACATCCGCTGCTCTC
690	1	FBgn0003301	rut	CACGGGCCGTGTGCTCTGCGGGG	CACGGGCCGTGTGCTCTGCG	CTTCTGTGCATTTCGACAGGCCGTTTGTGTAGGAAGACgcGTTCGCACGGGCCGTGTGCTCTGCGgtttcgGTCTTCAGCtACTGTtTAGCGTAACATCCGCTGCTCTC
691	1	FBgn0003301	rut	CATGATGTTCACCACGAGACCGG	CATGATGTTCACCACGAGAC	CTTCTGTGCATTTCGACAGGCCGTTTGTGTAGGAAGACgcGTTCGCATGATGTTCACCACGAGACgtttcgGTCTTCAGCtACTGTtTAGCGTAACATCCGCTGCTCTC
692	1	FBgn0003301	rut	CTGTTTGCGTATCAAGATCCTGG	CTGTTTGCGTATCAAGATCC	CTTCTGTGCATTTCGACAGGCCGTTTGTGTAGGAAGACgcGTTCGCTGTTTGCGTATCAAGATCCgtttcgGTCTTCAGCtACTGTtTAGCGTAACATCCGCTGCTCTC
693	1	FBgn0003308	ry	CCACGGAAGGCCGTATTCGAGGG	CCACGGAAGGCCGTATTCGA	CTTCTGTGCATTTCGACAGGCCGTTTGTGTAGGAAGACgcGTTCGCCACGGAAGGCCGTATTCGAgtttcgGTCTTCAGCtACTGTtTAGCGTAACATCCGCTGCTCTC
694	1	FBgn0003308	ry	CCCCATCGAGCGGTGTCTGGAGG	CCCCATCGAGCGGTGTCTGG	CTTCTGTGCATTTCGACAGGCCGTTTGTGTAGGAAGACgcGTTCGCCCCATCGAGCGGTGTCTGGgtttcgGTCTTCAGCtACTGTtTAGCGTAACATCCGCTGCTCTC
695	1	FBgn0003308	ry	ACGCCGGTGAGCATATCATCCGG	ACGCCGGTGAGCATATCATC	CTTCTGTGCATTTCGACAGGCCGTTTGTGTAGGAAGACgcGTTCGACGCCGGTGAGCATATCATCgtttcgGTCTTCAGCtACTGTtTAGCGTAACATCCGCTGCTCTC
696	1	FBgn0003308	ry	TCCACTTTGAGAATTGCTACAGG	TCCACTTTGAGAATTGCTAC	CTTCTGTGCATTTCGACAGGCCGTTTGTGTAGGAAGACgcGTTCGTCCACTTTGAGAATTGCTACgtttcgGTCTTCAGCtACTGTtTAGCGTAACATCCGCTGCTCTC
697	1	FBgn0003308	ry	CCATCCACCCACGCGAACGTTGG	CCATCCACCCACGCGAACGT	CTTCTGTGCATTTCGACAGGCCGTTTGTGTAGGAAGACgcGTTCGCCATCCACCCACGCGAACGTgtttcgGTCTTCAGCtACTGTtTAGCGTAACATCCGCTGCTCTC
698	1	FBgn0003308	ry	GCAACCCTCTATGCGAGACTTGG	GCAACCCTCTATGCGAGACT	CTTCTGTGCATTTCGACAGGCCGTTTGTGTAGGAAGACgcGTTCGGCAACCCTCTATGCGAGACTgtttcgGTCTTCAGCtACTGTtTAGCGTAACATCCGCTGCTCTC
699	1	FBgn0003308	ry	ATGCGGCGCCTGCACCGTGATGG	ATGCGGCGCCTGCACCGTGA	CTTCTGTGCATTTCGACAGGCCGTTTGTGTAGGAAGACgcGTTCGATGCGGCGCCTGCACCGTGAgtttcgGTCTTCAGCtACTGTtTAGCGTAACATCCGCTGCTCTC
700	1	FBgn0003308	ry	GTTGGCCCGACGGTCTAGGCGGG	GTTGGCCCGACGGTCTAGGC	CTTCTGTGCATTTCGACAGGCCGTTTGTGTAGGAAGACgcGTTCGGTTGGCCCGACGGTCTAGGCgtttcgGTCTTCAGCtACTGTtTAGCGTAACATCCGCTGCTCTC
701	1	FBgn0003317	sax	AAATACGGCGAGGTTTGGCGCGG	AAATACGGCGAGGTTTGGCG	CTTCTGTGCATTTCGACAGGCCGTTTGTGTAGGAAGACgcGTTCGAAATACGGCGAGGTTTGGCGgtttcgGTCTTCAGCtACTGTtTAGCGTAACATCCGCTGCTCTC
702	1	FBgn0003317	sax	GATATTCTTCAGTCGCGACGAGG	GATATTCTTCAGTCGCGACG	CTTCTGTGCATTTCGACAGGCCGTTTGTGTAGGAAGACgcGTTCGGATATTCTTCAGTCGCGACGgtttcgGTCTTCAGCtACTGTtTAGCGTAACATCCGCTGCTCTC
703	1	FBgn0003317	sax	ACTCCTGCGAGCCGCCCTGTCGG	ACTCCTGCGAGCCGCCCTGT	CTTCTGTGCATTTCGACAGGCCGTTTGTGTAGGAAGACgcGTTCGACTCCTGCGAGCCGCCCTGTgtttcgGTCTTCAGCtACTGTtTAGCGTAACATCCGCTGCTCTC
704	1	FBgn0003317	sax	AAGATGCTCGTCGCCGTTCTGGG	AAGATGCTCGTCGCCGTTCT	CTTCTGTGCATTTCGACAGGCCGTTTGTGTAGGAAGACgcGTTCGAAGATGCTCGTCGCCGTTCTgtttcgGTCTTCAGCtACTGTtTAGCGTAACATCCGCTGCTCTC
705	1	FBgn0003317	sax	AATATACTGGTCACCTCGAACGG	AATATACTGGTCACCTCGAA	CTTCTGTGCATTTCGACAGGCCGTTTGTGTAGGAAGACgcGTTCGAATATACTGGTCACCTCGAAgtttcgGTCTTCAGCtACTGTtTAGCGTAACATCCGCTGCTCTC
706	1	FBgn0003317	sax	GATGACGCACTACTATCCACTGG	GATGACGCACTACTATCCAC	CTTCTGTGCATTTCGACAGGCCGTTTGTGTAGGAAGACgcGTTCGGATGACGCACTACTATCCACgtttcgGTCTTCAGCtACTGTtTAGCGTAACATCCGCTGCTCTC
707	1	FBgn0003317	sax	GTGTACCAGCCCATTAGCTATGG	GTGTACCAGCCCATTAGCTA	CTTCTGTGCATTTCGACAGGCCGTTTGTGTAGGAAGACgcGTTCGGTGTACCAGCCCATTAGCTAgtttcgGTCTTCAGCtACTGTtTAGCGTAACATCCGCTGCTCTC
708	1	FBgn0003317	sax	TATCTCTGTCTCCCGCTTCCAGG	TATCTCTGTCTCCCGCTTCC	CTTCTGTGCATTTCGACAGGCCGTTTGTGTAGGAAGACgcGTTCGTATCTCTGTCTCCCGCTTCCgtttcgGTCTTCAGCtACTGTtTAGCGTAACATCCGCTGCTCTC
709	1	FBgn0003353	sei	GAACTGCTATCCGTCCGGGATGG	GAACTGCTATCCGTCCGGGA	CTTCTGTGCATTTCGACAGGCCGTTTGTGTAGGAAGACgcGTTCGGAACTGCTATCCGTCCGGGAgtttcgGTCTTCAGCtACTGTtTAGCGTAACATCCGCTGCTCTC
710	1	FBgn0003353	sei	CGAGTACAGCCTTTGAATAATGG	CGAGTACAGCCTTTGAATAA	CTTCTGTGCATTTCGACAGGCCGTTTGTGTAGGAAGACgcGTTCGCGAGTACAGCCTTTGAATAAgtttcgGTCTTCAGCtACTGTtTAGCGTAACATCCGCTGCTCTC
711	1	FBgn0003353	sei	ACCAGTGCGGTTGTCGAAATAGG	ACCAGTGCGGTTGTCGAAAT	CTTCTGTGCATTTCGACAGGCCGTTTGTGTAGGAAGACgcGTTCGACCAGTGCGGTTGTCGAAATgtttcgGTCTTCAGCtACTGTtTAGCGTAACATCCGCTGCTCTC
712	1	FBgn0003353	sei	CCCGCTCAGGCAGAGACTGGAGG	CCCGCTCAGGCAGAGACTGG	CTTCTGTGCATTTCGACAGGCCGTTTGTGTAGGAAGACgcGTTCGCCCGCTCAGGCAGAGACTGGgtttcgGTCTTCAGCtACTGTtTAGCGTAACATCCGCTGCTCTC
713	1	FBgn0003353	sei	CCTGCACTACTCGCCCTTTAAGG	CCTGCACTACTCGCCCTTTA	CTTCTGTGCATTTCGACAGGCCGTTTGTGTAGGAAGACgcGTTCGCCTGCACTACTCGCCCTTTAgtttcgGTCTTCAGCtACTGTtTAGCGTAACATCCGCTGCTCTC
714	1	FBgn0003353	sei	GGCCATCTTCACGCCGTACGTGG	GGCCATCTTCACGCCGTACG	CTTCTGTGCATTTCGACAGGCCGTTTGTGTAGGAAGACgcGTTCGGGCCATCTTCACGCCGTACGgtttcgGTCTTCAGCtACTGTtTAGCGTAACATCCGCTGCTCTC
715	1	FBgn0003353	sei	CAAGAACCTCAAATACAACCAGG	CAAGAACCTCAAATACAACC	CTTCTGTGCATTTCGACAGGCCGTTTGTGTAGGAAGACgcGTTCGCAAGAACCTCAAATACAACCgtttcgGTCTTCAGCtACTGTtTAGCGTAACATCCGCTGCTCTC
716	1	FBgn0003353	sei	CAGCATTTGCGTGTGATATCTGG	CAGCATTTGCGTGTGATATC	CTTCTGTGCATTTCGACAGGCCGTTTGTGTAGGAAGACgcGTTCGCAGCATTTGCGTGTGATATCgtttcgGTCTTCAGCtACTGTtTAGCGTAACATCCGCTGCTCTC
717	1	FBgn0003360	sesB	GGCATCGTTGGATTGTACCGTGG	GGCATCGTTGGATTGTACCG	CTTCTGTGCATTTCGACAGGCCGTTTGTGTAGGAAGACgcGTTCGGGCATCGTTGGATTGTACCGgtttcgGTCTTCAGCtACTGTtTAGCGTAACATCCGCTGCTCTC
718	1	FBgn0003360	sesB	GGTGGTCAGCGTGAATTCACCGG	GGTGGTCAGCGTGAATTCAC	CTTCTGTGCATTTCGACAGGCCGTTTGTGTAGGAAGACgcGTTCGGGTGGTCAGCGTGAATTCACgtttcgGTCTTCAGCtACTGTtTAGCGTAACATCCGCTGCTCTC
719	1	FBgn0003360	sesB	CATGCCCTTGTACTGCTTGTCGG	CATGCCCTTGTACTGCTTGT	CTTCTGTGCATTTCGACAGGCCGTTTGTGTAGGAAGACgcGTTCGCATGCCCTTGTACTGCTTGTgtttcgGTCTTCAGCtACTGTtTAGCGTAACATCCGCTGCTCTC
720	1	FBgn0003360	sesB	GTCGGGCAGCATACCGCGAGCGG	GTCGGGCAGCATACCGCGAG	CTTCTGTGCATTTCGACAGGCCGTTTGTGTAGGAAGACgcGTTCGGTCGGGCAGCATACCGCGAGgtttcgGTCTTCAGCtACTGTtTAGCGTAACATCCGCTGCTCTC
721	1	FBgn0003360	sesB	GATGGGTGTGTTCTTGGGGTCGG	GATGGGTGTGTTCTTGGGGT	CTTCTGTGCATTTCGACAGGCCGTTTGTGTAGGAAGACgcGTTCGGATGGGTGTGTTCTTGGGGTgtttcgGTCTTCAGCtACTGTtTAGCGTAACATCCGCTGCTCTC
722	1	FBgn0003360	sesB	GTAGATGATGATGCCCTGCACGG	GTAGATGATGATGCCCTGCA	CTTCTGTGCATTTCGACAGGCCGTTTGTGTAGGAAGACgcGTTCGGTAGATGATGATGCCCTGCAgtttcgGTCTTCAGCtACTGTtTAGCGTAACATCCGCTGCTCTC
723	1	FBgn0003360	sesB	GCAGTTTCACACGCTCAATGGGG	GCAGTTTCACACGCTCAATG	CTTCTGTGCATTTCGACAGGCCGTTTGTGTAGGAAGACgcGTTCGGCAGTTTCACACGCTCAATGgtttcgGTCTTCAGCtACTGTtTAGCGTAACATCCGCTGCTCTC
724	1	FBgn0003360	sesB	TCTGTGCTTTGTCTACCCCTTGG	TCTGTGCTTTGTCTACCCCT	CTTCTGTGCATTTCGACAGGCCGTTTGTGTAGGAAGACgcGTTCGTCTGTGCTTTGTCTACCCCTgtttcgGTCTTCAGCtACTGTtTAGCGTAACATCCGCTGCTCTC
725	1	FBgn0003366	sev	GATACAGCGTATCGTCTACTGGG	GATACAGCGTATCGTCTACT	CTTCTGTGCATTTCGACAGGCCGTTTGTGTAGGAAGACgcGTTCGGATACAGCGTATCGTCTACTgtttcgGTCTTCAGCtACTGTtTAGCGTAACATCCGCTGCTCTC
726	1	FBgn0003366	sev	GCGCGTGTTCGTGGAGCGCTTGG	GCGCGTGTTCGTGGAGCGCT	CTTCTGTGCATTTCGACAGGCCGTTTGTGTAGGAAGACgcGTTCGGCGCGTGTTCGTGGAGCGCTgtttcgGTCTTCAGCtACTGTtTAGCGTAACATCCGCTGCTCTC
727	1	FBgn0003366	sev	ACTCACATTAGCCTCCTGCAGGG	ACTCACATTAGCCTCCTGCA	CTTCTGTGCATTTCGACAGGCCGTTTGTGTAGGAAGACgcGTTCGACTCACATTAGCCTCCTGCAgtttcgGTCTTCAGCtACTGTtTAGCGTAACATCCGCTGCTCTC
728	1	FBgn0003366	sev	TCTTCGGAGGCTGTGATCATGGG	TCTTCGGAGGCTGTGATCAT	CTTCTGTGCATTTCGACAGGCCGTTTGTGTAGGAAGACgcGTTCGTCTTCGGAGGCTGTGATCATgtttcgGTCTTCAGCtACTGTtTAGCGTAACATCCGCTGCTCTC
729	1	FBgn0003366	sev	TCGTCCAGACGCACGCTATCCGG	TCGTCCAGACGCACGCTATC	CTTCTGTGCATTTCGACAGGCCGTTTGTGTAGGAAGACgcGTTCGTCGTCCAGACGCACGCTATCgtttcgGTCTTCAGCtACTGTtTAGCGTAACATCCGCTGCTCTC
730	1	FBgn0003366	sev	CCCTCATCCCGCGGAGGCAATGG	CCCTCATCCCGCGGAGGCAA	CTTCTGTGCATTTCGACAGGCCGTTTGTGTAGGAAGACgcGTTCGCCCTCATCCCGCGGAGGCAAgtttcgGTCTTCAGCtACTGTtTAGCGTAACATCCGCTGCTCTC
731	1	FBgn0003366	sev	CTAACGCCAGGAATAGGCAGTGG	CTAACGCCAGGAATAGGCAG	CTTCTGTGCATTTCGACAGGCCGTTTGTGTAGGAAGACgcGTTCGCTAACGCCAGGAATAGGCAGgtttcgGTCTTCAGCtACTGTtTAGCGTAACATCCGCTGCTCTC
732	1	FBgn0003366	sev	TGTGCTCCGCTGGGATGCGCCGG	TGTGCTCCGCTGGGATGCGC	CTTCTGTGCATTTCGACAGGCCGTTTGTGTAGGAAGACgcGTTCGTGTGCTCCGCTGGGATGCGCgtttcgGTCTTCAGCtACTGTtTAGCGTAACATCCGCTGCTCTC
733	1	FBgn0003371	sgg	CCCATCTTCCCTGGCGATTCCGG	CCCATCTTCCCTGGCGATTC	CTTCTGTGCATTTCGACAGGCCGTTTGTGTAGGAAGACgcGTTCGCCCATCTTCCCTGGCGATTCgtttcgGTCTTCAGCtACTGTtTAGCGTAACATCCGCTGCTCTC
734	1	FBgn0003371	sgg	CATGGATGACTCTTAATCTGAGG	CATGGATGACTCTTAATCTG	CTTCTGTGCATTTCGACAGGCCGTTTGTGTAGGAAGACgcGTTCGCATGGATGACTCTTAATCTGgtttcgGTCTTCAGCtACTGTtTAGCGTAACATCCGCTGCTCTC
735	1	FBgn0003371	sgg	CTTCTGTAGGAGTGCGTATACGG	CTTCTGTAGGAGTGCGTATA	CTTCTGTGCATTTCGACAGGCCGTTTGTGTAGGAAGACgcGTTCGCTTCTGTAGGAGTGCGTATAgtttcgGTCTTCAGCtACTGTtTAGCGTAACATCCGCTGCTCTC
736	1	FBgn0003371	sgg	GGATGTGCGCAGGCCTTGAGCGG	GGATGTGCGCAGGCCTTGAG	CTTCTGTGCATTTCGACAGGCCGTTTGTGTAGGAAGACgcGTTCGGGATGTGCGCAGGCCTTGAGgtttcgGTCTTCAGCtACTGTtTAGCGTAACATCCGCTGCTCTC
737	1	FBgn0003371	sgg	ACCTGGCGGCAATCGACCCTCGG	ACCTGGCGGCAATCGACCCT	CTTCTGTGCATTTCGACAGGCCGTTTGTGTAGGAAGACgcGTTCGACCTGGCGGCAATCGACCCTgtttcgGTCTTCAGCtACTGTtTAGCGTAACATCCGCTGCTCTC
738	1	FBgn0003371	sgg	CGCGCCCCCGAGCTCATCTTTGG	CGCGCCCCCGAGCTCATCTT	CTTCTGTGCATTTCGACAGGCCGTTTGTGTAGGAAGACgcGTTCGCGCGCCCCCGAGCTCATCTTgtttcgGTCTTCAGCtACTGTtTAGCGTAACATCCGCTGCTCTC
739	1	FBgn0003371	sgg	CTGGAGTGCCGGTTGCGTTTTGG	CTGGAGTGCCGGTTGCGTTT	CTTCTGTGCATTTCGACAGGCCGTTTGTGTAGGAAGACgcGTTCGCTGGAGTGCCGGTTGCGTTTgtttcgGTCTTCAGCtACTGTtTAGCGTAACATCCGCTGCTCTC
740	1	FBgn0003371	sgg	AAGCATCTGCAGAACGCATCCGG	AAGCATCTGCAGAACGCATC	CTTCTGTGCATTTCGACAGGCCGTTTGTGTAGGAAGACgcGTTCGAAGCATCTGCAGAACGCATCgtttcgGTCTTCAGCtACTGTtTAGCGTAACATCCGCTGCTCTC
741	1	FBgn0003380	Sh	ATTTAACGTATCCTCCTCTTCGG	ATTTAACGTATCCTCCTCTT	CTTCTGTGCATTTCGACAGGCCGTTTGTGTAGGAAGACgcGTTCGATTTAACGTATCCTCCTCTTgtttcgGTCTTCAGCtACTGTtTAGCGTAACATCCGCTGCTCTC
742	1	FBgn0003380	Sh	AAGTACCGTAATCTCCGAGCTGG	AAGTACCGTAATCTCCGAGC	CTTCTGTGCATTTCGACAGGCCGTTTGTGTAGGAAGACgcGTTCGAAGTACCGTAATCTCCGAGCgtttcgGTCTTCAGCtACTGTtTAGCGTAACATCCGCTGCTCTC
743	1	FBgn0003380	Sh	GAAATCATGATCGTGAGGAATGG	GAAATCATGATCGTGAGGAA	CTTCTGTGCATTTCGACAGGCCGTTTGTGTAGGAAGACgcGTTCGGAAATCATGATCGTGAGGAAgtttcgGTCTTCAGCtACTGTtTAGCGTAACATCCGCTGCTCTC
744	1	FBgn0003380	Sh	CAATTCCCGGACACGCTGCTTGG	CAATTCCCGGACACGCTGCT	CTTCTGTGCATTTCGACAGGCCGTTTGTGTAGGAAGACgcGTTCGCAATTCCCGGACACGCTGCTgtttcgGTCTTCAGCtACTGTtTAGCGTAACATCCGCTGCTCTC
745	1	FBgn0003380	Sh	AGAGGAAGAAAGACCATTACCGG	AGAGGAAGAAAGACCATTAC	CTTCTGTGCATTTCGACAGGCCGTTTGTGTAGGAAGACgcGTTCGAGAGGAAGAAAGACCATTACgtttcgGTCTTCAGCtACTGTtTAGCGTAACATCCGCTGCTCTC
746	1	FBgn0003380	Sh	CATCGAAGCTCGGTCGACTACGG	CATCGAAGCTCGGTCGACTA	CTTCTGTGCATTTCGACAGGCCGTTTGTGTAGGAAGACgcGTTCGCATCGAAGCTCGGTCGACTAgtttcgGTCTTCAGCtACTGTtTAGCGTAACATCCGCTGCTCTC
747	1	FBgn0003380	Sh	AATTATGGCTACAACTCTGGCGG	AATTATGGCTACAACTCTGG	CTTCTGTGCATTTCGACAGGCCGTTTGTGTAGGAAGACgcGTTCGAATTATGGCTACAACTCTGGgtttcgGTCTTCAGCtACTGTtTAGCGTAACATCCGCTGCTCTC
748	1	FBgn0003380	Sh	AAAAATATTCATTTCTAAGCGGG	AAAAATATTCATTTCTAAGC	CTTCTGTGCATTTCGACAGGCCGTTTGTGTAGGAAGACgcGTTCGAAAAATATTCATTTCTAAGCgtttcgGTCTTCAGCtACTGTtTAGCGTAACATCCGCTGCTCTC
749	1	FBgn0003386	Shaw	CGAGTACGGCTAGGGTTTCCTGG	CGAGTACGGCTAGGGTTTCC	CTTCTGTGCATTTCGACAGGCCGTTTGTGTAGGAAGACgcGTTCGCGAGTACGGCTAGGGTTTCCgtttcgGTCTTCAGCtACTGTtTAGCGTAACATCCGCTGCTCTC
750	1	FBgn0003386	Shaw	TGCGCTCCGCGTAGTAGACAAGG	TGCGCTCCGCGTAGTAGACA	CTTCTGTGCATTTCGACAGGCCGTTTGTGTAGGAAGACgcGTTCGTGCGCTCCGCGTAGTAGACAgtttcgGTCTTCAGCtACTGTtTAGCGTAACATCCGCTGCTCTC
751	1	FBgn0003386	Shaw	CGACTTCAACAGCATACCGCTGG	CGACTTCAACAGCATACCGC	CTTCTGTGCATTTCGACAGGCCGTTTGTGTAGGAAGACgcGTTCGCGACTTCAACAGCATACCGCgtttcgGTCTTCAGCtACTGTtTAGCGTAACATCCGCTGCTCTC
752	1	FBgn0003386	Shaw	TGTGTGCGGTCCGCTGTTTGAGG	TGTGTGCGGTCCGCTGTTTG	CTTCTGTGCATTTCGACAGGCCGTTTGTGTAGGAAGACgcGTTCGTGTGTGCGGTCCGCTGTTTGgtttcgGTCTTCAGCtACTGTtTAGCGTAACATCCGCTGCTCTC
753	1	FBgn0003386	Shaw	CATGTCGCCGTAGCCGACGGTGG	CATGTCGCCGTAGCCGACGG	CTTCTGTGCATTTCGACAGGCCGTTTGTGTAGGAAGACgcGTTCGCATGTCGCCGTAGCCGACGGgtttcgGTCTTCAGCtACTGTtTAGCGTAACATCCGCTGCTCTC
754	1	FBgn0003386	Shaw	AATCGCGATAATCGCGTAGCCGG	AATCGCGATAATCGCGTAGC	CTTCTGTGCATTTCGACAGGCCGTTTGTGTAGGAAGACgcGTTCGAATCGCGATAATCGCGTAGCgtttcgGTCTTCAGCtACTGTtTAGCGTAACATCCGCTGCTCTC
755	1	FBgn0003386	Shaw	AACAGGGTGGTGCTCAATGTGGG	AACAGGGTGGTGCTCAATGT	CTTCTGTGCATTTCGACAGGCCGTTTGTGTAGGAAGACgcGTTCGAACAGGGTGGTGCTCAATGTgtttcgGTCTTCAGCtACTGTtTAGCGTAACATCCGCTGCTCTC
756	1	FBgn0003386	Shaw	ACGCAAATTCGGCTTCGAGGAGG	ACGCAAATTCGGCTTCGAGG	CTTCTGTGCATTTCGACAGGCCGTTTGTGTAGGAAGACgcGTTCGACGCAAATTCGGCTTCGAGGgtttcgGTCTTCAGCtACTGTtTAGCGTAACATCCGCTGCTCTC
757	1	FBgn0003390	shf	CTTTGACCGCCTGCAGACCATGG	CTTTGACCGCCTGCAGACCA	CTTCTGTGCATTTCGACAGGCCGTTTGTGTAGGAAGACgcGTTCGCTTTGACCGCCTGCAGACCAgtttcgGTCTTCAGCtACTGTtTAGCGTAACATCCGCTGCTCTC
758	1	FBgn0003390	shf	CGTTAACTTCACATGGAAGTCGG	CGTTAACTTCACATGGAAGT	CTTCTGTGCATTTCGACAGGCCGTTTGTGTAGGAAGACgcGTTCGCGTTAACTTCACATGGAAGTgtttcgGTCTTCAGCtACTGTtTAGCGTAACATCCGCTGCTCTC
759	1	FBgn0003390	shf	GGCACCGCGTCCTTCAACGTCGG	GGCACCGCGTCCTTCAACGT	CTTCTGTGCATTTCGACAGGCCGTTTGTGTAGGAAGACgcGTTCGGGCACCGCGTCCTTCAACGTgtttcgGTCTTCAGCtACTGTtTAGCGTAACATCCGCTGCTCTC
760	1	FBgn0003390	shf	AGAAGGCCGTCTCGCAGTATTGG	AGAAGGCCGTCTCGCAGTAT	CTTCTGTGCATTTCGACAGGCCGTTTGTGTAGGAAGACgcGTTCGAGAAGGCCGTCTCGCAGTATgtttcgGTCTTCAGCtACTGTtTAGCGTAACATCCGCTGCTCTC
761	1	FBgn0003390	shf	GCCGTGGCCCTCCTCTGAGCTGG	GCCGTGGCCCTCCTCTGAGC	CTTCTGTGCATTTCGACAGGCCGTTTGTGTAGGAAGACgcGTTCGGCCGTGGCCCTCCTCTGAGCgtttcgGTCTTCAGCtACTGTtTAGCGTAACATCCGCTGCTCTC
762	1	FBgn0003390	shf	CCCGACGCGGCTGGTGTCCATGG	CCCGACGCGGCTGGTGTCCA	CTTCTGTGCATTTCGACAGGCCGTTTGTGTAGGAAGACgcGTTCGCCCGACGCGGCTGGTGTCCAgtttcgGTCTTCAGCtACTGTtTAGCGTAACATCCGCTGCTCTC
763	1	FBgn0003390	shf	AATGCGTCCGCTCTTGCGAATGG	AATGCGTCCGCTCTTGCGAA	CTTCTGTGCATTTCGACAGGCCGTTTGTGTAGGAAGACgcGTTCGAATGCGTCCGCTCTTGCGAAgtttcgGTCTTCAGCtACTGTtTAGCGTAACATCCGCTGCTCTC
764	1	FBgn0003390	shf	CGTCGTGTCCCTCAGATCATTGG	CGTCGTGTCCCTCAGATCAT	CTTCTGTGCATTTCGACAGGCCGTTTGTGTAGGAAGACgcGTTCGCGTCGTGTCCCTCAGATCATgtttcgGTCTTCAGCtACTGTtTAGCGTAACATCCGCTGCTCTC
765	1	FBgn0003423	slgA	CATCTGTCCGGTTTGGGGATCGG	CATCTGTCCGGTTTGGGGAT	CTTCTGTGCATTTCGACAGGCCGTTTGTGTAGGAAGACgcGTTCGCATCTGTCCGGTTTGGGGATgtttcgGTCTTCAGCtACTGTtTAGCGTAACATCCGCTGCTCTC
766	1	FBgn0003423	slgA	CTGGTCGGGCATTGTTGACGAGG	CTGGTCGGGCATTGTTGACG	CTTCTGTGCATTTCGACAGGCCGTTTGTGTAGGAAGACgcGTTCGCTGGTCGGGCATTGTTGACGgtttcgGTCTTCAGCtACTGTtTAGCGTAACATCCGCTGCTCTC
767	1	FBgn0003423	slgA	TCGTCTCAACACGATTGTAAAGG	TCGTCTCAACACGATTGTAA	CTTCTGTGCATTTCGACAGGCCGTTTGTGTAGGAAGACgcGTTCGTCGTCTCAACACGATTGTAAgtttcgGTCTTCAGCtACTGTtTAGCGTAACATCCGCTGCTCTC
768	1	FBgn0003423	slgA	GAACAATGTAACGTCCGATAAGG	GAACAATGTAACGTCCGATA	CTTCTGTGCATTTCGACAGGCCGTTTGTGTAGGAAGACgcGTTCGGAACAATGTAACGTCCGATAgtttcgGTCTTCAGCtACTGTtTAGCGTAACATCCGCTGCTCTC
769	1	FBgn0003423	slgA	TTCGGCGCCAAGCTGGTGCGCGG	TTCGGCGCCAAGCTGGTGCG	CTTCTGTGCATTTCGACAGGCCGTTTGTGTAGGAAGACgcGTTCGTTCGGCGCCAAGCTGGTGCGgtttcgGTCTTCAGCtACTGTtTAGCGTAACATCCGCTGCTCTC
770	1	FBgn0003423	slgA	GAAGTAGAAGTTCTGGCGCTTGG	GAAGTAGAAGTTCTGGCGCT	CTTCTGTGCATTTCGACAGGCCGTTTGTGTAGGAAGACgcGTTCGGAAGTAGAAGTTCTGGCGCTgtttcgGTCTTCAGCtACTGTtTAGCGTAACATCCGCTGCTCTC
771	1	FBgn0003423	slgA	TGATACGGGAGATGGCCGGCTGG	TGATACGGGAGATGGCCGGC	CTTCTGTGCATTTCGACAGGCCGTTTGTGTAGGAAGACgcGTTCGTGATACGGGAGATGGCCGGCgtttcgGTCTTCAGCtACTGTtTAGCGTAACATCCGCTGCTCTC
772	1	FBgn0003423	slgA	TGCCAAGTCGCTGGGCTACCCGG	TGCCAAGTCGCTGGGCTACC	CTTCTGTGCATTTCGACAGGCCGTTTGTGTAGGAAGACgcGTTCGTGCCAAGTCGCTGGGCTACCgtttcgGTCTTCAGCtACTGTtTAGCGTAACATCCGCTGCTCTC
773	1	FBgn0003429	slo	TAGCGGCGTCCGATAAGCTTTGG	TAGCGGCGTCCGATAAGCTT	CTTCTGTGCATTTCGACAGGCCGTTTGTGTAGGAAGACgcGTTCGTAGCGGCGTCCGATAAGCTTgtttcgGTCTTCAGCtACTGTtTAGCGTAACATCCGCTGCTCTC
774	1	FBgn0003429	slo	ACACGCTTTGCAGTAGAACCAGG	ACACGCTTTGCAGTAGAACC	CTTCTGTGCATTTCGACAGGCCGTTTGTGTAGGAAGACgcGTTCGACACGCTTTGCAGTAGAACCgtttcgGTCTTCAGCtACTGTtTAGCGTAACATCCGCTGCTCTC
775	1	FBgn0003429	slo	GTGGCCGTTCAGCACGGTCATGG	GTGGCCGTTCAGCACGGTCA	CTTCTGTGCATTTCGACAGGCCGTTTGTGTAGGAAGACgcGTTCGGTGGCCGTTCAGCACGGTCAgtttcgGTCTTCAGCtACTGTtTAGCGTAACATCCGCTGCTCTC
776	1	FBgn0003429	slo	GCTTGGGGTCGTTGGGCCCCAGG	GCTTGGGGTCGTTGGGCCCC	CTTCTGTGCATTTCGACAGGCCGTTTGTGTAGGAAGACgcGTTCGGCTTGGGGTCGTTGGGCCCCgtttcgGTCTTCAGCtACTGTtTAGCGTAACATCCGCTGCTCTC
777	1	FBgn0003429	slo	AATATTTGTTAGCTAGCACGAGG	AATATTTGTTAGCTAGCACG	CTTCTGTGCATTTCGACAGGCCGTTTGTGTAGGAAGACgcGTTCGAATATTTGTTAGCTAGCACGgtttcgGTCTTCAGCtACTGTtTAGCGTAACATCCGCTGCTCTC
778	1	FBgn0003429	slo	CTTGCTGAACATACCATCATGGG	CTTGCTGAACATACCATCAT	CTTCTGTGCATTTCGACAGGCCGTTTGTGTAGGAAGACgcGTTCGCTTGCTGAACATACCATCATgtttcgGTCTTCAGCtACTGTtTAGCGTAACATCCGCTGCTCTC
779	1	FBgn0003429	slo	CATCCTCCCGATCTTCGTGGAGG	CATCCTCCCGATCTTCGTGG	CTTCTGTGCATTTCGACAGGCCGTTTGTGTAGGAAGACgcGTTCGCATCCTCCCGATCTTCGTGGgtttcgGTCTTCAGCtACTGTtTAGCGTAACATCCGCTGCTCTC
780	1	FBgn0003429	slo	CCCGGGCGCCAAACAACTCTGGG	CCCGGGCGCCAAACAACTCT	CTTCTGTGCATTTCGACAGGCCGTTTGTGTAGGAAGACgcGTTCGCCCGGGCGCCAAACAACTCTgtttcgGTCTTCAGCtACTGTtTAGCGTAACATCCGCTGCTCTC
781	1	FBgn0003502	Btk29A	CCTGGCGGTATACCCACTCCCGG	CCTGGCGGTATACCCACTCC	CTTCTGTGCATTTCGACAGGCCGTTTGTGTAGGAAGACgcGTTCGCCTGGCGGTATACCCACTCCgtttcgGTCTTCAGCtACTGTtTAGCGTAACATCCGCTGCTCTC
782	1	FBgn0003502	Btk29A	GTGACCGAGTACATGAAGCACGG	GTGACCGAGTACATGAAGCA	CTTCTGTGCATTTCGACAGGCCGTTTGTGTAGGAAGACgcGTTCGGTGACCGAGTACATGAAGCAgtttcgGTCTTCAGCtACTGTtTAGCGTAACATCCGCTGCTCTC
783	1	FBgn0003502	Btk29A	GGGATTGTCCCACGACAAATGGG	GGGATTGTCCCACGACAAAT	CTTCTGTGCATTTCGACAGGCCGTTTGTGTAGGAAGACgcGTTCGGGGATTGTCCCACGACAAATgtttcgGTCTTCAGCtACTGTtTAGCGTAACATCCGCTGCTCTC
784	1	FBgn0003502	Btk29A	GTCAAGCCGAAGGCTCTTCTGGG	GTCAAGCCGAAGGCTCTTCT	CTTCTGTGCATTTCGACAGGCCGTTTGTGTAGGAAGACgcGTTCGGTCAAGCCGAAGGCTCTTCTgtttcgGTCTTCAGCtACTGTtTAGCGTAACATCCGCTGCTCTC
785	1	FBgn0003502	Btk29A	GAAGGAAGGAACCATGTCCGAGG	GAAGGAAGGAACCATGTCCG	CTTCTGTGCATTTCGACAGGCCGTTTGTGTAGGAAGACgcGTTCGGAAGGAAGGAACCATGTCCGgtttcgGTCTTCAGCtACTGTtTAGCGTAACATCCGCTGCTCTC
786	1	FBgn0003502	Btk29A	TCGCCACAACTCTGGGGGTTTGG	TCGCCACAACTCTGGGGGTT	CTTCTGTGCATTTCGACAGGCCGTTTGTGTAGGAAGACgcGTTCGTCGCCACAACTCTGGGGGTTgtttcgGTCTTCAGCtACTGTtTAGCGTAACATCCGCTGCTCTC
787	1	FBgn0003502	Btk29A	ATGTGCATACAGGTTAGCAAGGG	ATGTGCATACAGGTTAGCAA	CTTCTGTGCATTTCGACAGGCCGTTTGTGTAGGAAGACgcGTTCGATGTGCATACAGGTTAGCAAgtttcgGTCTTCAGCtACTGTtTAGCGTAACATCCGCTGCTCTC
788	1	FBgn0003502	Btk29A	GTGGAAGGTCAAAGATGCCTTGG	GTGGAAGGTCAAAGATGCCT	CTTCTGTGCATTTCGACAGGCCGTTTGTGTAGGAAGACgcGTTCGGTGGAAGGTCAAAGATGCCTgtttcgGTCTTCAGCtACTGTtTAGCGTAACATCCGCTGCTCTC
789	1	FBgn0003513	ss	TACGGCGAGGTTGTGTACATGGG	TACGGCGAGGTTGTGTACAT	CTTCTGTGCATTTCGACAGGCCGTTTGTGTAGGAAGACgcGTTCGTACGGCGAGGTTGTGTACATgtttcgGTCTTCAGCtACTGTtTAGCGTAACATCCGCTGCTCTC
790	1	FBgn0003513	ss	ACGGTAGGCGATCATGCCAGAGG	ACGGTAGGCGATCATGCCAG	CTTCTGTGCATTTCGACAGGCCGTTTGTGTAGGAAGACgcGTTCGACGGTAGGCGATCATGCCAGgtttcgGTCTTCAGCtACTGTtTAGCGTAACATCCGCTGCTCTC
791	1	FBgn0003513	ss	TGCCGCGGACAATCTATACATGG	TGCCGCGGACAATCTATACA	CTTCTGTGCATTTCGACAGGCCGTTTGTGTAGGAAGACgcGTTCGTGCCGCGGACAATCTATACAgtttcgGTCTTCAGCtACTGTtTAGCGTAACATCCGCTGCTCTC
792	1	FBgn0003513	ss	CGACCGCCATGACTATTTAGCGG	CGACCGCCATGACTATTTAG	CTTCTGTGCATTTCGACAGGCCGTTTGTGTAGGAAGACgcGTTCGCGACCGCCATGACTATTTAGgtttcgGTCTTCAGCtACTGTtTAGCGTAACATCCGCTGCTCTC
793	1	FBgn0003513	ss	GACGCCGAAATCTTCACCCCAGG	GACGCCGAAATCTTCACCCC	CTTCTGTGCATTTCGACAGGCCGTTTGTGTAGGAAGACgcGTTCGGACGCCGAAATCTTCACCCCgtttcgGTCTTCAGCtACTGTtTAGCGTAACATCCGCTGCTCTC
794	1	FBgn0003513	ss	GTCCACCTACTTCTCCGAGGCGG	GTCCACCTACTTCTCCGAGG	CTTCTGTGCATTTCGACAGGCCGTTTGTGTAGGAAGACgcGTTCGGTCCACCTACTTCTCCGAGGgtttcgGTCTTCAGCtACTGTtTAGCGTAACATCCGCTGCTCTC
795	1	FBgn0003513	ss	GCCTCCGAGCACCTCCCCCACGG	GCCTCCGAGCACCTCCCCCA	CTTCTGTGCATTTCGACAGGCCGTTTGTGTAGGAAGACgcGTTCGGCCTCCGAGCACCTCCCCCAgtttcgGTCTTCAGCtACTGTtTAGCGTAACATCCGCTGCTCTC
796	1	FBgn0003513	ss	CCGGAGCAGGGGATCCCACCTGG	CCGGAGCAGGGGATCCCACC	CTTCTGTGCATTTCGACAGGCCGTTTGTGTAGGAAGACgcGTTCGCCGGAGCAGGGGATCCCACCgtttcgGTCTTCAGCtACTGTtTAGCGTAACATCCGCTGCTCTC
797	1	FBgn0003525	stg	ACATGATCTCGGCGTCGTTCAGG	ACATGATCTCGGCGTCGTTC	CTTCTGTGCATTTCGACAGGCCGTTTGTGTAGGAAGACgcGTTCGACATGATCTCGGCGTCGTTCgtttcgGTCTTCAGCtACTGTtTAGCGTAACATCCGCTGCTCTC
798	1	FBgn0003525	stg	CGATGACGACCCTCCATCAGGGG	CGATGACGACCCTCCATCAG	CTTCTGTGCATTTCGACAGGCCGTTTGTGTAGGAAGACgcGTTCGCGATGACGACCCTCCATCAGgtttcgGTCTTCAGCtACTGTtTAGCGTAACATCCGCTGCTCTC
799	1	FBgn0003525	stg	TGCGGTTCTCGGAGCGGGCCAGG	TGCGGTTCTCGGAGCGGGCC	CTTCTGTGCATTTCGACAGGCCGTTTGTGTAGGAAGACgcGTTCGTGCGGTTCTCGGAGCGGGCCgtttcgGTCTTCAGCtACTGTtTAGCGTAACATCCGCTGCTCTC
800	1	FBgn0003525	stg	CATGCACTTCCTCAGTGGAGGGG	CATGCACTTCCTCAGTGGAG	CTTCTGTGCATTTCGACAGGCCGTTTGTGTAGGAAGACgcGTTCGCATGCACTTCCTCAGTGGAGgtttcgGTCTTCAGCtACTGTtTAGCGTAACATCCGCTGCTCTC
801	1	FBgn0003525	stg	CCGGGATTGCTTCAAGCGCCCGG	CCGGGATTGCTTCAAGCGCC	CTTCTGTGCATTTCGACAGGCCGTTTGTGTAGGAAGACgcGTTCGCCGGGATTGCTTCAAGCGCCgtttcgGTCTTCAGCtACTGTtTAGCGTAACATCCGCTGCTCTC
802	1	FBgn0003525	stg	GCTGATCAGCGGCCAGATCAAGG	GCTGATCAGCGGCCAGATCA	CTTCTGTGCATTTCGACAGGCCGTTTGTGTAGGAAGACgcGTTCGGCTGATCAGCGGCCAGATCAgtttcgGTCTTCAGCtACTGTtTAGCGTAACATCCGCTGCTCTC
803	1	FBgn0003525	stg	GGCGAGCAGTTGGCCGATGCTGG	GGCGAGCAGTTGGCCGATGC	CTTCTGTGCATTTCGACAGGCCGTTTGTGTAGGAAGACgcGTTCGGGCGAGCAGTTGGCCGATGCgtttcgGTCTTCAGCtACTGTtTAGCGTAACATCCGCTGCTCTC
804	1	FBgn0003525	stg	ACAGTGGCTCGCCTGCTTAAGGG	ACAGTGGCTCGCCTGCTTAA	CTTCTGTGCATTTCGACAGGCCGTTTGTGTAGGAAGACgcGTTCGACAGTGGCTCGCCTGCTTAAgtttcgGTCTTCAGCtACTGTtTAGCGTAACATCCGCTGCTCTC
805	1	FBgn0003660	Syb	TTGTTGGATCCCGAGGGGGAGGG	TTGTTGGATCCCGAGGGGGA	CTTCTGTGCATTTCGACAGGCCGTTTGTGTAGGAAGACgcGTTCGTTGTTGGATCCCGAGGGGGAgtttcgGTCTTCAGCtACTGTtTAGCGTAACATCCGCTGCTCTC
806	1	FBgn0003660	Syb	AATGATCATCATCTTCATGTTGG	AATGATCATCATCTTCATGT	CTTCTGTGCATTTCGACAGGCCGTTTGTGTAGGAAGACgcGTTCGAATGATCATCATCTTCATGTgtttcgGTCTTCAGCtACTGTtTAGCGTAACATCCGCTGCTCTC
807	1	FBgn0003660	Syb	GCTGAAGCGCAAGCAATGGTGGG	GCTGAAGCGCAAGCAATGGT	CTTCTGTGCATTTCGACAGGCCGTTTGTGTAGGAAGACgcGTTCGGCTGAAGCGCAAGCAATGGTgtttcgGTCTTCAGCtACTGTtTAGCGTAACATCCGCTGCTCTC
808	1	FBgn0003660	Syb	GGGCGAGCGTGCGGATCAGCTGG	GGGCGAGCGTGCGGATCAGC	CTTCTGTGCATTTCGACAGGCCGTTTGTGTAGGAAGACgcGTTCGGGGCGAGCGTGCGGATCAGCgtttcgGTCTTCAGCtACTGTtTAGCGTAACATCCGCTGCTCTC
809	1	FBgn0003660	Syb	GGAGCGGGACCAGAAGCTATCGG	GGAGCGGGACCAGAAGCTAT	CTTCTGTGCATTTCGACAGGCCGTTTGTGTAGGAAGACgcGTTCGGGAGCGGGACCAGAAGCTATgtttcgGTCTTCAGCtACTGTtTAGCGTAACATCCGCTGCTCTC
810	1	FBgn0003660	Syb	CACCTCGTCCACCTTGGCTTGGG	CACCTCGTCCACCTTGGCTT	CTTCTGTGCATTTCGACAGGCCGTTTGTGTAGGAAGACgcGTTCGCACCTCGTCCACCTTGGCTTgtttcgGTCTTCAGCtACTGTtTAGCGTAACATCCGCTGCTCTC
811	1	FBgn0003660	Syb	TTGTCATTCGCGTTCGGCGGTGG	TTGTCATTCGCGTTCGGCGG	CTTCTGTGCATTTCGACAGGCCGTTTGTGTAGGAAGACgcGTTCGTTGTCATTCGCGTTCGGCGGgtttcgGTCTTCAGCtACTGTtTAGCGTAACATCCGCTGCTCTC
812	1	FBgn0003660	Syb	AATTCGGTGACCATCAAATCAGG	AATTCGGTGACCATCAAATC	CTTCTGTGCATTTCGACAGGCCGTTTGTGTAGGAAGACgcGTTCGAATTCGGTGACCATCAAATCgtttcgGTCTTCAGCtACTGTtTAGCGTAACATCCGCTGCTCTC
813	1	FBgn0003716	tkv	ATATCGCGATGAGCGATAGCTGG	ATATCGCGATGAGCGATAGC	CTTCTGTGCATTTCGACAGGCCGTTTGTGTAGGAAGACgcGTTCGATATCGCGATGAGCGATAGCgtttcgGTCTTCAGCtACTGTtTAGCGTAACATCCGCTGCTCTC
814	1	FBgn0003716	tkv	ATATCAAGGGTAATGGTAGCTGG	ATATCAAGGGTAATGGTAGC	CTTCTGTGCATTTCGACAGGCCGTTTGTGTAGGAAGACgcGTTCGATATCAAGGGTAATGGTAGCgtttcgGTCTTCAGCtACTGTtTAGCGTAACATCCGCTGCTCTC
815	1	FBgn0003716	tkv	TGAGACGACCGGGATGTACGAGG	TGAGACGACCGGGATGTACG	CTTCTGTGCATTTCGACAGGCCGTTTGTGTAGGAAGACgcGTTCGTGAGACGACCGGGATGTACGgtttcgGTCTTCAGCtACTGTtTAGCGTAACATCCGCTGCTCTC
816	1	FBgn0003716	tkv	CTACACACGCTGGCCGTCTTTGG	CTACACACGCTGGCCGTCTT	CTTCTGTGCATTTCGACAGGCCGTTTGTGTAGGAAGACgcGTTCGCTACACACGCTGGCCGTCTTgtttcgGTCTTCAGCtACTGTtTAGCGTAACATCCGCTGCTCTC
817	1	FBgn0003716	tkv	CACATTGAGTTGATGAGACGTGG	CACATTGAGTTGATGAGACG	CTTCTGTGCATTTCGACAGGCCGTTTGTGTAGGAAGACgcGTTCGCACATTGAGTTGATGAGACGgtttcgGTCTTCAGCtACTGTtTAGCGTAACATCCGCTGCTCTC
818	1	FBgn0003716	tkv	ACACGATTACCTCTCAATGTCGG	ACACGATTACCTCTCAATGT	CTTCTGTGCATTTCGACAGGCCGTTTGTGTAGGAAGACgcGTTCGACACGATTACCTCTCAATGTgtttcgGTCTTCAGCtACTGTtTAGCGTAACATCCGCTGCTCTC
819	1	FBgn0003716	tkv	AGTGCGCTATTGCTGACTTCGGG	AGTGCGCTATTGCTGACTTC	CTTCTGTGCATTTCGACAGGCCGTTTGTGTAGGAAGACgcGTTCGAGTGCGCTATTGCTGACTTCgtttcgGTCTTCAGCtACTGTtTAGCGTAACATCCGCTGCTCTC
820	1	FBgn0003716	tkv	GCTGCCCATCTCGTGGTAGTCGG	GCTGCCCATCTCGTGGTAGT	CTTCTGTGCATTTCGACAGGCCGTTTGTGTAGGAAGACgcGTTCGGCTGCCCATCTCGTGGTAGTgtttcgGTCTTCAGCtACTGTtTAGCGTAACATCCGCTGCTCTC
821	1	FBgn0003731	Egfr	ACCTGCGTCAAGGAGTGTCCCGG	ACCTGCGTCAAGGAGTGTCC	CTTCTGTGCATTTCGACAGGCCGTTTGTGTAGGAAGACgcGTTCGACCTGCGTCAAGGAGTGTCCgtttcgGTCTTCAGCtACTGTtTAGCGTAACATCCGCTGCTCTC
822	1	FBgn0003731	Egfr	TCTGTCGTACTTCCGCAATCTGG	TCTGTCGTACTTCCGCAATC	CTTCTGTGCATTTCGACAGGCCGTTTGTGTAGGAAGACgcGTTCGTCTGTCGTACTTCCGCAATCgtttcgGTCTTCAGCtACTGTtTAGCGTAACATCCGCTGCTCTC
823	1	FBgn0003731	Egfr	ACGAGTGTACAAGGGCGTTTGGG	ACGAGTGTACAAGGGCGTTT	CTTCTGTGCATTTCGACAGGCCGTTTGTGTAGGAAGACgcGTTCGACGAGTGTACAAGGGCGTTTgtttcgGTCTTCAGCtACTGTtTAGCGTAACATCCGCTGCTCTC
824	1	FBgn0003731	Egfr	GCGACAAGACTTGCAATCGTCGG	GCGACAAGACTTGCAATCGT	CTTCTGTGCATTTCGACAGGCCGTTTGTGTAGGAAGACgcGTTCGGCGACAAGACTTGCAATCGTgtttcgGTCTTCAGCtACTGTtTAGCGTAACATCCGCTGCTCTC
825	1	FBgn0003731	Egfr	TTGCACCTCGAAGTGTCCCTTGG	TTGCACCTCGAAGTGTCCCT	CTTCTGTGCATTTCGACAGGCCGTTTGTGTAGGAAGACgcGTTCGTTGCACCTCGAAGTGTCCCTgtttcgGTCTTCAGCtACTGTtTAGCGTAACATCCGCTGCTCTC
826	1	FBgn0003731	Egfr	AACTATCAGTACACGGCCATTGG	AACTATCAGTACACGGCCAT	CTTCTGTGCATTTCGACAGGCCGTTTGTGTAGGAAGACgcGTTCGAACTATCAGTACACGGCCATgtttcgGTCTTCAGCtACTGTtTAGCGTAACATCCGCTGCTCTC
827	1	FBgn0003731	Egfr	CGGCTCGGAATCCTCACAGCCGG	CGGCTCGGAATCCTCACAGC	CTTCTGTGCATTTCGACAGGCCGTTTGTGTAGGAAGACgcGTTCGCGGCTCGGAATCCTCACAGCgtttcgGTCTTCAGCtACTGTtTAGCGTAACATCCGCTGCTCTC
828	1	FBgn0003731	Egfr	AGCCTACATCATGGCCTCTGTGG	AGCCTACATCATGGCCTCTG	CTTCTGTGCATTTCGACAGGCCGTTTGTGTAGGAAGACgcGTTCGAGCCTACATCATGGCCTCTGgtttcgGTCTTCAGCtACTGTtTAGCGTAACATCCGCTGCTCTC
829	1	FBgn0003732	Top2	GGCTGATCGCCTCAGTGATCAGG	GGCTGATCGCCTCAGTGATC	CTTCTGTGCATTTCGACAGGCCGTTTGTGTAGGAAGACgcGTTCGGGCTGATCGCCTCAGTGATCgtttcgGTCTTCAGCtACTGTtTAGCGTAACATCCGCTGCTCTC
830	1	FBgn0003732	Top2	CTTGAGCCACGCGGTCAATTTGG	CTTGAGCCACGCGGTCAATT	CTTCTGTGCATTTCGACAGGCCGTTTGTGTAGGAAGACgcGTTCGCTTGAGCCACGCGGTCAATTgtttcgGTCTTCAGCtACTGTtTAGCGTAACATCCGCTGCTCTC
831	1	FBgn0003732	Top2	GTCCTGGAGCCTTTATCAAACGG	GTCCTGGAGCCTTTATCAAA	CTTCTGTGCATTTCGACAGGCCGTTTGTGTAGGAAGACgcGTTCGGTCCTGGAGCCTTTATCAAAgtttcgGTCTTCAGCtACTGTtTAGCGTAACATCCGCTGCTCTC
832	1	FBgn0003732	Top2	ATTTAAGTACGATGGATCGGTGG	ATTTAAGTACGATGGATCGG	CTTCTGTGCATTTCGACAGGCCGTTTGTGTAGGAAGACgcGTTCGATTTAAGTACGATGGATCGGgtttcgGTCTTCAGCtACTGTtTAGCGTAACATCCGCTGCTCTC
833	1	FBgn0003732	Top2	AGGACGCATGGAGTATGTTTCGG	AGGACGCATGGAGTATGTTT	CTTCTGTGCATTTCGACAGGCCGTTTGTGTAGGAAGACgcGTTCGAGGACGCATGGAGTATGTTTgtttcgGTCTTCAGCtACTGTtTAGCGTAACATCCGCTGCTCTC
834	1	FBgn0003732	Top2	GCGACTCATCTACCATCCTTTGG	GCGACTCATCTACCATCCTT	CTTCTGTGCATTTCGACAGGCCGTTTGTGTAGGAAGACgcGTTCGGCGACTCATCTACCATCCTTgtttcgGTCTTCAGCtACTGTtTAGCGTAACATCCGCTGCTCTC
835	1	FBgn0003732	Top2	CTCTTTAAGGATATCGATCGCGG	CTCTTTAAGGATATCGATCG	CTTCTGTGCATTTCGACAGGCCGTTTGTGTAGGAAGACgcGTTCGCTCTTTAAGGATATCGATCGgtttcgGTCTTCAGCtACTGTtTAGCGTAACATCCGCTGCTCTC
836	1	FBgn0003732	Top2	TGTGATGAGTTGTTGAAGCGTGG	TGTGATGAGTTGTTGAAGCG	CTTCTGTGCATTTCGACAGGCCGTTTGTGTAGGAAGACgcGTTCGTGTGATGAGTTGTTGAAGCGgtttcgGTCTTCAGCtACTGTtTAGCGTAACATCCGCTGCTCTC
837	1	FBgn0003733	tor	CAGCTACTCCTTGATAGCAAAGG	CAGCTACTCCTTGATAGCAA	CTTCTGTGCATTTCGACAGGCCGTTTGTGTAGGAAGACgcGTTCGCAGCTACTCCTTGATAGCAAgtttcgGTCTTCAGCtACTGTtTAGCGTAACATCCGCTGCTCTC
838	1	FBgn0003733	tor	ATCCACCCGGATTATGTAGGTGG	ATCCACCCGGATTATGTAGG	CTTCTGTGCATTTCGACAGGCCGTTTGTGTAGGAAGACgcGTTCGATCCACCCGGATTATGTAGGgtttcgGTCTTCAGCtACTGTtTAGCGTAACATCCGCTGCTCTC
839	1	FBgn0003733	tor	GGATTTCCGAAGCTGTTTAAAGG	GGATTTCCGAAGCTGTTTAA	CTTCTGTGCATTTCGACAGGCCGTTTGTGTAGGAAGACgcGTTCGGGATTTCCGAAGCTGTTTAAgtttcgGTCTTCAGCtACTGTtTAGCGTAACATCCGCTGCTCTC
840	1	FBgn0003733	tor	AGAGGGCAACATGGTCAAGTTGG	AGAGGGCAACATGGTCAAGT	CTTCTGTGCATTTCGACAGGCCGTTTGTGTAGGAAGACgcGTTCGAGAGGGCAACATGGTCAAGTgtttcgGTCTTCAGCtACTGTtTAGCGTAACATCCGCTGCTCTC
841	1	FBgn0003744	trc	ACCTTGCGGTAGGTGTCCTGGGG	ACCTTGCGGTAGGTGTCCTG	CTTCTGTGCATTTCGACAGGCCGTTTGTGTAGGAAGACgcGTTCGACCTTGCGGTAGGTGTCCTGgtttcgGTCTTCAGCtACTGTtTAGCGTAACATCCGCTGCTCTC
842	1	FBgn0003744	trc	TCCCACGGTGCTGTAGGCGAGGG	TCCCACGGTGCTGTAGGCGA	CTTCTGTGCATTTCGACAGGCCGTTTGTGTAGGAAGACgcGTTCGTCCCACGGTGCTGTAGGCGAgtttcgGTCTTCAGCtACTGTtTAGCGTAACATCCGCTGCTCTC
843	1	FBgn0003744	trc	TCCGACTTCGGACTGTGCACTGG	TCCGACTTCGGACTGTGCAC	CTTCTGTGCATTTCGACAGGCCGTTTGTGTAGGAAGACgcGTTCGTCCGACTTCGGACTGTGCACgtttcgGTCTTCAGCtACTGTtTAGCGTAACATCCGCTGCTCTC
844	1	FBgn0003744	trc	TTCGTACATGATGACTCCCAGGG	TTCGTACATGATGACTCCCA	CTTCTGTGCATTTCGACAGGCCGTTTGTGTAGGAAGACgcGTTCGTTCGTACATGATGACTCCCAgtttcgGTCTTCAGCtACTGTtTAGCGTAACATCCGCTGCTCTC
845	1	FBgn0003744	trc	GTATTTCTGCAGACTGGCTACGG	GTATTTCTGCAGACTGGCTA	CTTCTGTGCATTTCGACAGGCCGTTTGTGTAGGAAGACgcGTTCGGTATTTCTGCAGACTGGCTAgtttcgGTCTTCAGCtACTGTtTAGCGTAACATCCGCTGCTCTC
846	1	FBgn0003744	trc	CGCCGCGTCCGATGACTTTGAGG	CGCCGCGTCCGATGACTTTG	CTTCTGTGCATTTCGACAGGCCGTTTGTGTAGGAAGACgcGTTCGCGCCGCGTCCGATGACTTTGgtttcgGTCTTCAGCtACTGTtTAGCGTAACATCCGCTGCTCTC
847	1	FBgn0003744	trc	TTGATAATGGAGTTCTTGCCTGG	TTGATAATGGAGTTCTTGCC	CTTCTGTGCATTTCGACAGGCCGTTTGTGTAGGAAGACgcGTTCGTTGATAATGGAGTTCTTGCCgtttcgGTCTTCAGCtACTGTtTAGCGTAACATCCGCTGCTCTC
848	1	FBgn0003744	trc	TGGGGATTGTCCGAGCAGAATGG	TGGGGATTGTCCGAGCAGAA	CTTCTGTGCATTTCGACAGGCCGTTTGTGTAGGAAGACgcGTTCGTGGGGATTGTCCGAGCAGAAgtttcgGTCTTCAGCtACTGTtTAGCGTAACATCCGCTGCTCTC
849	1	FBgn0003887	betaTub56D	TGGGATCCTCGGGAGGTCAGGGG	TGGGATCCTCGGGAGGTCAG	CTTCTGTGCATTTCGACAGGCCGTTTGTGTAGGAAGACgcGTTCGTGGGATCCTCGGGAGGTCAGgtttcgGTCTTCAGCtACTGTtTAGCGTAACATCCGCTGCTCTC
850	1	FBgn0003887	betaTub56D	TCAGGGAGACAAGATGGTTCAGG	TCAGGGAGACAAGATGGTTC	CTTCTGTGCATTTCGACAGGCCGTTTGTGTAGGAAGACgcGTTCGTCAGGGAGACAAGATGGTTCgtttcgGTCTTCAGCtACTGTtTAGCGTAACATCCGCTGCTCTC
851	1	FBgn0003887	betaTub56D	ATGTGGGTGTCGTCAGCTTGAGG	ATGTGGGTGTCGTCAGCTTG	CTTCTGTGCATTTCGACAGGCCGTTTGTGTAGGAAGACgcGTTCGATGTGGGTGTCGTCAGCTTGgtttcgGTCTTCAGCtACTGTtTAGCGTAACATCCGCTGCTCTC
852	1	FBgn0003887	betaTub56D	TGGGAAGGGCACCATGTTGACGG	TGGGAAGGGCACCATGTTGA	CTTCTGTGCATTTCGACAGGCCGTTTGTGTAGGAAGACgcGTTCGTGGGAAGGGCACCATGTTGAgtttcgGTCTTCAGCtACTGTtTAGCGTAACATCCGCTGCTCTC
853	1	FBgn0003887	betaTub56D	GGAAGATGGCGGCGACGGTAAGG	GGAAGATGGCGGCGACGGTA	CTTCTGTGCATTTCGACAGGCCGTTTGTGTAGGAAGACgcGTTCGGGAAGATGGCGGCGACGGTAgtttcgGTCTTCAGCtACTGTtTAGCGTAACATCCGCTGCTCTC
854	1	FBgn0003887	betaTub56D	GTGTACTACAATGAGGCGTCCGG	GTGTACTACAATGAGGCGTC	CTTCTGTGCATTTCGACAGGCCGTTTGTGTAGGAAGACgcGTTCGGTGTACTACAATGAGGCGTCgtttcgGTCTTCAGCtACTGTtTAGCGTAACATCCGCTGCTCTC
855	1	FBgn0003887	betaTub56D	GTGTTCGGCCAGTCGGGTGCCGG	GTGTTCGGCCAGTCGGGTGC	CTTCTGTGCATTTCGACAGGCCGTTTGTGTAGGAAGACgcGTTCGGTGTTCGGCCAGTCGGGTGCgtttcgGTCTTCAGCtACTGTtTAGCGTAACATCCGCTGCTCTC
856	1	FBgn0003887	betaTub56D	TCCCGATCGCACAGAGTCCATGG	TCCCGATCGCACAGAGTCCA	CTTCTGTGCATTTCGACAGGCCGTTTGTGTAGGAAGACgcGTTCGTCCCGATCGCACAGAGTCCAgtttcgGTCTTCAGCtACTGTtTAGCGTAACATCCGCTGCTCTC
857	1	FBgn0003889	betaTub85D	GCAGGTCGTCACACCAGACATGG	GCAGGTCGTCACACCAGACA	CTTCTGTGCATTTCGACAGGCCGTTTGTGTAGGAAGACgcGTTCGGCAGGTCGTCACACCAGACAgtttcgGTCTTCAGCtACTGTtTAGCGTAACATCCGCTGCTCTC
858	1	FBgn0003889	betaTub85D	GGGGAAGGGTACCATGTTCACGG	GGGGAAGGGTACCATGTTCA	CTTCTGTGCATTTCGACAGGCCGTTTGTGTAGGAAGACgcGTTCGGGGGAAGGGTACCATGTTCAgtttcgGTCTTCAGCtACTGTtTAGCGTAACATCCGCTGCTCTC
859	1	FBgn0003889	betaTub85D	CAATGCGGTAACCAGATCGGTGG	CAATGCGGTAACCAGATCGG	CTTCTGTGCATTTCGACAGGCCGTTTGTGTAGGAAGACgcGTTCGCAATGCGGTAACCAGATCGGgtttcgGTCTTCAGCtACTGTtTAGCGTAACATCCGCTGCTCTC
860	1	FBgn0003889	betaTub85D	CAGCTGATGCACACTCAGGGTGG	CAGCTGATGCACACTCAGGG	CTTCTGTGCATTTCGACAGGCCGTTTGTGTAGGAAGACgcGTTCGCAGCTGATGCACACTCAGGGgtttcgGTCTTCAGCtACTGTtTAGCGTAACATCCGCTGCTCTC
861	1	FBgn0003889	betaTub85D	GGTCAGCTCCGGAACGGTAAGGG	GGTCAGCTCCGGAACGGTAA	CTTCTGTGCATTTCGACAGGCCGTTTGTGTAGGAAGACgcGTTCGGGTCAGCTCCGGAACGGTAAgtttcgGTCTTCAGCtACTGTtTAGCGTAACATCCGCTGCTCTC
862	1	FBgn0003889	betaTub85D	GTCAGATAGCGACCATGTCGCGG	GTCAGATAGCGACCATGTCG	CTTCTGTGCATTTCGACAGGCCGTTTGTGTAGGAAGACgcGTTCGGTCAGATAGCGACCATGTCGgtttcgGTCTTCAGCtACTGTtTAGCGTAACATCCGCTGCTCTC
863	1	FBgn0003889	betaTub85D	ACTATCGCCGTAGTACGTTCCGG	ACTATCGCCGTAGTACGTTC	CTTCTGTGCATTTCGACAGGCCGTTTGTGTAGGAAGACgcGTTCGACTATCGCCGTAGTACGTTCgtttcgGTCTTCAGCtACTGTtTAGCGTAACATCCGCTGCTCTC
864	1	FBgn0003889	betaTub85D	TGTGCCACGCGCAATTCTCGTGG	TGTGCCACGCGCAATTCTCG	CTTCTGTGCATTTCGACAGGCCGTTTGTGTAGGAAGACgcGTTCGTGTGCCACGCGCAATTCTCGgtttcgGTCTTCAGCtACTGTtTAGCGTAACATCCGCTGCTCTC
865	1	FBgn0003964	usp	CATGAAGGGCACGGGACTCTCGG	CATGAAGGGCACGGGACTCT	CTTCTGTGCATTTCGACAGGCCGTTTGTGTAGGAAGACgcGTTCGCATGAAGGGCACGGGACTCTgtttcgGTCTTCAGCtACTGTtTAGCGTAACATCCGCTGCTCTC
866	1	FBgn0003964	usp	CATGATGCCGCACTTTGCCCAGG	CATGATGCCGCACTTTGCCC	CTTCTGTGCATTTCGACAGGCCGTTTGTGTAGGAAGACgcGTTCGCATGATGCCGCACTTTGCCCgtttcgGTCTTCAGCtACTGTtTAGCGTAACATCCGCTGCTCTC
867	1	FBgn0003964	usp	GACACGGCACCCTTGTAGTCCGG	GACACGGCACCCTTGTAGTC	CTTCTGTGCATTTCGACAGGCCGTTTGTGTAGGAAGACgcGTTCGGACACGGCACCCTTGTAGTCgtttcgGTCTTCAGCtACTGTtTAGCGTAACATCCGCTGCTCTC
868	1	FBgn0003964	usp	TCCTTTGAGCGACGATCACCGGG	TCCTTTGAGCGACGATCACC	CTTCTGTGCATTTCGACAGGCCGTTTGTGTAGGAAGACgcGTTCGTCCTTTGAGCGACGATCACCgtttcgGTCTTCAGCtACTGTtTAGCGTAACATCCGCTGCTCTC
869	1	FBgn0003964	usp	ATCGTTTCGCTGGATGACGGCGG	ATCGTTTCGCTGGATGACGG	CTTCTGTGCATTTCGACAGGCCGTTTGTGTAGGAAGACgcGTTCGATCGTTTCGCTGGATGACGGgtttcgGTCTTCAGCtACTGTtTAGCGTAACATCCGCTGCTCTC
870	1	FBgn0003964	usp	GCACCTCTGCTCTATTTGCGGGG	GCACCTCTGCTCTATTTGCG	CTTCTGTGCATTTCGACAGGCCGTTTGTGTAGGAAGACgcGTTCGGCACCTCTGCTCTATTTGCGgtttcgGTCTTCAGCtACTGTtTAGCGTAACATCCGCTGCTCTC
871	1	FBgn0003964	usp	GCGCTCGATCGAGAAATCCCTGG	GCGCTCGATCGAGAAATCCC	CTTCTGTGCATTTCGACAGGCCGTTTGTGTAGGAAGACgcGTTCGGCGCTCGATCGAGAAATCCCgtttcgGTCTTCAGCtACTGTtTAGCGTAACATCCGCTGCTCTC
872	1	FBgn0003964	usp	CGCGGCGCCCGCAATGCGGCGGG	CGCGGCGCCCGCAATGCGGC	CTTCTGTGCATTTCGACAGGCCGTTTGTGTAGGAAGACgcGTTCGCGCGGCGCCCGCAATGCGGCgtttcgGTCTTCAGCtACTGTtTAGCGTAACATCCGCTGCTCTC
873	1	FBgn0004087	Dhfr	CGGTAGTGGAGTCTACGAGGAGG	CGGTAGTGGAGTCTACGAGG	CTTCTGTGCATTTCGACAGGCCGTTTGTGTAGGAAGACgcGTTCGCGGTAGTGGAGTCTACGAGGgtttcgGTCTTCAGCtACTGTtTAGCGTAACATCCGCTGCTCTC
874	1	FBgn0004087	Dhfr	TGGCCTCGCCAAGGTGTCACCGG	TGGCCTCGCCAAGGTGTCAC	CTTCTGTGCATTTCGACAGGCCGTTTGTGTAGGAAGACgcGTTCGTGGCCTCGCCAAGGTGTCACgtttcgGTCTTCAGCtACTGTtTAGCGTAACATCCGCTGCTCTC
875	1	FBgn0004087	Dhfr	GCATCAGAGGCGATCTACCATGG	GCATCAGAGGCGATCTACCA	CTTCTGTGCATTTCGACAGGCCGTTTGTGTAGGAAGACgcGTTCGGCATCAGAGGCGATCTACCAgtttcgGTCTTCAGCtACTGTtTAGCGTAACATCCGCTGCTCTC
876	1	FBgn0004087	Dhfr	ATGTTCAGCCGATCGGGAAGAGG	ATGTTCAGCCGATCGGGAAG	CTTCTGTGCATTTCGACAGGCCGTTTGTGTAGGAAGACgcGTTCGATGTTCAGCCGATCGGGAAGgtttcgGTCTTCAGCtACTGTtTAGCGTAACATCCGCTGCTCTC
877	1	FBgn0004087	Dhfr	AGTGCTGAGCACCACACTTCAGG	AGTGCTGAGCACCACACTTC	CTTCTGTGCATTTCGACAGGCCGTTTGTGTAGGAAGACgcGTTCGAGTGCTGAGCACCACACTTCgtttcgGTCTTCAGCtACTGTtTAGCGTAACATCCGCTGCTCTC
878	1	FBgn0004087	Dhfr	CAGGAAAGTGATCTGCCCAAGGG	CAGGAAAGTGATCTGCCCAA	CTTCTGTGCATTTCGACAGGCCGTTTGTGTAGGAAGACgcGTTCGCAGGAAAGTGATCTGCCCAAgtttcgGTCTTCAGCtACTGTtTAGCGTAACATCCGCTGCTCTC
879	1	FBgn0004087	Dhfr	CTTCATGGCCGTCTCGAGATTGG	CTTCATGGCCGTCTCGAGAT	CTTCTGTGCATTTCGACAGGCCGTTTGTGTAGGAAGACgcGTTCGCTTCATGGCCGTCTCGAGATgtttcgGTCTTCAGCtACTGTtTAGCGTAACATCCGCTGCTCTC
880	1	FBgn0004087	Dhfr	GTGGCAGTTTGCGAGAATTTCGG	GTGGCAGTTTGCGAGAATTT	CTTCTGTGCATTTCGACAGGCCGTTTGTGTAGGAAGACgcGTTCGGTGGCAGTTTGCGAGAATTTgtttcgGTCTTCAGCtACTGTtTAGCGTAACATCCGCTGCTCTC
881	1	FBgn0004103	Pp1-87B	CAGTCCCGATTTGACCTCCATGG	CAGTCCCGATTTGACCTCCA	CTTCTGTGCATTTCGACAGGCCGTTTGTGTAGGAAGACgcGTTCGCAGTCCCGATTTGACCTCCAgtttcgGTCTTCAGCtACTGTtTAGCGTAACATCCGCTGCTCTC
882	1	FBgn0004103	Pp1-87B	CTCTCGGAGGGCGAGATCCGGGG	CTCTCGGAGGGCGAGATCCG	CTTCTGTGCATTTCGACAGGCCGTTTGTGTAGGAAGACgcGTTCGCTCTCGGAGGGCGAGATCCGgtttcgGTCTTCAGCtACTGTtTAGCGTAACATCCGCTGCTCTC
883	1	FBgn0004103	Pp1-87B	AGGTAAAAACGTACAGCTCTCGG	AGGTAAAAACGTACAGCTCT	CTTCTGTGCATTTCGACAGGCCGTTTGTGTAGGAAGACgcGTTCGAGGTAAAAACGTACAGCTCTgtttcgGTCTTCAGCtACTGTtTAGCGTAACATCCGCTGCTCTC
884	1	FBgn0004103	Pp1-87B	TAGCTTCACCTTCGGTGCCGAGG	TAGCTTCACCTTCGGTGCCG	CTTCTGTGCATTTCGACAGGCCGTTTGTGTAGGAAGACgcGTTCGTAGCTTCACCTTCGGTGCCGgtttcgGTCTTCAGCtACTGTtTAGCGTAACATCCGCTGCTCTC
885	1	FBgn0004103	Pp1-87B	GAAGATCTTCTCGTCGACAATGG	GAAGATCTTCTCGTCGACAA	CTTCTGTGCATTTCGACAGGCCGTTTGTGTAGGAAGACgcGTTCGGAAGATCTTCTCGTCGACAAgtttcgGTCTTCAGCtACTGTtTAGCGTAACATCCGCTGCTCTC
886	1	FBgn0004103	Pp1-87B	TCGCGACTTCTCGAGGTGCGTGG	TCGCGACTTCTCGAGGTGCG	CTTCTGTGCATTTCGACAGGCCGTTTGTGTAGGAAGACgcGTTCGTCGCGACTTCTCGAGGTGCGgtttcgGTCTTCAGCtACTGTtTAGCGTAACATCCGCTGCTCTC
887	1	FBgn0004103	Pp1-87B	GAGGCACCGTTGAAGATCTGCGG	GAGGCACCGTTGAAGATCTG	CTTCTGTGCATTTCGACAGGCCGTTTGTGTAGGAAGACgcGTTCGGAGGCACCGTTGAAGATCTGgtttcgGTCTTCAGCtACTGTtTAGCGTAACATCCGCTGCTCTC
888	1	FBgn0004103	Pp1-87B	CAGTCCCTGGTCGGGCACATCGG	CAGTCCCTGGTCGGGCACAT	CTTCTGTGCATTTCGACAGGCCGTTTGTGTAGGAAGACgcGTTCGCAGTCCCTGGTCGGGCACATgtttcgGTCTTCAGCtACTGTtTAGCGTAACATCCGCTGCTCTC
889	1	FBgn0004106	Cdk1	AGGTGCTACTGGGTTCACCCCGG	AGGTGCTACTGGGTTCACCC	CTTCTGTGCATTTCGACAGGCCGTTTGTGTAGGAAGACgcGTTCGAGGTGCTACTGGGTTCACCCgtttcgGTCTTCAGCtACTGTtTAGCGTAACATCCGCTGCTCTC
890	1	FBgn0004106	Cdk1	CTCCGGCGCTCTGTACCACAAGG	CTCCGGCGCTCTGTACCACA	CTTCTGTGCATTTCGACAGGCCGTTTGTGTAGGAAGACgcGTTCGCTCCGGCGCTCTGTACCACAgtttcgGTCTTCAGCtACTGTtTAGCGTAACATCCGCTGCTCTC
891	1	FBgn0004106	Cdk1	ATTCCTGTCCCGTCGATATCTGG	ATTCCTGTCCCGTCGATATC	CTTCTGTGCATTTCGACAGGCCGTTTGTGTAGGAAGACgcGTTCGATTCCTGTCCCGTCGATATCgtttcgGTCTTCAGCtACTGTtTAGCGTAACATCCGCTGCTCTC
892	1	FBgn0004106	Cdk1	CTCCGCGAATATGCATCCAATGG	CTCCGCGAATATGCATCCAA	CTTCTGTGCATTTCGACAGGCCGTTTGTGTAGGAAGACgcGTTCGCTCCGCGAATATGCATCCAAgtttcgGTCTTCAGCtACTGTtTAGCGTAACATCCGCTGCTCTC
893	1	FBgn0004106	Cdk1	AAGGGTCGCAACCGCCTGACGGG	AAGGGTCGCAACCGCCTGAC	CTTCTGTGCATTTCGACAGGCCGTTTGTGTAGGAAGACgcGTTCGAAGGGTCGCAACCGCCTGACgtttcgGTCTTCAGCtACTGTtTAGCGTAACATCCGCTGCTCTC
894	1	FBgn0004106	Cdk1	ACGAGAAAGCCGCTATTCCAGGG	ACGAGAAAGCCGCTATTCCA	CTTCTGTGCATTTCGACAGGCCGTTTGTGTAGGAAGACgcGTTCGACGAGAAAGCCGCTATTCCAgtttcgGTCTTCAGCtACTGTtTAGCGTAACATCCGCTGCTCTC
895	1	FBgn0004106	Cdk1	CGCACGAGATTGTTACCTTGTGG	CGCACGAGATTGTTACCTTG	CTTCTGTGCATTTCGACAGGCCGTTTGTGTAGGAAGACgcGTTCGCGCACGAGATTGTTACCTTGgtttcgGTCTTCAGCtACTGTtTAGCGTAACATCCGCTGCTCTC
896	1	FBgn0004106	Cdk1	CACATATGGCGTGGTGTATAAGG	CACATATGGCGTGGTGTATA	CTTCTGTGCATTTCGACAGGCCGTTTGTGTAGGAAGACgcGTTCGCACATATGGCGTGGTGTATAgtttcgGTCTTCAGCtACTGTtTAGCGTAACATCCGCTGCTCTC
897	1	FBgn0004107	Cdk2	GGGCACGAAATTCTACTCCACGG	GGGCACGAAATTCTACTCCA	CTTCTGTGCATTTCGACAGGCCGTTTGTGTAGGAAGACgcGTTCGGGGCACGAAATTCTACTCCAgtttcgGTCTTCAGCtACTGTtTAGCGTAACATCCGCTGCTCTC
898	1	FBgn0004107	Cdk2	TGATCGATCTCGCTGTCTCCAGG	TGATCGATCTCGCTGTCTCC	CTTCTGTGCATTTCGACAGGCCGTTTGTGTAGGAAGACgcGTTCGTGATCGATCTCGCTGTCTCCgtttcgGTCTTCAGCtACTGTtTAGCGTAACATCCGCTGCTCTC
899	1	FBgn0004107	Cdk2	CTATTTGACGTAGTCATTTCCGG	CTATTTGACGTAGTCATTTC	CTTCTGTGCATTTCGACAGGCCGTTTGTGTAGGAAGACgcGTTCGCTATTTGACGTAGTCATTTCgtttcgGTCTTCAGCtACTGTtTAGCGTAACATCCGCTGCTCTC
900	1	FBgn0004107	Cdk2	TCTCTGGAGCTCGGTACCAGAGG	TCTCTGGAGCTCGGTACCAG	CTTCTGTGCATTTCGACAGGCCGTTTGTGTAGGAAGACgcGTTCGTCTCTGGAGCTCGGTACCAGgtttcgGTCTTCAGCtACTGTtTAGCGTAACATCCGCTGCTCTC
901	1	FBgn0004107	Cdk2	CAGCAGGGAGATCTCTCGAATGG	CAGCAGGGAGATCTCTCGAA	CTTCTGTGCATTTCGACAGGCCGTTTGTGTAGGAAGACgcGTTCGCAGCAGGGAGATCTCTCGAAgtttcgGTCTTCAGCtACTGTtTAGCGTAACATCCGCTGCTCTC
902	1	FBgn0004107	Cdk2	GCGTTGAAAGTTATCTAGAATGG	GCGTTGAAAGTTATCTAGAA	CTTCTGTGCATTTCGACAGGCCGTTTGTGTAGGAAGACgcGTTCGGCGTTGAAAGTTATCTAGAAgtttcgGTCTTCAGCtACTGTtTAGCGTAACATCCGCTGCTCTC
903	1	FBgn0004107	Cdk2	TATCATGTACAGATTGTTGCCGG	TATCATGTACAGATTGTTGC	CTTCTGTGCATTTCGACAGGCCGTTTGTGTAGGAAGACgcGTTCGTATCATGTACAGATTGTTGCgtttcgGTCTTCAGCtACTGTtTAGCGTAACATCCGCTGCTCTC
904	1	FBgn0004107	Cdk2	CGTGTCTACGAGAAGGTTCTGGG	CGTGTCTACGAGAAGGTTCT	CTTCTGTGCATTTCGACAGGCCGTTTGTGTAGGAAGACgcGTTCGCGTGTCTACGAGAAGGTTCTgtttcgGTCTTCAGCtACTGTtTAGCGTAACATCCGCTGCTCTC
905	1	FBgn0004177	mts	CGTGGCGCCGGTTACACCTTTGG	CGTGGCGCCGGTTACACCTT	CTTCTGTGCATTTCGACAGGCCGTTTGTGTAGGAAGACgcGTTCGCGTGGCGCCGGTTACACCTTgtttcgGTCTTCAGCtACTGTtTAGCGTAACATCCGCTGCTCTC
906	1	FBgn0004177	mts	CATCTCCGCACACTGTCACCGGG	CATCTCCGCACACTGTCACC	CTTCTGTGCATTTCGACAGGCCGTTTGTGTAGGAAGACgcGTTCGCATCTCCGCACACTGTCACCgtttcgGTCTTCAGCtACTGTtTAGCGTAACATCCGCTGCTCTC
907	1	FBgn0004177	mts	GGACCGTGGATACTACTCCGTGG	GGACCGTGGATACTACTCCG	CTTCTGTGCATTTCGACAGGCCGTTTGTGTAGGAAGACgcGTTCGGGACCGTGGATACTACTCCGgtttcgGTCTTCAGCtACTGTtTAGCGTAACATCCGCTGCTCTC
908	1	FBgn0004177	mts	CTTGCAGGAGGTTCCGCACGAGG	CTTGCAGGAGGTTCCGCACG	CTTCTGTGCATTTCGACAGGCCGTTTGTGTAGGAAGACgcGTTCGCTTGCAGGAGGTTCCGCACGgtttcgGTCTTCAGCtACTGTtTAGCGTAACATCCGCTGCTCTC
909	1	FBgn0004177	mts	CCCCAGCCACCCCTGTCATCGGG	CCCCAGCCACCCCTGTCATC	CTTCTGTGCATTTCGACAGGCCGTTTGTGTAGGAAGACgcGTTCGCCCCAGCCACCCCTGTCATCgtttcgGTCTTCAGCtACTGTtTAGCGTAACATCCGCTGCTCTC
910	1	FBgn0004177	mts	AGTTCGCACCCTCTGCGACAAGG	AGTTCGCACCCTCTGCGACA	CTTCTGTGCATTTCGACAGGCCGTTTGTGTAGGAAGACgcGTTCGAGTTCGCACCCTCTGCGACAgtttcgGTCTTCAGCtACTGTtTAGCGTAACATCCGCTGCTCTC
911	1	FBgn0004177	mts	CCGGATAGGCGGCAAGTCTCCGG	CCGGATAGGCGGCAAGTCTC	CTTCTGTGCATTTCGACAGGCCGTTTGTGTAGGAAGACgcGTTCGCCGGATAGGCGGCAAGTCTCgtttcgGTCTTCAGCtACTGTtTAGCGTAACATCCGCTGCTCTC
912	1	FBgn0004177	mts	CAACAAAAGATCTTGATCAATGG	CAACAAAAGATCTTGATCAA	CTTCTGTGCATTTCGACAGGCCGTTTGTGTAGGAAGACgcGTTCGCAACAAAAGATCTTGATCAAgtttcgGTCTTCAGCtACTGTtTAGCGTAACATCCGCTGCTCTC
913	1	FBgn0004242	Syt1	GAGTGCTACCACAGAGGCTCAGG	GAGTGCTACCACAGAGGCTC	CTTCTGTGCATTTCGACAGGCCGTTTGTGTAGGAAGACgcGTTCGGAGTGCTACCACAGAGGCTCgtttcgGTCTTCAGCtACTGTtTAGCGTAACATCCGCTGCTCTC
914	1	FBgn0004242	Syt1	CGAGGTGATCGCGGAGCGCACGG	CGAGGTGATCGCGGAGCGCA	CTTCTGTGCATTTCGACAGGCCGTTTGTGTAGGAAGACgcGTTCGCGAGGTGATCGCGGAGCGCAgtttcgGTCTTCAGCtACTGTtTAGCGTAACATCCGCTGCTCTC
915	1	FBgn0004242	Syt1	CTTCTTACCCTTTCCATCTTTGG	CTTCTTACCCTTTCCATCTT	CTTCTGTGCATTTCGACAGGCCGTTTGTGTAGGAAGACgcGTTCGCTTCTTACCCTTTCCATCTTgtttcgGTCTTCAGCtACTGTtTAGCGTAACATCCGCTGCTCTC
916	1	FBgn0004242	Syt1	GTTGTTGGGATCGGCGTACAAGG	GTTGTTGGGATCGGCGTACA	CTTCTGTGCATTTCGACAGGCCGTTTGTGTAGGAAGACgcGTTCGGTTGTTGGGATCGGCGTACAgtttcgGTCTTCAGCtACTGTtTAGCGTAACATCCGCTGCTCTC
917	1	FBgn0004242	Syt1	GCTGCCCACATGGGGCGTGGTGG	GCTGCCCACATGGGGCGTGG	CTTCTGTGCATTTCGACAGGCCGTTTGTGTAGGAAGACgcGTTCGGCTGCCCACATGGGGCGTGGgtttcgGTCTTCAGCtACTGTtTAGCGTAACATCCGCTGCTCTC
918	1	FBgn0004242	Syt1	CAGTCAAAGAATCGCACAGGTGG	CAGTCAAAGAATCGCACAGG	CTTCTGTGCATTTCGACAGGCCGTTTGTGTAGGAAGACgcGTTCGCAGTCAAAGAATCGCACAGGgtttcgGTCTTCAGCtACTGTtTAGCGTAACATCCGCTGCTCTC
919	1	FBgn0004242	Syt1	GATCACCGGCACTGCGGTGGTGG	GATCACCGGCACTGCGGTGG	CTTCTGTGCATTTCGACAGGCCGTTTGTGTAGGAAGACgcGTTCGGATCACCGGCACTGCGGTGGgtttcgGTCTTCAGCtACTGTtTAGCGTAACATCCGCTGCTCTC
920	1	FBgn0004242	Syt1	GGTGCTCGCCGAGAAGGCGGCGG	GGTGCTCGCCGAGAAGGCGG	CTTCTGTGCATTTCGACAGGCCGTTTGTGTAGGAAGACgcGTTCGGGTGCTCGCCGAGAAGGCGGgtttcgGTCTTCAGCtACTGTtTAGCGTAACATCCGCTGCTCTC
921	1	FBgn0004363	porin	CCAGCTTGTCCGAAGTGCGTTGG	CCAGCTTGTCCGAAGTGCGT	CTTCTGTGCATTTCGACAGGCCGTTTGTGTAGGAAGACgcGTTCGCCAGCTTGTCCGAAGTGCGTgtttcgGTCTTCAGCtACTGTtTAGCGTAACATCCGCTGCTCTC
922	1	FBgn0004363	porin	GTTGTGTGTCAAATGCGGTCTGG	GTTGTGTGTCAAATGCGGTC	CTTCTGTGCATTTCGACAGGCCGTTTGTGTAGGAAGACgcGTTCGGTTGTGTGTCAAATGCGGTCgtttcgGTCTTCAGCtACTGTtTAGCGTAACATCCGCTGCTCTC
923	1	FBgn0004363	porin	GCTTGGCTACCAGGGATGGTTGG	GCTTGGCTACCAGGGATGGT	CTTCTGTGCATTTCGACAGGCCGTTTGTGTAGGAAGACgcGTTCGGCTTGGCTACCAGGGATGGTgtttcgGTCTTCAGCtACTGTtTAGCGTAACATCCGCTGCTCTC
924	1	FBgn0004363	porin	ATGTGGGTGTACAGCTGTCGTGG	ATGTGGGTGTACAGCTGTCG	CTTCTGTGCATTTCGACAGGCCGTTTGTGTAGGAAGACgcGTTCGATGTGGGTGTACAGCTGTCGgtttcgGTCTTCAGCtACTGTtTAGCGTAACATCCGCTGCTCTC
925	1	FBgn0004363	porin	GTGCAGAACAAAGTCCTTGGTGG	GTGCAGAACAAAGTCCTTGG	CTTCTGTGCATTTCGACAGGCCGTTTGTGTAGGAAGACgcGTTCGGTGCAGAACAAAGTCCTTGGgtttcgGTCTTCAGCtACTGTtTAGCGTAACATCCGCTGCTCTC
926	1	FBgn0004363	porin	GTTGAACTCAATGCCCGACGAGG	GTTGAACTCAATGCCCGACG	CTTCTGTGCATTTCGACAGGCCGTTTGTGTAGGAAGACgcGTTCGGTTGAACTCAATGCCCGACGgtttcgGTCTTCAGCtACTGTtTAGCGTAACATCCGCTGCTCTC
927	1	FBgn0004363	porin	GGTCTGAAGCTGTCCCTGGAGGG	GGTCTGAAGCTGTCCCTGGA	CTTCTGTGCATTTCGACAGGCCGTTTGTGTAGGAAGACgcGTTCGGGTCTGAAGCTGTCCCTGGAgtttcgGTCTTCAGCtACTGTtTAGCGTAACATCCGCTGCTCTC
928	1	FBgn0004363	porin	TGAGAACGTCAAGGCCGATTCGG	TGAGAACGTCAAGGCCGATT	CTTCTGTGCATTTCGACAGGCCGTTTGTGTAGGAAGACgcGTTCGTGAGAACGTCAAGGCCGATTgtttcgGTCTTCAGCtACTGTtTAGCGTAACATCCGCTGCTCTC
929	1	FBgn0004367	mei-41	GAGCTCAGTCAGGGGCCGCCAGG	GAGCTCAGTCAGGGGCCGCC	CTTCTGTGCATTTCGACAGGCCGTTTGTGTAGGAAGACgcGTTCGGAGCTCAGTCAGGGGCCGCCgtttcgGTCTTCAGCtACTGTtTAGCGTAACATCCGCTGCTCTC
930	1	FBgn0004367	mei-41	GATTGACTACCTCCCATCCTCGG	GATTGACTACCTCCCATCCT	CTTCTGTGCATTTCGACAGGCCGTTTGTGTAGGAAGACgcGTTCGGATTGACTACCTCCCATCCTgtttcgGTCTTCAGCtACTGTtTAGCGTAACATCCGCTGCTCTC
931	1	FBgn0004367	mei-41	CAATCCCTTAAGGTCCAGATGGG	CAATCCCTTAAGGTCCAGAT	CTTCTGTGCATTTCGACAGGCCGTTTGTGTAGGAAGACgcGTTCGCAATCCCTTAAGGTCCAGATgtttcgGTCTTCAGCtACTGTtTAGCGTAACATCCGCTGCTCTC
932	1	FBgn0004367	mei-41	TTAGAATCTATCGTCTCGGGTGG	TTAGAATCTATCGTCTCGGG	CTTCTGTGCATTTCGACAGGCCGTTTGTGTAGGAAGACgcGTTCGTTAGAATCTATCGTCTCGGGgtttcgGTCTTCAGCtACTGTtTAGCGTAACATCCGCTGCTCTC
933	1	FBgn0004367	mei-41	TCGAGCGCGCTAAGCTTCTGTGG	TCGAGCGCGCTAAGCTTCTG	CTTCTGTGCATTTCGACAGGCCGTTTGTGTAGGAAGACgcGTTCGTCGAGCGCGCTAAGCTTCTGgtttcgGTCTTCAGCtACTGTtTAGCGTAACATCCGCTGCTCTC
934	1	FBgn0004367	mei-41	TCAGAGTTACTCTGGCGCCTGGG	TCAGAGTTACTCTGGCGCCT	CTTCTGTGCATTTCGACAGGCCGTTTGTGTAGGAAGACgcGTTCGTCAGAGTTACTCTGGCGCCTgtttcgGTCTTCAGCtACTGTtTAGCGTAACATCCGCTGCTCTC
935	1	FBgn0004367	mei-41	GCACTCGGCGAAGCACTGATCGG	GCACTCGGCGAAGCACTGAT	CTTCTGTGCATTTCGACAGGCCGTTTGTGTAGGAAGACgcGTTCGGCACTCGGCGAAGCACTGATgtttcgGTCTTCAGCtACTGTtTAGCGTAACATCCGCTGCTCTC
936	1	FBgn0004367	mei-41	CACGGCTCCCTCCACAGAATCGG	CACGGCTCCCTCCACAGAAT	CTTCTGTGCATTTCGACAGGCCGTTTGTGTAGGAAGACgcGTTCGCACGGCTCCCTCCACAGAATgtttcgGTCTTCAGCtACTGTtTAGCGTAACATCCGCTGCTCTC
937	1	FBgn0004368	Ptp4E	CAGTGATACCGTCATAGTGGCGG	CAGTGATACCGTCATAGTGG	CTTCTGTGCATTTCGACAGGCCGTTTGTGTAGGAAGACgcGTTCGCAGTGATACCGTCATAGTGGgtttcgGTCTTCAGCtACTGTtTAGCGTAACATCCGCTGCTCTC
938	1	FBgn0004368	Ptp4E	TTTCCCTGGGTAGCATTCACCGG	TTTCCCTGGGTAGCATTCAC	CTTCTGTGCATTTCGACAGGCCGTTTGTGTAGGAAGACgcGTTCGTTTCCCTGGGTAGCATTCACgtttcgGTCTTCAGCtACTGTtTAGCGTAACATCCGCTGCTCTC
939	1	FBgn0004368	Ptp4E	ATTTAGCACGCGCTCCGGTACGG	ATTTAGCACGCGCTCCGGTA	CTTCTGTGCATTTCGACAGGCCGTTTGTGTAGGAAGACgcGTTCGATTTAGCACGCGCTCCGGTAgtttcgGTCTTCAGCtACTGTtTAGCGTAACATCCGCTGCTCTC
940	1	FBgn0004368	Ptp4E	CATAACGCGCTACACACGTCCGG	CATAACGCGCTACACACGTC	CTTCTGTGCATTTCGACAGGCCGTTTGTGTAGGAAGACgcGTTCGCATAACGCGCTACACACGTCgtttcgGTCTTCAGCtACTGTtTAGCGTAACATCCGCTGCTCTC
941	1	FBgn0004368	Ptp4E	GCTACTGCAATGGTCCGCTGCGG	GCTACTGCAATGGTCCGCTG	CTTCTGTGCATTTCGACAGGCCGTTTGTGTAGGAAGACgcGTTCGGCTACTGCAATGGTCCGCTGgtttcgGTCTTCAGCtACTGTtTAGCGTAACATCCGCTGCTCTC
942	1	FBgn0004368	Ptp4E	TTTGGGCTACGGTGCCGAACGGG	TTTGGGCTACGGTGCCGAAC	CTTCTGTGCATTTCGACAGGCCGTTTGTGTAGGAAGACgcGTTCGTTTGGGCTACGGTGCCGAACgtttcgGTCTTCAGCtACTGTtTAGCGTAACATCCGCTGCTCTC
943	1	FBgn0004368	Ptp4E	AGCGGTCAGCGTTTGGTAACTGG	AGCGGTCAGCGTTTGGTAAC	CTTCTGTGCATTTCGACAGGCCGTTTGTGTAGGAAGACgcGTTCGAGCGGTCAGCGTTTGGTAACgtttcgGTCTTCAGCtACTGTtTAGCGTAACATCCGCTGCTCTC
944	1	FBgn0004368	Ptp4E	AATACAGAGATTACGCTGCAGGG	AATACAGAGATTACGCTGCA	CTTCTGTGCATTTCGACAGGCCGTTTGTGTAGGAAGACgcGTTCGAATACAGAGATTACGCTGCAgtttcgGTCTTCAGCtACTGTtTAGCGTAACATCCGCTGCTCTC
945	1	FBgn0004369	Ptp99A	CTGCACGCGGACGGGGACATTGG	CTGCACGCGGACGGGGACAT	CTTCTGTGCATTTCGACAGGCCGTTTGTGTAGGAAGACgcGTTCGCTGCACGCGGACGGGGACATgtttcgGTCTTCAGCtACTGTtTAGCGTAACATCCGCTGCTCTC
946	1	FBgn0004369	Ptp99A	CGTAGTCGTCCTGTATCGACTGG	CGTAGTCGTCCTGTATCGAC	CTTCTGTGCATTTCGACAGGCCGTTTGTGTAGGAAGACgcGTTCGCGTAGTCGTCCTGTATCGACgtttcgGTCTTCAGCtACTGTtTAGCGTAACATCCGCTGCTCTC
947	1	FBgn0004369	Ptp99A	CGGGTCGTCCAGATAGTAGTAGG	CGGGTCGTCCAGATAGTAGT	CTTCTGTGCATTTCGACAGGCCGTTTGTGTAGGAAGACgcGTTCGCGGGTCGTCCAGATAGTAGTgtttcgGTCTTCAGCtACTGTtTAGCGTAACATCCGCTGCTCTC
948	1	FBgn0004369	Ptp99A	CTTGACCTGGATTACGCCATAGG	CTTGACCTGGATTACGCCAT	CTTCTGTGCATTTCGACAGGCCGTTTGTGTAGGAAGACgcGTTCGCTTGACCTGGATTACGCCATgtttcgGTCTTCAGCtACTGTtTAGCGTAACATCCGCTGCTCTC
949	1	FBgn0004369	Ptp99A	AAGCACGGGTAGGGGATGATCGG	AAGCACGGGTAGGGGATGAT	CTTCTGTGCATTTCGACAGGCCGTTTGTGTAGGAAGACgcGTTCGAAGCACGGGTAGGGGATGATgtttcgGTCTTCAGCtACTGTtTAGCGTAACATCCGCTGCTCTC
950	1	FBgn0004369	Ptp99A	CGTTGACGGGCACAGCCGCTCGG	CGTTGACGGGCACAGCCGCT	CTTCTGTGCATTTCGACAGGCCGTTTGTGTAGGAAGACgcGTTCGCGTTGACGGGCACAGCCGCTgtttcgGTCTTCAGCtACTGTtTAGCGTAACATCCGCTGCTCTC
951	1	FBgn0004369	Ptp99A	CATGCCTTCATCGGCACCCAGGG	CATGCCTTCATCGGCACCCA	CTTCTGTGCATTTCGACAGGCCGTTTGTGTAGGAAGACgcGTTCGCATGCCTTCATCGGCACCCAgtttcgGTCTTCAGCtACTGTtTAGCGTAACATCCGCTGCTCTC
952	1	FBgn0004369	Ptp99A	GGTGTCGGGCAATGGACCCTGGG	GGTGTCGGGCAATGGACCCT	CTTCTGTGCATTTCGACAGGCCGTTTGTGTAGGAAGACgcGTTCGGGTGTCGGGCAATGGACCCTgtttcgGTCTTCAGCtACTGTtTAGCGTAACATCCGCTGCTCTC
953	1	FBgn0004370	Ptp10D	GTTAAGGTGCGGGCGTTCACCGG	GTTAAGGTGCGGGCGTTCAC	CTTCTGTGCATTTCGACAGGCCGTTTGTGTAGGAAGACgcGTTCGGTTAAGGTGCGGGCGTTCACgtttcgGTCTTCAGCtACTGTtTAGCGTAACATCCGCTGCTCTC
954	1	FBgn0004370	Ptp10D	GTCACAGTTCTCCGTACCGATGG	GTCACAGTTCTCCGTACCGA	CTTCTGTGCATTTCGACAGGCCGTTTGTGTAGGAAGACgcGTTCGGTCACAGTTCTCCGTACCGAgtttcgGTCTTCAGCtACTGTtTAGCGTAACATCCGCTGCTCTC
955	1	FBgn0004370	Ptp10D	CAACGACAATATGTCCCTGCCGG	CAACGACAATATGTCCCTGC	CTTCTGTGCATTTCGACAGGCCGTTTGTGTAGGAAGACgcGTTCGCAACGACAATATGTCCCTGCgtttcgGTCTTCAGCtACTGTtTAGCGTAACATCCGCTGCTCTC
956	1	FBgn0004370	Ptp10D	CAATTGCCGTAAGACGACCAAGG	CAATTGCCGTAAGACGACCA	CTTCTGTGCATTTCGACAGGCCGTTTGTGTAGGAAGACgcGTTCGCAATTGCCGTAAGACGACCAgtttcgGTCTTCAGCtACTGTtTAGCGTAACATCCGCTGCTCTC
957	1	FBgn0004370	Ptp10D	CGATGGGGCCTCCTATCGACTGG	CGATGGGGCCTCCTATCGAC	CTTCTGTGCATTTCGACAGGCCGTTTGTGTAGGAAGACgcGTTCGCGATGGGGCCTCCTATCGACgtttcgGTCTTCAGCtACTGTtTAGCGTAACATCCGCTGCTCTC
958	1	FBgn0004370	Ptp10D	AGTAGTTGCGACCGGGTAGCAGG	AGTAGTTGCGACCGGGTAGC	CTTCTGTGCATTTCGACAGGCCGTTTGTGTAGGAAGACgcGTTCGAGTAGTTGCGACCGGGTAGCgtttcgGTCTTCAGCtACTGTtTAGCGTAACATCCGCTGCTCTC
959	1	FBgn0004370	Ptp10D	GTACGGATCTATGGCCTGATAGG	GTACGGATCTATGGCCTGAT	CTTCTGTGCATTTCGACAGGCCGTTTGTGTAGGAAGACgcGTTCGGTACGGATCTATGGCCTGATgtttcgGTCTTCAGCtACTGTtTAGCGTAACATCCGCTGCTCTC
960	1	FBgn0004370	Ptp10D	GATAGTTAACGGCACCGTAATGG	GATAGTTAACGGCACCGTAA	CTTCTGTGCATTTCGACAGGCCGTTTGTGTAGGAAGACgcGTTCGGATAGTTAACGGCACCGTAAgtttcgGTCTTCAGCtACTGTtTAGCGTAACATCCGCTGCTCTC
961	1	FBgn0004373	fwd	GCCTCGAACCGTCTCGAAGCAGG	GCCTCGAACCGTCTCGAAGC	CTTCTGTGCATTTCGACAGGCCGTTTGTGTAGGAAGACgcGTTCGGCCTCGAACCGTCTCGAAGCgtttcgGTCTTCAGCtACTGTtTAGCGTAACATCCGCTGCTCTC
962	1	FBgn0004373	fwd	CACCTCGTGGCCTTCCAAAGCGG	CACCTCGTGGCCTTCCAAAG	CTTCTGTGCATTTCGACAGGCCGTTTGTGTAGGAAGACgcGTTCGCACCTCGTGGCCTTCCAAAGgtttcgGTCTTCAGCtACTGTtTAGCGTAACATCCGCTGCTCTC
963	1	FBgn0004373	fwd	GAAGCCAGACTCTAGCGGGCAGG	GAAGCCAGACTCTAGCGGGC	CTTCTGTGCATTTCGACAGGCCGTTTGTGTAGGAAGACgcGTTCGGAAGCCAGACTCTAGCGGGCgtttcgGTCTTCAGCtACTGTtTAGCGTAACATCCGCTGCTCTC
964	1	FBgn0004373	fwd	ACGTCAGCCCTGTCCCCACCAGG	ACGTCAGCCCTGTCCCCACC	CTTCTGTGCATTTCGACAGGCCGTTTGTGTAGGAAGACgcGTTCGACGTCAGCCCTGTCCCCACCgtttcgGTCTTCAGCtACTGTtTAGCGTAACATCCGCTGCTCTC
965	1	FBgn0004373	fwd	CATAACGCGATAGCGTGTTCGGG	CATAACGCGATAGCGTGTTC	CTTCTGTGCATTTCGACAGGCCGTTTGTGTAGGAAGACgcGTTCGCATAACGCGATAGCGTGTTCgtttcgGTCTTCAGCtACTGTtTAGCGTAACATCCGCTGCTCTC
966	1	FBgn0004373	fwd	CTGACTGTCCCTGAGTGATCAGG	CTGACTGTCCCTGAGTGATC	CTTCTGTGCATTTCGACAGGCCGTTTGTGTAGGAAGACgcGTTCGCTGACTGTCCCTGAGTGATCgtttcgGTCTTCAGCtACTGTtTAGCGTAACATCCGCTGCTCTC
967	1	FBgn0004373	fwd	GACCTCAAGTCTGCAGGTACTGG	GACCTCAAGTCTGCAGGTAC	CTTCTGTGCATTTCGACAGGCCGTTTGTGTAGGAAGACgcGTTCGGACCTCAAGTCTGCAGGTACgtttcgGTCTTCAGCtACTGTtTAGCGTAACATCCGCTGCTCTC
968	1	FBgn0004373	fwd	TTCTACGTATATGATATAGGGGG	TTCTACGTATATGATATAGG	CTTCTGTGCATTTCGACAGGCCGTTTGTGTAGGAAGACgcGTTCGTTCTACGTATATGATATAGGgtttcgGTCTTCAGCtACTGTtTAGCGTAACATCCGCTGCTCTC
969	1	FBgn0004428	LysE	TCTGGGCGCAACGAACGGAGTGG	TCTGGGCGCAACGAACGGAG	CTTCTGTGCATTTCGACAGGCCGTTTGTGTAGGAAGACgcGTTCGTCTGGGCGCAACGAACGGAGgtttcgGTCTTCAGCtACTGTtTAGCGTAACATCCGCTGCTCTC
970	1	FBgn0004428	LysE	TCCTGCTCTTGGTCGCACCTTGG	TCCTGCTCTTGGTCGCACCT	CTTCTGTGCATTTCGACAGGCCGTTTGTGTAGGAAGACgcGTTCGTCCTGCTCTTGGTCGCACCTgtttcgGTCTTCAGCtACTGTtTAGCGTAACATCCGCTGCTCTC
971	1	FBgn0004428	LysE	CGTTCTGGTTGCCCTGGCTATGG	CGTTCTGGTTGCCCTGGCTA	CTTCTGTGCATTTCGACAGGCCGTTTGTGTAGGAAGACgcGTTCGCGTTCTGGTTGCCCTGGCTAgtttcgGTCTTCAGCtACTGTtTAGCGTAACATCCGCTGCTCTC
972	1	FBgn0004428	LysE	GTTCTCAGGACCCACCACTCCGG	GTTCTCAGGACCCACCACTC	CTTCTGTGCATTTCGACAGGCCGTTTGTGTAGGAAGACgcGTTCGGTTCTCAGGACCCACCACTCgtttcgGTCTTCAGCtACTGTtTAGCGTAACATCCGCTGCTCTC
973	1	FBgn0004428	LysE	GCTCAATCCGCACTCGTTGTAGG	GCTCAATCCGCACTCGTTGT	CTTCTGTGCATTTCGACAGGCCGTTTGTGTAGGAAGACgcGTTCGGCTCAATCCGCACTCGTTGTgtttcgGTCTTCAGCtACTGTtTAGCGTAACATCCGCTGCTCTC
974	1	FBgn0004428	LysE	ACCAGTAGTAGTTGTTGATCTGG	ACCAGTAGTAGTTGTTGATC	CTTCTGTGCATTTCGACAGGCCGTTTGTGTAGGAAGACgcGTTCGACCAGTAGTAGTTGTTGATCgtttcgGTCTTCAGCtACTGTtTAGCGTAACATCCGCTGCTCTC
975	1	FBgn0004428	LysE	CGGACCATCCCTGCTGGCTAAGG	CGGACCATCCCTGCTGGCTA	CTTCTGTGCATTTCGACAGGCCGTTTGTGTAGGAAGACgcGTTCGCGGACCATCCCTGCTGGCTAgtttcgGTCTTCAGCtACTGTtTAGCGTAACATCCGCTGCTCTC
976	1	FBgn0004428	LysE	GGATGGTTGCCGTCCATCGATGG	GGATGGTTGCCGTCCATCGA	CTTCTGTGCATTTCGACAGGCCGTTTGTGTAGGAAGACgcGTTCGGGATGGTTGCCGTCCATCGAgtttcgGTCTTCAGCtACTGTtTAGCGTAACATCCGCTGCTCTC
977	1	FBgn0004429	LysP	CCTATCCATCGTTCGGGCCTGGG	CCTATCCATCGTTCGGGCCT	CTTCTGTGCATTTCGACAGGCCGTTTGTGTAGGAAGACgcGTTCGCCTATCCATCGTTCGGGCCTgtttcgGTCTTCAGCtACTGTtTAGCGTAACATCCGCTGCTCTC
978	1	FBgn0004429	LysP	GTTGGCCGGTCCAACGACGCCGG	GTTGGCCGGTCCAACGACGC	CTTCTGTGCATTTCGACAGGCCGTTTGTGTAGGAAGACgcGTTCGGTTGGCCGGTCCAACGACGCgtttcgGTCTTCAGCtACTGTtTAGCGTAACATCCGCTGCTCTC
979	1	FBgn0004429	LysP	CTGGGCGATGCAGGTCCACTTGG	CTGGGCGATGCAGGTCCACT	CTTCTGTGCATTTCGACAGGCCGTTTGTGTAGGAAGACgcGTTCGCTGGGCGATGCAGGTCCACTgtttcgGTCTTCAGCtACTGTtTAGCGTAACATCCGCTGCTCTC
980	1	FBgn0004429	LysP	TAGGAGAAGCGTCCGTCGGCCGG	TAGGAGAAGCGTCCGTCGGC	CTTCTGTGCATTTCGACAGGCCGTTTGTGTAGGAAGACgcGTTCGTAGGAGAAGCGTCCGTCGGCgtttcgGTCTTCAGCtACTGTtTAGCGTAACATCCGCTGCTCTC
981	1	FBgn0004429	LysP	CACGAGAGTTCCTTCCGCACCGG	CACGAGAGTTCCTTCCGCAC	CTTCTGTGCATTTCGACAGGCCGTTTGTGTAGGAAGACgcGTTCGCACGAGAGTTCCTTCCGCACgtttcgGTCTTCAGCtACTGTtTAGCGTAACATCCGCTGCTCTC
982	1	FBgn0004429	LysP	TGGTGATGTCGTCGGTTAGGAGG	TGGTGATGTCGTCGGTTAGG	CTTCTGTGCATTTCGACAGGCCGTTTGTGTAGGAAGACgcGTTCGTGGTGATGTCGTCGGTTAGGgtttcgGTCTTCAGCtACTGTtTAGCGTAACATCCGCTGCTCTC
983	1	FBgn0004429	LysP	GGGCGTTCCCCGGGACCAGCTGG	GGGCGTTCCCCGGGACCAGC	CTTCTGTGCATTTCGACAGGCCGTTTGTGTAGGAAGACgcGTTCGGGGCGTTCCCCGGGACCAGCgtttcgGTCTTCAGCtACTGTtTAGCGTAACATCCGCTGCTCTC
984	1	FBgn0004429	LysP	AGCCAGGGAGATGTCCAAACTGG	AGCCAGGGAGATGTCCAAAC	CTTCTGTGCATTTCGACAGGCCGTTTGTGTAGGAAGACgcGTTCGAGCCAGGGAGATGTCCAAACgtttcgGTCTTCAGCtACTGTtTAGCGTAACATCCGCTGCTCTC
985	1	FBgn0004432	Cyp1	GTTTCGGCACAGGTCGGCAGCGG	GTTTCGGCACAGGTCGGCAG	CTTCTGTGCATTTCGACAGGCCGTTTGTGTAGGAAGACgcGTTCGGTTTCGGCACAGGTCGGCAGgtttcgGTCTTCAGCtACTGTtTAGCGTAACATCCGCTGCTCTC
986	1	FBgn0004432	Cyp1	ACCGAGGGGCTCGTTGTCGGCGG	ACCGAGGGGCTCGTTGTCGG	CTTCTGTGCATTTCGACAGGCCGTTTGTGTAGGAAGACgcGTTCGACCGAGGGGCTCGTTGTCGGgtttcgGTCTTCAGCtACTGTtTAGCGTAACATCCGCTGCTCTC
987	1	FBgn0004432	Cyp1	AAAGATGAGTACTTTGCCTAGGG	AAAGATGAGTACTTTGCCTA	CTTCTGTGCATTTCGACAGGCCGTTTGTGTAGGAAGACgcGTTCGAAAGATGAGTACTTTGCCTAgtttcgGTCTTCAGCtACTGTtTAGCGTAACATCCGCTGCTCTC
988	1	FBgn0004432	Cyp1	TCAGCGTGCAGTGTGAATAGGGG	TCAGCGTGCAGTGTGAATAG	CTTCTGTGCATTTCGACAGGCCGTTTGTGTAGGAAGACgcGTTCGTCAGCGTGCAGTGTGAATAGgtttcgGTCTTCAGCtACTGTtTAGCGTAACATCCGCTGCTCTC
989	1	FBgn0004432	Cyp1	GCGGAAGTTCTCGGCGGTCTTGG	GCGGAAGTTCTCGGCGGTCT	CTTCTGTGCATTTCGACAGGCCGTTTGTGTAGGAAGACgcGTTCGGCGGAAGTTCTCGGCGGTCTgtttcgGTCTTCAGCtACTGTtTAGCGTAACATCCGCTGCTCTC
990	1	FBgn0004432	Cyp1	AACTTCGAGCTGAAGCACACCGG	AACTTCGAGCTGAAGCACAC	CTTCTGTGCATTTCGACAGGCCGTTTGTGTAGGAAGACgcGTTCGAACTTCGAGCTGAAGCACACgtttcgGTCTTCAGCtACTGTtTAGCGTAACATCCGCTGCTCTC
991	1	FBgn0004432	Cyp1	GAACTGGGAGCCGTTCGTGTTGG	GAACTGGGAGCCGTTCGTGT	CTTCTGTGCATTTCGACAGGCCGTTTGTGTAGGAAGACgcGTTCGGAACTGGGAGCCGTTCGTGTgtttcgGTCTTCAGCtACTGTtTAGCGTAACATCCGCTGCTCTC
992	1	FBgn0004432	Cyp1	CGGCTCCGGCATCCTGTCGATGG	CGGCTCCGGCATCCTGTCGA	CTTCTGTGCATTTCGACAGGCCGTTTGTGTAGGAAGACgcGTTCGCGGCTCCGGCATCCTGTCGAgtttcgGTCTTCAGCtACTGTtTAGCGTAACATCCGCTGCTCTC
993	1	FBgn0004507	GlyP	CCGAGGACAATCATGATCGGAGG	CCGAGGACAATCATGATCGG	CTTCTGTGCATTTCGACAGGCCGTTTGTGTAGGAAGACgcGTTCGCCGAGGACAATCATGATCGGgtttcgGTCTTCAGCtACTGTtTAGCGTAACATCCGCTGCTCTC
994	1	FBgn0004507	GlyP	CCGTGTGATCGACACGCCCGAGG	CCGTGTGATCGACACGCCCG	CTTCTGTGCATTTCGACAGGCCGTTTGTGTAGGAAGACgcGTTCGCCGTGTGATCGACACGCCCGgtttcgGTCTTCAGCtACTGTtTAGCGTAACATCCGCTGCTCTC
995	1	FBgn0004507	GlyP	GAGCAGCAACCAACGACGCGGGG	GAGCAGCAACCAACGACGCG	CTTCTGTGCATTTCGACAGGCCGTTTGTGTAGGAAGACgcGTTCGGAGCAGCAACCAACGACGCGgtttcgGTCTTCAGCtACTGTtTAGCGTAACATCCGCTGCTCTC
996	1	FBgn0004507	GlyP	ACTCTGGGTCTGGCCGCCTATGG	ACTCTGGGTCTGGCCGCCTA	CTTCTGTGCATTTCGACAGGCCGTTTGTGTAGGAAGACgcGTTCGACTCTGGGTCTGGCCGCCTAgtttcgGTCTTCAGCtACTGTtTAGCGTAACATCCGCTGCTCTC
997	1	FBgn0004507	GlyP	CTCCGGACGAGCCTTCTCCCAGG	CTCCGGACGAGCCTTCTCCC	CTTCTGTGCATTTCGACAGGCCGTTTGTGTAGGAAGACgcGTTCGCTCCGGACGAGCCTTCTCCCgtttcgGTCTTCAGCtACTGTtTAGCGTAACATCCGCTGCTCTC
998	1	FBgn0004507	GlyP	GGGCCTCTGGGAGCACGGTGTGG	GGGCCTCTGGGAGCACGGTG	CTTCTGTGCATTTCGACAGGCCGTTTGTGTAGGAAGACgcGTTCGGGGCCTCTGGGAGCACGGTGgtttcgGTCTTCAGCtACTGTtTAGCGTAACATCCGCTGCTCTC
999	1	FBgn0004507	GlyP	GGATATCATCCGCCGCTACAAGG	GGATATCATCCGCCGCTACA	CTTCTGTGCATTTCGACAGGCCGTTTGTGTAGGAAGACgcGTTCGGGATATCATCCGCCGCTACAgtttcgGTCTTCAGCtACTGTtTAGCGTAACATCCGCTGCTCTC
1000	1	FBgn0004507	GlyP	GATGTCCCATGCCTTCTCCCAGG	GATGTCCCATGCCTTCTCCC	CTTCTGTGCATTTCGACAGGCCGTTTGTGTAGGAAGACgcGTTCGGATGTCCCATGCCTTCTCCCgtttcgGTCTTCAGCtACTGTtTAGCGTAACATCCGCTGCTCTC
1001	1	FBgn0004512	Mdr49	AAAACGGCCCTCCAAGTAGACGG	AAAACGGCCCTCCAAGTAGA	CTTCTGTGCATTTCGACAGGCCGTTTGTGTAGGAAGACgcGTTCGAAAACGGCCCTCCAAGTAGAgtttcgGTCTTCAGCtACTGTtTAGCGTAACATCCGCTGCTCTC
1002	1	FBgn0004512	Mdr49	GAAGGCTAAGGCGTCGATCGAGG	GAAGGCTAAGGCGTCGATCG	CTTCTGTGCATTTCGACAGGCCGTTTGTGTAGGAAGACgcGTTCGGAAGGCTAAGGCGTCGATCGgtttcgGTCTTCAGCtACTGTtTAGCGTAACATCCGCTGCTCTC
1003	1	FBgn0004512	Mdr49	GGCAAAGACCATTGACCGTTCGG	GGCAAAGACCATTGACCGTT	CTTCTGTGCATTTCGACAGGCCGTTTGTGTAGGAAGACgcGTTCGGGCAAAGACCATTGACCGTTgtttcgGTCTTCAGCtACTGTtTAGCGTAACATCCGCTGCTCTC
1004	1	FBgn0004512	Mdr49	AGGCGTAAGGTTCGCTTCCGTGG	AGGCGTAAGGTTCGCTTCCG	CTTCTGTGCATTTCGACAGGCCGTTTGTGTAGGAAGACgcGTTCGAGGCGTAAGGTTCGCTTCCGgtttcgGTCTTCAGCtACTGTtTAGCGTAACATCCGCTGCTCTC
1005	1	FBgn0004512	Mdr49	CATTGTGCCCACACGAGCTCCGG	CATTGTGCCCACACGAGCTC	CTTCTGTGCATTTCGACAGGCCGTTTGTGTAGGAAGACgcGTTCGCATTGTGCCCACACGAGCTCgtttcgGTCTTCAGCtACTGTtTAGCGTAACATCCGCTGCTCTC
1006	1	FBgn0004512	Mdr49	CCAGACCTACATGTTCACAACGG	CCAGACCTACATGTTCACAA	CTTCTGTGCATTTCGACAGGCCGTTTGTGTAGGAAGACgcGTTCGCCAGACCTACATGTTCACAAgtttcgGTCTTCAGCtACTGTtTAGCGTAACATCCGCTGCTCTC
1007	1	FBgn0004512	Mdr49	TCGCGTTGTCATCTTCACGCCGG	TCGCGTTGTCATCTTCACGC	CTTCTGTGCATTTCGACAGGCCGTTTGTGTAGGAAGACgcGTTCGTCGCGTTGTCATCTTCACGCgtttcgGTCTTCAGCtACTGTtTAGCGTAACATCCGCTGCTCTC
1008	1	FBgn0004512	Mdr49	CACACTGGTCACCCTGCCCCTGG	CACACTGGTCACCCTGCCCC	CTTCTGTGCATTTCGACAGGCCGTTTGTGTAGGAAGACgcGTTCGCACACTGGTCACCCTGCCCCgtttcgGTCTTCAGCtACTGTtTAGCGTAACATCCGCTGCTCTC
1009	1	FBgn0004516	Gad1	CGCTCAACACCAGTAAATCTGGG	CGCTCAACACCAGTAAATCT	CTTCTGTGCATTTCGACAGGCCGTTTGTGTAGGAAGACgcGTTCGCGCTCAACACCAGTAAATCTgtttcgGTCTTCAGCtACTGTtTAGCGTAACATCCGCTGCTCTC
1010	1	FBgn0004516	Gad1	GCTAATGTCATACTGCTTGTCGG	GCTAATGTCATACTGCTTGT	CTTCTGTGCATTTCGACAGGCCGTTTGTGTAGGAAGACgcGTTCGGCTAATGTCATACTGCTTGTgtttcgGTCTTCAGCtACTGTtTAGCGTAACATCCGCTGCTCTC
1011	1	FBgn0004516	Gad1	TATAAACTGTCCGAGAGGACGGG	TATAAACTGTCCGAGAGGAC	CTTCTGTGCATTTCGACAGGCCGTTTGTGTAGGAAGACgcGTTCGTATAAACTGTCCGAGAGGACgtttcgGTCTTCAGCtACTGTtTAGCGTAACATCCGCTGCTCTC
1012	1	FBgn0004516	Gad1	CTGGACCTGATCTCCATGGCGGG	CTGGACCTGATCTCCATGGC	CTTCTGTGCATTTCGACAGGCCGTTTGTGTAGGAAGACgcGTTCGCTGGACCTGATCTCCATGGCgtttcgGTCTTCAGCtACTGTtTAGCGTAACATCCGCTGCTCTC
1013	1	FBgn0004516	Gad1	CGAGTAATGGCACTGATCCGAGG	CGAGTAATGGCACTGATCCG	CTTCTGTGCATTTCGACAGGCCGTTTGTGTAGGAAGACgcGTTCGCGAGTAATGGCACTGATCCGgtttcgGTCTTCAGCtACTGTtTAGCGTAACATCCGCTGCTCTC
1014	1	FBgn0004516	Gad1	CAAGATGTTCCCGAACTACAAGG	CAAGATGTTCCCGAACTACA	CTTCTGTGCATTTCGACAGGCCGTTTGTGTAGGAAGACgcGTTCGCAAGATGTTCCCGAACTACAgtttcgGTCTTCAGCtACTGTtTAGCGTAACATCCGCTGCTCTC
1015	1	FBgn0004516	Gad1	CAGGGCTCCCATGAGCTTGTGGG	CAGGGCTCCCATGAGCTTGT	CTTCTGTGCATTTCGACAGGCCGTTTGTGTAGGAAGACgcGTTCGCAGGGCTCCCATGAGCTTGTgtttcgGTCTTCAGCtACTGTtTAGCGTAACATCCGCTGCTCTC
1016	1	FBgn0004516	Gad1	TGACCGCTGGACCGGAGACACGG	TGACCGCTGGACCGGAGACA	CTTCTGTGCATTTCGACAGGCCGTTTGTGTAGGAAGACgcGTTCGTGACCGCTGGACCGGAGACAgtttcgGTCTTCAGCtACTGTtTAGCGTAACATCCGCTGCTCTC
1017	1	FBgn0004584	Rrp1	GCCTTAGCGCGTCCCTTAGGCGG	GCCTTAGCGCGTCCCTTAGG	CTTCTGTGCATTTCGACAGGCCGTTTGTGTAGGAAGACgcGTTCGGCCTTAGCGCGTCCCTTAGGgtttcgGTCTTCAGCtACTGTtTAGCGTAACATCCGCTGCTCTC
1018	1	FBgn0004584	Rrp1	TATTGGCTGTGCATGCCAGGAGG	TATTGGCTGTGCATGCCAGG	CTTCTGTGCATTTCGACAGGCCGTTTGTGTAGGAAGACgcGTTCGTATTGGCTGTGCATGCCAGGgtttcgGTCTTCAGCtACTGTtTAGCGTAACATCCGCTGCTCTC
1019	1	FBgn0004584	Rrp1	TTGGTGGCTTTCCTCGCGCGCGG	TTGGTGGCTTTCCTCGCGCG	CTTCTGTGCATTTCGACAGGCCGTTTGTGTAGGAAGACgcGTTCGTTGGTGGCTTTCCTCGCGCGgtttcgGTCTTCAGCtACTGTtTAGCGTAACATCCGCTGCTCTC
1020	1	FBgn0004584	Rrp1	GAGCCATCGCCCGAGACTGTAGG	GAGCCATCGCCCGAGACTGT	CTTCTGTGCATTTCGACAGGCCGTTTGTGTAGGAAGACgcGTTCGGAGCCATCGCCCGAGACTGTgtttcgGTCTTCAGCtACTGTtTAGCGTAACATCCGCTGCTCTC
1021	1	FBgn0004584	Rrp1	AATGCCGTATTCCACGTGTATGG	AATGCCGTATTCCACGTGTA	CTTCTGTGCATTTCGACAGGCCGTTTGTGTAGGAAGACgcGTTCGAATGCCGTATTCCACGTGTAgtttcgGTCTTCAGCtACTGTtTAGCGTAACATCCGCTGCTCTC
1022	1	FBgn0004584	Rrp1	TGCCGGGATATCATCCCTATTGG	TGCCGGGATATCATCCCTAT	CTTCTGTGCATTTCGACAGGCCGTTTGTGTAGGAAGACgcGTTCGTGCCGGGATATCATCCCTATgtttcgGTCTTCAGCtACTGTtTAGCGTAACATCCGCTGCTCTC
1023	1	FBgn0004584	Rrp1	GTCTTTATCCAATGTTACAGTGG	GTCTTTATCCAATGTTACAG	CTTCTGTGCATTTCGACAGGCCGTTTGTGTAGGAAGACgcGTTCGGTCTTTATCCAATGTTACAGgtttcgGTCTTCAGCtACTGTtTAGCGTAACATCCGCTGCTCTC
1024	1	FBgn0004584	Rrp1	CTCCTTTCGCTTCCGTCCTTTGG	CTCCTTTCGCTTCCGTCCTT	CTTCTGTGCATTTCGACAGGCCGTTTGTGTAGGAAGACgcGTTCGCTCCTTTCGCTTCCGTCCTTgtttcgGTCTTCAGCtACTGTtTAGCGTAACATCCGCTGCTCTC
1025	1	FBgn0004598	Fur2	TGTGCTCTACGGAGTAGTGCGGG	TGTGCTCTACGGAGTAGTGC	CTTCTGTGCATTTCGACAGGCCGTTTGTGTAGGAAGACgcGTTCGTGTGCTCTACGGAGTAGTGCgtttcgGTCTTCAGCtACTGTtTAGCGTAACATCCGCTGCTCTC
1026	1	FBgn0004598	Fur2	GGTACGGGCCGTCCCTCTTTCGG	GGTACGGGCCGTCCCTCTTT	CTTCTGTGCATTTCGACAGGCCGTTTGTGTAGGAAGACgcGTTCGGGTACGGGCCGTCCCTCTTTgtttcgGTCTTCAGCtACTGTtTAGCGTAACATCCGCTGCTCTC
1027	1	FBgn0004598	Fur2	TCTACCGATGGTAACTCGGCTGG	TCTACCGATGGTAACTCGGC	CTTCTGTGCATTTCGACAGGCCGTTTGTGTAGGAAGACgcGTTCGTCTACCGATGGTAACTCGGCgtttcgGTCTTCAGCtACTGTtTAGCGTAACATCCGCTGCTCTC
1028	1	FBgn0004598	Fur2	TTTGTGTTACAGTCGTTCCAGGG	TTTGTGTTACAGTCGTTCCA	CTTCTGTGCATTTCGACAGGCCGTTTGTGTAGGAAGACgcGTTCGTTTGTGTTACAGTCGTTCCAgtttcgGTCTTCAGCtACTGTtTAGCGTAACATCCGCTGCTCTC
1029	1	FBgn0004598	Fur2	TTGGGGCCTCCACAGCGGGAAGG	TTGGGGCCTCCACAGCGGGA	CTTCTGTGCATTTCGACAGGCCGTTTGTGTAGGAAGACgcGTTCGTTGGGGCCTCCACAGCGGGAgtttcgGTCTTCAGCtACTGTtTAGCGTAACATCCGCTGCTCTC
1030	1	FBgn0004598	Fur2	ATACAGCGCTTCCTGGGGACCGG	ATACAGCGCTTCCTGGGGAC	CTTCTGTGCATTTCGACAGGCCGTTTGTGTAGGAAGACgcGTTCGATACAGCGCTTCCTGGGGACgtttcgGTCTTCAGCtACTGTtTAGCGTAACATCCGCTGCTCTC
1031	1	FBgn0004598	Fur2	CTCACAGCGCATGGAGTACCGGG	CTCACAGCGCATGGAGTACC	CTTCTGTGCATTTCGACAGGCCGTTTGTGTAGGAAGACgcGTTCGCTCACAGCGCATGGAGTACCgtttcgGTCTTCAGCtACTGTtTAGCGTAACATCCGCTGCTCTC
1032	1	FBgn0004598	Fur2	AGATCCATGGTCGTCCGGCTTGG	AGATCCATGGTCGTCCGGCT	CTTCTGTGCATTTCGACAGGCCGTTTGTGTAGGAAGACgcGTTCGAGATCCATGGTCGTCCGGCTgtttcgGTCTTCAGCtACTGTtTAGCGTAACATCCGCTGCTCTC
1033	1	FBgn0004619	GluRIA	GTTTCCCACCCTATGAGTGGCGG	GTTTCCCACCCTATGAGTGG	CTTCTGTGCATTTCGACAGGCCGTTTGTGTAGGAAGACgcGTTCGGTTTCCCACCCTATGAGTGGgtttcgGTCTTCAGCtACTGTtTAGCGTAACATCCGCTGCTCTC
1034	1	FBgn0004619	GluRIA	TGCAATCTTCGAACAGGGAACGG	TGCAATCTTCGAACAGGGAA	CTTCTGTGCATTTCGACAGGCCGTTTGTGTAGGAAGACgcGTTCGTGCAATCTTCGAACAGGGAAgtttcgGTCTTCAGCtACTGTtTAGCGTAACATCCGCTGCTCTC
1035	1	FBgn0004619	GluRIA	GTACACCTACGGAGAATCATTGG	GTACACCTACGGAGAATCAT	CTTCTGTGCATTTCGACAGGCCGTTTGTGTAGGAAGACgcGTTCGGTACACCTACGGAGAATCATgtttcgGTCTTCAGCtACTGTtTAGCGTAACATCCGCTGCTCTC
1036	1	FBgn0004619	GluRIA	AGCGTGATTCTCAGCTATGTGGG	AGCGTGATTCTCAGCTATGT	CTTCTGTGCATTTCGACAGGCCGTTTGTGTAGGAAGACgcGTTCGAGCGTGATTCTCAGCTATGTgtttcgGTCTTCAGCtACTGTtTAGCGTAACATCCGCTGCTCTC
1037	1	FBgn0004619	GluRIA	CACGGGCTTCTTTATCATAATGG	CACGGGCTTCTTTATCATAA	CTTCTGTGCATTTCGACAGGCCGTTTGTGTAGGAAGACgcGTTCGCACGGGCTTCTTTATCATAAgtttcgGTCTTCAGCtACTGTtTAGCGTAACATCCGCTGCTCTC
1038	1	FBgn0004619	GluRIA	GCAGAGAATCAGTATGCTCCTGG	GCAGAGAATCAGTATGCTCC	CTTCTGTGCATTTCGACAGGCCGTTTGTGTAGGAAGACgcGTTCGGCAGAGAATCAGTATGCTCCgtttcgGTCTTCAGCtACTGTtTAGCGTAACATCCGCTGCTCTC
1039	1	FBgn0004619	GluRIA	CATAGTTGCCATCTTGCACCAGG	CATAGTTGCCATCTTGCACC	CTTCTGTGCATTTCGACAGGCCGTTTGTGTAGGAAGACgcGTTCGCATAGTTGCCATCTTGCACCgtttcgGTCTTCAGCtACTGTtTAGCGTAACATCCGCTGCTCTC
1040	1	FBgn0004619	GluRIA	CTGCCAGCCGTAGTACTGGATGG	CTGCCAGCCGTAGTACTGGA	CTTCTGTGCATTTCGACAGGCCGTTTGTGTAGGAAGACgcGTTCGCTGCCAGCCGTAGTACTGGAgtttcgGTCTTCAGCtACTGTtTAGCGTAACATCCGCTGCTCTC
1041	1	FBgn0004638	drk	ATCGGACGGCGAGCGTGTCCCGG	ATCGGACGGCGAGCGTGTCC	CTTCTGTGCATTTCGACAGGCCGTTTGTGTAGGAAGACgcGTTCGATCGGACGGCGAGCGTGTCCgtttcgGTCTTCAGCtACTGTtTAGCGTAACATCCGCTGCTCTC
1042	1	FBgn0004638	drk	CTATGTAATTACTAGGTATGAGG	CTATGTAATTACTAGGTATG	CTTCTGTGCATTTCGACAGGCCGTTTGTGTAGGAAGACgcGTTCGCTATGTAATTACTAGGTATGgtttcgGTCTTCAGCtACTGTtTAGCGTAACATCCGCTGCTCTC
1043	1	FBgn0004638	drk	CGATTCAAATTGGTATCGCGCGG	CGATTCAAATTGGTATCGCG	CTTCTGTGCATTTCGACAGGCCGTTTGTGTAGGAAGACgcGTTCGCGATTCAAATTGGTATCGCGgtttcgGTCTTCAGCtACTGTtTAGCGTAACATCCGCTGCTCTC
1044	1	FBgn0004638	drk	TAAGGAGAAATCGCCGGGACTGG	TAAGGAGAAATCGCCGGGAC	CTTCTGTGCATTTCGACAGGCCGTTTGTGTAGGAAGACgcGTTCGTAAGGAGAAATCGCCGGGACgtttcgGTCTTCAGCtACTGTtTAGCGTAACATCCGCTGCTCTC
1045	1	FBgn0004638	drk	GTTCAACTCCCTCAACGAACTGG	GTTCAACTCCCTCAACGAAC	CTTCTGTGCATTTCGACAGGCCGTTTGTGTAGGAAGACgcGTTCGGTTCAACTCCCTCAACGAACgtttcgGTCTTCAGCtACTGTtTAGCGTAACATCCGCTGCTCTC
1046	1	FBgn0004638	drk	TGACAGCAGCTTCTCAGCATCGG	TGACAGCAGCTTCTCAGCAT	CTTCTGTGCATTTCGACAGGCCGTTTGTGTAGGAAGACgcGTTCGTGACAGCAGCTTCTCAGCATgtttcgGTCTTCAGCtACTGTtTAGCGTAACATCCGCTGCTCTC
1047	1	FBgn0004638	drk	CCAGAGGAAGAATTTGCTTTGGG	CCAGAGGAAGAATTTGCTTT	CTTCTGTGCATTTCGACAGGCCGTTTGTGTAGGAAGACgcGTTCGCCAGAGGAAGAATTTGCTTTgtttcgGTCTTCAGCtACTGTtTAGCGTAACATCCGCTGCTCTC
1048	1	FBgn0004638	drk	CGTCGCAGAGAAATCGTGTTTGG	CGTCGCAGAGAAATCGTGTT	CTTCTGTGCATTTCGACAGGCCGTTTGTGTAGGAAGACgcGTTCGCGTCGCAGAGAAATCGTGTTgtttcgGTCTTCAGCtACTGTtTAGCGTAACATCCGCTGCTCTC
1049	1	FBgn0004654	Pgd	TCGCATGAGCATGAATCCCTGGG	TCGCATGAGCATGAATCCCT	CTTCTGTGCATTTCGACAGGCCGTTTGTGTAGGAAGACgcGTTCGTCGCATGAGCATGAATCCCTgtttcgGTCTTCAGCtACTGTtTAGCGTAACATCCGCTGCTCTC
1050	1	FBgn0004654	Pgd	GAGCGGATTCGCGATACCGCCGG	GAGCGGATTCGCGATACCGC	CTTCTGTGCATTTCGACAGGCCGTTTGTGTAGGAAGACgcGTTCGGAGCGGATTCGCGATACCGCgtttcgGTCTTCAGCtACTGTtTAGCGTAACATCCGCTGCTCTC
1051	1	FBgn0004654	Pgd	GCTGAAGGGACCCTCGACCAAGG	GCTGAAGGGACCCTCGACCA	CTTCTGTGCATTTCGACAGGCCGTTTGTGTAGGAAGACgcGTTCGGCTGAAGGGACCCTCGACCAgtttcgGTCTTCAGCtACTGTtTAGCGTAACATCCGCTGCTCTC
1052	1	FBgn0004654	Pgd	TGCGACGAGTTAGCCAAACTTGG	TGCGACGAGTTAGCCAAACT	CTTCTGTGCATTTCGACAGGCCGTTTGTGTAGGAAGACgcGTTCGTGCGACGAGTTAGCCAAACTgtttcgGTCTTCAGCtACTGTtTAGCGTAACATCCGCTGCTCTC
1053	1	FBgn0004654	Pgd	GCAGGGTTCACCGTCGGCCTTGG	GCAGGGTTCACCGTCGGCCT	CTTCTGTGCATTTCGACAGGCCGTTTGTGTAGGAAGACgcGTTCGGCAGGGTTCACCGTCGGCCTgtttcgGTCTTCAGCtACTGTtTAGCGTAACATCCGCTGCTCTC
1054	1	FBgn0004654	Pgd	CATGCAGAGCCTGGGACTGTCGG	CATGCAGAGCCTGGGACTGT	CTTCTGTGCATTTCGACAGGCCGTTTGTGTAGGAAGACgcGTTCGCATGCAGAGCCTGGGACTGTgtttcgGTCTTCAGCtACTGTtTAGCGTAACATCCGCTGCTCTC
1055	1	FBgn0004654	Pgd	CTTCCAGGCGATCTGCGCCAAGG	CTTCCAGGCGATCTGCGCCA	CTTCTGTGCATTTCGACAGGCCGTTTGTGTAGGAAGACgcGTTCGCTTCCAGGCGATCTGCGCCAgtttcgGTCTTCAGCtACTGTtTAGCGTAACATCCGCTGCTCTC
1056	1	FBgn0004654	Pgd	TGTCCGCCGGGCATCAGCGAGGG	TGTCCGCCGGGCATCAGCGA	CTTCTGTGCATTTCGACAGGCCGTTTGTGTAGGAAGACgcGTTCGTGTCCGCCGGGCATCAGCGAgtttcgGTCTTCAGCtACTGTtTAGCGTAACATCCGCTGCTCTC
1057	1	FBgn0004656	fs(1)h	CCAGGCGGTGTCGGGTCCTTGGG	CCAGGCGGTGTCGGGTCCTT	CTTCTGTGCATTTCGACAGGCCGTTTGTGTAGGAAGACgcGTTCGCCAGGCGGTGTCGGGTCCTTgtttcgGTCTTCAGCtACTGTtTAGCGTAACATCCGCTGCTCTC
1058	1	FBgn0004656	fs(1)h	TGGTATGGACGGTGCACCGCCGG	TGGTATGGACGGTGCACCGC	CTTCTGTGCATTTCGACAGGCCGTTTGTGTAGGAAGACgcGTTCGTGGTATGGACGGTGCACCGCgtttcgGTCTTCAGCtACTGTtTAGCGTAACATCCGCTGCTCTC
1059	1	FBgn0004656	fs(1)h	AACTCAGCCGGGTTCCGGTGCGG	AACTCAGCCGGGTTCCGGTG	CTTCTGTGCATTTCGACAGGCCGTTTGTGTAGGAAGACgcGTTCGAACTCAGCCGGGTTCCGGTGgtttcgGTCTTCAGCtACTGTtTAGCGTAACATCCGCTGCTCTC
1060	1	FBgn0004656	fs(1)h	CGTGCCGCCCATGGCGGATACGG	CGTGCCGCCCATGGCGGATA	CTTCTGTGCATTTCGACAGGCCGTTTGTGTAGGAAGACgcGTTCGCGTGCCGCCCATGGCGGATAgtttcgGTCTTCAGCtACTGTtTAGCGTAACATCCGCTGCTCTC
1061	1	FBgn0004656	fs(1)h	CTGCCGGGTACCGTGTGCGGTGG	CTGCCGGGTACCGTGTGCGG	CTTCTGTGCATTTCGACAGGCCGTTTGTGTAGGAAGACgcGTTCGCTGCCGGGTACCGTGTGCGGgtttcgGTCTTCAGCtACTGTtTAGCGTAACATCCGCTGCTCTC
1062	1	FBgn0004656	fs(1)h	CTGGCCGGGCGCACCGGGATAGG	CTGGCCGGGCGCACCGGGAT	CTTCTGTGCATTTCGACAGGCCGTTTGTGTAGGAAGACgcGTTCGCTGGCCGGGCGCACCGGGATgtttcgGTCTTCAGCtACTGTtTAGCGTAACATCCGCTGCTCTC
1063	1	FBgn0004656	fs(1)h	CATTGGCTACCGGCTCATCGGGG	CATTGGCTACCGGCTCATCG	CTTCTGTGCATTTCGACAGGCCGTTTGTGTAGGAAGACgcGTTCGCATTGGCTACCGGCTCATCGgtttcgGTCTTCAGCtACTGTtTAGCGTAACATCCGCTGCTCTC
1064	1	FBgn0004656	fs(1)h	GGCACTCCGGAGACGCCTAGCGG	GGCACTCCGGAGACGCCTAG	CTTCTGTGCATTTCGACAGGCCGTTTGTGTAGGAAGACgcGTTCGGGCACTCCGGAGACGCCTAGgtttcgGTCTTCAGCtACTGTtTAGCGTAACATCCGCTGCTCTC
1065	1	FBgn0004657	mys	GATCGGGACCCGAGCACAACTGG	GATCGGGACCCGAGCACAAC	CTTCTGTGCATTTCGACAGGCCGTTTGTGTAGGAAGACgcGTTCGGATCGGGACCCGAGCACAACgtttcgGTCTTCAGCtACTGTtTAGCGTAACATCCGCTGCTCTC
1066	1	FBgn0004657	mys	GATGGATCTCTCCAAATCTATGG	GATGGATCTCTCCAAATCTA	CTTCTGTGCATTTCGACAGGCCGTTTGTGTAGGAAGACgcGTTCGGATGGATCTCTCCAAATCTAgtttcgGTCTTCAGCtACTGTtTAGCGTAACATCCGCTGCTCTC
1067	1	FBgn0004657	mys	TTTACCGGATATGATCTCAATGG	TTTACCGGATATGATCTCAA	CTTCTGTGCATTTCGACAGGCCGTTTGTGTAGGAAGACgcGTTCGTTTACCGGATATGATCTCAAgtttcgGTCTTCAGCtACTGTtTAGCGTAACATCCGCTGCTCTC
1068	1	FBgn0004657	mys	GGTGATCTTCACATCTCCAGTGG	GGTGATCTTCACATCTCCAG	CTTCTGTGCATTTCGACAGGCCGTTTGTGTAGGAAGACgcGTTCGGGTGATCTTCACATCTCCAGgtttcgGTCTTCAGCtACTGTtTAGCGTAACATCCGCTGCTCTC
1069	1	FBgn0004657	mys	AAACACCAGCTCACTGTGTCCGG	AAACACCAGCTCACTGTGTC	CTTCTGTGCATTTCGACAGGCCGTTTGTGTAGGAAGACgcGTTCGAAACACCAGCTCACTGTGTCgtttcgGTCTTCAGCtACTGTtTAGCGTAACATCCGCTGCTCTC
1070	1	FBgn0004657	mys	CCAGTATTGCGATCATGAGGAGG	CCAGTATTGCGATCATGAGG	CTTCTGTGCATTTCGACAGGCCGTTTGTGTAGGAAGACgcGTTCGCCAGTATTGCGATCATGAGGgtttcgGTCTTCAGCtACTGTtTAGCGTAACATCCGCTGCTCTC
1071	1	FBgn0004657	mys	CACCGGATATCCCTCCGCCTGGG	CACCGGATATCCCTCCGCCT	CTTCTGTGCATTTCGACAGGCCGTTTGTGTAGGAAGACgcGTTCGCACCGGATATCCCTCCGCCTgtttcgGTCTTCAGCtACTGTtTAGCGTAACATCCGCTGCTCTC
1072	1	FBgn0004657	mys	GGATGAATCGTTATCGAGCTTGG	GGATGAATCGTTATCGAGCT	CTTCTGTGCATTTCGACAGGCCGTTTGTGTAGGAAGACgcGTTCGGGATGAATCGTTATCGAGCTgtttcgGTCTTCAGCtACTGTtTAGCGTAACATCCGCTGCTCTC
1073	1	FBgn0004784	inaC	GTGCTTCACCTTAGCGCAGTCGG	GTGCTTCACCTTAGCGCAGT	CTTCTGTGCATTTCGACAGGCCGTTTGTGTAGGAAGACgcGTTCGGTGCTTCACCTTAGCGCAGTgtttcgGTCTTCAGCtACTGTtTAGCGTAACATCCGCTGCTCTC
1074	1	FBgn0004784	inaC	ACTGCTATACGTCGAGCTTAAGG	ACTGCTATACGTCGAGCTTA	CTTCTGTGCATTTCGACAGGCCGTTTGTGTAGGAAGACgcGTTCGACTGCTATACGTCGAGCTTAgtttcgGTCTTCAGCtACTGTtTAGCGTAACATCCGCTGCTCTC
1075	1	FBgn0004784	inaC	TATAGATAATATCACGCTCGTGG	TATAGATAATATCACGCTCG	CTTCTGTGCATTTCGACAGGCCGTTTGTGTAGGAAGACgcGTTCGTATAGATAATATCACGCTCGgtttcgGTCTTCAGCtACTGTtTAGCGTAACATCCGCTGCTCTC
1076	1	FBgn0004784	inaC	GGACCGATTATTCTTCGTAATGG	GGACCGATTATTCTTCGTAA	CTTCTGTGCATTTCGACAGGCCGTTTGTGTAGGAAGACgcGTTCGGGACCGATTATTCTTCGTAAgtttcgGTCTTCAGCtACTGTtTAGCGTAACATCCGCTGCTCTC
1077	1	FBgn0004784	inaC	AACCTACTGCGGTCATTGCAAGG	AACCTACTGCGGTCATTGCA	CTTCTGTGCATTTCGACAGGCCGTTTGTGTAGGAAGACgcGTTCGAACCTACTGCGGTCATTGCAgtttcgGTCTTCAGCtACTGTtTAGCGTAACATCCGCTGCTCTC
1078	1	FBgn0004784	inaC	ACATCGGTGGCACTGTCTCCTGG	ACATCGGTGGCACTGTCTCC	CTTCTGTGCATTTCGACAGGCCGTTTGTGTAGGAAGACgcGTTCGACATCGGTGGCACTGTCTCCgtttcgGTCTTCAGCtACTGTtTAGCGTAACATCCGCTGCTCTC
1079	1	FBgn0004784	inaC	CAAATGCATCCGGACCGTTCGGG	CAAATGCATCCGGACCGTTC	CTTCTGTGCATTTCGACAGGCCGTTTGTGTAGGAAGACgcGTTCGCAAATGCATCCGGACCGTTCgtttcgGTCTTCAGCtACTGTtTAGCGTAACATCCGCTGCTCTC
1080	1	FBgn0004784	inaC	TGCTCATCGAGGTTTGGGATTGG	TGCTCATCGAGGTTTGGGAT	CTTCTGTGCATTTCGACAGGCCGTTTGTGTAGGAAGACgcGTTCGTGCTCATCGAGGTTTGGGATgtttcgGTCTTCAGCtACTGTtTAGCGTAACATCCGCTGCTCTC
1081	1	FBgn0004839	otk	AGACAGGCAGGGCTCCTGCTCGG	AGACAGGCAGGGCTCCTGCT	CTTCTGTGCATTTCGACAGGCCGTTTGTGTAGGAAGACgcGTTCGAGACAGGCAGGGCTCCTGCTgtttcgGTCTTCAGCtACTGTtTAGCGTAACATCCGCTGCTCTC
1082	1	FBgn0004839	otk	TCAGTACAGCTCGGGTGACCAGG	TCAGTACAGCTCGGGTGACC	CTTCTGTGCATTTCGACAGGCCGTTTGTGTAGGAAGACgcGTTCGTCAGTACAGCTCGGGTGACCgtttcgGTCTTCAGCtACTGTtTAGCGTAACATCCGCTGCTCTC
1083	1	FBgn0004839	otk	CTGGTACTGACCCGCATCACTGG	CTGGTACTGACCCGCATCAC	CTTCTGTGCATTTCGACAGGCCGTTTGTGTAGGAAGACgcGTTCGCTGGTACTGACCCGCATCACgtttcgGTCTTCAGCtACTGTtTAGCGTAACATCCGCTGCTCTC
1084	1	FBgn0004839	otk	TAGTGCAGGACTCAAGCGAGAGG	TAGTGCAGGACTCAAGCGAG	CTTCTGTGCATTTCGACAGGCCGTTTGTGTAGGAAGACgcGTTCGTAGTGCAGGACTCAAGCGAGgtttcgGTCTTCAGCtACTGTtTAGCGTAACATCCGCTGCTCTC
1085	1	FBgn0004839	otk	GTCCGAGGGCGAGGTGACTAAGG	GTCCGAGGGCGAGGTGACTA	CTTCTGTGCATTTCGACAGGCCGTTTGTGTAGGAAGACgcGTTCGGTCCGAGGGCGAGGTGACTAgtttcgGTCTTCAGCtACTGTtTAGCGTAACATCCGCTGCTCTC
1086	1	FBgn0004839	otk	GTTCTTGCGCCTAGGAAGTCGGG	GTTCTTGCGCCTAGGAAGTC	CTTCTGTGCATTTCGACAGGCCGTTTGTGTAGGAAGACgcGTTCGGTTCTTGCGCCTAGGAAGTCgtttcgGTCTTCAGCtACTGTtTAGCGTAACATCCGCTGCTCTC
1087	1	FBgn0004839	otk	GTCGTAGTGCAGTTCACTGTAGG	GTCGTAGTGCAGTTCACTGT	CTTCTGTGCATTTCGACAGGCCGTTTGTGTAGGAAGACgcGTTCGGTCGTAGTGCAGTTCACTGTgtttcgGTCTTCAGCtACTGTtTAGCGTAACATCCGCTGCTCTC
1088	1	FBgn0004839	otk	ATCCAGCTGGACGTTCTTCCAGG	ATCCAGCTGGACGTTCTTCC	CTTCTGTGCATTTCGACAGGCCGTTTGTGTAGGAAGACgcGTTCGATCCAGCTGGACGTTCTTCCgtttcgGTCTTCAGCtACTGTtTAGCGTAACATCCGCTGCTCTC
1089	1	FBgn0004864	hop	GTACGAATTCGGATCGTACTTGG	GTACGAATTCGGATCGTACT	CTTCTGTGCATTTCGACAGGCCGTTTGTGTAGGAAGACgcGTTCGGTACGAATTCGGATCGTACTgtttcgGTCTTCAGCtACTGTtTAGCGTAACATCCGCTGCTCTC
1090	1	FBgn0004864	hop	TGTGCATCAGGTATCCCATTTGG	TGTGCATCAGGTATCCCATT	CTTCTGTGCATTTCGACAGGCCGTTTGTGTAGGAAGACgcGTTCGTGTGCATCAGGTATCCCATTgtttcgGTCTTCAGCtACTGTtTAGCGTAACATCCGCTGCTCTC
1091	1	FBgn0004864	hop	GGTGAACTGTTCGGTCATATAGG	GGTGAACTGTTCGGTCATAT	CTTCTGTGCATTTCGACAGGCCGTTTGTGTAGGAAGACgcGTTCGGGTGAACTGTTCGGTCATATgtttcgGTCTTCAGCtACTGTtTAGCGTAACATCCGCTGCTCTC
1092	1	FBgn0004864	hop	TCGGATTCTCGGTAGGGACGCGG	TCGGATTCTCGGTAGGGACG	CTTCTGTGCATTTCGACAGGCCGTTTGTGTAGGAAGACgcGTTCGTCGGATTCTCGGTAGGGACGgtttcgGTCTTCAGCtACTGTtTAGCGTAACATCCGCTGCTCTC
1093	1	FBgn0004864	hop	TGTACGGATCGGCGAGCGTTAGG	TGTACGGATCGGCGAGCGTT	CTTCTGTGCATTTCGACAGGCCGTTTGTGTAGGAAGACgcGTTCGTGTACGGATCGGCGAGCGTTgtttcgGTCTTCAGCtACTGTtTAGCGTAACATCCGCTGCTCTC
1094	1	FBgn0004864	hop	ATTGTCTCGAATATCGGCGCCGG	ATTGTCTCGAATATCGGCGC	CTTCTGTGCATTTCGACAGGCCGTTTGTGTAGGAAGACgcGTTCGATTGTCTCGAATATCGGCGCgtttcgGTCTTCAGCtACTGTtTAGCGTAACATCCGCTGCTCTC
1095	1	FBgn0004864	hop	CGGCGACTGGATGAGGCTCCAGG	CGGCGACTGGATGAGGCTCC	CTTCTGTGCATTTCGACAGGCCGTTTGTGTAGGAAGACgcGTTCGCGGCGACTGGATGAGGCTCCgtttcgGTCTTCAGCtACTGTtTAGCGTAACATCCGCTGCTCTC
1096	1	FBgn0004864	hop	TGGTGCGTTTGGATCTGACGTGG	TGGTGCGTTTGGATCTGACG	CTTCTGTGCATTTCGACAGGCCGTTTGTGTAGGAAGACgcGTTCGTGGTGCGTTTGGATCTGACGgtttcgGTCTTCAGCtACTGTtTAGCGTAACATCCGCTGCTCTC
1097	1	FBgn0004876	cdi	ACTCTCGAATTCACCAGTACTGG	ACTCTCGAATTCACCAGTAC	CTTCTGTGCATTTCGACAGGCCGTTTGTGTAGGAAGACgcGTTCGACTCTCGAATTCACCAGTACgtttcgGTCTTCAGCtACTGTtTAGCGTAACATCCGCTGCTCTC
1098	1	FBgn0004876	cdi	CTGGCGCTGGGTATAGCGCGCGG	CTGGCGCTGGGTATAGCGCG	CTTCTGTGCATTTCGACAGGCCGTTTGTGTAGGAAGACgcGTTCGCTGGCGCTGGGTATAGCGCGgtttcgGTCTTCAGCtACTGTtTAGCGTAACATCCGCTGCTCTC
1099	1	FBgn0004876	cdi	CGTGACGCGGACCATATCATCGG	CGTGACGCGGACCATATCAT	CTTCTGTGCATTTCGACAGGCCGTTTGTGTAGGAAGACgcGTTCGCGTGACGCGGACCATATCATgtttcgGTCTTCAGCtACTGTtTAGCGTAACATCCGCTGCTCTC
1100	1	FBgn0004876	cdi	CCACCGTGGGTACTGATGCTCGG	CCACCGTGGGTACTGATGCT	CTTCTGTGCATTTCGACAGGCCGTTTGTGTAGGAAGACgcGTTCGCCACCGTGGGTACTGATGCTgtttcgGTCTTCAGCtACTGTtTAGCGTAACATCCGCTGCTCTC
1101	1	FBgn0004876	cdi	GGTACTCACACTGCGCAAAGTGG	GGTACTCACACTGCGCAAAG	CTTCTGTGCATTTCGACAGGCCGTTTGTGTAGGAAGACgcGTTCGGGTACTCACACTGCGCAAAGgtttcgGTCTTCAGCtACTGTtTAGCGTAACATCCGCTGCTCTC
1102	1	FBgn0004876	cdi	AAAGCGGGGGCTCAGGGCGGAGG	AAAGCGGGGGCTCAGGGCGG	CTTCTGTGCATTTCGACAGGCCGTTTGTGTAGGAAGACgcGTTCGAAAGCGGGGGCTCAGGGCGGgtttcgGTCTTCAGCtACTGTtTAGCGTAACATCCGCTGCTCTC
1103	1	FBgn0004876	cdi	GATGCCCGCGTCGTGAACGTAGG	GATGCCCGCGTCGTGAACGT	CTTCTGTGCATTTCGACAGGCCGTTTGTGTAGGAAGACgcGTTCGGATGCCCGCGTCGTGAACGTgtttcgGTCTTCAGCtACTGTtTAGCGTAACATCCGCTGCTCTC
1104	1	FBgn0004876	cdi	GCCGTTGATGTACTCGGTCAGGG	GCCGTTGATGTACTCGGTCA	CTTCTGTGCATTTCGACAGGCCGTTTGTGTAGGAAGACgcGTTCGGCCGTTGATGTACTCGGTCAgtttcgGTCTTCAGCtACTGTtTAGCGTAACATCCGCTGCTCTC
1105	1	FBgn0004888	Scsalpha	CTCGGGAACCTTGACCTACGAGG	CTCGGGAACCTTGACCTACG	CTTCTGTGCATTTCGACAGGCCGTTTGTGTAGGAAGACgcGTTCGCTCGGGAACCTTGACCTACGgtttcgGTCTTCAGCtACTGTtTAGCGTAACATCCGCTGCTCTC
1106	1	FBgn0004888	Scsalpha	TGCTGGGTGCCTCCCTTCTTGGG	TGCTGGGTGCCTCCCTTCTT	CTTCTGTGCATTTCGACAGGCCGTTTGTGTAGGAAGACgcGTTCGTGCTGGGTGCCTCCCTTCTTgtttcgGTCTTCAGCtACTGTtTAGCGTAACATCCGCTGCTCTC
1107	1	FBgn0004888	Scsalpha	CGATTCGCGGGTGATCTGCCAGG	CGATTCGCGGGTGATCTGCC	CTTCTGTGCATTTCGACAGGCCGTTTGTGTAGGAAGACgcGTTCGCGATTCGCGGGTGATCTGCCgtttcgGTCTTCAGCtACTGTtTAGCGTAACATCCGCTGCTCTC
1108	1	FBgn0004888	Scsalpha	TCCGTAATGCAAACGATCAGGGG	TCCGTAATGCAAACGATCAG	CTTCTGTGCATTTCGACAGGCCGTTTGTGTAGGAAGACgcGTTCGTCCGTAATGCAAACGATCAGgtttcgGTCTTCAGCtACTGTtTAGCGTAACATCCGCTGCTCTC
1109	1	FBgn0004888	Scsalpha	GACGGGCAGTCCCAGATGCTGGG	GACGGGCAGTCCCAGATGCT	CTTCTGTGCATTTCGACAGGCCGTTTGTGTAGGAAGACgcGTTCGGACGGGCAGTCCCAGATGCTgtttcgGTCTTCAGCtACTGTtTAGCGTAACATCCGCTGCTCTC
1110	1	FBgn0004888	Scsalpha	TGTGCCACCACCGGGCGCTGCGG	TGTGCCACCACCGGGCGCTG	CTTCTGTGCATTTCGACAGGCCGTTTGTGTAGGAAGACgcGTTCGTGTGCCACCACCGGGCGCTGgtttcgGTCTTCAGCtACTGTtTAGCGTAACATCCGCTGCTCTC
1111	1	FBgn0004888	Scsalpha	CAGCCAGAGCAAGTCGCGATTGG	CAGCCAGAGCAAGTCGCGAT	CTTCTGTGCATTTCGACAGGCCGTTTGTGTAGGAAGACgcGTTCGCAGCCAGAGCAAGTCGCGATgtttcgGTCTTCAGCtACTGTtTAGCGTAACATCCGCTGCTCTC
1112	1	FBgn0004888	Scsalpha	ATTGGTGGGTCCCAACTGCCCGG	ATTGGTGGGTCCCAACTGCC	CTTCTGTGCATTTCGACAGGCCGTTTGTGTAGGAAGACgcGTTCGATTGGTGGGTCCCAACTGCCgtttcgGTCTTCAGCtACTGTtTAGCGTAACATCCGCTGCTCTC
1113	1	FBgn0004889	tws	GTTCGGCGGCGCTATGCGACCGG	GTTCGGCGGCGCTATGCGAC	CTTCTGTGCATTTCGACAGGCCGTTTGTGTAGGAAGACgcGTTCGGTTCGGCGGCGCTATGCGACgtttcgGTCTTCAGCtACTGTtTAGCGTAACATCCGCTGCTCTC
1114	1	FBgn0004889	tws	GTTTGTCTACTCGAGCTCTAAGG	GTTTGTCTACTCGAGCTCTA	CTTCTGTGCATTTCGACAGGCCGTTTGTGTAGGAAGACgcGTTCGGTTTGTCTACTCGAGCTCTAgtttcgGTCTTCAGCtACTGTtTAGCGTAACATCCGCTGCTCTC
1115	1	FBgn0004889	tws	AAAGCCCATTGAGACCTATCCGG	AAAGCCCATTGAGACCTATC	CTTCTGTGCATTTCGACAGGCCGTTTGTGTAGGAAGACgcGTTCGAAAGCCCATTGAGACCTATCgtttcgGTCTTCAGCtACTGTtTAGCGTAACATCCGCTGCTCTC
1116	1	FBgn0004889	tws	GATGTGAAGCTAAGCAACTCGGG	GATGTGAAGCTAAGCAACTC	CTTCTGTGCATTTCGACAGGCCGTTTGTGTAGGAAGACgcGTTCGGATGTGAAGCTAAGCAACTCgtttcgGTCTTCAGCtACTGTtTAGCGTAACATCCGCTGCTCTC
1117	1	FBgn0004889	tws	CAGATTGATCCGCAGGTCGTCGG	CAGATTGATCCGCAGGTCGT	CTTCTGTGCATTTCGACAGGCCGTTTGTGTAGGAAGACgcGTTCGCAGATTGATCCGCAGGTCGTgtttcgGTCTTCAGCtACTGTtTAGCGTAACATCCGCTGCTCTC
1118	1	FBgn0004889	tws	AGTGGTATCTGCTTCACGGATGG	AGTGGTATCTGCTTCACGGA	CTTCTGTGCATTTCGACAGGCCGTTTGTGTAGGAAGACgcGTTCGAGTGGTATCTGCTTCACGGAgtttcgGTCTTCAGCtACTGTtTAGCGTAACATCCGCTGCTCTC
1119	1	FBgn0004889	tws	GGTCGGATGGAATTCGGCCGCGG	GGTCGGATGGAATTCGGCCG	CTTCTGTGCATTTCGACAGGCCGTTTGTGTAGGAAGACgcGTTCGGGTCGGATGGAATTCGGCCGgtttcgGTCTTCAGCtACTGTtTAGCGTAACATCCGCTGCTCTC
1120	1	FBgn0004889	tws	AAAGCCGCCAATCCGAGACGCGG	AAAGCCGCCAATCCGAGACG	CTTCTGTGCATTTCGACAGGCCGTTTGTGTAGGAAGACgcGTTCGAAAGCCGCCAATCCGAGACGgtttcgGTCTTCAGCtACTGTtTAGCGTAACATCCGCTGCTCTC
1121	1	FBgn0004901	Prat	AAGGCCATGCGCTTGAAGTCGGG	AAGGCCATGCGCTTGAAGTC	CTTCTGTGCATTTCGACAGGCCGTTTGTGTAGGAAGACgcGTTCGAAGGCCATGCGCTTGAAGTCgtttcgGTCTTCAGCtACTGTtTAGCGTAACATCCGCTGCTCTC
1122	1	FBgn0004901	Prat	GGAAATAGGCCGCTATGCATTGG	GGAAATAGGCCGCTATGCAT	CTTCTGTGCATTTCGACAGGCCGTTTGTGTAGGAAGACgcGTTCGGGAAATAGGCCGCTATGCATgtttcgGTCTTCAGCtACTGTtTAGCGTAACATCCGCTGCTCTC
1123	1	FBgn0004901	Prat	TACGCCGTGAGGGACACCTATGG	TACGCCGTGAGGGACACCTA	CTTCTGTGCATTTCGACAGGCCGTTTGTGTAGGAAGACgcGTTCGTACGCCGTGAGGGACACCTAgtttcgGTCTTCAGCtACTGTtTAGCGTAACATCCGCTGCTCTC
1124	1	FBgn0004901	Prat	TTCAACCCTCTACCCGGCTGCGG	TTCAACCCTCTACCCGGCTG	CTTCTGTGCATTTCGACAGGCCGTTTGTGTAGGAAGACgcGTTCGTTCAACCCTCTACCCGGCTGgtttcgGTCTTCAGCtACTGTtTAGCGTAACATCCGCTGCTCTC
1125	1	FBgn0004901	Prat	GTCGCGAAGTGGCTACCGCACGG	GTCGCGAAGTGGCTACCGCA	CTTCTGTGCATTTCGACAGGCCGTTTGTGTAGGAAGACgcGTTCGGTCGCGAAGTGGCTACCGCAgtttcgGTCTTCAGCtACTGTtTAGCGTAACATCCGCTGCTCTC
1126	1	FBgn0004901	Prat	TACACAGTGAGGCTGCAGTGCGG	TACACAGTGAGGCTGCAGTG	CTTCTGTGCATTTCGACAGGCCGTTTGTGTAGGAAGACgcGTTCGTACACAGTGAGGCTGCAGTGgtttcgGTCTTCAGCtACTGTtTAGCGTAACATCCGCTGCTCTC
1127	1	FBgn0004901	Prat	TCACGTGTGCAATGTCCATTTGG	TCACGTGTGCAATGTCCATT	CTTCTGTGCATTTCGACAGGCCGTTTGTGTAGGAAGACgcGTTCGTCACGTGTGCAATGTCCATTgtttcgGTCTTCAGCtACTGTtTAGCGTAACATCCGCTGCTCTC
1128	1	FBgn0004901	Prat	GTCGTTGTGCTGCGCCCCGGAGG	GTCGTTGTGCTGCGCCCCGG	CTTCTGTGCATTTCGACAGGCCGTTTGTGTAGGAAGACgcGTTCGGTCGTTGTGCTGCGCCCCGGgtttcgGTCTTCAGCtACTGTtTAGCGTAACATCCGCTGCTCTC
1129	1	FBgn0004924	Top1	CCAGGCCTGTTCCGCGGTCGTGG	CCAGGCCTGTTCCGCGGTCG	CTTCTGTGCATTTCGACAGGCCGTTTGTGTAGGAAGACgcGTTCGCCAGGCCTGTTCCGCGGTCGgtttcgGTCTTCAGCtACTGTtTAGCGTAACATCCGCTGCTCTC
1130	1	FBgn0004924	Top1	GGGCTGTTGCTCGCTACGCGTGG	GGGCTGTTGCTCGCTACGCG	CTTCTGTGCATTTCGACAGGCCGTTTGTGTAGGAAGACgcGTTCGGGGCTGTTGCTCGCTACGCGgtttcgGTCTTCAGCtACTGTtTAGCGTAACATCCGCTGCTCTC
1131	1	FBgn0004924	Top1	ACCTCCTTCCAGCGAGATCCGGG	ACCTCCTTCCAGCGAGATCC	CTTCTGTGCATTTCGACAGGCCGTTTGTGTAGGAAGACgcGTTCGACCTCCTTCCAGCGAGATCCgtttcgGTCTTCAGCtACTGTtTAGCGTAACATCCGCTGCTCTC
1132	1	FBgn0004924	Top1	GTACGAGACGGCGCGACGCCTGG	GTACGAGACGGCGCGACGCC	CTTCTGTGCATTTCGACAGGCCGTTTGTGTAGGAAGACgcGTTCGGTACGAGACGGCGCGACGCCgtttcgGTCTTCAGCtACTGTtTAGCGTAACATCCGCTGCTCTC
1133	1	FBgn0004924	Top1	GAATCCCTCCTCGAAACTCAAGG	GAATCCCTCCTCGAAACTCA	CTTCTGTGCATTTCGACAGGCCGTTTGTGTAGGAAGACgcGTTCGGAATCCCTCCTCGAAACTCAgtttcgGTCTTCAGCtACTGTtTAGCGTAACATCCGCTGCTCTC
1134	1	FBgn0004924	Top1	GTTTGCACCGCGATACGAACGGG	GTTTGCACCGCGATACGAAC	CTTCTGTGCATTTCGACAGGCCGTTTGTGTAGGAAGACgcGTTCGGTTTGCACCGCGATACGAACgtttcgGTCTTCAGCtACTGTtTAGCGTAACATCCGCTGCTCTC
1135	1	FBgn0004924	Top1	AACTTCCGCCTGGAGCCGCCAGG	AACTTCCGCCTGGAGCCGCC	CTTCTGTGCATTTCGACAGGCCGTTTGTGTAGGAAGACgcGTTCGAACTTCCGCCTGGAGCCGCCgtttcgGTCTTCAGCtACTGTtTAGCGTAACATCCGCTGCTCTC
1136	1	FBgn0004924	Top1	GGACTTCCACTCGTCGCGATAGG	GGACTTCCACTCGTCGCGAT	CTTCTGTGCATTTCGACAGGCCGTTTGTGTAGGAAGACgcGTTCGGGACTTCCACTCGTCGCGATgtttcgGTCTTCAGCtACTGTtTAGCGTAACATCCGCTGCTCTC
1137	1	FBgn0005278	Sam-S	AATCATGCCCGTCTTGGCGACGG	AATCATGCCCGTCTTGGCGA	CTTCTGTGCATTTCGACAGGCCGTTTGTGTAGGAAGACgcGTTCGAATCATGCCCGTCTTGGCGAgtttcgGTCTTCAGCtACTGTtTAGCGTAACATCCGCTGCTCTC
1138	1	FBgn0005278	Sam-S	GTTTGGATCCTGCTTCAGATGGG	GTTTGGATCCTGCTTCAGAT	CTTCTGTGCATTTCGACAGGCCGTTTGTGTAGGAAGACgcGTTCGGTTTGGATCCTGCTTCAGATgtttcgGTCTTCAGCtACTGTtTAGCGTAACATCCGCTGCTCTC
1139	1	FBgn0005278	Sam-S	CCAAATCAGCGACGCTATCTTGG	CCAAATCAGCGACGCTATCT	CTTCTGTGCATTTCGACAGGCCGTTTGTGTAGGAAGACgcGTTCGCCAAATCAGCGACGCTATCTgtttcgGTCTTCAGCtACTGTtTAGCGTAACATCCGCTGCTCTC
1140	1	FBgn0005278	Sam-S	CAACGGACTCGGAAGTGAACAGG	CAACGGACTCGGAAGTGAAC	CTTCTGTGCATTTCGACAGGCCGTTTGTGTAGGAAGACgcGTTCGCAACGGACTCGGAAGTGAACgtttcgGTCTTCAGCtACTGTtTAGCGTAACATCCGCTGCTCTC
1141	1	FBgn0005278	Sam-S	ACAAACGGACATAGCGCCAACGG	ACAAACGGACATAGCGCCAA	CTTCTGTGCATTTCGACAGGCCGTTTGTGTAGGAAGACgcGTTCGACAAACGGACATAGCGCCAAgtttcgGTCTTCAGCtACTGTtTAGCGTAACATCCGCTGCTCTC
1142	1	FBgn0005278	Sam-S	CAATGGCAACTCATATGACATGG	CAATGGCAACTCATATGACA	CTTCTGTGCATTTCGACAGGCCGTTTGTGTAGGAAGACgcGTTCGCAATGGCAACTCATATGACAgtttcgGTCTTCAGCtACTGTtTAGCGTAACATCCGCTGCTCTC
1143	1	FBgn0005278	Sam-S	ACATTCCTCGGTTTCGTCGGTGG	ACATTCCTCGGTTTCGTCGG	CTTCTGTGCATTTCGACAGGCCGTTTGTGTAGGAAGACgcGTTCGACATTCCTCGGTTTCGTCGGgtttcgGTCTTCAGCtACTGTtTAGCGTAACATCCGCTGCTCTC
1144	1	FBgn0005278	Sam-S	GTGAGCCAAAACGACGGTTAGGG	GTGAGCCAAAACGACGGTTA	CTTCTGTGCATTTCGACAGGCCGTTTGTGTAGGAAGACgcGTTCGGTGAGCCAAAACGACGGTTAgtttcgGTCTTCAGCtACTGTtTAGCGTAACATCCGCTGCTCTC
1145	1	FBgn0005536	Mbs	CGGGTGCGGTCTATCCACCTCGG	CGGGTGCGGTCTATCCACCT	CTTCTGTGCATTTCGACAGGCCGTTTGTGTAGGAAGACgcGTTCGCGGGTGCGGTCTATCCACCTgtttcgGTCTTCAGCtACTGTtTAGCGTAACATCCGCTGCTCTC
1146	1	FBgn0005536	Mbs	TTTCGTGTAACCCTTTGCGGCGG	TTTCGTGTAACCCTTTGCGG	CTTCTGTGCATTTCGACAGGCCGTTTGTGTAGGAAGACgcGTTCGTTTCGTGTAACCCTTTGCGGgtttcgGTCTTCAGCtACTGTtTAGCGTAACATCCGCTGCTCTC
1147	1	FBgn0005536	Mbs	AGGTGCCGACATAAACCGCCAGG	AGGTGCCGACATAAACCGCC	CTTCTGTGCATTTCGACAGGCCGTTTGTGTAGGAAGACgcGTTCGAGGTGCCGACATAAACCGCCgtttcgGTCTTCAGCtACTGTtTAGCGTAACATCCGCTGCTCTC
1148	1	FBgn0005536	Mbs	CCCGGCACGAGCACGGCCGCAGG	CCCGGCACGAGCACGGCCGC	CTTCTGTGCATTTCGACAGGCCGTTTGTGTAGGAAGACgcGTTCGCCCGGCACGAGCACGGCCGCgtttcgGTCTTCAGCtACTGTtTAGCGTAACATCCGCTGCTCTC
1149	1	FBgn0005536	Mbs	GTGGAGTTTCTAGTGGAGCGAGG	GTGGAGTTTCTAGTGGAGCG	CTTCTGTGCATTTCGACAGGCCGTTTGTGTAGGAAGACgcGTTCGGTGGAGTTTCTAGTGGAGCGgtttcgGTCTTCAGCtACTGTtTAGCGTAACATCCGCTGCTCTC
1150	1	FBgn0005536	Mbs	ACTGCACGCGGCATCGCATTGGG	ACTGCACGCGGCATCGCATT	CTTCTGTGCATTTCGACAGGCCGTTTGTGTAGGAAGACgcGTTCGACTGCACGCGGCATCGCATTgtttcgGTCTTCAGCtACTGTtTAGCGTAACATCCGCTGCTCTC
1151	1	FBgn0005536	Mbs	ATGGATATACGAAACTATGCCGG	ATGGATATACGAAACTATGC	CTTCTGTGCATTTCGACAGGCCGTTTGTGTAGGAAGACgcGTTCGATGGATATACGAAACTATGCgtttcgGTCTTCAGCtACTGTtTAGCGTAACATCCGCTGCTCTC
1152	1	FBgn0005536	Mbs	CCTGGCCGGACGTGGCAATGTGG	CCTGGCCGGACGTGGCAATG	CTTCTGTGCATTTCGACAGGCCGTTTGTGTAGGAAGACgcGTTCGCCTGGCCGGACGTGGCAATGgtttcgGTCTTCAGCtACTGTtTAGCGTAACATCCGCTGCTCTC
1153	1	FBgn0005564	Shal	GGCTATCGGCACCCACCCGATGG	GGCTATCGGCACCCACCCGA	CTTCTGTGCATTTCGACAGGCCGTTTGTGTAGGAAGACgcGTTCGGGCTATCGGCACCCACCCGAgtttcgGTCTTCAGCtACTGTtTAGCGTAACATCCGCTGCTCTC
1154	1	FBgn0005564	Shal	ATGGTATACCAGAAGGCCGCCGG	ATGGTATACCAGAAGGCCGC	CTTCTGTGCATTTCGACAGGCCGTTTGTGTAGGAAGACgcGTTCGATGGTATACCAGAAGGCCGCgtttcgGTCTTCAGCtACTGTtTAGCGTAACATCCGCTGCTCTC
1155	1	FBgn0005564	Shal	GGCGGCGTCTGCTCGCTTAGCGG	GGCGGCGTCTGCTCGCTTAG	CTTCTGTGCATTTCGACAGGCCGTTTGTGTAGGAAGACgcGTTCGGGCGGCGTCTGCTCGCTTAGgtttcgGTCTTCAGCtACTGTtTAGCGTAACATCCGCTGCTCTC
1156	1	FBgn0005564	Shal	AGGGCGCTCGTCGACGTGTGCGG	AGGGCGCTCGTCGACGTGTG	CTTCTGTGCATTTCGACAGGCCGTTTGTGTAGGAAGACgcGTTCGAGGGCGCTCGTCGACGTGTGgtttcgGTCTTCAGCtACTGTtTAGCGTAACATCCGCTGCTCTC
1157	1	FBgn0005564	Shal	GCCATTATGCCGTACTACATTGG	GCCATTATGCCGTACTACAT	CTTCTGTGCATTTCGACAGGCCGTTTGTGTAGGAAGACgcGTTCGGCCATTATGCCGTACTACATgtttcgGTCTTCAGCtACTGTtTAGCGTAACATCCGCTGCTCTC
1158	1	FBgn0005564	Shal	TCGCAAGGACTTCGGATCCTCGG	TCGCAAGGACTTCGGATCCT	CTTCTGTGCATTTCGACAGGCCGTTTGTGTAGGAAGACgcGTTCGTCGCAAGGACTTCGGATCCTgtttcgGTCTTCAGCtACTGTtTAGCGTAACATCCGCTGCTCTC
1159	1	FBgn0005564	Shal	CTGGTGAGGCATTCGTGCTTCGG	CTGGTGAGGCATTCGTGCTT	CTTCTGTGCATTTCGACAGGCCGTTTGTGTAGGAAGACgcGTTCGCTGGTGAGGCATTCGTGCTTgtttcgGTCTTCAGCtACTGTtTAGCGTAACATCCGCTGCTCTC
1160	1	FBgn0005564	Shal	CAGCAATCGCCAATGACATCCGG	CAGCAATCGCCAATGACATC	CTTCTGTGCATTTCGACAGGCCGTTTGTGTAGGAAGACgcGTTCGCAGCAATCGCCAATGACATCgtttcgGTCTTCAGCtACTGTtTAGCGTAACATCCGCTGCTCTC
1161	1	FBgn0005585	Calr	TCAGGATGCTCGATTCTACGCGG	TCAGGATGCTCGATTCTACG	CTTCTGTGCATTTCGACAGGCCGTTTGTGTAGGAAGACgcGTTCGTCAGGATGCTCGATTCTACGgtttcgGTCTTCAGCtACTGTtTAGCGTAACATCCGCTGCTCTC
1162	1	FBgn0005585	Calr	TAGTGCCGAGGTTTATCTGAAGG	TAGTGCCGAGGTTTATCTGA	CTTCTGTGCATTTCGACAGGCCGTTTGTGTAGGAAGACgcGTTCGTAGTGCCGAGGTTTATCTGAgtttcgGTCTTCAGCtACTGTtTAGCGTAACATCCGCTGCTCTC
1163	1	FBgn0005585	Calr	GAAGCCATCAAACTTGCGGCTGG	GAAGCCATCAAACTTGCGGC	CTTCTGTGCATTTCGACAGGCCGTTTGTGTAGGAAGACgcGTTCGGAAGCCATCAAACTTGCGGCgtttcgGTCTTCAGCtACTGTtTAGCGTAACATCCGCTGCTCTC
1164	1	FBgn0005585	Calr	CTGCGGACCCGGCACCAAGAAGG	CTGCGGACCCGGCACCAAGA	CTTCTGTGCATTTCGACAGGCCGTTTGTGTAGGAAGACgcGTTCGCTGCGGACCCGGCACCAAGAgtttcgGTCTTCAGCtACTGTtTAGCGTAACATCCGCTGCTCTC
1165	1	FBgn0005585	Calr	GGCGATCTCGGGATGCTCCCAGG	GGCGATCTCGGGATGCTCCC	CTTCTGTGCATTTCGACAGGCCGTTTGTGTAGGAAGACgcGTTCGGGCGATCTCGGGATGCTCCCgtttcgGTCTTCAGCtACTGTtTAGCGTAACATCCGCTGCTCTC
1166	1	FBgn0005585	Calr	CCCAGGCGCCCTTGTAGTTGGGG	CCCAGGCGCCCTTGTAGTTG	CTTCTGTGCATTTCGACAGGCCGTTTGTGTAGGAAGACgcGTTCGCCCAGGCGCCCTTGTAGTTGgtttcgGTCTTCAGCtACTGTtTAGCGTAACATCCGCTGCTCTC
1167	1	FBgn0005585	Calr	ATAGTGTTGCTGGCGACAGTCGG	ATAGTGTTGCTGGCGACAGT	CTTCTGTGCATTTCGACAGGCCGTTTGTGTAGGAAGACgcGTTCGATAGTGTTGCTGGCGACAGTgtttcgGTCTTCAGCtACTGTtTAGCGTAACATCCGCTGCTCTC
1168	1	FBgn0005585	Calr	CAGACCCGACAACACGTACGAGG	CAGACCCGACAACACGTACG	CTTCTGTGCATTTCGACAGGCCGTTTGTGTAGGAAGACgcGTTCGCAGACCCGACAACACGTACGgtttcgGTCTTCAGCtACTGTtTAGCGTAACATCCGCTGCTCTC
1169	1	FBgn0005592	btl	CTTGGCCGCTATTACGATAGTGG	CTTGGCCGCTATTACGATAG	CTTCTGTGCATTTCGACAGGCCGTTTGTGTAGGAAGACgcGTTCGCTTGGCCGCTATTACGATAGgtttcgGTCTTCAGCtACTGTtTAGCGTAACATCCGCTGCTCTC
1170	1	FBgn0005592	btl	AGATCTGACTCCGGGAGGGCCGG	AGATCTGACTCCGGGAGGGC	CTTCTGTGCATTTCGACAGGCCGTTTGTGTAGGAAGACgcGTTCGAGATCTGACTCCGGGAGGGCgtttcgGTCTTCAGCtACTGTtTAGCGTAACATCCGCTGCTCTC
1171	1	FBgn0005592	btl	GCTGGTATTGCGGGGATATCCGG	GCTGGTATTGCGGGGATATC	CTTCTGTGCATTTCGACAGGCCGTTTGTGTAGGAAGACgcGTTCGGCTGGTATTGCGGGGATATCgtttcgGTCTTCAGCtACTGTtTAGCGTAACATCCGCTGCTCTC
1172	1	FBgn0005592	btl	TACCTGCGGTTCATCCATTCGGG	TACCTGCGGTTCATCCATTC	CTTCTGTGCATTTCGACAGGCCGTTTGTGTAGGAAGACgcGTTCGTACCTGCGGTTCATCCATTCgtttcgGTCTTCAGCtACTGTtTAGCGTAACATCCGCTGCTCTC
1173	1	FBgn0005592	btl	ACTGATGAACCGTTTCGATGCGG	ACTGATGAACCGTTTCGATG	CTTCTGTGCATTTCGACAGGCCGTTTGTGTAGGAAGACgcGTTCGACTGATGAACCGTTTCGATGgtttcgGTCTTCAGCtACTGTtTAGCGTAACATCCGCTGCTCTC
1174	1	FBgn0005592	btl	TAATGAGTATGAGTTCCCGCTGG	TAATGAGTATGAGTTCCCGC	CTTCTGTGCATTTCGACAGGCCGTTTGTGTAGGAAGACgcGTTCGTAATGAGTATGAGTTCCCGCgtttcgGTCTTCAGCtACTGTtTAGCGTAACATCCGCTGCTCTC
1175	1	FBgn0005592	btl	CAAGGTGAATCCGAGAGGATGGG	CAAGGTGAATCCGAGAGGAT	CTTCTGTGCATTTCGACAGGCCGTTTGTGTAGGAAGACgcGTTCGCAAGGTGAATCCGAGAGGATgtttcgGTCTTCAGCtACTGTtTAGCGTAACATCCGCTGCTCTC
1176	1	FBgn0005592	btl	CTTATCCTCATAGAACCATTTGG	CTTATCCTCATAGAACCATT	CTTCTGTGCATTTCGACAGGCCGTTTGTGTAGGAAGACgcGTTCGCTTATCCTCATAGAACCATTgtttcgGTCTTCAGCtACTGTtTAGCGTAACATCCGCTGCTCTC
1177	1	FBgn0005619	Hdc	CCGGACGCCGGCATAGGTTTTGG	CCGGACGCCGGCATAGGTTT	CTTCTGTGCATTTCGACAGGCCGTTTGTGTAGGAAGACgcGTTCGCCGGACGCCGGCATAGGTTTgtttcgGTCTTCAGCtACTGTtTAGCGTAACATCCGCTGCTCTC
1178	1	FBgn0005619	Hdc	TTCTCCGCTCTCGCCTAAGGTGG	TTCTCCGCTCTCGCCTAAGG	CTTCTGTGCATTTCGACAGGCCGTTTGTGTAGGAAGACgcGTTCGTTCTCCGCTCTCGCCTAAGGgtttcgGTCTTCAGCtACTGTtTAGCGTAACATCCGCTGCTCTC
1179	1	FBgn0005619	Hdc	CGCGTATCCGGAATACCACCAGG	CGCGTATCCGGAATACCACC	CTTCTGTGCATTTCGACAGGCCGTTTGTGTAGGAAGACgcGTTCGCGCGTATCCGGAATACCACCgtttcgGTCTTCAGCtACTGTtTAGCGTAACATCCGCTGCTCTC
1180	1	FBgn0005619	Hdc	CTGAAGAGGCTGAATCACCGAGG	CTGAAGAGGCTGAATCACCG	CTTCTGTGCATTTCGACAGGCCGTTTGTGTAGGAAGACgcGTTCGCTGAAGAGGCTGAATCACCGgtttcgGTCTTCAGCtACTGTtTAGCGTAACATCCGCTGCTCTC
1181	1	FBgn0005619	Hdc	ACTTCAAGGAATACCGCCAAAGG	ACTTCAAGGAATACCGCCAA	CTTCTGTGCATTTCGACAGGCCGTTTGTGTAGGAAGACgcGTTCGACTTCAAGGAATACCGCCAAgtttcgGTCTTCAGCtACTGTtTAGCGTAACATCCGCTGCTCTC
1182	1	FBgn0005619	Hdc	GTCGCCCAGTAGGGAAGGCATGG	GTCGCCCAGTAGGGAAGGCA	CTTCTGTGCATTTCGACAGGCCGTTTGTGTAGGAAGACgcGTTCGGTCGCCCAGTAGGGAAGGCAgtttcgGTCTTCAGCtACTGTtTAGCGTAACATCCGCTGCTCTC
1183	1	FBgn0005619	Hdc	AGTAACTGGCGCATATAGCCCGG	AGTAACTGGCGCATATAGCC	CTTCTGTGCATTTCGACAGGCCGTTTGTGTAGGAAGACgcGTTCGAGTAACTGGCGCATATAGCCgtttcgGTCTTCAGCtACTGTtTAGCGTAACATCCGCTGCTCTC
1184	1	FBgn0005619	Hdc	CTTTGATCCCGTAGGATCGCAGG	CTTTGATCCCGTAGGATCGC	CTTCTGTGCATTTCGACAGGCCGTTTGTGTAGGAAGACgcGTTCGCTTTGATCCCGTAGGATCGCgtttcgGTCTTCAGCtACTGTtTAGCGTAACATCCGCTGCTCTC
1185	1	FBgn0005626	ple	GGTCTTGAACACCGAGCGCCAGG	GGTCTTGAACACCGAGCGCC	CTTCTGTGCATTTCGACAGGCCGTTTGTGTAGGAAGACgcGTTCGGGTCTTGAACACCGAGCGCCgtttcgGTCTTCAGCtACTGTtTAGCGTAACATCCGCTGCTCTC
1186	1	FBgn0005626	ple	TTGGTGGTCCGCCTCAAGGAGGG	TTGGTGGTCCGCCTCAAGGA	CTTCTGTGCATTTCGACAGGCCGTTTGTGTAGGAAGACgcGTTCGTTGGTGGTCCGCCTCAAGGAgtttcgGTCTTCAGCtACTGTtTAGCGTAACATCCGCTGCTCTC
1187	1	FBgn0005626	ple	ACATCGGAGTAGTCGATGAATGG	ACATCGGAGTAGTCGATGAA	CTTCTGTGCATTTCGACAGGCCGTTTGTGTAGGAAGACgcGTTCGACATCGGAGTAGTCGATGAAgtttcgGTCTTCAGCtACTGTtTAGCGTAACATCCGCTGCTCTC
1188	1	FBgn0005626	ple	GGAGTCCCGTCAGTCGCGCGTGG	GGAGTCCCGTCAGTCGCGCG	CTTCTGTGCATTTCGACAGGCCGTTTGTGTAGGAAGACgcGTTCGGGAGTCCCGTCAGTCGCGCGgtttcgGTCTTCAGCtACTGTtTAGCGTAACATCCGCTGCTCTC
1189	1	FBgn0005626	ple	GGTATACCGCCAGCGTCGCAAGG	GGTATACCGCCAGCGTCGCA	CTTCTGTGCATTTCGACAGGCCGTTTGTGTAGGAAGACgcGTTCGGGTATACCGCCAGCGTCGCAgtttcgGTCTTCAGCtACTGTtTAGCGTAACATCCGCTGCTCTC
1190	1	FBgn0005626	ple	ATCCGCTCCCTCAGGCAGTCGGG	ATCCGCTCCCTCAGGCAGTC	CTTCTGTGCATTTCGACAGGCCGTTTGTGTAGGAAGACgcGTTCGATCCGCTCCCTCAGGCAGTCgtttcgGTCTTCAGCtACTGTtTAGCGTAACATCCGCTGCTCTC
1191	1	FBgn0005626	ple	GTACTCGGCACAGGCGTGCTTGG	GTACTCGGCACAGGCGTGCT	CTTCTGTGCATTTCGACAGGCCGTTTGTGTAGGAAGACgcGTTCGGTACTCGGCACAGGCGTGCTgtttcgGTCTTCAGCtACTGTtTAGCGTAACATCCGCTGCTCTC
1192	1	FBgn0005626	ple	GAAGATGCGGAAGGCCAAGGAGG	GAAGATGCGGAAGGCCAAGG	CTTCTGTGCATTTCGACAGGCCGTTTGTGTAGGAAGACgcGTTCGGAAGATGCGGAAGGCCAAGGgtttcgGTCTTCAGCtACTGTtTAGCGTAACATCCGCTGCTCTC
1193	1	FBgn0005640	Eip63E	AGGTCAGCGTCTCGCGCGTGTGG	AGGTCAGCGTCTCGCGCGTG	CTTCTGTGCATTTCGACAGGCCGTTTGTGTAGGAAGACgcGTTCGAGGTCAGCGTCTCGCGCGTGgtttcgGTCTTCAGCtACTGTtTAGCGTAACATCCGCTGCTCTC
1194	1	FBgn0005640	Eip63E	GCGGCTTGACATCCCGATGGAGG	GCGGCTTGACATCCCGATGG	CTTCTGTGCATTTCGACAGGCCGTTTGTGTAGGAAGACgcGTTCGGCGGCTTGACATCCCGATGGgtttcgGTCTTCAGCtACTGTtTAGCGTAACATCCGCTGCTCTC
1195	1	FBgn0005640	Eip63E	TATGTTAAACTCGAGCCGCTGGG	TATGTTAAACTCGAGCCGCT	CTTCTGTGCATTTCGACAGGCCGTTTGTGTAGGAAGACgcGTTCGTATGTTAAACTCGAGCCGCTgtttcgGTCTTCAGCtACTGTtTAGCGTAACATCCGCTGCTCTC
1196	1	FBgn0005640	Eip63E	AACAGGAAACGCATCCGCGCCGG	AACAGGAAACGCATCCGCGC	CTTCTGTGCATTTCGACAGGCCGTTTGTGTAGGAAGACgcGTTCGAACAGGAAACGCATCCGCGCgtttcgGTCTTCAGCtACTGTtTAGCGTAACATCCGCTGCTCTC
1197	1	FBgn0005640	Eip63E	CCACACCTACTCCCACGAGGTGG	CCACACCTACTCCCACGAGG	CTTCTGTGCATTTCGACAGGCCGTTTGTGTAGGAAGACgcGTTCGCCACACCTACTCCCACGAGGgtttcgGTCTTCAGCtACTGTtTAGCGTAACATCCGCTGCTCTC
1198	1	FBgn0005640	Eip63E	TCGACCTCGCTGGACATGTGGGG	TCGACCTCGCTGGACATGTG	CTTCTGTGCATTTCGACAGGCCGTTTGTGTAGGAAGACgcGTTCGTCGACCTCGCTGGACATGTGgtttcgGTCTTCAGCtACTGTtTAGCGTAACATCCGCTGCTCTC
1199	1	FBgn0005640	Eip63E	TCCATACAACGGCTACAATTCGG	TCCATACAACGGCTACAATT	CTTCTGTGCATTTCGACAGGCCGTTTGTGTAGGAAGACgcGTTCGTCCATACAACGGCTACAATTgtttcgGTCTTCAGCtACTGTtTAGCGTAACATCCGCTGCTCTC
1200	1	FBgn0005640	Eip63E	AGGACACGGAAAGCTGTCTCTGG	AGGACACGGAAAGCTGTCTC	CTTCTGTGCATTTCGACAGGCCGTTTGTGTAGGAAGACgcGTTCGAGGACACGGAAAGCTGTCTCgtttcgGTCTTCAGCtACTGTtTAGCGTAACATCCGCTGCTCTC
1201	1	FBgn0005666	bt	TGGAAACGTCCGAGCGATGATGG	TGGAAACGTCCGAGCGATGA	CTTCTGTGCATTTCGACAGGCCGTTTGTGTAGGAAGACgcGTTCGTGGAAACGTCCGAGCGATGAgtttcgGTCTTCAGCtACTGTtTAGCGTAACATCCGCTGCTCTC
1202	1	FBgn0005666	bt	GTAGAGCGACGCGAACGCGGGGG	GTAGAGCGACGCGAACGCGG	CTTCTGTGCATTTCGACAGGCCGTTTGTGTAGGAAGACgcGTTCGGTAGAGCGACGCGAACGCGGgtttcgGTCTTCAGCtACTGTtTAGCGTAACATCCGCTGCTCTC
1203	1	FBgn0005666	bt	GAACGTCGCGACGTAAACACAGG	GAACGTCGCGACGTAAACAC	CTTCTGTGCATTTCGACAGGCCGTTTGTGTAGGAAGACgcGTTCGGAACGTCGCGACGTAAACACgtttcgGTCTTCAGCtACTGTtTAGCGTAACATCCGCTGCTCTC
1204	1	FBgn0005666	bt	TCGTTCGTCCACATGGTCTAAGG	TCGTTCGTCCACATGGTCTA	CTTCTGTGCATTTCGACAGGCCGTTTGTGTAGGAAGACgcGTTCGTCGTTCGTCCACATGGTCTAgtttcgGTCTTCAGCtACTGTtTAGCGTAACATCCGCTGCTCTC
1205	1	FBgn0005666	bt	AACGACATCACGGTCCATGCTGG	AACGACATCACGGTCCATGC	CTTCTGTGCATTTCGACAGGCCGTTTGTGTAGGAAGACgcGTTCGAACGACATCACGGTCCATGCgtttcgGTCTTCAGCtACTGTtTAGCGTAACATCCGCTGCTCTC
1206	1	FBgn0005666	bt	TTGGTCGGAAGTAAGTGGATCGG	TTGGTCGGAAGTAAGTGGAT	CTTCTGTGCATTTCGACAGGCCGTTTGTGTAGGAAGACgcGTTCGTTGGTCGGAAGTAAGTGGATgtttcgGTCTTCAGCtACTGTtTAGCGTAACATCCGCTGCTCTC
1207	1	FBgn0005666	bt	GTATATACCGGAATCAGATCTGG	GTATATACCGGAATCAGATC	CTTCTGTGCATTTCGACAGGCCGTTTGTGTAGGAAGACgcGTTCGGTATATACCGGAATCAGATCgtttcgGTCTTCAGCtACTGTtTAGCGTAACATCCGCTGCTCTC
1208	1	FBgn0005666	bt	AAATCTCAGTACACGGTGCCAGG	AAATCTCAGTACACGGTGCC	CTTCTGTGCATTTCGACAGGCCGTTTGTGTAGGAAGACgcGTTCGAAATCTCAGTACACGGTGCCgtttcgGTCTTCAGCtACTGTtTAGCGTAACATCCGCTGCTCTC
1209	1	FBgn0005671	Vha55	ATCGTTAGGCATGGTCAGAATGG	ATCGTTAGGCATGGTCAGAA	CTTCTGTGCATTTCGACAGGCCGTTTGTGTAGGAAGACgcGTTCGATCGTTAGGCATGGTCAGAAgtttcgGTCTTCAGCtACTGTtTAGCGTAACATCCGCTGCTCTC
1210	1	FBgn0005671	Vha55	CTACGAGCGTGCCGGTCGTGTGG	CTACGAGCGTGCCGGTCGTG	CTTCTGTGCATTTCGACAGGCCGTTTGTGTAGGAAGACgcGTTCGCTACGAGCGTGCCGGTCGTGgtttcgGTCTTCAGCtACTGTtTAGCGTAACATCCGCTGCTCTC
1211	1	FBgn0005671	Vha55	ACGACCGGGCACCTCCTCACGGG	ACGACCGGGCACCTCCTCAC	CTTCTGTGCATTTCGACAGGCCGTTTGTGTAGGAAGACgcGTTCGACGACCGGGCACCTCCTCACgtttcgGTCTTCAGCtACTGTtTAGCGTAACATCCGCTGCTCTC
1212	1	FBgn0005671	Vha55	GCGTATCATCACTCCCCGCCTGG	GCGTATCATCACTCCCCGCC	CTTCTGTGCATTTCGACAGGCCGTTTGTGTAGGAAGACgcGTTCGGCGTATCATCACTCCCCGCCgtttcgGTCTTCAGCtACTGTtTAGCGTAACATCCGCTGCTCTC
1213	1	FBgn0005671	Vha55	CGGTACTGTGCGCTCCGGACAGG	CGGTACTGTGCGCTCCGGAC	CTTCTGTGCATTTCGACAGGCCGTTTGTGTAGGAAGACgcGTTCGCGGTACTGTGCGCTCCGGACgtttcgGTCTTCAGCtACTGTtTAGCGTAACATCCGCTGCTCTC
1214	1	FBgn0005671	Vha55	CTGGTCGCGTATCTACCCCGAGG	CTGGTCGCGTATCTACCCCG	CTTCTGTGCATTTCGACAGGCCGTTTGTGTAGGAAGACgcGTTCGCTGGTCGCGTATCTACCCCGgtttcgGTCTTCAGCtACTGTtTAGCGTAACATCCGCTGCTCTC
1215	1	FBgn0005671	Vha55	CTGGCCCTCGGTAATGTAACCGG	CTGGCCCTCGGTAATGTAAC	CTTCTGTGCATTTCGACAGGCCGTTTGTGTAGGAAGACgcGTTCGCTGGCCCTCGGTAATGTAACgtttcgGTCTTCAGCtACTGTtTAGCGTAACATCCGCTGCTCTC
1216	1	FBgn0005671	Vha55	AAATCGGTGTACATGTAACCGGG	AAATCGGTGTACATGTAACC	CTTCTGTGCATTTCGACAGGCCGTTTGTGTAGGAAGACgcGTTCGAAATCGGTGTACATGTAACCgtttcgGTCTTCAGCtACTGTtTAGCGTAACATCCGCTGCTCTC
1217	1	FBgn0005674	Aats-glupro	ACAGGAACTCGCGGGTACGTAGG	ACAGGAACTCGCGGGTACGT	CTTCTGTGCATTTCGACAGGCCGTTTGTGTAGGAAGACgcGTTCGACAGGAACTCGCGGGTACGTgtttcgGTCTTCAGCtACTGTtTAGCGTAACATCCGCTGCTCTC
1218	1	FBgn0005674	Aats-glupro	TGTCTCGGAGGTAGGACGCACGG	TGTCTCGGAGGTAGGACGCA	CTTCTGTGCATTTCGACAGGCCGTTTGTGTAGGAAGACgcGTTCGTGTCTCGGAGGTAGGACGCAgtttcgGTCTTCAGCtACTGTtTAGCGTAACATCCGCTGCTCTC
1219	1	FBgn0005674	Aats-glupro	CGCCTCCGCGACCTGCTACGGGG	CGCCTCCGCGACCTGCTACG	CTTCTGTGCATTTCGACAGGCCGTTTGTGTAGGAAGACgcGTTCGCGCCTCCGCGACCTGCTACGgtttcgGTCTTCAGCtACTGTtTAGCGTAACATCCGCTGCTCTC
1220	1	FBgn0005674	Aats-glupro	CCCCCTGAGCATTAATCTCCTGG	CCCCCTGAGCATTAATCTCC	CTTCTGTGCATTTCGACAGGCCGTTTGTGTAGGAAGACgcGTTCGCCCCCTGAGCATTAATCTCCgtttcgGTCTTCAGCtACTGTtTAGCGTAACATCCGCTGCTCTC
1221	1	FBgn0005674	Aats-glupro	GGCGGGGTACATGACTGTCTCGG	GGCGGGGTACATGACTGTCT	CTTCTGTGCATTTCGACAGGCCGTTTGTGTAGGAAGACgcGTTCGGGCGGGGTACATGACTGTCTgtttcgGTCTTCAGCtACTGTtTAGCGTAACATCCGCTGCTCTC
1222	1	FBgn0005674	Aats-glupro	TACTCGCAGGTTATCACCAAGGG	TACTCGCAGGTTATCACCAA	CTTCTGTGCATTTCGACAGGCCGTTTGTGTAGGAAGACgcGTTCGTACTCGCAGGTTATCACCAAgtttcgGTCTTCAGCtACTGTtTAGCGTAACATCCGCTGCTCTC
1223	1	FBgn0005674	Aats-glupro	GATTACACGCATGGGTGTCAAGG	GATTACACGCATGGGTGTCA	CTTCTGTGCATTTCGACAGGCCGTTTGTGTAGGAAGACgcGTTCGGATTACACGCATGGGTGTCAgtttcgGTCTTCAGCtACTGTtTAGCGTAACATCCGCTGCTCTC
1224	1	FBgn0005674	Aats-glupro	CGCGGACTTCGCTCCGGAAGTGG	CGCGGACTTCGCTCCGGAAG	CTTCTGTGCATTTCGACAGGCCGTTTGTGTAGGAAGACgcGTTCGCGCGGACTTCGCTCCGGAAGgtttcgGTCTTCAGCtACTGTtTAGCGTAACATCCGCTGCTCTC
1225	1	FBgn0005696	DNApol-alpha73	TGGTAGTCACACAGCAGTGCTGG	TGGTAGTCACACAGCAGTGC	CTTCTGTGCATTTCGACAGGCCGTTTGTGTAGGAAGACgcGTTCGTGGTAGTCACACAGCAGTGCgtttcgGTCTTCAGCtACTGTtTAGCGTAACATCCGCTGCTCTC
1226	1	FBgn0005696	DNApol-alpha73	GCCCCTGGGTATGAACCCTTTGG	GCCCCTGGGTATGAACCCTT	CTTCTGTGCATTTCGACAGGCCGTTTGTGTAGGAAGACgcGTTCGGCCCCTGGGTATGAACCCTTgtttcgGTCTTCAGCtACTGTtTAGCGTAACATCCGCTGCTCTC
1227	1	FBgn0005696	DNApol-alpha73	CTTGTCCACTAGTGCCGGACCGG	CTTGTCCACTAGTGCCGGAC	CTTCTGTGCATTTCGACAGGCCGTTTGTGTAGGAAGACgcGTTCGCTTGTCCACTAGTGCCGGACgtttcgGTCTTCAGCtACTGTtTAGCGTAACATCCGCTGCTCTC
1228	1	FBgn0005696	DNApol-alpha73	TATGCTGGCAGACTTGACCCTGG	TATGCTGGCAGACTTGACCC	CTTCTGTGCATTTCGACAGGCCGTTTGTGTAGGAAGACgcGTTCGTATGCTGGCAGACTTGACCCgtttcgGTCTTCAGCtACTGTtTAGCGTAACATCCGCTGCTCTC
1229	1	FBgn0005696	DNApol-alpha73	AGATCCGTACTGTCCGTAAAGGG	AGATCCGTACTGTCCGTAAA	CTTCTGTGCATTTCGACAGGCCGTTTGTGTAGGAAGACgcGTTCGAGATCCGTACTGTCCGTAAAgtttcgGTCTTCAGCtACTGTtTAGCGTAACATCCGCTGCTCTC
1230	1	FBgn0005696	DNApol-alpha73	TGTACAGGATACGAGCTCACTGG	TGTACAGGATACGAGCTCAC	CTTCTGTGCATTTCGACAGGCCGTTTGTGTAGGAAGACgcGTTCGTGTACAGGATACGAGCTCACgtttcgGTCTTCAGCtACTGTtTAGCGTAACATCCGCTGCTCTC
1231	1	FBgn0005696	DNApol-alpha73	ATATGGTTCGCCCTCTGTACAGG	ATATGGTTCGCCCTCTGTAC	CTTCTGTGCATTTCGACAGGCCGTTTGTGTAGGAAGACgcGTTCGATATGGTTCGCCCTCTGTACgtttcgGTCTTCAGCtACTGTtTAGCGTAACATCCGCTGCTCTC
1232	1	FBgn0005696	DNApol-alpha73	CAGCTGCGGAAGGACAAGGCGGG	CAGCTGCGGAAGGACAAGGC	CTTCTGTGCATTTCGACAGGCCGTTTGTGTAGGAAGACgcGTTCGCAGCTGCGGAAGGACAAGGCgtttcgGTCTTCAGCtACTGTtTAGCGTAACATCCGCTGCTCTC
1233	1	FBgn0005777	PpD3	TTCGTTCGATGCGTCTTATATGG	TTCGTTCGATGCGTCTTATA	CTTCTGTGCATTTCGACAGGCCGTTTGTGTAGGAAGACgcGTTCGTTCGTTCGATGCGTCTTATAgtttcgGTCTTCAGCtACTGTtTAGCGTAACATCCGCTGCTCTC
1234	1	FBgn0005777	PpD3	AAGAATCCCTACCTGTTCAACGG	AAGAATCCCTACCTGTTCAA	CTTCTGTGCATTTCGACAGGCCGTTTGTGTAGGAAGACgcGTTCGAAGAATCCCTACCTGTTCAAgtttcgGTCTTCAGCtACTGTtTAGCGTAACATCCGCTGCTCTC
1235	1	FBgn0005777	PpD3	TTGCGTGAATATGTCAGCCATGG	TTGCGTGAATATGTCAGCCA	CTTCTGTGCATTTCGACAGGCCGTTTGTGTAGGAAGACgcGTTCGTTGCGTGAATATGTCAGCCAgtttcgGTCTTCAGCtACTGTtTAGCGTAACATCCGCTGCTCTC
1236	1	FBgn0005777	PpD3	GGCGTAATATATCGCGCTGTTGG	GGCGTAATATATCGCGCTGT	CTTCTGTGCATTTCGACAGGCCGTTTGTGTAGGAAGACgcGTTCGGGCGTAATATATCGCGCTGTgtttcgGTCTTCAGCtACTGTtTAGCGTAACATCCGCTGCTCTC
1237	1	FBgn0005777	PpD3	GATTACGGGGTCCAAGCAGCCGG	GATTACGGGGTCCAAGCAGC	CTTCTGTGCATTTCGACAGGCCGTTTGTGTAGGAAGACgcGTTCGGATTACGGGGTCCAAGCAGCgtttcgGTCTTCAGCtACTGTtTAGCGTAACATCCGCTGCTCTC
1238	1	FBgn0005777	PpD3	GCAGCGGCTCACATGTCTCTGGG	GCAGCGGCTCACATGTCTCT	CTTCTGTGCATTTCGACAGGCCGTTTGTGTAGGAAGACgcGTTCGGCAGCGGCTCACATGTCTCTgtttcgGTCTTCAGCtACTGTtTAGCGTAACATCCGCTGCTCTC
1239	1	FBgn0005777	PpD3	AGAGCCCGCCGTGCATGACCAGG	AGAGCCCGCCGTGCATGACC	CTTCTGTGCATTTCGACAGGCCGTTTGTGTAGGAAGACgcGTTCGAGAGCCCGCCGTGCATGACCgtttcgGTCTTCAGCtACTGTtTAGCGTAACATCCGCTGCTCTC
1240	1	FBgn0005777	PpD3	TGACAGGGGTTCCTTCTCTGTGG	TGACAGGGGTTCCTTCTCTG	CTTCTGTGCATTTCGACAGGCCGTTTGTGTAGGAAGACgcGTTCGTGACAGGGGTTCCTTCTCTGgtttcgGTCTTCAGCtACTGTtTAGCGTAACATCCGCTGCTCTC
1241	1	FBgn0005778	PpD5	GGTGGCCTCGGATAGATTTCCGG	GGTGGCCTCGGATAGATTTC	CTTCTGTGCATTTCGACAGGCCGTTTGTGTAGGAAGACgcGTTCGGGTGGCCTCGGATAGATTTCgtttcgGTCTTCAGCtACTGTtTAGCGTAACATCCGCTGCTCTC
1242	1	FBgn0005778	PpD5	AGTGCTCCGGTAAAGATCTGCGG	AGTGCTCCGGTAAAGATCTG	CTTCTGTGCATTTCGACAGGCCGTTTGTGTAGGAAGACgcGTTCGAGTGCTCCGGTAAAGATCTGgtttcgGTCTTCAGCtACTGTtTAGCGTAACATCCGCTGCTCTC
1243	1	FBgn0005778	PpD5	TCCCAATTGGACGTTATTATCGG	TCCCAATTGGACGTTATTAT	CTTCTGTGCATTTCGACAGGCCGTTTGTGTAGGAAGACgcGTTCGTCCCAATTGGACGTTATTATgtttcgGTCTTCAGCtACTGTtTAGCGTAACATCCGCTGCTCTC
1244	1	FBgn0005778	PpD5	ATGAATCGGCGGATTTGAATCGG	ATGAATCGGCGGATTTGAAT	CTTCTGTGCATTTCGACAGGCCGTTTGTGTAGGAAGACgcGTTCGATGAATCGGCGGATTTGAATgtttcgGTCTTCAGCtACTGTtTAGCGTAACATCCGCTGCTCTC
1245	1	FBgn0005778	PpD5	TTTGGAGCCAACATAGTGGAGGG	TTTGGAGCCAACATAGTGGA	CTTCTGTGCATTTCGACAGGCCGTTTGTGTAGGAAGACgcGTTCGTTTGGAGCCAACATAGTGGAgtttcgGTCTTCAGCtACTGTtTAGCGTAACATCCGCTGCTCTC
1246	1	FBgn0005778	PpD5	CACGTTCCGGTGGTCTCATCCGG	CACGTTCCGGTGGTCTCATC	CTTCTGTGCATTTCGACAGGCCGTTTGTGTAGGAAGACgcGTTCGCACGTTCCGGTGGTCTCATCgtttcgGTCTTCAGCtACTGTtTAGCGTAACATCCGCTGCTCTC
1247	1	FBgn0005778	PpD5	GGTTAAACTTGTGCTGCATGAGG	GGTTAAACTTGTGCTGCATG	CTTCTGTGCATTTCGACAGGCCGTTTGTGTAGGAAGACgcGTTCGGGTTAAACTTGTGCTGCATGgtttcgGTCTTCAGCtACTGTtTAGCGTAACATCCGCTGCTCTC
1248	1	FBgn0005778	PpD5	GAAACAGCTCTCGGCTCGCCTGG	GAAACAGCTCTCGGCTCGCC	CTTCTGTGCATTTCGACAGGCCGTTTGTGTAGGAAGACgcGTTCGGAAACAGCTCTCGGCTCGCCgtttcgGTCTTCAGCtACTGTtTAGCGTAACATCCGCTGCTCTC
1249	1	FBgn0005779	PpD6	AGTGAACTTACTGTGCACCCTGG	AGTGAACTTACTGTGCACCC	CTTCTGTGCATTTCGACAGGCCGTTTGTGTAGGAAGACgcGTTCGAGTGAACTTACTGTGCACCCgtttcgGTCTTCAGCtACTGTtTAGCGTAACATCCGCTGCTCTC
1250	1	FBgn0005779	PpD6	AAGCATATTTACCTACTGCGCGG	AAGCATATTTACCTACTGCG	CTTCTGTGCATTTCGACAGGCCGTTTGTGTAGGAAGACgcGTTCGAAGCATATTTACCTACTGCGgtttcgGTCTTCAGCtACTGTtTAGCGTAACATCCGCTGCTCTC
1251	1	FBgn0005779	PpD6	AATAGATACCGTGTCTGCGGCGG	AATAGATACCGTGTCTGCGG	CTTCTGTGCATTTCGACAGGCCGTTTGTGTAGGAAGACgcGTTCGAATAGATACCGTGTCTGCGGgtttcgGTCTTCAGCtACTGTtTAGCGTAACATCCGCTGCTCTC
1252	1	FBgn0005779	PpD6	TTTCGGGCACTTCAGTGGGACGG	TTTCGGGCACTTCAGTGGGA	CTTCTGTGCATTTCGACAGGCCGTTTGTGTAGGAAGACgcGTTCGTTTCGGGCACTTCAGTGGGAgtttcgGTCTTCAGCtACTGTtTAGCGTAACATCCGCTGCTCTC
1253	1	FBgn0005779	PpD6	GATGCAAAGACTTCCATTGTTGG	GATGCAAAGACTTCCATTGT	CTTCTGTGCATTTCGACAGGCCGTTTGTGTAGGAAGACgcGTTCGGATGCAAAGACTTCCATTGTgtttcgGTCTTCAGCtACTGTtTAGCGTAACATCCGCTGCTCTC
1254	1	FBgn0005779	PpD6	TGCACAGTTTACATTTCGCGGGG	TGCACAGTTTACATTTCGCG	CTTCTGTGCATTTCGACAGGCCGTTTGTGTAGGAAGACgcGTTCGTGCACAGTTTACATTTCGCGgtttcgGTCTTCAGCtACTGTtTAGCGTAACATCCGCTGCTCTC
1255	1	FBgn0005779	PpD6	CGAGTTGTGGGCGACATACACGG	CGAGTTGTGGGCGACATACA	CTTCTGTGCATTTCGACAGGCCGTTTGTGTAGGAAGACgcGTTCGCGAGTTGTGGGCGACATACAgtttcgGTCTTCAGCtACTGTtTAGCGTAACATCCGCTGCTCTC
1256	1	FBgn0005779	PpD6	GGAAACGATCACCCTGCTCTTGG	GGAAACGATCACCCTGCTCT	CTTCTGTGCATTTCGACAGGCCGTTTGTGTAGGAAGACgcGTTCGGGAAACGATCACCCTGCTCTgtttcgGTCTTCAGCtACTGTtTAGCGTAACATCCGCTGCTCTC
1257	1	FBgn0010014	CanB	GCGATTCCGCAAGCTGGATCTGG	GCGATTCCGCAAGCTGGATC	CTTCTGTGCATTTCGACAGGCCGTTTGTGTAGGAAGACgcGTTCGGCGATTCCGCAAGCTGGATCgtttcgGTCTTCAGCtACTGTtTAGCGTAACATCCGCTGCTCTC
1258	1	FBgn0010014	CanB	ACACATGTCCATGGGCAGGGAGG	ACACATGTCCATGGGCAGGG	CTTCTGTGCATTTCGACAGGCCGTTTGTGTAGGAAGACgcGTTCGACACATGTCCATGGGCAGGGgtttcgGTCTTCAGCtACTGTtTAGCGTAACATCCGCTGCTCTC
1259	1	FBgn0010014	CanB	CGCCTTCCGCATCTATGATATGG	CGCCTTCCGCATCTATGATA	CTTCTGTGCATTTCGACAGGCCGTTTGTGTAGGAAGACgcGTTCGCGCCTTCCGCATCTATGATAgtttcgGTCTTCAGCtACTGTtTAGCGTAACATCCGCTGCTCTC
1260	1	FBgn0010014	CanB	TGATGGCTACATCTCGAACGGGG	TGATGGCTACATCTCGAACG	CTTCTGTGCATTTCGACAGGCCGTTTGTGTAGGAAGACgcGTTCGTGATGGCTACATCTCGAACGgtttcgGTCTTCAGCtACTGTtTAGCGTAACATCCGCTGCTCTC
1261	1	FBgn0010014	CanB	GACTTCAAGGAGTTTATCCAGGG	GACTTCAAGGAGTTTATCCA	CTTCTGTGCATTTCGACAGGCCGTTTGTGTAGGAAGACgcGTTCGGACTTCAAGGAGTTTATCCAgtttcgGTCTTCAGCtACTGTtTAGCGTAACATCCGCTGCTCTC
1262	1	FBgn0010014	CanB	TGCGGATGGAAACGGGGAGGTGG	TGCGGATGGAAACGGGGAGG	CTTCTGTGCATTTCGACAGGCCGTTTGTGTAGGAAGACgcGTTCGTGCGGATGGAAACGGGGAGGgtttcgGTCTTCAGCtACTGTtTAGCGTAACATCCGCTGCTCTC
1263	1	FBgn0010014	CanB	CATGTGTTCCAACTTCGATGCGG	CATGTGTTCCAACTTCGATG	CTTCTGTGCATTTCGACAGGCCGTTTGTGTAGGAAGACgcGTTCGCATGTGTTCCAACTTCGATGgtttcgGTCTTCAGCtACTGTtTAGCGTAACATCCGCTGCTCTC
1264	1	FBgn0010014	CanB	GTGTCGCAGTTTAGCGTGCGCGG	GTGTCGCAGTTTAGCGTGCG	CTTCTGTGCATTTCGACAGGCCGTTTGTGTAGGAAGACgcGTTCGGTGTCGCAGTTTAGCGTGCGgtttcgGTCTTCAGCtACTGTtTAGCGTAACATCCGCTGCTCTC
1265	1	FBgn0010015	CanA1	TATCGGAAGAACCAGGTTACGGG	TATCGGAAGAACCAGGTTAC	CTTCTGTGCATTTCGACAGGCCGTTTGTGTAGGAAGACgcGTTCGTATCGGAAGAACCAGGTTACgtttcgGTCTTCAGCtACTGTtTAGCGTAACATCCGCTGCTCTC
1266	1	FBgn0010015	CanA1	AAAAGGTACCTAGTGGTGGCCGG	AAAAGGTACCTAGTGGTGGC	CTTCTGTGCATTTCGACAGGCCGTTTGTGTAGGAAGACgcGTTCGAAAAGGTACCTAGTGGTGGCgtttcgGTCTTCAGCtACTGTtTAGCGTAACATCCGCTGCTCTC
1267	1	FBgn0010015	CanA1	TCCTTCGGTGATGATCCTCAGGG	TCCTTCGGTGATGATCCTCA	CTTCTGTGCATTTCGACAGGCCGTTTGTGTAGGAAGACgcGTTCGTCCTTCGGTGATGATCCTCAgtttcgGTCTTCAGCtACTGTtTAGCGTAACATCCGCTGCTCTC
1268	1	FBgn0010015	CanA1	CACATGGGCCCGTAGGCCGGTGG	CACATGGGCCCGTAGGCCGG	CTTCTGTGCATTTCGACAGGCCGTTTGTGTAGGAAGACgcGTTCGCACATGGGCCCGTAGGCCGGgtttcgGTCTTCAGCtACTGTtTAGCGTAACATCCGCTGCTCTC
1269	1	FBgn0010015	CanA1	AACATCCAGATAATTGGGGGCGG	AACATCCAGATAATTGGGGG	CTTCTGTGCATTTCGACAGGCCGTTTGTGTAGGAAGACgcGTTCGAACATCCAGATAATTGGGGGgtttcgGTCTTCAGCtACTGTtTAGCGTAACATCCGCTGCTCTC
1270	1	FBgn0010015	CanA1	AAATCTCCGACAGCCGCCAGTGG	AAATCTCCGACAGCCGCCAG	CTTCTGTGCATTTCGACAGGCCGTTTGTGTAGGAAGACgcGTTCGAAATCTCCGACAGCCGCCAGgtttcgGTCTTCAGCtACTGTtTAGCGTAACATCCGCTGCTCTC
1271	1	FBgn0010015	CanA1	GTCGATAGTCAGGGCGCACGAGG	GTCGATAGTCAGGGCGCACG	CTTCTGTGCATTTCGACAGGCCGTTTGTGTAGGAAGACgcGTTCGGTCGATAGTCAGGGCGCACGgtttcgGTCTTCAGCtACTGTtTAGCGTAACATCCGCTGCTCTC
1272	1	FBgn0010015	CanA1	GACGCGCGACATCTTGCCAATGG	GACGCGCGACATCTTGCCAA	CTTCTGTGCATTTCGACAGGCCGTTTGTGTAGGAAGACgcGTTCGGACGCGCGACATCTTGCCAAgtttcgGTCTTCAGCtACTGTtTAGCGTAACATCCGCTGCTCTC
1273	1	FBgn0010051	Itp-r83A	CTCCAGGCGTACGTCCTGAATGG	CTCCAGGCGTACGTCCTGAA	CTTCTGTGCATTTCGACAGGCCGTTTGTGTAGGAAGACgcGTTCGCTCCAGGCGTACGTCCTGAAgtttcgGTCTTCAGCtACTGTtTAGCGTAACATCCGCTGCTCTC
1274	1	FBgn0010051	Itp-r83A	CAGGTCGCGAACCTCCACCGGGG	CAGGTCGCGAACCTCCACCG	CTTCTGTGCATTTCGACAGGCCGTTTGTGTAGGAAGACgcGTTCGCAGGTCGCGAACCTCCACCGgtttcgGTCTTCAGCtACTGTtTAGCGTAACATCCGCTGCTCTC
1275	1	FBgn0010051	Itp-r83A	CACCGGACGCACCAGTGCTACGG	CACCGGACGCACCAGTGCTA	CTTCTGTGCATTTCGACAGGCCGTTTGTGTAGGAAGACgcGTTCGCACCGGACGCACCAGTGCTAgtttcgGTCTTCAGCtACTGTtTAGCGTAACATCCGCTGCTCTC
1276	1	FBgn0010051	Itp-r83A	GGCTACGGGACACTACCTGGCGG	GGCTACGGGACACTACCTGG	CTTCTGTGCATTTCGACAGGCCGTTTGTGTAGGAAGACgcGTTCGGGCTACGGGACACTACCTGGgtttcgGTCTTCAGCtACTGTtTAGCGTAACATCCGCTGCTCTC
1277	1	FBgn0010051	Itp-r83A	GGTGGAGTTCTACGCTCGATTGG	GGTGGAGTTCTACGCTCGAT	CTTCTGTGCATTTCGACAGGCCGTTTGTGTAGGAAGACgcGTTCGGGTGGAGTTCTACGCTCGATgtttcgGTCTTCAGCtACTGTtTAGCGTAACATCCGCTGCTCTC
1278	1	FBgn0010051	Itp-r83A	GGACGATGGTACCCCATCTACGG	GGACGATGGTACCCCATCTA	CTTCTGTGCATTTCGACAGGCCGTTTGTGTAGGAAGACgcGTTCGGGACGATGGTACCCCATCTAgtttcgGTCTTCAGCtACTGTtTAGCGTAACATCCGCTGCTCTC
1279	1	FBgn0010051	Itp-r83A	GGCACGGGCCGTTGCCAGTCCGG	GGCACGGGCCGTTGCCAGTC	CTTCTGTGCATTTCGACAGGCCGTTTGTGTAGGAAGACgcGTTCGGGCACGGGCCGTTGCCAGTCgtttcgGTCTTCAGCtACTGTtTAGCGTAACATCCGCTGCTCTC
1280	1	FBgn0010051	Itp-r83A	TTCCGAGCCTCTGTTCCGGCGGG	TTCCGAGCCTCTGTTCCGGC	CTTCTGTGCATTTCGACAGGCCGTTTGTGTAGGAAGACgcGTTCGTTCCGAGCCTCTGTTCCGGCgtttcgGTCTTCAGCtACTGTtTAGCGTAACATCCGCTGCTCTC
1281	1	FBgn0010097	gammaTub37C	AGCGTTCGGACAGCCGTTCCAGG	AGCGTTCGGACAGCCGTTCC	CTTCTGTGCATTTCGACAGGCCGTTTGTGTAGGAAGACgcGTTCGAGCGTTCGGACAGCCGTTCCgtttcgGTCTTCAGCtACTGTtTAGCGTAACATCCGCTGCTCTC
1282	1	FBgn0010097	gammaTub37C	CAGTTCCGCCGGCTATCGAGTGG	CAGTTCCGCCGGCTATCGAG	CTTCTGTGCATTTCGACAGGCCGTTTGTGTAGGAAGACgcGTTCGCAGTTCCGCCGGCTATCGAGgtttcgGTCTTCAGCtACTGTtTAGCGTAACATCCGCTGCTCTC
1283	1	FBgn0010097	gammaTub37C	GCGAGGCGGTCAGACCGATGAGG	GCGAGGCGGTCAGACCGATG	CTTCTGTGCATTTCGACAGGCCGTTTGTGTAGGAAGACgcGTTCGGCGAGGCGGTCAGACCGATGgtttcgGTCTTCAGCtACTGTtTAGCGTAACATCCGCTGCTCTC
1284	1	FBgn0010097	gammaTub37C	CAGCTGCACTTCCTGATGACGGG	CAGCTGCACTTCCTGATGAC	CTTCTGTGCATTTCGACAGGCCGTTTGTGTAGGAAGACgcGTTCGCAGCTGCACTTCCTGATGACgtttcgGTCTTCAGCtACTGTtTAGCGTAACATCCGCTGCTCTC
1285	1	FBgn0010097	gammaTub37C	GCGACGCATTACATCCAAAACGG	GCGACGCATTACATCCAAAA	CTTCTGTGCATTTCGACAGGCCGTTTGTGTAGGAAGACgcGTTCGGCGACGCATTACATCCAAAAgtttcgGTCTTCAGCtACTGTtTAGCGTAACATCCGCTGCTCTC
1286	1	FBgn0010097	gammaTub37C	CATGTACGAGGGATATCGCAGGG	CATGTACGAGGGATATCGCA	CTTCTGTGCATTTCGACAGGCCGTTTGTGTAGGAAGACgcGTTCGCATGTACGAGGGATATCGCAgtttcgGTCTTCAGCtACTGTtTAGCGTAACATCCGCTGCTCTC
1287	1	FBgn0010097	gammaTub37C	CTCCACCGCCGTGCTTGGAGAGG	CTCCACCGCCGTGCTTGGAG	CTTCTGTGCATTTCGACAGGCCGTTTGTGTAGGAAGACgcGTTCGCTCCACCGCCGTGCTTGGAGgtttcgGTCTTCAGCtACTGTtTAGCGTAACATCCGCTGCTCTC
1288	1	FBgn0010097	gammaTub37C	AGACTTCGCCACCGATGGACAGG	AGACTTCGCCACCGATGGAC	CTTCTGTGCATTTCGACAGGCCGTTTGTGTAGGAAGACgcGTTCGAGACTTCGCCACCGATGGACgtttcgGTCTTCAGCtACTGTtTAGCGTAACATCCGCTGCTCTC
1289	1	FBgn0010197	Gyc32E	TAGGCGTCCCTCAAAAGCTCCGG	TAGGCGTCCCTCAAAAGCTC	CTTCTGTGCATTTCGACAGGCCGTTTGTGTAGGAAGACgcGTTCGTAGGCGTCCCTCAAAAGCTCgtttcgGTCTTCAGCtACTGTtTAGCGTAACATCCGCTGCTCTC
1290	1	FBgn0010197	Gyc32E	CTGGGCGGTGATATTTACGATGG	CTGGGCGGTGATATTTACGA	CTTCTGTGCATTTCGACAGGCCGTTTGTGTAGGAAGACgcGTTCGCTGGGCGGTGATATTTACGAgtttcgGTCTTCAGCtACTGTtTAGCGTAACATCCGCTGCTCTC
1291	1	FBgn0010197	Gyc32E	ACGTGCCCTCTGCATGGCGCCGG	ACGTGCCCTCTGCATGGCGC	CTTCTGTGCATTTCGACAGGCCGTTTGTGTAGGAAGACgcGTTCGACGTGCCCTCTGCATGGCGCgtttcgGTCTTCAGCtACTGTtTAGCGTAACATCCGCTGCTCTC
1292	1	FBgn0010197	Gyc32E	AGGAATAGACATCCCCCTTTTGG	AGGAATAGACATCCCCCTTT	CTTCTGTGCATTTCGACAGGCCGTTTGTGTAGGAAGACgcGTTCGAGGAATAGACATCCCCCTTTgtttcgGTCTTCAGCtACTGTtTAGCGTAACATCCGCTGCTCTC
1293	1	FBgn0010197	Gyc32E	CCTATCGCGTTAAACCGTTGAGG	CCTATCGCGTTAAACCGTTG	CTTCTGTGCATTTCGACAGGCCGTTTGTGTAGGAAGACgcGTTCGCCTATCGCGTTAAACCGTTGgtttcgGTCTTCAGCtACTGTtTAGCGTAACATCCGCTGCTCTC
1294	1	FBgn0010197	Gyc32E	GCATCTGAGAATATTCAGCCAGG	GCATCTGAGAATATTCAGCC	CTTCTGTGCATTTCGACAGGCCGTTTGTGTAGGAAGACgcGTTCGGCATCTGAGAATATTCAGCCgtttcgGTCTTCAGCtACTGTtTAGCGTAACATCCGCTGCTCTC
1295	1	FBgn0010197	Gyc32E	GCTTTCAAACCGGTTGACATTGG	GCTTTCAAACCGGTTGACAT	CTTCTGTGCATTTCGACAGGCCGTTTGTGTAGGAAGACgcGTTCGGCTTTCAAACCGGTTGACATgtttcgGTCTTCAGCtACTGTtTAGCGTAACATCCGCTGCTCTC
1296	1	FBgn0010197	Gyc32E	GCTGGCGTGACCGCATTCATTGG	GCTGGCGTGACCGCATTCAT	CTTCTGTGCATTTCGACAGGCCGTTTGTGTAGGAAGACgcGTTCGGCTGGCGTGACCGCATTCATgtttcgGTCTTCAGCtACTGTtTAGCGTAACATCCGCTGCTCTC
1297	1	FBgn0010222	Nmdmc	CCTTGGGCGGTGTATACCTGTGG	CCTTGGGCGGTGTATACCTG	CTTCTGTGCATTTCGACAGGCCGTTTGTGTAGGAAGACgcGTTCGCCTTGGGCGGTGTATACCTGgtttcgGTCTTCAGCtACTGTtTAGCGTAACATCCGCTGCTCTC
1298	1	FBgn0010222	Nmdmc	CATCGGTAGACTGACATTCTTGG	CATCGGTAGACTGACATTCT	CTTCTGTGCATTTCGACAGGCCGTTTGTGTAGGAAGACgcGTTCGCATCGGTAGACTGACATTCTgtttcgGTCTTCAGCtACTGTtTAGCGTAACATCCGCTGCTCTC
1299	1	FBgn0010222	Nmdmc	CGGTCGTAACGCCGTTGTGGTGG	CGGTCGTAACGCCGTTGTGG	CTTCTGTGCATTTCGACAGGCCGTTTGTGTAGGAAGACgcGTTCGCGGTCGTAACGCCGTTGTGGgtttcgGTCTTCAGCtACTGTtTAGCGTAACATCCGCTGCTCTC
1300	1	FBgn0010222	Nmdmc	CTCCTCCTGCGTGGTAGAGGCGG	CTCCTCCTGCGTGGTAGAGG	CTTCTGTGCATTTCGACAGGCCGTTTGTGTAGGAAGACgcGTTCGCTCCTCCTGCGTGGTAGAGGgtttcgGTCTTCAGCtACTGTtTAGCGTAACATCCGCTGCTCTC
1301	1	FBgn0010222	Nmdmc	GGGCAATCTCTTGGTCTCACTGG	GGGCAATCTCTTGGTCTCAC	CTTCTGTGCATTTCGACAGGCCGTTTGTGTAGGAAGACgcGTTCGGGGCAATCTCTTGGTCTCACgtttcgGTCTTCAGCtACTGTtTAGCGTAACATCCGCTGCTCTC
1302	1	FBgn0010222	Nmdmc	GCTGGGAGTCAAGCGACTGTTGG	GCTGGGAGTCAAGCGACTGT	CTTCTGTGCATTTCGACAGGCCGTTTGTGTAGGAAGACgcGTTCGGCTGGGAGTCAAGCGACTGTgtttcgGTCTTCAGCtACTGTtTAGCGTAACATCCGCTGCTCTC
1303	1	FBgn0010222	Nmdmc	AAAGCCGGGTTTGATCACCAAGG	AAAGCCGGGTTTGATCACCA	CTTCTGTGCATTTCGACAGGCCGTTTGTGTAGGAAGACgcGTTCGAAAGCCGGGTTTGATCACCAgtttcgGTCTTCAGCtACTGTtTAGCGTAACATCCGCTGCTCTC
1304	1	FBgn0010222	Nmdmc	GCAATCTTGCTGCACGCGGATGG	GCAATCTTGCTGCACGCGGA	CTTCTGTGCATTTCGACAGGCCGTTTGTGTAGGAAGACgcGTTCGGCAATCTTGCTGCACGCGGAgtttcgGTCTTCAGCtACTGTtTAGCGTAACATCCGCTGCTCTC
1305	1	FBgn0010226	GstS1	ATGGAATGACCTCCGCATTCAGG	ATGGAATGACCTCCGCATTC	CTTCTGTGCATTTCGACAGGCCGTTTGTGTAGGAAGACgcGTTCGATGGAATGACCTCCGCATTCgtttcgGTCTTCAGCtACTGTtTAGCGTAACATCCGCTGCTCTC
1306	1	FBgn0010226	GstS1	GTAGCTGTGCTTGATGGGCTCGG	GTAGCTGTGCTTGATGGGCT	CTTCTGTGCATTTCGACAGGCCGTTTGTGTAGGAAGACgcGTTCGGTAGCTGTGCTTGATGGGCTgtttcgGTCTTCAGCtACTGTtTAGCGTAACATCCGCTGCTCTC
1307	1	FBgn0010226	GstS1	CCTGTGCGGCGCTACTCCGTGGG	CCTGTGCGGCGCTACTCCGT	CTTCTGTGCATTTCGACAGGCCGTTTGTGTAGGAAGACgcGTTCGCCTGTGCGGCGCTACTCCGTgtttcgGTCTTCAGCtACTGTtTAGCGTAACATCCGCTGCTCTC
1308	1	FBgn0010226	GstS1	CCTGGTTGCCGTAGGCGAACAGG	CCTGGTTGCCGTAGGCGAAC	CTTCTGTGCATTTCGACAGGCCGTTTGTGTAGGAAGACgcGTTCGCCTGGTTGCCGTAGGCGAACgtttcgGTCTTCAGCtACTGTtTAGCGTAACATCCGCTGCTCTC
1309	1	FBgn0010226	GstS1	ACAGGCCGACAGTCTTGGCCAGG	ACAGGCCGACAGTCTTGGCC	CTTCTGTGCATTTCGACAGGCCGTTTGTGTAGGAAGACgcGTTCGACAGGCCGACAGTCTTGGCCgtttcgGTCTTCAGCtACTGTtTAGCGTAACATCCGCTGCTCTC
1310	1	FBgn0010226	GstS1	CAGGGCTGGCCACTCGTCGCGGG	CAGGGCTGGCCACTCGTCGC	CTTCTGTGCATTTCGACAGGCCGTTTGTGTAGGAAGACgcGTTCGCAGGGCTGGCCACTCGTCGCgtttcgGTCTTCAGCtACTGTtTAGCGTAACATCCGCTGCTCTC
1311	1	FBgn0010226	GstS1	GCTCTTCTACTTCAACGTGAAGG	GCTCTTCTACTTCAACGTGA	CTTCTGTGCATTTCGACAGGCCGTTTGTGTAGGAAGACgcGTTCGGCTCTTCTACTTCAACGTGAgtttcgGTCTTCAGCtACTGTtTAGCGTAACATCCGCTGCTCTC
1312	1	FBgn0010226	GstS1	GAGGCGCCACCACCCGCCGAGGG	GAGGCGCCACCACCCGCCGA	CTTCTGTGCATTTCGACAGGCCGTTTGTGTAGGAAGACgcGTTCGGAGGCGCCACCACCCGCCGAgtttcgGTCTTCAGCtACTGTtTAGCGTAACATCCGCTGCTCTC
1313	1	FBgn0010240	Lcch3	GTATTGGCGCGACGAGCGTTTGG	GTATTGGCGCGACGAGCGTT	CTTCTGTGCATTTCGACAGGCCGTTTGTGTAGGAAGACgcGTTCGGTATTGGCGCGACGAGCGTTgtttcgGTCTTCAGCtACTGTtTAGCGTAACATCCGCTGCTCTC
1314	1	FBgn0010240	Lcch3	GCCCCAGTAAGTATAGTTAACGG	GCCCCAGTAAGTATAGTTAA	CTTCTGTGCATTTCGACAGGCCGTTTGTGTAGGAAGACgcGTTCGGCCCCAGTAAGTATAGTTAAgtttcgGTCTTCAGCtACTGTtTAGCGTAACATCCGCTGCTCTC
1315	1	FBgn0010240	Lcch3	GACGAGTGCCCGGGTTGCATTGG	GACGAGTGCCCGGGTTGCAT	CTTCTGTGCATTTCGACAGGCCGTTTGTGTAGGAAGACgcGTTCGGACGAGTGCCCGGGTTGCATgtttcgGTCTTCAGCtACTGTtTAGCGTAACATCCGCTGCTCTC
1316	1	FBgn0010240	Lcch3	GAAGGCGATCGACATTTATCTGG	GAAGGCGATCGACATTTATC	CTTCTGTGCATTTCGACAGGCCGTTTGTGTAGGAAGACgcGTTCGGAAGGCGATCGACATTTATCgtttcgGTCTTCAGCtACTGTtTAGCGTAACATCCGCTGCTCTC
1317	1	FBgn0010240	Lcch3	CGAGACGTGTTCAACGACAGAGG	CGAGACGTGTTCAACGACAG	CTTCTGTGCATTTCGACAGGCCGTTTGTGTAGGAAGACgcGTTCGCGAGACGTGTTCAACGACAGgtttcgGTCTTCAGCtACTGTtTAGCGTAACATCCGCTGCTCTC
1318	1	FBgn0010240	Lcch3	GAGACTTTGCTGAAAAGATATGG	GAGACTTTGCTGAAAAGATA	CTTCTGTGCATTTCGACAGGCCGTTTGTGTAGGAAGACgcGTTCGGAGACTTTGCTGAAAAGATAgtttcgGTCTTCAGCtACTGTtTAGCGTAACATCCGCTGCTCTC
1319	1	FBgn0010240	Lcch3	AGGAACAAACTGGTGCGACTTGG	AGGAACAAACTGGTGCGACT	CTTCTGTGCATTTCGACAGGCCGTTTGTGTAGGAAGACgcGTTCGAGGAACAAACTGGTGCGACTgtttcgGTCTTCAGCtACTGTtTAGCGTAACATCCGCTGCTCTC
1320	1	FBgn0010240	Lcch3	TCTGATCGTAATGCTGTCGTGGG	TCTGATCGTAATGCTGTCGT	CTTCTGTGCATTTCGACAGGCCGTTTGTGTAGGAAGACgcGTTCGTCTGATCGTAATGCTGTCGTgtttcgGTCTTCAGCtACTGTtTAGCGTAACATCCGCTGCTCTC
1321	1	FBgn0010241	Mdr50	CCAGTATCCCACGCGACCGGAGG	CCAGTATCCCACGCGACCGG	CTTCTGTGCATTTCGACAGGCCGTTTGTGTAGGAAGACgcGTTCGCCAGTATCCCACGCGACCGGgtttcgGTCTTCAGCtACTGTtTAGCGTAACATCCGCTGCTCTC
1322	1	FBgn0010241	Mdr50	TTGATTGCCGGTATCGTAGTGGG	TTGATTGCCGGTATCGTAGT	CTTCTGTGCATTTCGACAGGCCGTTTGTGTAGGAAGACgcGTTCGTTGATTGCCGGTATCGTAGTgtttcgGTCTTCAGCtACTGTtTAGCGTAACATCCGCTGCTCTC
1323	1	FBgn0010241	Mdr50	GGCAATGCCCAATGCCAGAGTGG	GGCAATGCCCAATGCCAGAG	CTTCTGTGCATTTCGACAGGCCGTTTGTGTAGGAAGACgcGTTCGGGCAATGCCCAATGCCAGAGgtttcgGTCTTCAGCtACTGTtTAGCGTAACATCCGCTGCTCTC
1324	1	FBgn0010241	Mdr50	GGCTGGCTACTTCGCCACTCTGG	GGCTGGCTACTTCGCCACTC	CTTCTGTGCATTTCGACAGGCCGTTTGTGTAGGAAGACgcGTTCGGGCTGGCTACTTCGCCACTCgtttcgGTCTTCAGCtACTGTtTAGCGTAACATCCGCTGCTCTC
1325	1	FBgn0010241	Mdr50	AGCATCGTAGTTCTCATACGCGG	AGCATCGTAGTTCTCATACG	CTTCTGTGCATTTCGACAGGCCGTTTGTGTAGGAAGACgcGTTCGAGCATCGTAGTTCTCATACGgtttcgGTCTTCAGCtACTGTtTAGCGTAACATCCGCTGCTCTC
1326	1	FBgn0010241	Mdr50	CATCCTATGCTCTGGCCTTCTGG	CATCCTATGCTCTGGCCTTC	CTTCTGTGCATTTCGACAGGCCGTTTGTGTAGGAAGACgcGTTCGCATCCTATGCTCTGGCCTTCgtttcgGTCTTCAGCtACTGTtTAGCGTAACATCCGCTGCTCTC
1327	1	FBgn0010241	Mdr50	CCTGGGGGTCATAGAATCGCTGG	CCTGGGGGTCATAGAATCGC	CTTCTGTGCATTTCGACAGGCCGTTTGTGTAGGAAGACgcGTTCGCCTGGGGGTCATAGAATCGCgtttcgGTCTTCAGCtACTGTtTAGCGTAACATCCGCTGCTCTC
1328	1	FBgn0010241	Mdr50	TGATCCCGAAATCTTGCTGTTGG	TGATCCCGAAATCTTGCTGT	CTTCTGTGCATTTCGACAGGCCGTTTGTGTAGGAAGACgcGTTCGTGATCCCGAAATCTTGCTGTgtttcgGTCTTCAGCtACTGTtTAGCGTAACATCCGCTGCTCTC
1329	1	FBgn0010269	Dsor1	AAGCTGGGCGAGCTCGGATCGGG	AAGCTGGGCGAGCTCGGATC	CTTCTGTGCATTTCGACAGGCCGTTTGTGTAGGAAGACgcGTTCGAAGCTGGGCGAGCTCGGATCgtttcgGTCTTCAGCtACTGTtTAGCGTAACATCCGCTGCTCTC
1330	1	FBgn0010269	Dsor1	TGGGCGACACGGAACGCAAGCGG	TGGGCGACACGGAACGCAAG	CTTCTGTGCATTTCGACAGGCCGTTTGTGTAGGAAGACgcGTTCGTGGGCGACACGGAACGCAAGgtttcgGTCTTCAGCtACTGTtTAGCGTAACATCCGCTGCTCTC
1331	1	FBgn0010269	Dsor1	TCCAGGGTGGCGGTGTTTGGCGG	TCCAGGGTGGCGGTGTTTGG	CTTCTGTGCATTTCGACAGGCCGTTTGTGTAGGAAGACgcGTTCGTCCAGGGTGGCGGTGTTTGGgtttcgGTCTTCAGCtACTGTtTAGCGTAACATCCGCTGCTCTC
1332	1	FBgn0010269	Dsor1	GCCGCTCTCCTCCGCATTGTCGG	GCCGCTCTCCTCCGCATTGT	CTTCTGTGCATTTCGACAGGCCGTTTGTGTAGGAAGACgcGTTCGGCCGCTCTCCTCCGCATTGTgtttcgGTCTTCAGCtACTGTtTAGCGTAACATCCGCTGCTCTC
1333	1	FBgn0010269	Dsor1	TGCGCTGACAGAGACGCTGGAGG	TGCGCTGACAGAGACGCTGG	CTTCTGTGCATTTCGACAGGCCGTTTGTGTAGGAAGACgcGTTCGTGCGCTGACAGAGACGCTGGgtttcgGTCTTCAGCtACTGTtTAGCGTAACATCCGCTGCTCTC
1334	1	FBgn0010269	Dsor1	GCCGCCATTCAAAACCCCCTCGG	GCCGCCATTCAAAACCCCCT	CTTCTGTGCATTTCGACAGGCCGTTTGTGTAGGAAGACgcGTTCGGCCGCCATTCAAAACCCCCTgtttcgGTCTTCAGCtACTGTtTAGCGTAACATCCGCTGCTCTC
1335	1	FBgn0010269	Dsor1	TGGCGGCGTCGGCGCCACTGTGG	TGGCGGCGTCGGCGCCACTG	CTTCTGTGCATTTCGACAGGCCGTTTGTGTAGGAAGACgcGTTCGTGGCGGCGTCGGCGCCACTGgtttcgGTCTTCAGCtACTGTtTAGCGTAACATCCGCTGCTCTC
1336	1	FBgn0010269	Dsor1	CAAGATGTTCCTCAGCCAGAAGG	CAAGATGTTCCTCAGCCAGA	CTTCTGTGCATTTCGACAGGCCGTTTGTGTAGGAAGACgcGTTCGCAAGATGTTCCTCAGCCAGAgtttcgGTCTTCAGCtACTGTtTAGCGTAACATCCGCTGCTCTC
1337	1	FBgn0010303	hep	GCACCGGCGACGGGCACCTTCGG	GCACCGGCGACGGGCACCTT	CTTCTGTGCATTTCGACAGGCCGTTTGTGTAGGAAGACgcGTTCGGCACCGGCGACGGGCACCTTgtttcgGTCTTCAGCtACTGTtTAGCGTAACATCCGCTGCTCTC
1338	1	FBgn0010303	hep	CGTGTTGCATCCCTCGTACGGGG	CGTGTTGCATCCCTCGTACG	CTTCTGTGCATTTCGACAGGCCGTTTGTGTAGGAAGACgcGTTCGCGTGTTGCATCCCTCGTACGgtttcgGTCTTCAGCtACTGTtTAGCGTAACATCCGCTGCTCTC
1339	1	FBgn0010303	hep	CCCTCGCCGTATGGCAAACACGG	CCCTCGCCGTATGGCAAACA	CTTCTGTGCATTTCGACAGGCCGTTTGTGTAGGAAGACgcGTTCGCCCTCGCCGTATGGCAAACAgtttcgGTCTTCAGCtACTGTtTAGCGTAACATCCGCTGCTCTC
1340	1	FBgn0010303	hep	GTGGTGGACTGAATCGTACGCGG	GTGGTGGACTGAATCGTACG	CTTCTGTGCATTTCGACAGGCCGTTTGTGTAGGAAGACgcGTTCGGTGGTGGACTGAATCGTACGgtttcgGTCTTCAGCtACTGTtTAGCGTAACATCCGCTGCTCTC
1341	1	FBgn0010303	hep	ATCGTCCTCTCCGGTGCGCGCGG	ATCGTCCTCTCCGGTGCGCG	CTTCTGTGCATTTCGACAGGCCGTTTGTGTAGGAAGACgcGTTCGATCGTCCTCTCCGGTGCGCGgtttcgGTCTTCAGCtACTGTtTAGCGTAACATCCGCTGCTCTC
1342	1	FBgn0010303	hep	CTGCCGAAGGGCGTCGCATGAGG	CTGCCGAAGGGCGTCGCATG	CTTCTGTGCATTTCGACAGGCCGTTTGTGTAGGAAGACgcGTTCGCTGCCGAAGGGCGTCGCATGgtttcgGTCTTCAGCtACTGTtTAGCGTAACATCCGCTGCTCTC
1343	1	FBgn0010303	hep	TTCTTGGGGTCGATGCGCTCCGG	TTCTTGGGGTCGATGCGCTC	CTTCTGTGCATTTCGACAGGCCGTTTGTGTAGGAAGACgcGTTCGTTCTTGGGGTCGATGCGCTCgtttcgGTCTTCAGCtACTGTtTAGCGTAACATCCGCTGCTCTC
1344	1	FBgn0010303	hep	CTGGAGCGTTGGATCGCCATTGG	CTGGAGCGTTGGATCGCCAT	CTTCTGTGCATTTCGACAGGCCGTTTGTGTAGGAAGACgcGTTCGCTGGAGCGTTGGATCGCCATgtttcgGTCTTCAGCtACTGTtTAGCGTAACATCCGCTGCTCTC
1345	1	FBgn0010314	Cks30A	ATCTGATGACGGAGGCCGAGTGG	ATCTGATGACGGAGGCCGAG	CTTCTGTGCATTTCGACAGGCCGTTTGTGTAGGAAGACgcGTTCGATCTGATGACGGAGGCCGAGgtttcgGTCTTCAGCtACTGTtTAGCGTAACATCCGCTGCTCTC
1346	1	FBgn0010314	Cks30A	ATTGGCGTACAGCAGTCGCGCGG	ATTGGCGTACAGCAGTCGCG	CTTCTGTGCATTTCGACAGGCCGTTTGTGTAGGAAGACgcGTTCGATTGGCGTACAGCAGTCGCGgtttcgGTCTTCAGCtACTGTtTAGCGTAACATCCGCTGCTCTC
1347	1	FBgn0010314	Cks30A	CCACTACATGATCCATAAGCCGG	CCACTACATGATCCATAAGC	CTTCTGTGCATTTCGACAGGCCGTTTGTGTAGGAAGACgcGTTCGCCACTACATGATCCATAAGCgtttcgGTCTTCAGCtACTGTtTAGCGTAACATCCGCTGCTCTC
1348	1	FBgn0010314	Cks30A	CTGCTCATCGTAGTACTTGTCGG	CTGCTCATCGTAGTACTTGT	CTTCTGTGCATTTCGACAGGCCGTTTGTGTAGGAAGACgcGTTCGCTGCTCATCGTAGTACTTGTgtttcgGTCTTCAGCtACTGTtTAGCGTAACATCCGCTGCTCTC
1349	1	FBgn0010314	Cks30A	ACCATTTTTACCAGCTCTTTTGG	ACCATTTTTACCAGCTCTTT	CTTCTGTGCATTTCGACAGGCCGTTTGTGTAGGAAGACgcGTTCGACCATTTTTACCAGCTCTTTgtttcgGTCTTCAGCtACTGTtTAGCGTAACATCCGCTGCTCTC
1350	1	FBgn0010314	Cks30A	TCGCCGAAACAGGAGGATGTGGG	TCGCCGAAACAGGAGGATGT	CTTCTGTGCATTTCGACAGGCCGTTTGTGTAGGAAGACgcGTTCGTCGCCGAAACAGGAGGATGTgtttcgGTCTTCAGCtACTGTtTAGCGTAACATCCGCTGCTCTC
1351	1	FBgn0010314	Cks30A	GAGGCCGAGTGGCGATCAATTGG	GAGGCCGAGTGGCGATCAAT	CTTCTGTGCATTTCGACAGGCCGTTTGTGTAGGAAGACgcGTTCGGAGGCCGAGTGGCGATCAATgtttcgGTCTTCAGCtACTGTtTAGCGTAACATCCGCTGCTCTC
1352	1	FBgn0010314	Cks30A	TCCGTCATCAGATGAGTCTTGGG	TCCGTCATCAGATGAGTCTT	CTTCTGTGCATTTCGACAGGCCGTTTGTGTAGGAAGACgcGTTCGTCCGTCATCAGATGAGTCTTgtttcgGTCTTCAGCtACTGTtTAGCGTAACATCCGCTGCTCTC
1353	1	FBgn0010329	Tbh	CCGGAAGCCGGTCTACCAATCGG	CCGGAAGCCGGTCTACCAAT	CTTCTGTGCATTTCGACAGGCCGTTTGTGTAGGAAGACgcGTTCGCCGGAAGCCGGTCTACCAATgtttcgGTCTTCAGCtACTGTtTAGCGTAACATCCGCTGCTCTC
1354	1	FBgn0010329	Tbh	GTCCTAACCCGGCACTTTCGCGG	GTCCTAACCCGGCACTTTCG	CTTCTGTGCATTTCGACAGGCCGTTTGTGTAGGAAGACgcGTTCGGTCCTAACCCGGCACTTTCGgtttcgGTCTTCAGCtACTGTtTAGCGTAACATCCGCTGCTCTC
1355	1	FBgn0010329	Tbh	GGTGAGACGGGACTACCAGCAGG	GGTGAGACGGGACTACCAGC	CTTCTGTGCATTTCGACAGGCCGTTTGTGTAGGAAGACgcGTTCGGGTGAGACGGGACTACCAGCgtttcgGTCTTCAGCtACTGTtTAGCGTAACATCCGCTGCTCTC
1356	1	FBgn0010329	Tbh	GCTGAGCGGCTATTGTGTGGCGG	GCTGAGCGGCTATTGTGTGG	CTTCTGTGCATTTCGACAGGCCGTTTGTGTAGGAAGACgcGTTCGGCTGAGCGGCTATTGTGTGGgtttcgGTCTTCAGCtACTGTtTAGCGTAACATCCGCTGCTCTC
1357	1	FBgn0010329	Tbh	TTGAAGCCGGGTCCGCCGATTGG	TTGAAGCCGGGTCCGCCGAT	CTTCTGTGCATTTCGACAGGCCGTTTGTGTAGGAAGACgcGTTCGTTGAAGCCGGGTCCGCCGATgtttcgGTCTTCAGCtACTGTtTAGCGTAACATCCGCTGCTCTC
1358	1	FBgn0010329	Tbh	GGGCACCTTTACCTATCCTCCGG	GGGCACCTTTACCTATCCTC	CTTCTGTGCATTTCGACAGGCCGTTTGTGTAGGAAGACgcGTTCGGGGCACCTTTACCTATCCTCgtttcgGTCTTCAGCtACTGTtTAGCGTAACATCCGCTGCTCTC
1359	1	FBgn0010329	Tbh	AGTGATGGTCCTGTGGGCCATGG	AGTGATGGTCCTGTGGGCCA	CTTCTGTGCATTTCGACAGGCCGTTTGTGTAGGAAGACgcGTTCGAGTGATGGTCCTGTGGGCCAgtttcgGTCTTCAGCtACTGTtTAGCGTAACATCCGCTGCTCTC
1360	1	FBgn0010329	Tbh	GATGGTCGACTGGTACAAGCAGG	GATGGTCGACTGGTACAAGC	CTTCTGTGCATTTCGACAGGCCGTTTGTGTAGGAAGACgcGTTCGGATGGTCGACTGGTACAAGCgtttcgGTCTTCAGCtACTGTtTAGCGTAACATCCGCTGCTCTC
1361	1	FBgn0010333	Rac1	GCGCACCTCCGGATACCACTTGG	GCGCACCTCCGGATACCACT	CTTCTGTGCATTTCGACAGGCCGTTTGTGTAGGAAGACgcGTTCGGCGCACCTCCGGATACCACTgtttcgGTCTTCAGCtACTGTtTAGCGTAACATCCGCTGCTCTC
1362	1	FBgn0010333	Rac1	GGCGCCCATCACCTATCCGCAGG	GGCGCCCATCACCTATCCGC	CTTCTGTGCATTTCGACAGGCCGTTTGTGTAGGAAGACgcGTTCGGGCGCCCATCACCTATCCGCgtttcgGTCTTCAGCtACTGTtTAGCGTAACATCCGCTGCTCTC
1363	1	FBgn0010333	Rac1	TACACGACCAATGCCTTTCCCGG	TACACGACCAATGCCTTTCC	CTTCTGTGCATTTCGACAGGCCGTTTGTGTAGGAAGACgcGTTCGTACACGACCAATGCCTTTCCgtttcgGTCTTCAGCtACTGTtTAGCGTAACATCCGCTGCTCTC
1364	1	FBgn0010333	Rac1	GGCATCGTTCGAGAACGTGCGGG	GGCATCGTTCGAGAACGTGC	CTTCTGTGCATTTCGACAGGCCGTTTGTGTAGGAAGACgcGTTCGGGCATCGTTCGAGAACGTGCgtttcgGTCTTCAGCtACTGTtTAGCGTAACATCCGCTGCTCTC
1365	1	FBgn0010333	Rac1	TCCCACAGGCCCAGGTTGATGGG	TCCCACAGGCCCAGGTTGAT	CTTCTGTGCATTTCGACAGGCCGTTTGTGTAGGAAGACgcGTTCGTCCCACAGGCCCAGGTTGATgtttcgGTCTTCAGCtACTGTtTAGCGTAACATCCGCTGCTCTC
1366	1	FBgn0010333	Rac1	CTTCCTCATCTGCTTCTCGCTGG	CTTCCTCATCTGCTTCTCGC	CTTCTGTGCATTTCGACAGGCCGTTTGTGTAGGAAGACgcGTTCGCTTCCTCATCTGCTTCTCGCgtttcgGTCTTCAGCtACTGTtTAGCGTAACATCCGCTGCTCTC
1367	1	FBgn0010333	Rac1	TTGGCCATGGCCAGGCCCTGCGG	TTGGCCATGGCCAGGCCCTG	CTTCTGTGCATTTCGACAGGCCGTTTGTGTAGGAAGACgcGTTCGTTGGCCATGGCCAGGCCCTGgtttcgGTCTTCAGCtACTGTtTAGCGTAACATCCGCTGCTCTC
1368	1	FBgn0010333	Rac1	TGATGGGCGTGCTGGGGCAGTGG	TGATGGGCGTGCTGGGGCAG	CTTCTGTGCATTTCGACAGGCCGTTTGTGTAGGAAGACgcGTTCGTGATGGGCGTGCTGGGGCAGgtttcgGTCTTCAGCtACTGTtTAGCGTAACATCCGCTGCTCTC
1369	1	FBgn0010352	Nc73EF	GCTCGACATCCTGTCCCGAAAGG	GCTCGACATCCTGTCCCGAA	CTTCTGTGCATTTCGACAGGCCGTTTGTGTAGGAAGACgcGTTCGGCTCGACATCCTGTCCCGAAgtttcgGTCTTCAGCtACTGTtTAGCGTAACATCCGCTGCTCTC
1370	1	FBgn0010352	Nc73EF	CCAGTCCTTGTACTTGACGTGGG	CCAGTCCTTGTACTTGACGT	CTTCTGTGCATTTCGACAGGCCGTTTGTGTAGGAAGACgcGTTCGCCAGTCCTTGTACTTGACGTgtttcgGTCTTCAGCtACTGTtTAGCGTAACATCCGCTGCTCTC
1371	1	FBgn0010352	Nc73EF	CTGTCGGAGTACGCAGTGCTTGG	CTGTCGGAGTACGCAGTGCT	CTTCTGTGCATTTCGACAGGCCGTTTGTGTAGGAAGACgcGTTCGCTGTCGGAGTACGCAGTGCTgtttcgGTCTTCAGCtACTGTtTAGCGTAACATCCGCTGCTCTC
1372	1	FBgn0010352	Nc73EF	GATGTACAACGCCTGGCTTCGGG	GATGTACAACGCCTGGCTTC	CTTCTGTGCATTTCGACAGGCCGTTTGTGTAGGAAGACgcGTTCGGATGTACAACGCCTGGCTTCgtttcgGTCTTCAGCtACTGTtTAGCGTAACATCCGCTGCTCTC
1373	1	FBgn0010352	Nc73EF	CGTGGCCAACCCGTCCCATCTGG	CGTGGCCAACCCGTCCCATC	CTTCTGTGCATTTCGACAGGCCGTTTGTGTAGGAAGACgcGTTCGCGTGGCCAACCCGTCCCATCgtttcgGTCTTCAGCtACTGTtTAGCGTAACATCCGCTGCTCTC
1374	1	FBgn0010352	Nc73EF	GGAGATCATCGACGTATCAACGG	GGAGATCATCGACGTATCAA	CTTCTGTGCATTTCGACAGGCCGTTTGTGTAGGAAGACgcGTTCGGGAGATCATCGACGTATCAAgtttcgGTCTTCAGCtACTGTtTAGCGTAACATCCGCTGCTCTC
1375	1	FBgn0010352	Nc73EF	GGTGTTAAGACGTCCACGATGGG	GGTGTTAAGACGTCCACGAT	CTTCTGTGCATTTCGACAGGCCGTTTGTGTAGGAAGACgcGTTCGGGTGTTAAGACGTCCACGATgtttcgGTCTTCAGCtACTGTtTAGCGTAACATCCGCTGCTCTC
1376	1	FBgn0010352	Nc73EF	CACATCCGTACAGTAGGGAGAGG	CACATCCGTACAGTAGGGAG	CTTCTGTGCATTTCGACAGGCCGTTTGTGTAGGAAGACgcGTTCGCACATCCGTACAGTAGGGAGgtttcgGTCTTCAGCtACTGTtTAGCGTAACATCCGCTGCTCTC
1377	1	FBgn0010355	Taf1	AGGCTATACCAGGTGTCATCAGG	AGGCTATACCAGGTGTCATC	CTTCTGTGCATTTCGACAGGCCGTTTGTGTAGGAAGACgcGTTCGAGGCTATACCAGGTGTCATCgtttcgGTCTTCAGCtACTGTtTAGCGTAACATCCGCTGCTCTC
1378	1	FBgn0010355	Taf1	GGCAAACCGTCTATGCCCGTGGG	GGCAAACCGTCTATGCCCGT	CTTCTGTGCATTTCGACAGGCCGTTTGTGTAGGAAGACgcGTTCGGGCAAACCGTCTATGCCCGTgtttcgGTCTTCAGCtACTGTtTAGCGTAACATCCGCTGCTCTC
1379	1	FBgn0010355	Taf1	GTGGGAGTACTTCTTTAGGGGGG	GTGGGAGTACTTCTTTAGGG	CTTCTGTGCATTTCGACAGGCCGTTTGTGTAGGAAGACgcGTTCGGTGGGAGTACTTCTTTAGGGgtttcgGTCTTCAGCtACTGTtTAGCGTAACATCCGCTGCTCTC
1380	1	FBgn0010355	Taf1	TCACACCCGCCTTGCCAAGTAGG	TCACACCCGCCTTGCCAAGT	CTTCTGTGCATTTCGACAGGCCGTTTGTGTAGGAAGACgcGTTCGTCACACCCGCCTTGCCAAGTgtttcgGTCTTCAGCtACTGTtTAGCGTAACATCCGCTGCTCTC
1381	1	FBgn0010355	Taf1	CCCACCCTACGACTTAAGGTGGG	CCCACCCTACGACTTAAGGT	CTTCTGTGCATTTCGACAGGCCGTTTGTGTAGGAAGACgcGTTCGCCCACCCTACGACTTAAGGTgtttcgGTCTTCAGCtACTGTtTAGCGTAACATCCGCTGCTCTC
1382	1	FBgn0010355	Taf1	CGAGCTCTTAGGATCACCCAAGG	CGAGCTCTTAGGATCACCCA	CTTCTGTGCATTTCGACAGGCCGTTTGTGTAGGAAGACgcGTTCGCGAGCTCTTAGGATCACCCAgtttcgGTCTTCAGCtACTGTtTAGCGTAACATCCGCTGCTCTC
1383	1	FBgn0010355	Taf1	CTCGGGCGGTCATTCGCACAAGG	CTCGGGCGGTCATTCGCACA	CTTCTGTGCATTTCGACAGGCCGTTTGTGTAGGAAGACgcGTTCGCTCGGGCGGTCATTCGCACAgtttcgGTCTTCAGCtACTGTtTAGCGTAACATCCGCTGCTCTC
1384	1	FBgn0010355	Taf1	GCGGGATAGCGGCTACAAGGAGG	GCGGGATAGCGGCTACAAGG	CTTCTGTGCATTTCGACAGGCCGTTTGTGTAGGAAGACgcGTTCGGCGGGATAGCGGCTACAAGGgtttcgGTCTTCAGCtACTGTtTAGCGTAACATCCGCTGCTCTC
1385	1	FBgn0010379	Akt1	GCATGACCCGATGTAACGCTGGG	GCATGACCCGATGTAACGCT	CTTCTGTGCATTTCGACAGGCCGTTTGTGTAGGAAGACgcGTTCGGCATGACCCGATGTAACGCTgtttcgGTCTTCAGCtACTGTtTAGCGTAACATCCGCTGCTCTC
1386	1	FBgn0010379	Akt1	CATCTAATACTTCCGGAGCTAGG	CATCTAATACTTCCGGAGCT	CTTCTGTGCATTTCGACAGGCCGTTTGTGTAGGAAGACgcGTTCGCATCTAATACTTCCGGAGCTgtttcgGTCTTCAGCtACTGTtTAGCGTAACATCCGCTGCTCTC
1387	1	FBgn0010379	Akt1	TTTGTGATGCAGTACGTGAACGG	TTTGTGATGCAGTACGTGAA	CTTCTGTGCATTTCGACAGGCCGTTTGTGTAGGAAGACgcGTTCGTTTGTGATGCAGTACGTGAAgtttcgGTCTTCAGCtACTGTtTAGCGTAACATCCGCTGCTCTC
1388	1	FBgn0010379	Akt1	AATGGACCACGGTAATCGAAAGG	AATGGACCACGGTAATCGAA	CTTCTGTGCATTTCGACAGGCCGTTTGTGTAGGAAGACgcGTTCGAATGGACCACGGTAATCGAAgtttcgGTCTTCAGCtACTGTtTAGCGTAACATCCGCTGCTCTC
1389	1	FBgn0010379	Akt1	CACTATCTGCCGGCTTGCTGCGG	CACTATCTGCCGGCTTGCTG	CTTCTGTGCATTTCGACAGGCCGTTTGTGTAGGAAGACgcGTTCGCACTATCTGCCGGCTTGCTGgtttcgGTCTTCAGCtACTGTtTAGCGTAACATCCGCTGCTCTC
1390	1	FBgn0010379	Akt1	TTCCGAGCAGTTCTCCGTACAGG	TTCCGAGCAGTTCTCCGTAC	CTTCTGTGCATTTCGACAGGCCGTTTGTGTAGGAAGACgcGTTCGTTCCGAGCAGTTCTCCGTACgtttcgGTCTTCAGCtACTGTtTAGCGTAACATCCGCTGCTCTC
1391	1	FBgn0010379	Akt1	AGGATCGAACACGTTTCTATGGG	AGGATCGAACACGTTTCTAT	CTTCTGTGCATTTCGACAGGCCGTTTGTGTAGGAAGACgcGTTCGAGGATCGAACACGTTTCTATgtttcgGTCTTCAGCtACTGTtTAGCGTAACATCCGCTGCTCTC
1392	1	FBgn0010379	Akt1	AATTTATCGCGACTTAAAGCTGG	AATTTATCGCGACTTAAAGC	CTTCTGTGCATTTCGACAGGCCGTTTGTGTAGGAAGACgcGTTCGAATTTATCGCGACTTAAAGCgtttcgGTCTTCAGCtACTGTtTAGCGTAACATCCGCTGCTCTC
1393	1	FBgn0010389	htl	CTATCCTGATCCCTTCCGAAGGG	CTATCCTGATCCCTTCCGAA	CTTCTGTGCATTTCGACAGGCCGTTTGTGTAGGAAGACgcGTTCGCTATCCTGATCCCTTCCGAAgtttcgGTCTTCAGCtACTGTtTAGCGTAACATCCGCTGCTCTC
1394	1	FBgn0010389	htl	ATAGCCGCGCGTCCAGTCGACGG	ATAGCCGCGCGTCCAGTCGA	CTTCTGTGCATTTCGACAGGCCGTTTGTGTAGGAAGACgcGTTCGATAGCCGCGCGTCCAGTCGAgtttcgGTCTTCAGCtACTGTtTAGCGTAACATCCGCTGCTCTC
1395	1	FBgn0010389	htl	GCGGCTATGGGAGCCTGAAGCGG	GCGGCTATGGGAGCCTGAAG	CTTCTGTGCATTTCGACAGGCCGTTTGTGTAGGAAGACgcGTTCGGCGGCTATGGGAGCCTGAAGgtttcgGTCTTCAGCtACTGTtTAGCGTAACATCCGCTGCTCTC
1396	1	FBgn0010389	htl	TCGATGGACCCTGACGATGGAGG	TCGATGGACCCTGACGATGG	CTTCTGTGCATTTCGACAGGCCGTTTGTGTAGGAAGACgcGTTCGTCGATGGACCCTGACGATGGgtttcgGTCTTCAGCtACTGTtTAGCGTAACATCCGCTGCTCTC
1397	1	FBgn0010389	htl	ATCCTGAGCCCAATATCACATGG	ATCCTGAGCCCAATATCACA	CTTCTGTGCATTTCGACAGGCCGTTTGTGTAGGAAGACgcGTTCGATCCTGAGCCCAATATCACAgtttcgGTCTTCAGCtACTGTtTAGCGTAACATCCGCTGCTCTC
1398	1	FBgn0010389	htl	GCCCAGAAGTCATTTGGTACTGG	GCCCAGAAGTCATTTGGTAC	CTTCTGTGCATTTCGACAGGCCGTTTGTGTAGGAAGACgcGTTCGGCCCAGAAGTCATTTGGTACgtttcgGTCTTCAGCtACTGTtTAGCGTAACATCCGCTGCTCTC
1399	1	FBgn0010389	htl	ACTTTGGGAGAAGGTGCTTTCGG	ACTTTGGGAGAAGGTGCTTT	CTTCTGTGCATTTCGACAGGCCGTTTGTGTAGGAAGACgcGTTCGACTTTGGGAGAAGGTGCTTTgtttcgGTCTTCAGCtACTGTtTAGCGTAACATCCGCTGCTCTC
1400	1	FBgn0010389	htl	CCTAACCACCGGCATAATCATGG	CCTAACCACCGGCATAATCA	CTTCTGTGCATTTCGACAGGCCGTTTGTGTAGGAAGACgcGTTCGCCTAACCACCGGCATAATCAgtttcgGTCTTCAGCtACTGTtTAGCGTAACATCCGCTGCTCTC
1401	1	FBgn0010399	Nmdar1	AAGGAGTGGACGGGCCTCATCGG	AAGGAGTGGACGGGCCTCAT	CTTCTGTGCATTTCGACAGGCCGTTTGTGTAGGAAGACgcGTTCGAAGGAGTGGACGGGCCTCATgtttcgGTCTTCAGCtACTGTtTAGCGTAACATCCGCTGCTCTC
1402	1	FBgn0010399	Nmdar1	CGCGTACATGAGGTAGACCCTGG	CGCGTACATGAGGTAGACCC	CTTCTGTGCATTTCGACAGGCCGTTTGTGTAGGAAGACgcGTTCGCGCGTACATGAGGTAGACCCgtttcgGTCTTCAGCtACTGTtTAGCGTAACATCCGCTGCTCTC
1403	1	FBgn0010399	Nmdar1	TGATGTGCCCCTTGTCACTATGG	TGATGTGCCCCTTGTCACTA	CTTCTGTGCATTTCGACAGGCCGTTTGTGTAGGAAGACgcGTTCGTGATGTGCCCCTTGTCACTAgtttcgGTCTTCAGCtACTGTtTAGCGTAACATCCGCTGCTCTC
1404	1	FBgn0010399	Nmdar1	GGCGCTCGTGCTCTACCTGCTGG	GGCGCTCGTGCTCTACCTGC	CTTCTGTGCATTTCGACAGGCCGTTTGTGTAGGAAGACgcGTTCGGGCGCTCGTGCTCTACCTGCgtttcgGTCTTCAGCtACTGTtTAGCGTAACATCCGCTGCTCTC
1405	1	FBgn0010399	Nmdar1	ACGAGAGTACTCGATCGTGACGG	ACGAGAGTACTCGATCGTGA	CTTCTGTGCATTTCGACAGGCCGTTTGTGTAGGAAGACgcGTTCGACGAGAGTACTCGATCGTGAgtttcgGTCTTCAGCtACTGTtTAGCGTAACATCCGCTGCTCTC
1406	1	FBgn0010399	Nmdar1	TAGTAACACGCTATGGATCTTGG	TAGTAACACGCTATGGATCT	CTTCTGTGCATTTCGACAGGCCGTTTGTGTAGGAAGACgcGTTCGTAGTAACACGCTATGGATCTgtttcgGTCTTCAGCtACTGTtTAGCGTAACATCCGCTGCTCTC
1407	1	FBgn0010399	Nmdar1	GCTGAACAGCGGGATCGGCGAGG	GCTGAACAGCGGGATCGGCG	CTTCTGTGCATTTCGACAGGCCGTTTGTGTAGGAAGACgcGTTCGGCTGAACAGCGGGATCGGCGgtttcgGTCTTCAGCtACTGTtTAGCGTAACATCCGCTGCTCTC
1408	1	FBgn0010399	Nmdar1	GCCCCGGAGCTTCTCCGCCCGGG	GCCCCGGAGCTTCTCCGCCC	CTTCTGTGCATTTCGACAGGCCGTTTGTGTAGGAAGACgcGTTCGGCCCCGGAGCTTCTCCGCCCgtttcgGTCTTCAGCtACTGTtTAGCGTAACATCCGCTGCTCTC
1409	1	FBgn0010407	Ror	CACAAGGACTGCCTATCCTTGGG	CACAAGGACTGCCTATCCTT	CTTCTGTGCATTTCGACAGGCCGTTTGTGTAGGAAGACgcGTTCGCACAAGGACTGCCTATCCTTgtttcgGTCTTCAGCtACTGTtTAGCGTAACATCCGCTGCTCTC
1410	1	FBgn0010407	Ror	CCCGATGACGGGATGTCGCTTGG	CCCGATGACGGGATGTCGCT	CTTCTGTGCATTTCGACAGGCCGTTTGTGTAGGAAGACgcGTTCGCCCGATGACGGGATGTCGCTgtttcgGTCTTCAGCtACTGTtTAGCGTAACATCCGCTGCTCTC
1411	1	FBgn0010407	Ror	AGATGCTGGCAGGGGAAATCTGG	AGATGCTGGCAGGGGAAATC	CTTCTGTGCATTTCGACAGGCCGTTTGTGTAGGAAGACgcGTTCGAGATGCTGGCAGGGGAAATCgtttcgGTCTTCAGCtACTGTtTAGCGTAACATCCGCTGCTCTC
1412	1	FBgn0010407	Ror	TCAGAATATAGTGTGCATATTGG	TCAGAATATAGTGTGCATAT	CTTCTGTGCATTTCGACAGGCCGTTTGTGTAGGAAGACgcGTTCGTCAGAATATAGTGTGCATATgtttcgGTCTTCAGCtACTGTtTAGCGTAACATCCGCTGCTCTC
1413	1	FBgn0010407	Ror	GAATTCGTGCAGATCACCATTGG	GAATTCGTGCAGATCACCAT	CTTCTGTGCATTTCGACAGGCCGTTTGTGTAGGAAGACgcGTTCGGAATTCGTGCAGATCACCATgtttcgGTCTTCAGCtACTGTtTAGCGTAACATCCGCTGCTCTC
1414	1	FBgn0010407	Ror	CTGCGACAGCGACTTGCCTTCGG	CTGCGACAGCGACTTGCCTT	CTTCTGTGCATTTCGACAGGCCGTTTGTGTAGGAAGACgcGTTCGCTGCGACAGCGACTTGCCTTgtttcgGTCTTCAGCtACTGTtTAGCGTAACATCCGCTGCTCTC
1415	1	FBgn0010407	Ror	TACAAGAGATTCGTGCGCTCTGG	TACAAGAGATTCGTGCGCTC	CTTCTGTGCATTTCGACAGGCCGTTTGTGTAGGAAGACgcGTTCGTACAAGAGATTCGTGCGCTCgtttcgGTCTTCAGCtACTGTtTAGCGTAACATCCGCTGCTCTC
1416	1	FBgn0010407	Ror	GGCAAATACCTGATGATTGCTGG	GGCAAATACCTGATGATTGC	CTTCTGTGCATTTCGACAGGCCGTTTGTGTAGGAAGACgcGTTCGGGCAAATACCTGATGATTGCgtttcgGTCTTCAGCtACTGTtTAGCGTAACATCCGCTGCTCTC
1417	1	FBgn0010441	pll	GCGCTCGTAAACGAGCCTCCAGG	GCGCTCGTAAACGAGCCTCC	CTTCTGTGCATTTCGACAGGCCGTTTGTGTAGGAAGACgcGTTCGGCGCTCGTAAACGAGCCTCCgtttcgGTCTTCAGCtACTGTtTAGCGTAACATCCGCTGCTCTC
1418	1	FBgn0010441	pll	CTTTGATGCTGTATCCGTAGAGG	CTTTGATGCTGTATCCGTAG	CTTCTGTGCATTTCGACAGGCCGTTTGTGTAGGAAGACgcGTTCGCTTTGATGCTGTATCCGTAGgtttcgGTCTTCAGCtACTGTtTAGCGTAACATCCGCTGCTCTC
1419	1	FBgn0010441	pll	TACGTCTAGGGCATCCAAGTGGG	TACGTCTAGGGCATCCAAGT	CTTCTGTGCATTTCGACAGGCCGTTTGTGTAGGAAGACgcGTTCGTACGTCTAGGGCATCCAAGTgtttcgGTCTTCAGCtACTGTtTAGCGTAACATCCGCTGCTCTC
1420	1	FBgn0010441	pll	GAGTTCCTCAACATTTGGGGCGG	GAGTTCCTCAACATTTGGGG	CTTCTGTGCATTTCGACAGGCCGTTTGTGTAGGAAGACgcGTTCGGAGTTCCTCAACATTTGGGGgtttcgGTCTTCAGCtACTGTtTAGCGTAACATCCGCTGCTCTC
1421	1	FBgn0010441	pll	ACACATTAGCACCGTACAGCGGG	ACACATTAGCACCGTACAGC	CTTCTGTGCATTTCGACAGGCCGTTTGTGTAGGAAGACgcGTTCGACACATTAGCACCGTACAGCgtttcgGTCTTCAGCtACTGTtTAGCGTAACATCCGCTGCTCTC
1422	1	FBgn0010441	pll	ATCAGCTGGTAGACGAGGCACGG	ATCAGCTGGTAGACGAGGCA	CTTCTGTGCATTTCGACAGGCCGTTTGTGTAGGAAGACgcGTTCGATCAGCTGGTAGACGAGGCAgtttcgGTCTTCAGCtACTGTtTAGCGTAACATCCGCTGCTCTC
1423	1	FBgn0010441	pll	AGACTTCGGTCTGGTGCGCGAGG	AGACTTCGGTCTGGTGCGCG	CTTCTGTGCATTTCGACAGGCCGTTTGTGTAGGAAGACgcGTTCGAGACTTCGGTCTGGTGCGCGgtttcgGTCTTCAGCtACTGTtTAGCGTAACATCCGCTGCTCTC
1424	1	FBgn0010441	pll	AGGCATCTACTTTCTGCACACGG	AGGCATCTACTTTCTGCACA	CTTCTGTGCATTTCGACAGGCCGTTTGTGTAGGAAGACgcGTTCGAGGCATCTACTTTCTGCACAgtttcgGTCTTCAGCtACTGTtTAGCGTAACATCCGCTGCTCTC
1425	1	FBgn0010747	Srp54k	TTCGGTGATCATAACCAAGTTGG	TTCGGTGATCATAACCAAGT	CTTCTGTGCATTTCGACAGGCCGTTTGTGTAGGAAGACgcGTTCGTTCGGTGATCATAACCAAGTgtttcgGTCTTCAGCtACTGTtTAGCGTAACATCCGCTGCTCTC
1426	1	FBgn0010747	Srp54k	CATGATACCCGGTTTCTCGCAGG	CATGATACCCGGTTTCTCGC	CTTCTGTGCATTTCGACAGGCCGTTTGTGTAGGAAGACgcGTTCGCATGATACCCGGTTTCTCGCgtttcgGTCTTCAGCtACTGTtTAGCGTAACATCCGCTGCTCTC
1427	1	FBgn0010747	Srp54k	CAAGGCGACCGTAATCAATGAGG	CAAGGCGACCGTAATCAATG	CTTCTGTGCATTTCGACAGGCCGTTTGTGTAGGAAGACgcGTTCGCAAGGCGACCGTAATCAATGgtttcgGTCTTCAGCtACTGTtTAGCGTAACATCCGCTGCTCTC
1428	1	FBgn0010747	Srp54k	CTGGTAGTGATAGGCCAGCTTGG	CTGGTAGTGATAGGCCAGCT	CTTCTGTGCATTTCGACAGGCCGTTTGTGTAGGAAGACgcGTTCGCTGGTAGTGATAGGCCAGCTgtttcgGTCTTCAGCtACTGTtTAGCGTAACATCCGCTGCTCTC
1429	1	FBgn0010747	Srp54k	AGCCTCGCAAGCCTGTCCGATGG	AGCCTCGCAAGCCTGTCCGA	CTTCTGTGCATTTCGACAGGCCGTTTGTGTAGGAAGACgcGTTCGAGCCTCGCAAGCCTGTCCGAgtttcgGTCTTCAGCtACTGTtTAGCGTAACATCCGCTGCTCTC
1430	1	FBgn0010747	Srp54k	ATGATCATTGTGGACACCTCGGG	ATGATCATTGTGGACACCTC	CTTCTGTGCATTTCGACAGGCCGTTTGTGTAGGAAGACgcGTTCGATGATCATTGTGGACACCTCgtttcgGTCTTCAGCtACTGTtTAGCGTAACATCCGCTGCTCTC
1431	1	FBgn0010747	Srp54k	CATCGAAGGACTGATAGATAAGG	CATCGAAGGACTGATAGATA	CTTCTGTGCATTTCGACAGGCCGTTTGTGTAGGAAGACgcGTTCGCATCGAAGGACTGATAGATAgtttcgGTCTTCAGCtACTGTtTAGCGTAACATCCGCTGCTCTC
1432	1	FBgn0010747	Srp54k	GGATATTCACATCAGCCTCCAGG	GGATATTCACATCAGCCTCC	CTTCTGTGCATTTCGACAGGCCGTTTGTGTAGGAAGACgcGTTCGGGATATTCACATCAGCCTCCgtttcgGTCTTCAGCtACTGTtTAGCGTAACATCCGCTGCTCTC
1433	1	FBgn0010803	Aats-trp	GAAATATGGGTCCTGATCGATGG	GAAATATGGGTCCTGATCGA	CTTCTGTGCATTTCGACAGGCCGTTTGTGTAGGAAGACgcGTTCGGAAATATGGGTCCTGATCGAgtttcgGTCTTCAGCtACTGTtTAGCGTAACATCCGCTGCTCTC
1434	1	FBgn0010803	Aats-trp	TTCGGGGACTCAGACATCATTGG	TTCGGGGACTCAGACATCAT	CTTCTGTGCATTTCGACAGGCCGTTTGTGTAGGAAGACgcGTTCGTTCGGGGACTCAGACATCATgtttcgGTCTTCAGCtACTGTtTAGCGTAACATCCGCTGCTCTC
1435	1	FBgn0010803	Aats-trp	GCGAATGATGTTCTGATACATGG	GCGAATGATGTTCTGATACA	CTTCTGTGCATTTCGACAGGCCGTTTGTGTAGGAAGACgcGTTCGGCGAATGATGTTCTGATACAgtttcgGTCTTCAGCtACTGTtTAGCGTAACATCCGCTGCTCTC
1436	1	FBgn0010803	Aats-trp	AGCCACTTGGTCATGATGAAGGG	AGCCACTTGGTCATGATGAA	CTTCTGTGCATTTCGACAGGCCGTTTGTGTAGGAAGACgcGTTCGAGCCACTTGGTCATGATGAAgtttcgGTCTTCAGCtACTGTtTAGCGTAACATCCGCTGCTCTC
1437	1	FBgn0010803	Aats-trp	ATCCCTGCACGTGGGCCACCTGG	ATCCCTGCACGTGGGCCACC	CTTCTGTGCATTTCGACAGGCCGTTTGTGTAGGAAGACgcGTTCGATCCCTGCACGTGGGCCACCgtttcgGTCTTCAGCtACTGTtTAGCGTAACATCCGCTGCTCTC
1438	1	FBgn0010803	Aats-trp	GTCGGCTAGCGACCAGAACTCGG	GTCGGCTAGCGACCAGAACT	CTTCTGTGCATTTCGACAGGCCGTTTGTGTAGGAAGACgcGTTCGGTCGGCTAGCGACCAGAACTgtttcgGTCTTCAGCtACTGTtTAGCGTAACATCCGCTGCTCTC
1439	1	FBgn0010803	Aats-trp	GAGCCACATCGCGAGTCATGCGG	GAGCCACATCGCGAGTCATG	CTTCTGTGCATTTCGACAGGCCGTTTGTGTAGGAAGACgcGTTCGGAGCCACATCGCGAGTCATGgtttcgGTCTTCAGCtACTGTtTAGCGTAACATCCGCTGCTCTC
1440	1	FBgn0010803	Aats-trp	CATCCATTCGACCTTCTTCCCGG	CATCCATTCGACCTTCTTCC	CTTCTGTGCATTTCGACAGGCCGTTTGTGTAGGAAGACgcGTTCGCATCCATTCGACCTTCTTCCgtttcgGTCTTCAGCtACTGTtTAGCGTAACATCCGCTGCTCTC
1441	1	FBgn0010909	msn	TAGATCCGGCAGGACGCTGCTGG	TAGATCCGGCAGGACGCTGC	CTTCTGTGCATTTCGACAGGCCGTTTGTGTAGGAAGACgcGTTCGTAGATCCGGCAGGACGCTGCgtttcgGTCTTCAGCtACTGTtTAGCGTAACATCCGCTGCTCTC
1442	1	FBgn0010909	msn	CGTGTTGGCGTCCTCGGAGACGG	CGTGTTGGCGTCCTCGGAGA	CTTCTGTGCATTTCGACAGGCCGTTTGTGTAGGAAGACgcGTTCGCGTGTTGGCGTCCTCGGAGAgtttcgGTCTTCAGCtACTGTtTAGCGTAACATCCGCTGCTCTC
1443	1	FBgn0010909	msn	GGTTCTCGGTGTAAGGCCGCTGG	GGTTCTCGGTGTAAGGCCGC	CTTCTGTGCATTTCGACAGGCCGTTTGTGTAGGAAGACgcGTTCGGGTTCTCGGTGTAAGGCCGCgtttcgGTCTTCAGCtACTGTtTAGCGTAACATCCGCTGCTCTC
1444	1	FBgn0010909	msn	AGCTGATCGTCCTTCCCAGGTGG	AGCTGATCGTCCTTCCCAGG	CTTCTGTGCATTTCGACAGGCCGTTTGTGTAGGAAGACgcGTTCGAGCTGATCGTCCTTCCCAGGgtttcgGTCTTCAGCtACTGTtTAGCGTAACATCCGCTGCTCTC
1445	1	FBgn0010909	msn	CTGTGGTGCTGGATCGGTAACGG	CTGTGGTGCTGGATCGGTAA	CTTCTGTGCATTTCGACAGGCCGTTTGTGTAGGAAGACgcGTTCGCTGTGGTGCTGGATCGGTAAgtttcgGTCTTCAGCtACTGTtTAGCGTAACATCCGCTGCTCTC
1446	1	FBgn0010909	msn	CACCAAGGGTCAGAGCCTGAAGG	CACCAAGGGTCAGAGCCTGA	CTTCTGTGCATTTCGACAGGCCGTTTGTGTAGGAAGACgcGTTCGCACCAAGGGTCAGAGCCTGAgtttcgGTCTTCAGCtACTGTtTAGCGTAACATCCGCTGCTCTC
1447	1	FBgn0010909	msn	CGGATCCGCCGCACGCCAATCGG	CGGATCCGCCGCACGCCAAT	CTTCTGTGCATTTCGACAGGCCGTTTGTGTAGGAAGACgcGTTCGCGGATCCGCCGCACGCCAATgtttcgGTCTTCAGCtACTGTtTAGCGTAACATCCGCTGCTCTC
1448	1	FBgn0010909	msn	CCATGATAAATCATCCAGTGAGG	CCATGATAAATCATCCAGTG	CTTCTGTGCATTTCGACAGGCCGTTTGTGTAGGAAGACgcGTTCGCCATGATAAATCATCCAGTGgtttcgGTCTTCAGCtACTGTtTAGCGTAACATCCGCTGCTCTC
1449	1	FBgn0011205	fbl	CCGTTTATTCTGGTGAACGTCGG	CCGTTTATTCTGGTGAACGT	CTTCTGTGCATTTCGACAGGCCGTTTGTGTAGGAAGACgcGTTCGCCGTTTATTCTGGTGAACGTgtttcgGTCTTCAGCtACTGTtTAGCGTAACATCCGCTGCTCTC
1450	1	FBgn0011205	fbl	GGCCTGTGTTGTCTACTCACCGG	GGCCTGTGTTGTCTACTCAC	CTTCTGTGCATTTCGACAGGCCGTTTGTGTAGGAAGACgcGTTCGGGCCTGTGTTGTCTACTCACgtttcgGTCTTCAGCtACTGTtTAGCGTAACATCCGCTGCTCTC
1451	1	FBgn0011205	fbl	CGCTTCCAGACCACGGACATGGG	CGCTTCCAGACCACGGACAT	CTTCTGTGCATTTCGACAGGCCGTTTGTGTAGGAAGACgcGTTCGCGCTTCCAGACCACGGACATgtttcgGTCTTCAGCtACTGTtTAGCGTAACATCCGCTGCTCTC
1452	1	FBgn0011205	fbl	TGTCGGGACCGTAGACCGCCAGG	TGTCGGGACCGTAGACCGCC	CTTCTGTGCATTTCGACAGGCCGTTTGTGTAGGAAGACgcGTTCGTGTCGGGACCGTAGACCGCCgtttcgGTCTTCAGCtACTGTtTAGCGTAACATCCGCTGCTCTC
1453	1	FBgn0011205	fbl	CTTTGGTCTCCCCGGCGATTTGG	CTTTGGTCTCCCCGGCGATT	CTTCTGTGCATTTCGACAGGCCGTTTGTGTAGGAAGACgcGTTCGCTTTGGTCTCCCCGGCGATTgtttcgGTCTTCAGCtACTGTtTAGCGTAACATCCGCTGCTCTC
1454	1	FBgn0011205	fbl	GGAGCCGATATTATTCGTTATGG	GGAGCCGATATTATTCGTTA	CTTCTGTGCATTTCGACAGGCCGTTTGTGTAGGAAGACgcGTTCGGGAGCCGATATTATTCGTTAgtttcgGTCTTCAGCtACTGTtTAGCGTAACATCCGCTGCTCTC
1455	1	FBgn0011205	fbl	TATGGTGACCAGAGTGGCGTTGG	TATGGTGACCAGAGTGGCGT	CTTCTGTGCATTTCGACAGGCCGTTTGTGTAGGAAGACgcGTTCGTATGGTGACCAGAGTGGCGTgtttcgGTCTTCAGCtACTGTtTAGCGTAACATCCGCTGCTCTC
1456	1	FBgn0011205	fbl	CTCCGTGCGATTATGCAGATCGG	CTCCGTGCGATTATGCAGAT	CTTCTGTGCATTTCGACAGGCCGTTTGTGTAGGAAGACgcGTTCGCTCCGTGCGATTATGCAGATgtttcgGTCTTCAGCtACTGTtTAGCGTAACATCCGCTGCTCTC
1457	1	FBgn0011286	RyR	CGGCTGTGACCATGGTCACGTGG	CGGCTGTGACCATGGTCACG	CTTCTGTGCATTTCGACAGGCCGTTTGTGTAGGAAGACgcGTTCGCGGCTGTGACCATGGTCACGgtttcgGTCTTCAGCtACTGTtTAGCGTAACATCCGCTGCTCTC
1458	1	FBgn0011286	RyR	ACCCGCTCTGGGCTCCTGTCTGG	ACCCGCTCTGGGCTCCTGTC	CTTCTGTGCATTTCGACAGGCCGTTTGTGTAGGAAGACgcGTTCGACCCGCTCTGGGCTCCTGTCgtttcgGTCTTCAGCtACTGTtTAGCGTAACATCCGCTGCTCTC
1459	1	FBgn0011286	RyR	TACCCAAGTCATCGGATGTCTGG	TACCCAAGTCATCGGATGTC	CTTCTGTGCATTTCGACAGGCCGTTTGTGTAGGAAGACgcGTTCGTACCCAAGTCATCGGATGTCgtttcgGTCTTCAGCtACTGTtTAGCGTAACATCCGCTGCTCTC
1460	1	FBgn0011286	RyR	GCCTCACGACCCCATGTACTCGG	GCCTCACGACCCCATGTACT	CTTCTGTGCATTTCGACAGGCCGTTTGTGTAGGAAGACgcGTTCGGCCTCACGACCCCATGTACTgtttcgGTCTTCAGCtACTGTtTAGCGTAACATCCGCTGCTCTC
1461	1	FBgn0011286	RyR	CACGTCCGGACCAATGCGAGTGG	CACGTCCGGACCAATGCGAG	CTTCTGTGCATTTCGACAGGCCGTTTGTGTAGGAAGACgcGTTCGCACGTCCGGACCAATGCGAGgtttcgGTCTTCAGCtACTGTtTAGCGTAACATCCGCTGCTCTC
1462	1	FBgn0011286	RyR	TTTACGGATAAAGGGCTCCTCGG	TTTACGGATAAAGGGCTCCT	CTTCTGTGCATTTCGACAGGCCGTTTGTGTAGGAAGACgcGTTCGTTTACGGATAAAGGGCTCCTgtttcgGTCTTCAGCtACTGTtTAGCGTAACATCCGCTGCTCTC
1463	1	FBgn0011286	RyR	CCTACGGCACGGGCATCTCCAGG	CCTACGGCACGGGCATCTCC	CTTCTGTGCATTTCGACAGGCCGTTTGTGTAGGAAGACgcGTTCGCCTACGGCACGGGCATCTCCgtttcgGTCTTCAGCtACTGTtTAGCGTAACATCCGCTGCTCTC
1464	1	FBgn0011286	RyR	CATCGCTCCCGGATAGCAATCGG	CATCGCTCCCGGATAGCAAT	CTTCTGTGCATTTCGACAGGCCGTTTGTGTAGGAAGACgcGTTCGCATCGCTCCCGGATAGCAATgtttcgGTCTTCAGCtACTGTtTAGCGTAACATCCGCTGCTCTC
1465	1	FBgn0011288	Snap25	CGCAAGCGGGTTATATTGGCAGG	CGCAAGCGGGTTATATTGGC	CTTCTGTGCATTTCGACAGGCCGTTTGTGTAGGAAGACgcGTTCGCGCAAGCGGGTTATATTGGCgtttcgGTCTTCAGCtACTGTtTAGCGTAACATCCGCTGCTCTC
1466	1	FBgn0011288	Snap25	TCAAAGAAGATGATGGGACCTGG	TCAAAGAAGATGATGGGACC	CTTCTGTGCATTTCGACAGGCCGTTTGTGTAGGAAGACgcGTTCGTCAAAGAAGATGATGGGACCgtttcgGTCTTCAGCtACTGTtTAGCGTAACATCCGCTGCTCTC
1467	1	FBgn0011288	Snap25	CATACGTCGCGTACTTTCCAGGG	CATACGTCGCGTACTTTCCA	CTTCTGTGCATTTCGACAGGCCGTTTGTGTAGGAAGACgcGTTCGCATACGTCGCGTACTTTCCAgtttcgGTCTTCAGCtACTGTtTAGCGTAACATCCGCTGCTCTC
1468	1	FBgn0011288	Snap25	AATTTGCAGCTCTTCTAGCTCGG	AATTTGCAGCTCTTCTAGCT	CTTCTGTGCATTTCGACAGGCCGTTTGTGTAGGAAGACgcGTTCGAATTTGCAGCTCTTCTAGCTgtttcgGTCTTCAGCtACTGTtTAGCGTAACATCCGCTGCTCTC
1469	1	FBgn0011288	Snap25	AGAGTGATGGATGATAGAAATGG	AGAGTGATGGATGATAGAAA	CTTCTGTGCATTTCGACAGGCCGTTTGTGTAGGAAGACgcGTTCGAGAGTGATGGATGATAGAAAgtttcgGTCTTCAGCtACTGTtTAGCGTAACATCCGCTGCTCTC
1470	1	FBgn0011288	Snap25	GATGAAATGGAAGAAAATATGGG	GATGAAATGGAAGAAAATAT	CTTCTGTGCATTTCGACAGGCCGTTTGTGTAGGAAGACgcGTTCGGATGAAATGGAAGAAAATATgtttcgGTCTTCAGCtACTGTtTAGCGTAACATCCGCTGCTCTC
1471	1	FBgn0011288	Snap25	AGTGGAATGGAAAAATGTTGCGG	AGTGGAATGGAAAAATGTTG	CTTCTGTGCATTTCGACAGGCCGTTTGTGTAGGAAGACgcGTTCGAGTGGAATGGAAAAATGTTGgtttcgGTCTTCAGCtACTGTtTAGCGTAACATCCGCTGCTCTC
1472	1	FBgn0011288	Snap25	ATTGTTATGTTGGATGAGCAAGG	ATTGTTATGTTGGATGAGCA	CTTCTGTGCATTTCGACAGGCCGTTTGTGTAGGAAGACgcGTTCGATTGTTATGTTGGATGAGCAgtttcgGTCTTCAGCtACTGTtTAGCGTAACATCCGCTGCTCTC
1473	1	FBgn0011300	babo	GTTATCGGAAAGGGACGTTTCGG	GTTATCGGAAAGGGACGTTT	CTTCTGTGCATTTCGACAGGCCGTTTGTGTAGGAAGACgcGTTCGGTTATCGGAAAGGGACGTTTgtttcgGTCTTCAGCtACTGTtTAGCGTAACATCCGCTGCTCTC
1474	1	FBgn0011300	babo	GATTTCCGCCTCACGGAACCAGG	GATTTCCGCCTCACGGAACC	CTTCTGTGCATTTCGACAGGCCGTTTGTGTAGGAAGACgcGTTCGGATTTCCGCCTCACGGAACCgtttcgGTCTTCAGCtACTGTtTAGCGTAACATCCGCTGCTCTC
1475	1	FBgn0011300	babo	CTACCTAACCACGCACCCAGTGG	CTACCTAACCACGCACCCAG	CTTCTGTGCATTTCGACAGGCCGTTTGTGTAGGAAGACgcGTTCGCTACCTAACCACGCACCCAGgtttcgGTCTTCAGCtACTGTtTAGCGTAACATCCGCTGCTCTC
1476	1	FBgn0011300	babo	CGTTTCGGCGAGGTCTGGCGTGG	CGTTTCGGCGAGGTCTGGCG	CTTCTGTGCATTTCGACAGGCCGTTTGTGTAGGAAGACgcGTTCGCGTTTCGGCGAGGTCTGGCGgtttcgGTCTTCAGCtACTGTtTAGCGTAACATCCGCTGCTCTC
1477	1	FBgn0011300	babo	GCGCTCCGGCTAATCTTCCTGGG	GCGCTCCGGCTAATCTTCCT	CTTCTGTGCATTTCGACAGGCCGTTTGTGTAGGAAGACgcGTTCGGCGCTCCGGCTAATCTTCCTgtttcgGTCTTCAGCtACTGTtTAGCGTAACATCCGCTGCTCTC
1478	1	FBgn0011300	babo	AGTTTGTGGCTATCATCCTAGGG	AGTTTGTGGCTATCATCCTA	CTTCTGTGCATTTCGACAGGCCGTTTGTGTAGGAAGACgcGTTCGAGTTTGTGGCTATCATCCTAgtttcgGTCTTCAGCtACTGTtTAGCGTAACATCCGCTGCTCTC
1479	1	FBgn0027101	Dyrk3	GCTTGTCTGCATCCCATTCAAGG	GCTTGTCTGCATCCCATTCA	CTTCTGTGCATTTCGACAGGCCGTTTGTGTAGGAAGACgcGTTCGGCTTGTCTGCATCCCATTCAgtttcgGTCTTCAGCtACTGTtTAGCGTAACATCCGCTGCTCTC
1480	1	FBgn0027101	Dyrk3	ATCGGCGGACAGTCACGTCGTGG	ATCGGCGGACAGTCACGTCG	CTTCTGTGCATTTCGACAGGCCGTTTGTGTAGGAAGACgcGTTCGATCGGCGGACAGTCACGTCGgtttcgGTCTTCAGCtACTGTtTAGCGTAACATCCGCTGCTCTC
1481	1	FBgn0027279	l(1)G0196	CGTCTCGCCGTGATATAAGATGG	CGTCTCGCCGTGATATAAGA	CTTCTGTGCATTTCGACAGGCCGTTTGTGTAGGAAGACgcGTTCGCGTCTCGCCGTGATATAAGAgtttcgGTCTTCAGCtACTGTtTAGCGTAACATCCGCTGCTCTC
1482	1	FBgn0027279	l(1)G0196	TTGTACGAACATGCCTCTGAGGG	TTGTACGAACATGCCTCTGA	CTTCTGTGCATTTCGACAGGCCGTTTGTGTAGGAAGACgcGTTCGTTGTACGAACATGCCTCTGAgtttcgGTCTTCAGCtACTGTtTAGCGTAACATCCGCTGCTCTC
1483	1	FBgn0027279	l(1)G0196	AAGGAGATCCTGACACGTCTTGG	AAGGAGATCCTGACACGTCT	CTTCTGTGCATTTCGACAGGCCGTTTGTGTAGGAAGACgcGTTCGAAGGAGATCCTGACACGTCTgtttcgGTCTTCAGCtACTGTtTAGCGTAACATCCGCTGCTCTC
1484	1	FBgn0027279	l(1)G0196	CGTAAAAGTCCCGCGTTGGATGG	CGTAAAAGTCCCGCGTTGGA	CTTCTGTGCATTTCGACAGGCCGTTTGTGTAGGAAGACgcGTTCGCGTAAAAGTCCCGCGTTGGAgtttcgGTCTTCAGCtACTGTtTAGCGTAACATCCGCTGCTCTC
1485	1	FBgn0027279	l(1)G0196	CGATCGAGAGTTCTCTAAGGAGG	CGATCGAGAGTTCTCTAAGG	CTTCTGTGCATTTCGACAGGCCGTTTGTGTAGGAAGACgcGTTCGCGATCGAGAGTTCTCTAAGGgtttcgGTCTTCAGCtACTGTtTAGCGTAACATCCGCTGCTCTC
1486	1	FBgn0027279	l(1)G0196	GGAGTATGGACTGACGCCACAGG	GGAGTATGGACTGACGCCAC	CTTCTGTGCATTTCGACAGGCCGTTTGTGTAGGAAGACgcGTTCGGGAGTATGGACTGACGCCACgtttcgGTCTTCAGCtACTGTtTAGCGTAACATCCGCTGCTCTC
1487	1	FBgn0027279	l(1)G0196	CATTATCGCCGTGCGAATGCGGG	CATTATCGCCGTGCGAATGC	CTTCTGTGCATTTCGACAGGCCGTTTGTGTAGGAAGACgcGTTCGCATTATCGCCGTGCGAATGCgtttcgGTCTTCAGCtACTGTtTAGCGTAACATCCGCTGCTCTC
1488	1	FBgn0027279	l(1)G0196	TTGAATCCACATTATAGCCATGG	TTGAATCCACATTATAGCCA	CTTCTGTGCATTTCGACAGGCCGTTTGTGTAGGAAGACgcGTTCGTTGAATCCACATTATAGCCAgtttcgGTCTTCAGCtACTGTtTAGCGTAACATCCGCTGCTCTC
1489	1	FBgn0027363	Stam	GTGCCACTGCCCTATCAGAACGG	GTGCCACTGCCCTATCAGAA	CTTCTGTGCATTTCGACAGGCCGTTTGTGTAGGAAGACgcGTTCGGTGCCACTGCCCTATCAGAAgtttcgGTCTTCAGCtACTGTtTAGCGTAACATCCGCTGCTCTC
1490	1	FBgn0027363	Stam	CCACCGGCCCAAAATTATCCGGG	CCACCGGCCCAAAATTATCC	CTTCTGTGCATTTCGACAGGCCGTTTGTGTAGGAAGACgcGTTCGCCACCGGCCCAAAATTATCCgtttcgGTCTTCAGCtACTGTtTAGCGTAACATCCGCTGCTCTC
1491	1	FBgn0027363	Stam	CAAGGTATGGTACAGATTAATGG	CAAGGTATGGTACAGATTAA	CTTCTGTGCATTTCGACAGGCCGTTTGTGTAGGAAGACgcGTTCGCAAGGTATGGTACAGATTAAgtttcgGTCTTCAGCtACTGTtTAGCGTAACATCCGCTGCTCTC
1492	1	FBgn0027363	Stam	GCGGTCGACGCGTTCCAGCTCGG	GCGGTCGACGCGTTCCAGCT	CTTCTGTGCATTTCGACAGGCCGTTTGTGTAGGAAGACgcGTTCGGCGGTCGACGCGTTCCAGCTgtttcgGTCTTCAGCtACTGTtTAGCGTAACATCCGCTGCTCTC
1493	1	FBgn0027363	Stam	GCTGTCCTGCGAGGGATCTTCGG	GCTGTCCTGCGAGGGATCTT	CTTCTGTGCATTTCGACAGGCCGTTTGTGTAGGAAGACgcGTTCGGCTGTCCTGCGAGGGATCTTgtttcgGTCTTCAGCtACTGTtTAGCGTAACATCCGCTGCTCTC
1494	1	FBgn0027363	Stam	CTGCATCACCACATGAGGATCGG	CTGCATCACCACATGAGGAT	CTTCTGTGCATTTCGACAGGCCGTTTGTGTAGGAAGACgcGTTCGCTGCATCACCACATGAGGATgtttcgGTCTTCAGCtACTGTtTAGCGTAACATCCGCTGCTCTC
1495	1	FBgn0027363	Stam	GGAATCCAACTCTCGTTGCCCGG	GGAATCCAACTCTCGTTGCC	CTTCTGTGCATTTCGACAGGCCGTTTGTGTAGGAAGACgcGTTCGGGAATCCAACTCTCGTTGCCgtttcgGTCTTCAGCtACTGTtTAGCGTAACATCCGCTGCTCTC
1496	1	FBgn0027363	Stam	ATCTGTCCGTCGATCCCGAGCGG	ATCTGTCCGTCGATCCCGAG	CTTCTGTGCATTTCGACAGGCCGTTTGTGTAGGAAGACgcGTTCGATCTGTCCGTCGATCCCGAGgtttcgGTCTTCAGCtACTGTtTAGCGTAACATCCGCTGCTCTC
1497	1	FBgn0027491	Cdk5alpha	TGACGGTCTTGCGTGGGATCTGG	TGACGGTCTTGCGTGGGATC	CTTCTGTGCATTTCGACAGGCCGTTTGTGTAGGAAGACgcGTTCGTGACGGTCTTGCGTGGGATCgtttcgGTCTTCAGCtACTGTtTAGCGTAACATCCGCTGCTCTC
1498	1	FBgn0027491	Cdk5alpha	ATCCGGGAGGAGGTCATGACCGG	ATCCGGGAGGAGGTCATGAC	CTTCTGTGCATTTCGACAGGCCGTTTGTGTAGGAAGACgcGTTCGATCCGGGAGGAGGTCATGACgtttcgGTCTTCAGCtACTGTtTAGCGTAACATCCGCTGCTCTC
1499	1	FBgn0027491	Cdk5alpha	TGGGGCAGGCTGAGCGTCAGGGG	TGGGGCAGGCTGAGCGTCAG	CTTCTGTGCATTTCGACAGGCCGTTTGTGTAGGAAGACgcGTTCGTGGGGCAGGCTGAGCGTCAGgtttcgGTCTTCAGCtACTGTtTAGCGTAACATCCGCTGCTCTC
1500	1	FBgn0027491	Cdk5alpha	GGTCATGTGGCTCAGAGCAGTGG	GGTCATGTGGCTCAGAGCAG	CTTCTGTGCATTTCGACAGGCCGTTTGTGTAGGAAGACgcGTTCGGGTCATGTGGCTCAGAGCAGgtttcgGTCTTCAGCtACTGTtTAGCGTAACATCCGCTGCTCTC
1501	1	FBgn0027491	Cdk5alpha	ATAATCACTCGACCGATATGCGG	ATAATCACTCGACCGATATG	CTTCTGTGCATTTCGACAGGCCGTTTGTGTAGGAAGACgcGTTCGATAATCACTCGACCGATATGgtttcgGTCTTCAGCtACTGTtTAGCGTAACATCCGCTGCTCTC
1502	1	FBgn0027491	Cdk5alpha	GAAGCAGGCCGTGGGCAGGTTGG	GAAGCAGGCCGTGGGCAGGT	CTTCTGTGCATTTCGACAGGCCGTTTGTGTAGGAAGACgcGTTCGGAAGCAGGCCGTGGGCAGGTgtttcgGTCTTCAGCtACTGTtTAGCGTAACATCCGCTGCTCTC
1503	1	FBgn0027491	Cdk5alpha	CAGCAGCTGGGCCTTGAAGCAGG	CAGCAGCTGGGCCTTGAAGC	CTTCTGTGCATTTCGACAGGCCGTTTGTGTAGGAAGACgcGTTCGCAGCAGCTGGGCCTTGAAGCgtttcgGTCTTCAGCtACTGTtTAGCGTAACATCCGCTGCTCTC
1504	1	FBgn0027491	Cdk5alpha	GGATTCTGCGATTTACCCGGCGG	GGATTCTGCGATTTACCCGG	CTTCTGTGCATTTCGACAGGCCGTTTGTGTAGGAAGACgcGTTCGGGATTCTGCGATTTACCCGGgtttcgGTCTTCAGCtACTGTtTAGCGTAACATCCGCTGCTCTC
1505	1	FBgn0027492	wdb	ATCGAAATCAGGGTTCTCACTGG	ATCGAAATCAGGGTTCTCAC	CTTCTGTGCATTTCGACAGGCCGTTTGTGTAGGAAGACgcGTTCGATCGAAATCAGGGTTCTCACgtttcgGTCTTCAGCtACTGTtTAGCGTAACATCCGCTGCTCTC
1506	1	FBgn0027492	wdb	CTGAGCGAGCTCTTTATCTGTGG	CTGAGCGAGCTCTTTATCTG	CTTCTGTGCATTTCGACAGGCCGTTTGTGTAGGAAGACgcGTTCGCTGAGCGAGCTCTTTATCTGgtttcgGTCTTCAGCtACTGTtTAGCGTAACATCCGCTGCTCTC
1507	1	FBgn0027492	wdb	TAAGGAATGGATCCTTCTCTAGG	TAAGGAATGGATCCTTCTCT	CTTCTGTGCATTTCGACAGGCCGTTTGTGTAGGAAGACgcGTTCGTAAGGAATGGATCCTTCTCTgtttcgGTCTTCAGCtACTGTtTAGCGTAACATCCGCTGCTCTC
1508	1	FBgn0027492	wdb	CTCGCGCTACAGAAATTCTCAGG	CTCGCGCTACAGAAATTCTC	CTTCTGTGCATTTCGACAGGCCGTTTGTGTAGGAAGACgcGTTCGCTCGCGCTACAGAAATTCTCgtttcgGTCTTCAGCtACTGTtTAGCGTAACATCCGCTGCTCTC
1509	1	FBgn0027492	wdb	GCGCCCATGTGTTATATAGGTGG	GCGCCCATGTGTTATATAGG	CTTCTGTGCATTTCGACAGGCCGTTTGTGTAGGAAGACgcGTTCGGCGCCCATGTGTTATATAGGgtttcgGTCTTCAGCtACTGTtTAGCGTAACATCCGCTGCTCTC
1510	1	FBgn0027492	wdb	TTGCTCCAGCCTAGAACAGGAGG	TTGCTCCAGCCTAGAACAGG	CTTCTGTGCATTTCGACAGGCCGTTTGTGTAGGAAGACgcGTTCGTTGCTCCAGCCTAGAACAGGgtttcgGTCTTCAGCtACTGTtTAGCGTAACATCCGCTGCTCTC
1511	1	FBgn0027492	wdb	CACGCTTGCCGATAGTTGCTTGG	CACGCTTGCCGATAGTTGCT	CTTCTGTGCATTTCGACAGGCCGTTTGTGTAGGAAGACgcGTTCGCACGCTTGCCGATAGTTGCTgtttcgGTCTTCAGCtACTGTtTAGCGTAACATCCGCTGCTCTC
1512	1	FBgn0027492	wdb	CGGATTCGCCTTGCCCCTGAAGG	CGGATTCGCCTTGCCCCTGA	CTTCTGTGCATTTCGACAGGCCGTTTGTGTAGGAAGACgcGTTCGCGGATTCGCCTTGCCCCTGAgtttcgGTCTTCAGCtACTGTtTAGCGTAACATCCGCTGCTCTC
1513	1	FBgn0027493	AdSS	GGCGGTGTTCTCACGGGCCTGGG	GGCGGTGTTCTCACGGGCCT	CTTCTGTGCATTTCGACAGGCCGTTTGTGTAGGAAGACgcGTTCGGGCGGTGTTCTCACGGGCCTgtttcgGTCTTCAGCtACTGTtTAGCGTAACATCCGCTGCTCTC
1514	1	FBgn0027493	AdSS	CAAGGCCTATACGACGCGAGTGG	CAAGGCCTATACGACGCGAG	CTTCTGTGCATTTCGACAGGCCGTTTGTGTAGGAAGACgcGTTCGCAAGGCCTATACGACGCGAGgtttcgGTCTTCAGCtACTGTtTAGCGTAACATCCGCTGCTCTC
1515	1	FBgn0027493	AdSS	AGGCGCCAACGCGGCCATGCTGG	AGGCGCCAACGCGGCCATGC	CTTCTGTGCATTTCGACAGGCCGTTTGTGTAGGAAGACgcGTTCGAGGCGCCAACGCGGCCATGCgtttcgGTCTTCAGCtACTGTtTAGCGTAACATCCGCTGCTCTC
1516	1	FBgn0027493	AdSS	GCGCAACGGCAAGACGATCTTGG	GCGCAACGGCAAGACGATCT	CTTCTGTGCATTTCGACAGGCCGTTTGTGTAGGAAGACgcGTTCGGCGCAACGGCAAGACGATCTgtttcgGTCTTCAGCtACTGTtTAGCGTAACATCCGCTGCTCTC
1517	1	FBgn0027493	AdSS	GGTCTGCCCCCGCAGACGATTGG	GGTCTGCCCCCGCAGACGAT	CTTCTGTGCATTTCGACAGGCCGTTTGTGTAGGAAGACgcGTTCGGGTCTGCCCCCGCAGACGATgtttcgGTCTTCAGCtACTGTtTAGCGTAACATCCGCTGCTCTC
1518	1	FBgn0027493	AdSS	CGTTCACAACTCCACTGGGCAGG	CGTTCACAACTCCACTGGGC	CTTCTGTGCATTTCGACAGGCCGTTTGTGTAGGAAGACgcGTTCGCGTTCACAACTCCACTGGGCgtttcgGTCTTCAGCtACTGTtTAGCGTAACATCCGCTGCTCTC
1519	1	FBgn0027493	AdSS	GTAGCCTTGCTGGAGTAAGCCGG	GTAGCCTTGCTGGAGTAAGC	CTTCTGTGCATTTCGACAGGCCGTTTGTGTAGGAAGACgcGTTCGGTAGCCTTGCTGGAGTAAGCgtttcgGTCTTCAGCtACTGTtTAGCGTAACATCCGCTGCTCTC
1520	1	FBgn0027493	AdSS	ATCGATTAACGTCGACGTAGAGG	ATCGATTAACGTCGACGTAG	CTTCTGTGCATTTCGACAGGCCGTTTGTGTAGGAAGACgcGTTCGATCGATTAACGTCGACGTAGgtttcgGTCTTCAGCtACTGTtTAGCGTAACATCCGCTGCTCTC
1521	1	FBgn0027497	Madm	CCGGGCCGCCTCCCCGGAACGGG	CCGGGCCGCCTCCCCGGAAC	CTTCTGTGCATTTCGACAGGCCGTTTGTGTAGGAAGACgcGTTCGCCGGGCCGCCTCCCCGGAACgtttcgGTCTTCAGCtACTGTtTAGCGTAACATCCGCTGCTCTC
1522	1	FBgn0027497	Madm	ACTCGTCGCCACGCGAGTCCGGG	ACTCGTCGCCACGCGAGTCC	CTTCTGTGCATTTCGACAGGCCGTTTGTGTAGGAAGACgcGTTCGACTCGTCGCCACGCGAGTCCgtttcgGTCTTCAGCtACTGTtTAGCGTAACATCCGCTGCTCTC
1523	1	FBgn0027497	Madm	CAGATGGACGCAGTCAATACCGG	CAGATGGACGCAGTCAATAC	CTTCTGTGCATTTCGACAGGCCGTTTGTGTAGGAAGACgcGTTCGCAGATGGACGCAGTCAATACgtttcgGTCTTCAGCtACTGTtTAGCGTAACATCCGCTGCTCTC
1524	1	FBgn0027497	Madm	ACGAGGCGCCCACTACTTCCAGG	ACGAGGCGCCCACTACTTCC	CTTCTGTGCATTTCGACAGGCCGTTTGTGTAGGAAGACgcGTTCGACGAGGCGCCCACTACTTCCgtttcgGTCTTCAGCtACTGTtTAGCGTAACATCCGCTGCTCTC
1525	1	FBgn0027497	Madm	GTCCACTACAGCGTCCGGCGCGG	GTCCACTACAGCGTCCGGCG	CTTCTGTGCATTTCGACAGGCCGTTTGTGTAGGAAGACgcGTTCGGTCCACTACAGCGTCCGGCGgtttcgGTCTTCAGCtACTGTtTAGCGTAACATCCGCTGCTCTC
1526	1	FBgn0027497	Madm	CCAGCGCACAATCTTTAGCCTGG	CCAGCGCACAATCTTTAGCC	CTTCTGTGCATTTCGACAGGCCGTTTGTGTAGGAAGACgcGTTCGCCAGCGCACAATCTTTAGCCgtttcgGTCTTCAGCtACTGTtTAGCGTAACATCCGCTGCTCTC
1527	1	FBgn0027497	Madm	CGCCAACCGCACTATGTTCTCGG	CGCCAACCGCACTATGTTCT	CTTCTGTGCATTTCGACAGGCCGTTTGTGTAGGAAGACgcGTTCGCGCCAACCGCACTATGTTCTgtttcgGTCTTCAGCtACTGTtTAGCGTAACATCCGCTGCTCTC
1528	1	FBgn0027497	Madm	TTCGTCGAGGACGTGAAGTATGG	TTCGTCGAGGACGTGAAGTA	CTTCTGTGCATTTCGACAGGCCGTTTGTGTAGGAAGACgcGTTCGTTCGTCGAGGACGTGAAGTAgtttcgGTCTTCAGCtACTGTtTAGCGTAACATCCGCTGCTCTC
1529	1	FBgn0027504	CG8878	AACGCTAAGCACTCCGTTCCAGG	AACGCTAAGCACTCCGTTCC	CTTCTGTGCATTTCGACAGGCCGTTTGTGTAGGAAGACgcGTTCGAACGCTAAGCACTCCGTTCCgtttcgGTCTTCAGCtACTGTtTAGCGTAACATCCGCTGCTCTC
1530	1	FBgn0027504	CG8878	TACGTCACGTGACGCCCACCTGG	TACGTCACGTGACGCCCACC	CTTCTGTGCATTTCGACAGGCCGTTTGTGTAGGAAGACgcGTTCGTACGTCACGTGACGCCCACCgtttcgGTCTTCAGCtACTGTtTAGCGTAACATCCGCTGCTCTC
1531	1	FBgn0027504	CG8878	CGGAGCGTGTAGACCGGGCGTGG	CGGAGCGTGTAGACCGGGCG	CTTCTGTGCATTTCGACAGGCCGTTTGTGTAGGAAGACgcGTTCGCGGAGCGTGTAGACCGGGCGgtttcgGTCTTCAGCtACTGTtTAGCGTAACATCCGCTGCTCTC
1532	1	FBgn0027504	CG8878	CAGACGCATGTCCTCAGCAGGGG	CAGACGCATGTCCTCAGCAG	CTTCTGTGCATTTCGACAGGCCGTTTGTGTAGGAAGACgcGTTCGCAGACGCATGTCCTCAGCAGgtttcgGTCTTCAGCtACTGTtTAGCGTAACATCCGCTGCTCTC
1533	1	FBgn0027504	CG8878	CAGGTAGTGCCCAAGGGTAATGG	CAGGTAGTGCCCAAGGGTAA	CTTCTGTGCATTTCGACAGGCCGTTTGTGTAGGAAGACgcGTTCGCAGGTAGTGCCCAAGGGTAAgtttcgGTCTTCAGCtACTGTtTAGCGTAACATCCGCTGCTCTC
1534	1	FBgn0027504	CG8878	TTCGACGCGGGCTAGCCGCCAGG	TTCGACGCGGGCTAGCCGCC	CTTCTGTGCATTTCGACAGGCCGTTTGTGTAGGAAGACgcGTTCGTTCGACGCGGGCTAGCCGCCgtttcgGTCTTCAGCtACTGTtTAGCGTAACATCCGCTGCTCTC
1535	1	FBgn0027504	CG8878	CCAGATCACTTCGTCGCGAATGG	CCAGATCACTTCGTCGCGAA	CTTCTGTGCATTTCGACAGGCCGTTTGTGTAGGAAGACgcGTTCGCCAGATCACTTCGTCGCGAAgtttcgGTCTTCAGCtACTGTtTAGCGTAACATCCGCTGCTCTC
1536	1	FBgn0027504	CG8878	TTTGACAGGGATCGTAACCCAGG	TTTGACAGGGATCGTAACCC	CTTCTGTGCATTTCGACAGGCCGTTTGTGTAGGAAGACgcGTTCGTTTGACAGGGATCGTAACCCgtttcgGTCTTCAGCtACTGTtTAGCGTAACATCCGCTGCTCTC
1537	1	FBgn0027506	EDTP	GGGAGGGATATTGCGCGTGGAGG	GGGAGGGATATTGCGCGTGG	CTTCTGTGCATTTCGACAGGCCGTTTGTGTAGGAAGACgcGTTCGGGGAGGGATATTGCGCGTGGgtttcgGTCTTCAGCtACTGTtTAGCGTAACATCCGCTGCTCTC
1538	1	FBgn0027506	EDTP	CTTCCCGATCGCCTGAAACGAGG	CTTCCCGATCGCCTGAAACG	CTTCTGTGCATTTCGACAGGCCGTTTGTGTAGGAAGACgcGTTCGCTTCCCGATCGCCTGAAACGgtttcgGTCTTCAGCtACTGTtTAGCGTAACATCCGCTGCTCTC
1539	1	FBgn0027506	EDTP	ATTGAGCTGGATAATACGAACGG	ATTGAGCTGGATAATACGAA	CTTCTGTGCATTTCGACAGGCCGTTTGTGTAGGAAGACgcGTTCGATTGAGCTGGATAATACGAAgtttcgGTCTTCAGCtACTGTtTAGCGTAACATCCGCTGCTCTC
1540	1	FBgn0027506	EDTP	GTATGATATCCAGCGAATGCGGG	GTATGATATCCAGCGAATGC	CTTCTGTGCATTTCGACAGGCCGTTTGTGTAGGAAGACgcGTTCGGTATGATATCCAGCGAATGCgtttcgGTCTTCAGCtACTGTtTAGCGTAACATCCGCTGCTCTC
1541	1	FBgn0027506	EDTP	AAAGCTCTTATAGTGCTTGTTGG	AAAGCTCTTATAGTGCTTGT	CTTCTGTGCATTTCGACAGGCCGTTTGTGTAGGAAGACgcGTTCGAAAGCTCTTATAGTGCTTGTgtttcgGTCTTCAGCtACTGTtTAGCGTAACATCCGCTGCTCTC
1542	1	FBgn0027506	EDTP	CAGGCACGGCGAATCTTTGACGG	CAGGCACGGCGAATCTTTGA	CTTCTGTGCATTTCGACAGGCCGTTTGTGTAGGAAGACgcGTTCGCAGGCACGGCGAATCTTTGAgtttcgGTCTTCAGCtACTGTtTAGCGTAACATCCGCTGCTCTC
1543	1	FBgn0027506	EDTP	GGGATCCGCTTTCTCTGACGAGG	GGGATCCGCTTTCTCTGACG	CTTCTGTGCATTTCGACAGGCCGTTTGTGTAGGAAGACgcGTTCGGGGATCCGCTTTCTCTGACGgtttcgGTCTTCAGCtACTGTtTAGCGTAACATCCGCTGCTCTC
1544	1	FBgn0027506	EDTP	AGAAACCTACGGCCGAAAAGTGG	AGAAACCTACGGCCGAAAAG	CTTCTGTGCATTTCGACAGGCCGTTTGTGTAGGAAGACgcGTTCGAGAAACCTACGGCCGAAAAGgtttcgGTCTTCAGCtACTGTtTAGCGTAACATCCGCTGCTCTC
1545	1	FBgn0027507	CG1344	TCGCCTTAGCCCGGACGGTGGGG	TCGCCTTAGCCCGGACGGTG	CTTCTGTGCATTTCGACAGGCCGTTTGTGTAGGAAGACgcGTTCGTCGCCTTAGCCCGGACGGTGgtttcgGTCTTCAGCtACTGTtTAGCGTAACATCCGCTGCTCTC
1546	1	FBgn0027507	CG1344	CTGGCTTCGAGTACGTTTGGAGG	CTGGCTTCGAGTACGTTTGG	CTTCTGTGCATTTCGACAGGCCGTTTGTGTAGGAAGACgcGTTCGCTGGCTTCGAGTACGTTTGGgtttcgGTCTTCAGCtACTGTtTAGCGTAACATCCGCTGCTCTC
1547	1	FBgn0027507	CG1344	ATTAAAGGACTAATAGACCGCGG	ATTAAAGGACTAATAGACCG	CTTCTGTGCATTTCGACAGGCCGTTTGTGTAGGAAGACgcGTTCGATTAAAGGACTAATAGACCGgtttcgGTCTTCAGCtACTGTtTAGCGTAACATCCGCTGCTCTC
1548	1	FBgn0027507	CG1344	CTGGCTGCAACGTTCATCGTTGG	CTGGCTGCAACGTTCATCGT	CTTCTGTGCATTTCGACAGGCCGTTTGTGTAGGAAGACgcGTTCGCTGGCTGCAACGTTCATCGTgtttcgGTCTTCAGCtACTGTtTAGCGTAACATCCGCTGCTCTC
1549	1	FBgn0027507	CG1344	CTTCGAATACGGAGAGCATCTGG	CTTCGAATACGGAGAGCATC	CTTCTGTGCATTTCGACAGGCCGTTTGTGTAGGAAGACgcGTTCGCTTCGAATACGGAGAGCATCgtttcgGTCTTCAGCtACTGTtTAGCGTAACATCCGCTGCTCTC
1550	1	FBgn0027507	CG1344	CACGCAGTCTATTTACGTAACGG	CACGCAGTCTATTTACGTAA	CTTCTGTGCATTTCGACAGGCCGTTTGTGTAGGAAGACgcGTTCGCACGCAGTCTATTTACGTAAgtttcgGTCTTCAGCtACTGTtTAGCGTAACATCCGCTGCTCTC
1551	1	FBgn0027507	CG1344	ACTGACATTGAAGTCTGCCTAGG	ACTGACATTGAAGTCTGCCT	CTTCTGTGCATTTCGACAGGCCGTTTGTGTAGGAAGACgcGTTCGACTGACATTGAAGTCTGCCTgtttcgGTCTTCAGCtACTGTtTAGCGTAACATCCGCTGCTCTC
1552	1	FBgn0027507	CG1344	GGAAGTAGTGGCTTCGCAGCTGG	GGAAGTAGTGGCTTCGCAGC	CTTCTGTGCATTTCGACAGGCCGTTTGTGTAGGAAGACgcGTTCGGGAAGTAGTGGCTTCGCAGCgtttcgGTCTTCAGCtACTGTtTAGCGTAACATCCGCTGCTCTC
1553	1	FBgn0027515	CG7115	TGGCCACGTCACGTGCTCTAGGG	TGGCCACGTCACGTGCTCTA	CTTCTGTGCATTTCGACAGGCCGTTTGTGTAGGAAGACgcGTTCGTGGCCACGTCACGTGCTCTAgtttcgGTCTTCAGCtACTGTtTAGCGTAACATCCGCTGCTCTC
1554	1	FBgn0027515	CG7115	TCCGTGTTCGATGTAGCACTTGG	TCCGTGTTCGATGTAGCACT	CTTCTGTGCATTTCGACAGGCCGTTTGTGTAGGAAGACgcGTTCGTCCGTGTTCGATGTAGCACTgtttcgGTCTTCAGCtACTGTtTAGCGTAACATCCGCTGCTCTC
1555	1	FBgn0027515	CG7115	GGAGTCATGTACGACTGGCGTGG	GGAGTCATGTACGACTGGCG	CTTCTGTGCATTTCGACAGGCCGTTTGTGTAGGAAGACgcGTTCGGGAGTCATGTACGACTGGCGgtttcgGTCTTCAGCtACTGTtTAGCGTAACATCCGCTGCTCTC
1556	1	FBgn0027515	CG7115	GAGGCGTTTGGCGTGTGGCCGGG	GAGGCGTTTGGCGTGTGGCC	CTTCTGTGCATTTCGACAGGCCGTTTGTGTAGGAAGACgcGTTCGGAGGCGTTTGGCGTGTGGCCgtttcgGTCTTCAGCtACTGTtTAGCGTAACATCCGCTGCTCTC
1557	1	FBgn0027515	CG7115	TGGTGATCACCAGAGCTGGGAGG	TGGTGATCACCAGAGCTGGG	CTTCTGTGCATTTCGACAGGCCGTTTGTGTAGGAAGACgcGTTCGTGGTGATCACCAGAGCTGGGgtttcgGTCTTCAGCtACTGTtTAGCGTAACATCCGCTGCTCTC
1558	1	FBgn0027515	CG7115	GGACGCATCCAGGCAACCCTCGG	GGACGCATCCAGGCAACCCT	CTTCTGTGCATTTCGACAGGCCGTTTGTGTAGGAAGACgcGTTCGGGACGCATCCAGGCAACCCTgtttcgGTCTTCAGCtACTGTtTAGCGTAACATCCGCTGCTCTC
1559	1	FBgn0027515	CG7115	TGTGTGGAGTCGCAGCATCCTGG	TGTGTGGAGTCGCAGCATCC	CTTCTGTGCATTTCGACAGGCCGTTTGTGTAGGAAGACgcGTTCGTGTGTGGAGTCGCAGCATCCgtttcgGTCTTCAGCtACTGTtTAGCGTAACATCCGCTGCTCTC
1560	1	FBgn0027515	CG7115	GACTGTGTAGATGTCGGCAATGG	GACTGTGTAGATGTCGGCAA	CTTCTGTGCATTTCGACAGGCCGTTTGTGTAGGAAGACgcGTTCGGACTGTGTAGATGTCGGCAAgtttcgGTCTTCAGCtACTGTtTAGCGTAACATCCGCTGCTCTC
1561	1	FBgn0027526	Ublcp1	TTCCTCGATCCAGCGCATGCTGG	TTCCTCGATCCAGCGCATGC	CTTCTGTGCATTTCGACAGGCCGTTTGTGTAGGAAGACgcGTTCGTTCCTCGATCCAGCGCATGCgtttcgGTCTTCAGCtACTGTtTAGCGTAACATCCGCTGCTCTC
1562	1	FBgn0027526	Ublcp1	AGGGCCCAGATTACACCAAGCGG	AGGGCCCAGATTACACCAAG	CTTCTGTGCATTTCGACAGGCCGTTTGTGTAGGAAGACgcGTTCGAGGGCCCAGATTACACCAAGgtttcgGTCTTCAGCtACTGTtTAGCGTAACATCCGCTGCTCTC
1563	1	FBgn0027526	Ublcp1	TATGATGGTGGGCTCCACAGAGG	TATGATGGTGGGCTCCACAG	CTTCTGTGCATTTCGACAGGCCGTTTGTGTAGGAAGACgcGTTCGTATGATGGTGGGCTCCACAGgtttcgGTCTTCAGCtACTGTtTAGCGTAACATCCGCTGCTCTC
1564	1	FBgn0027526	Ublcp1	ATAGGGTATAGTCTATGTCCAGG	ATAGGGTATAGTCTATGTCC	CTTCTGTGCATTTCGACAGGCCGTTTGTGTAGGAAGACgcGTTCGATAGGGTATAGTCTATGTCCgtttcgGTCTTCAGCtACTGTtTAGCGTAACATCCGCTGCTCTC
1565	1	FBgn0027526	Ublcp1	GGAGTTAGCGCCGCCGCGTGAGG	GGAGTTAGCGCCGCCGCGTG	CTTCTGTGCATTTCGACAGGCCGTTTGTGTAGGAAGACgcGTTCGGGAGTTAGCGCCGCCGCGTGgtttcgGTCTTCAGCtACTGTtTAGCGTAACATCCGCTGCTCTC
1566	1	FBgn0027526	Ublcp1	GCTGCACGCATCCTCGATATCGG	GCTGCACGCATCCTCGATAT	CTTCTGTGCATTTCGACAGGCCGTTTGTGTAGGAAGACgcGTTCGGCTGCACGCATCCTCGATATgtttcgGTCTTCAGCtACTGTtTAGCGTAACATCCGCTGCTCTC
1567	1	FBgn0027526	Ublcp1	AAGTGGTAGTGATTGTAAAATGG	AAGTGGTAGTGATTGTAAAA	CTTCTGTGCATTTCGACAGGCCGTTTGTGTAGGAAGACgcGTTCGAAGTGGTAGTGATTGTAAAAgtttcgGTCTTCAGCtACTGTtTAGCGTAACATCCGCTGCTCTC
1568	1	FBgn0027526	Ublcp1	TGCCTGTTTCAGCAGGCGATCGG	TGCCTGTTTCAGCAGGCGAT	CTTCTGTGCATTTCGACAGGCCGTTTGTGTAGGAAGACgcGTTCGTGCCTGTTTCAGCAGGCGATgtttcgGTCTTCAGCtACTGTtTAGCGTAACATCCGCTGCTCTC
1569	1	FBgn0027538	beta4GalNAcTA	TGGCGCTACCTCCGTCGGAACGG	TGGCGCTACCTCCGTCGGAA	CTTCTGTGCATTTCGACAGGCCGTTTGTGTAGGAAGACgcGTTCGTGGCGCTACCTCCGTCGGAAgtttcgGTCTTCAGCtACTGTtTAGCGTAACATCCGCTGCTCTC
1570	1	FBgn0027538	beta4GalNAcTA	GGCCTTAAAGCTGTACCAGTGGG	GGCCTTAAAGCTGTACCAGT	CTTCTGTGCATTTCGACAGGCCGTTTGTGTAGGAAGACgcGTTCGGGCCTTAAAGCTGTACCAGTgtttcgGTCTTCAGCtACTGTtTAGCGTAACATCCGCTGCTCTC
1571	1	FBgn0027538	beta4GalNAcTA	AATCTCATACGCTTCCTAGCCGG	AATCTCATACGCTTCCTAGC	CTTCTGTGCATTTCGACAGGCCGTTTGTGTAGGAAGACgcGTTCGAATCTCATACGCTTCCTAGCgtttcgGTCTTCAGCtACTGTtTAGCGTAACATCCGCTGCTCTC
1572	1	FBgn0027538	beta4GalNAcTA	AACAATAGCCACGTGATGCTGGG	AACAATAGCCACGTGATGCT	CTTCTGTGCATTTCGACAGGCCGTTTGTGTAGGAAGACgcGTTCGAACAATAGCCACGTGATGCTgtttcgGTCTTCAGCtACTGTtTAGCGTAACATCCGCTGCTCTC
1573	1	FBgn0027538	beta4GalNAcTA	AATGACGCGTGAGCACTTTCAGG	AATGACGCGTGAGCACTTTC	CTTCTGTGCATTTCGACAGGCCGTTTGTGTAGGAAGACgcGTTCGAATGACGCGTGAGCACTTTCgtttcgGTCTTCAGCtACTGTtTAGCGTAACATCCGCTGCTCTC
1574	1	FBgn0027538	beta4GalNAcTA	GACATGTGTCGCGGCTGACGTGG	GACATGTGTCGCGGCTGACG	CTTCTGTGCATTTCGACAGGCCGTTTGTGTAGGAAGACgcGTTCGGACATGTGTCGCGGCTGACGgtttcgGTCTTCAGCtACTGTtTAGCGTAACATCCGCTGCTCTC
1575	1	FBgn0027538	beta4GalNAcTA	CTATAGACACGCTGAACTTCAGG	CTATAGACACGCTGAACTTC	CTTCTGTGCATTTCGACAGGCCGTTTGTGTAGGAAGACgcGTTCGCTATAGACACGCTGAACTTCgtttcgGTCTTCAGCtACTGTtTAGCGTAACATCCGCTGCTCTC
1576	1	FBgn0027538	beta4GalNAcTA	GAGCGGGACCAGGAGCTCAATGG	GAGCGGGACCAGGAGCTCAA	CTTCTGTGCATTTCGACAGGCCGTTTGTGTAGGAAGACgcGTTCGGAGCGGGACCAGGAGCTCAAgtttcgGTCTTCAGCtACTGTtTAGCGTAACATCCGCTGCTCTC
1577	1	FBgn0027569	cert	CGCCGGCCATATCCGCTTATGGG	CGCCGGCCATATCCGCTTAT	CTTCTGTGCATTTCGACAGGCCGTTTGTGTAGGAAGACgcGTTCGCGCCGGCCATATCCGCTTATgtttcgGTCTTCAGCtACTGTtTAGCGTAACATCCGCTGCTCTC
1578	1	FBgn0027569	cert	CTGGCAAATCTTTGCCGACGAGG	CTGGCAAATCTTTGCCGACG	CTTCTGTGCATTTCGACAGGCCGTTTGTGTAGGAAGACgcGTTCGCTGGCAAATCTTTGCCGACGgtttcgGTCTTCAGCtACTGTtTAGCGTAACATCCGCTGCTCTC
1579	1	FBgn0027569	cert	GGTGCAGGGCGTGACGGCGAGGG	GGTGCAGGGCGTGACGGCGA	CTTCTGTGCATTTCGACAGGCCGTTTGTGTAGGAAGACgcGTTCGGGTGCAGGGCGTGACGGCGAgtttcgGTCTTCAGCtACTGTtTAGCGTAACATCCGCTGCTCTC
1580	1	FBgn0027569	cert	GATGGTGCAGTCCTCCAAAGTGG	GATGGTGCAGTCCTCCAAAG	CTTCTGTGCATTTCGACAGGCCGTTTGTGTAGGAAGACgcGTTCGGATGGTGCAGTCCTCCAAAGgtttcgGTCTTCAGCtACTGTtTAGCGTAACATCCGCTGCTCTC
1581	1	FBgn0027569	cert	CGGCCACAGGGCATGGCTGGTGG	CGGCCACAGGGCATGGCTGG	CTTCTGTGCATTTCGACAGGCCGTTTGTGTAGGAAGACgcGTTCGCGGCCACAGGGCATGGCTGGgtttcgGTCTTCAGCtACTGTtTAGCGTAACATCCGCTGCTCTC
1582	1	FBgn0027569	cert	TGCGCATCACGCTGGCTCGCCGG	TGCGCATCACGCTGGCTCGC	CTTCTGTGCATTTCGACAGGCCGTTTGTGTAGGAAGACgcGTTCGTGCGCATCACGCTGGCTCGCgtttcgGTCTTCAGCtACTGTtTAGCGTAACATCCGCTGCTCTC
1583	1	FBgn0027569	cert	TGACCAGTGTCTGGGAGATCTGG	TGACCAGTGTCTGGGAGATC	CTTCTGTGCATTTCGACAGGCCGTTTGTGTAGGAAGACgcGTTCGTGACCAGTGTCTGGGAGATCgtttcgGTCTTCAGCtACTGTtTAGCGTAACATCCGCTGCTCTC
1584	1	FBgn0027569	cert	GAACTCATCCTCGGGCAATGTGG	GAACTCATCCTCGGGCAATG	CTTCTGTGCATTTCGACAGGCCGTTTGTGTAGGAAGACgcGTTCGGAACTCATCCTCGGGCAATGgtttcgGTCTTCAGCtACTGTtTAGCGTAACATCCGCTGCTCTC
1585	1	FBgn0027572	CG5009	AATATGTACAACGTGATATCTGG	AATATGTACAACGTGATATC	CTTCTGTGCATTTCGACAGGCCGTTTGTGTAGGAAGACgcGTTCGAATATGTACAACGTGATATCgtttcgGTCTTCAGCtACTGTtTAGCGTAACATCCGCTGCTCTC
1586	1	FBgn0027572	CG5009	AAACGATGGCTTTAGCTATCTGG	AAACGATGGCTTTAGCTATC	CTTCTGTGCATTTCGACAGGCCGTTTGTGTAGGAAGACgcGTTCGAAACGATGGCTTTAGCTATCgtttcgGTCTTCAGCtACTGTtTAGCGTAACATCCGCTGCTCTC
1587	1	FBgn0027572	CG5009	TTTGGTGAAGGTTTATGGGCAGG	TTTGGTGAAGGTTTATGGGC	CTTCTGTGCATTTCGACAGGCCGTTTGTGTAGGAAGACgcGTTCGTTTGGTGAAGGTTTATGGGCgtttcgGTCTTCAGCtACTGTtTAGCGTAACATCCGCTGCTCTC
1588	1	FBgn0027572	CG5009	CCTGCGCGGTCTGGAGACCAGGG	CCTGCGCGGTCTGGAGACCA	CTTCTGTGCATTTCGACAGGCCGTTTGTGTAGGAAGACgcGTTCGCCTGCGCGGTCTGGAGACCAgtttcgGTCTTCAGCtACTGTtTAGCGTAACATCCGCTGCTCTC
1589	1	FBgn0027572	CG5009	GAACTCCCGGGGATTGAAGGTGG	GAACTCCCGGGGATTGAAGG	CTTCTGTGCATTTCGACAGGCCGTTTGTGTAGGAAGACgcGTTCGGAACTCCCGGGGATTGAAGGgtttcgGTCTTCAGCtACTGTtTAGCGTAACATCCGCTGCTCTC
1590	1	FBgn0027572	CG5009	TTTGGAGGATCCAGCCCTTCAGG	TTTGGAGGATCCAGCCCTTC	CTTCTGTGCATTTCGACAGGCCGTTTGTGTAGGAAGACgcGTTCGTTTGGAGGATCCAGCCCTTCgtttcgGTCTTCAGCtACTGTtTAGCGTAACATCCGCTGCTCTC
1591	1	FBgn0027572	CG5009	CGTGCCCACCATCATGGGCCAGG	CGTGCCCACCATCATGGGCC	CTTCTGTGCATTTCGACAGGCCGTTTGTGTAGGAAGACgcGTTCGCGTGCCCACCATCATGGGCCgtttcgGTCTTCAGCtACTGTtTAGCGTAACATCCGCTGCTCTC
1592	1	FBgn0027572	CG5009	AGGCATCCACTATTGCCACTAGG	AGGCATCCACTATTGCCACT	CTTCTGTGCATTTCGACAGGCCGTTTGTGTAGGAAGACgcGTTCGAGGCATCCACTATTGCCACTgtttcgGTCTTCAGCtACTGTtTAGCGTAACATCCGCTGCTCTC
1593	1	FBgn0027580	PCB	CCAGGCCTTCTCGCTGGGTCTGG	CCAGGCCTTCTCGCTGGGTC	CTTCTGTGCATTTCGACAGGCCGTTTGTGTAGGAAGACgcGTTCGCCAGGCCTTCTCGCTGGGTCgtttcgGTCTTCAGCtACTGTtTAGCGTAACATCCGCTGCTCTC
1594	1	FBgn0027580	PCB	CACCCACGACACCTCTGGAGCGG	CACCCACGACACCTCTGGAG	CTTCTGTGCATTTCGACAGGCCGTTTGTGTAGGAAGACgcGTTCGCACCCACGACACCTCTGGAGgtttcgGTCTTCAGCtACTGTtTAGCGTAACATCCGCTGCTCTC
1595	1	FBgn0027580	PCB	CTTCTGGACGACTTCGGGTGAGG	CTTCTGGACGACTTCGGGTG	CTTCTGTGCATTTCGACAGGCCGTTTGTGTAGGAAGACgcGTTCGCTTCTGGACGACTTCGGGTGgtttcgGTCTTCAGCtACTGTtTAGCGTAACATCCGCTGCTCTC
1596	1	FBgn0027580	PCB	GGGCATGACCCTACCCGAATTGG	GGGCATGACCCTACCCGAAT	CTTCTGTGCATTTCGACAGGCCGTTTGTGTAGGAAGACgcGTTCGGGGCATGACCCTACCCGAATgtttcgGTCTTCAGCtACTGTtTAGCGTAACATCCGCTGCTCTC
1597	1	FBgn0027580	PCB	AGGACCTCGCGGAGTCCCTTCGG	AGGACCTCGCGGAGTCCCTT	CTTCTGTGCATTTCGACAGGCCGTTTGTGTAGGAAGACgcGTTCGAGGACCTCGCGGAGTCCCTTgtttcgGTCTTCAGCtACTGTtTAGCGTAACATCCGCTGCTCTC
1598	1	FBgn0027580	PCB	GTCGGGGTGCTTGTCACGAATGG	GTCGGGGTGCTTGTCACGAA	CTTCTGTGCATTTCGACAGGCCGTTTGTGTAGGAAGACgcGTTCGGTCGGGGTGCTTGTCACGAAgtttcgGTCTTCAGCtACTGTtTAGCGTAACATCCGCTGCTCTC
1599	1	FBgn0027580	PCB	TCCGCGCAACAGCATCTGGAAGG	TCCGCGCAACAGCATCTGGA	CTTCTGTGCATTTCGACAGGCCGTTTGTGTAGGAAGACgcGTTCGTCCGCGCAACAGCATCTGGAgtttcgGTCTTCAGCtACTGTtTAGCGTAACATCCGCTGCTCTC
1600	1	FBgn0027580	PCB	CATGCCGCTCATGGAGTCGACGG	CATGCCGCTCATGGAGTCGA	CTTCTGTGCATTTCGACAGGCCGTTTGTGTAGGAAGACgcGTTCGCATGCCGCTCATGGAGTCGAgtttcgGTCTTCAGCtACTGTtTAGCGTAACATCCGCTGCTCTC
1601	1	FBgn0027587	CG7028	GCGACCGTTCACCCCCACGTCGG	GCGACCGTTCACCCCCACGT	CTTCTGTGCATTTCGACAGGCCGTTTGTGTAGGAAGACgcGTTCGGCGACCGTTCACCCCCACGTgtttcgGTCTTCAGCtACTGTtTAGCGTAACATCCGCTGCTCTC
1602	1	FBgn0027587	CG7028	ATATGAGACCAGGTCGTGCACGG	ATATGAGACCAGGTCGTGCA	CTTCTGTGCATTTCGACAGGCCGTTTGTGTAGGAAGACgcGTTCGATATGAGACCAGGTCGTGCAgtttcgGTCTTCAGCtACTGTtTAGCGTAACATCCGCTGCTCTC
1603	1	FBgn0027587	CG7028	ACTCGGTCTCGTACGAGTCTCGG	ACTCGGTCTCGTACGAGTCT	CTTCTGTGCATTTCGACAGGCCGTTTGTGTAGGAAGACgcGTTCGACTCGGTCTCGTACGAGTCTgtttcgGTCTTCAGCtACTGTtTAGCGTAACATCCGCTGCTCTC
1604	1	FBgn0027587	CG7028	CTCGACTGGCAAGACCGAGAAGG	CTCGACTGGCAAGACCGAGA	CTTCTGTGCATTTCGACAGGCCGTTTGTGTAGGAAGACgcGTTCGCTCGACTGGCAAGACCGAGAgtttcgGTCTTCAGCtACTGTtTAGCGTAACATCCGCTGCTCTC
1605	1	FBgn0027587	CG7028	GTGCTTGGCCCGACGCTCTTCGG	GTGCTTGGCCCGACGCTCTT	CTTCTGTGCATTTCGACAGGCCGTTTGTGTAGGAAGACgcGTTCGGTGCTTGGCCCGACGCTCTTgtttcgGTCTTCAGCtACTGTtTAGCGTAACATCCGCTGCTCTC
1606	1	FBgn0027587	CG7028	GCGCCTGGGCGCCTATATGTCGG	GCGCCTGGGCGCCTATATGT	CTTCTGTGCATTTCGACAGGCCGTTTGTGTAGGAAGACgcGTTCGGCGCCTGGGCGCCTATATGTgtttcgGTCTTCAGCtACTGTtTAGCGTAACATCCGCTGCTCTC
1607	1	FBgn0027587	CG7028	TGCGACCGCTGCATACGACTCGG	TGCGACCGCTGCATACGACT	CTTCTGTGCATTTCGACAGGCCGTTTGTGTAGGAAGACgcGTTCGTGCGACCGCTGCATACGACTgtttcgGTCTTCAGCtACTGTtTAGCGTAACATCCGCTGCTCTC
1608	1	FBgn0027587	CG7028	AGCAGACCCAGGTTCGCCCGCGG	AGCAGACCCAGGTTCGCCCG	CTTCTGTGCATTTCGACAGGCCGTTTGTGTAGGAAGACgcGTTCGAGCAGACCCAGGTTCGCCCGgtttcgGTCTTCAGCtACTGTtTAGCGTAACATCCGCTGCTCTC
1609	1	FBgn0027588	GCS2alpha	GCGTAGTACTCTCTGACCACGGG	GCGTAGTACTCTCTGACCAC	CTTCTGTGCATTTCGACAGGCCGTTTGTGTAGGAAGACgcGTTCGGCGTAGTACTCTCTGACCACgtttcgGTCTTCAGCtACTGTtTAGCGTAACATCCGCTGCTCTC
1610	1	FBgn0027588	GCS2alpha	GTTCCCGGGGTCCACTCCGTCGG	GTTCCCGGGGTCCACTCCGT	CTTCTGTGCATTTCGACAGGCCGTTTGTGTAGGAAGACgcGTTCGGTTCCCGGGGTCCACTCCGTgtttcgGTCTTCAGCtACTGTtTAGCGTAACATCCGCTGCTCTC
1611	1	FBgn0011300	babo	ATCGTACGCCGAATCCTCCTTGG	ATCGTACGCCGAATCCTCCT	CTTCTGTGCATTTCGACAGGCCGTTTGTGTAGGAAGACgcGTTCGATCGTACGCCGAATCCTCCTgtttcgGTCTTCAGCtACTGTtTAGCGTAACATCCGCTGCTCTC
1612	1	FBgn0011300	babo	CAAGATCTTCTCTAGTCGCGAGG	CAAGATCTTCTCTAGTCGCG	CTTCTGTGCATTTCGACAGGCCGTTTGTGTAGGAAGACgcGTTCGCAAGATCTTCTCTAGTCGCGgtttcgGTCTTCAGCtACTGTtTAGCGTAACATCCGCTGCTCTC
1613	1	FBgn0011676	Nos	CTTCCAGTATCAATTCGGGCGGG	CTTCCAGTATCAATTCGGGC	CTTCTGTGCATTTCGACAGGCCGTTTGTGTAGGAAGACgcGTTCGCTTCCAGTATCAATTCGGGCgtttcgGTCTTCAGCtACTGTtTAGCGTAACATCCGCTGCTCTC
1614	1	FBgn0011676	Nos	AACAGCATACTGGATACGGCGGG	AACAGCATACTGGATACGGC	CTTCTGTGCATTTCGACAGGCCGTTTGTGTAGGAAGACgcGTTCGAACAGCATACTGGATACGGCgtttcgGTCTTCAGCtACTGTtTAGCGTAACATCCGCTGCTCTC
1615	1	FBgn0011676	Nos	AGCCGGCATAAGATATTAATTGG	AGCCGGCATAAGATATTAAT	CTTCTGTGCATTTCGACAGGCCGTTTGTGTAGGAAGACgcGTTCGAGCCGGCATAAGATATTAATgtttcgGTCTTCAGCtACTGTtTAGCGTAACATCCGCTGCTCTC
1616	1	FBgn0011676	Nos	GTAGTCCGGATCGTGACCATTGG	GTAGTCCGGATCGTGACCAT	CTTCTGTGCATTTCGACAGGCCGTTTGTGTAGGAAGACgcGTTCGGTAGTCCGGATCGTGACCATgtttcgGTCTTCAGCtACTGTtTAGCGTAACATCCGCTGCTCTC
1617	1	FBgn0011676	Nos	CCCATCCGCCTGCTTGTAGCCGG	CCCATCCGCCTGCTTGTAGC	CTTCTGTGCATTTCGACAGGCCGTTTGTGTAGGAAGACgcGTTCGCCCATCCGCCTGCTTGTAGCgtttcgGTCTTCAGCtACTGTtTAGCGTAACATCCGCTGCTCTC
1618	1	FBgn0011676	Nos	TGTGGGCGGCATTCAGTTTACGG	TGTGGGCGGCATTCAGTTTA	CTTCTGTGCATTTCGACAGGCCGTTTGTGTAGGAAGACgcGTTCGTGTGGGCGGCATTCAGTTTAgtttcgGTCTTCAGCtACTGTtTAGCGTAACATCCGCTGCTCTC
1619	1	FBgn0011676	Nos	CCAAATGCGATAATCATGCTTGG	CCAAATGCGATAATCATGCT	CTTCTGTGCATTTCGACAGGCCGTTTGTGTAGGAAGACgcGTTCGCCAAATGCGATAATCATGCTgtttcgGTCTTCAGCtACTGTtTAGCGTAACATCCGCTGCTCTC
1620	1	FBgn0011676	Nos	CGGCCACCACATTCAGTGGTTGG	CGGCCACCACATTCAGTGGT	CTTCTGTGCATTTCGACAGGCCGTTTGTGTAGGAAGACgcGTTCGCGGCCACCACATTCAGTGGTgtttcgGTCTTCAGCtACTGTtTAGCGTAACATCCGCTGCTCTC
1621	1	FBgn0011703	RnrL	GAGGGCAGCCCGGTAAGCAAGGG	GAGGGCAGCCCGGTAAGCAA	CTTCTGTGCATTTCGACAGGCCGTTTGTGTAGGAAGACgcGTTCGGAGGGCAGCCCGGTAAGCAAgtttcgGTCTTCAGCtACTGTtTAGCGTAACATCCGCTGCTCTC
1622	1	FBgn0011703	RnrL	TGTTCAAGGACGCTTGCAACAGG	TGTTCAAGGACGCTTGCAAC	CTTCTGTGCATTTCGACAGGCCGTTTGTGTAGGAAGACgcGTTCGTGTTCAAGGACGCTTGCAACgtttcgGTCTTCAGCtACTGTtTAGCGTAACATCCGCTGCTCTC
1623	1	FBgn0011703	RnrL	CTGCCCTCGTAGGTTTCGTATGG	CTGCCCTCGTAGGTTTCGTA	CTTCTGTGCATTTCGACAGGCCGTTTGTGTAGGAAGACgcGTTCGCTGCCCTCGTAGGTTTCGTAgtttcgGTCTTCAGCtACTGTtTAGCGTAACATCCGCTGCTCTC
1624	1	FBgn0011703	RnrL	AATTTGAGGCACCGTCCCGTGGG	AATTTGAGGCACCGTCCCGT	CTTCTGTGCATTTCGACAGGCCGTTTGTGTAGGAAGACgcGTTCGAATTTGAGGCACCGTCCCGTgtttcgGTCTTCAGCtACTGTtTAGCGTAACATCCGCTGCTCTC
1625	1	FBgn0011703	RnrL	CAAGGTGCCAACGAACCTGTGGG	CAAGGTGCCAACGAACCTGT	CTTCTGTGCATTTCGACAGGCCGTTTGTGTAGGAAGACgcGTTCGCAAGGTGCCAACGAACCTGTgtttcgGTCTTCAGCtACTGTtTAGCGTAACATCCGCTGCTCTC
1626	1	FBgn0011703	RnrL	CATGAGCGACCAATCACCGTTGG	CATGAGCGACCAATCACCGT	CTTCTGTGCATTTCGACAGGCCGTTTGTGTAGGAAGACgcGTTCGCATGAGCGACCAATCACCGTgtttcgGTCTTCAGCtACTGTtTAGCGTAACATCCGCTGCTCTC
1627	1	FBgn0011703	RnrL	GGAGACCAGGACACTTGTGGGGG	GGAGACCAGGACACTTGTGG	CTTCTGTGCATTTCGACAGGCCGTTTGTGTAGGAAGACgcGTTCGGGAGACCAGGACACTTGTGGgtttcgGTCTTCAGCtACTGTtTAGCGTAACATCCGCTGCTCTC
1628	1	FBgn0011703	RnrL	TTACCTGGAACCCTGGCACTCGG	TTACCTGGAACCCTGGCACT	CTTCTGTGCATTTCGACAGGCCGTTTGTGTAGGAAGACgcGTTCGTTACCTGGAACCCTGGCACTgtttcgGTCTTCAGCtACTGTtTAGCGTAACATCCGCTGCTCTC
1629	1	FBgn0011704	RnrS	AAGAAGCGAGGTCTGATGCCTGG	AAGAAGCGAGGTCTGATGCC	CTTCTGTGCATTTCGACAGGCCGTTTGTGTAGGAAGACgcGTTCGAAGAAGCGAGGTCTGATGCCgtttcgGTCTTCAGCtACTGTtTAGCGTAACATCCGCTGCTCTC
1630	1	FBgn0011704	RnrS	AACCCCCTTCGACCCGTCGCTGG	AACCCCCTTCGACCCGTCGC	CTTCTGTGCATTTCGACAGGCCGTTTGTGTAGGAAGACgcGTTCGAACCCCCTTCGACCCGTCGCgtttcgGTCTTCAGCtACTGTtTAGCGTAACATCCGCTGCTCTC
1631	1	FBgn0011704	RnrS	GGCTTCTTTCTGGACTGTCGAGG	GGCTTCTTTCTGGACTGTCG	CTTCTGTGCATTTCGACAGGCCGTTTGTGTAGGAAGACgcGTTCGGGCTTCTTTCTGGACTGTCGgtttcgGTCTTCAGCtACTGTtTAGCGTAACATCCGCTGCTCTC
1632	1	FBgn0011704	RnrS	ACGGAGGCACGTTGCTTCTACGG	ACGGAGGCACGTTGCTTCTA	CTTCTGTGCATTTCGACAGGCCGTTTGTGTAGGAAGACgcGTTCGACGGAGGCACGTTGCTTCTAgtttcgGTCTTCAGCtACTGTtTAGCGTAACATCCGCTGCTCTC
1633	1	FBgn0011704	RnrS	ACTCTCGCTGGTGTGGATCACGG	ACTCTCGCTGGTGTGGATCA	CTTCTGTGCATTTCGACAGGCCGTTTGTGTAGGAAGACgcGTTCGACTCTCGCTGGTGTGGATCAgtttcgGTCTTCAGCtACTGTtTAGCGTAACATCCGCTGCTCTC
1634	1	FBgn0011704	RnrS	TCGATGATGCGCTCGCGCTTGGG	TCGATGATGCGCTCGCGCTT	CTTCTGTGCATTTCGACAGGCCGTTTGTGTAGGAAGACgcGTTCGTCGATGATGCGCTCGCGCTTgtttcgGTCTTCAGCtACTGTtTAGCGTAACATCCGCTGCTCTC
1635	1	FBgn0011704	RnrS	TCGTTGGAGAAGGTCAATCCAGG	TCGTTGGAGAAGGTCAATCC	CTTCTGTGCATTTCGACAGGCCGTTTGTGTAGGAAGACgcGTTCGTCGTTGGAGAAGGTCAATCCgtttcgGTCTTCAGCtACTGTtTAGCGTAACATCCGCTGCTCTC
1636	1	FBgn0011704	RnrS	TGTGAAGCGCAAGGCAGACTGGG	TGTGAAGCGCAAGGCAGACT	CTTCTGTGCATTTCGACAGGCCGTTTGTGTAGGAAGACgcGTTCGTGTGAAGCGCAAGGCAGACTgtttcgGTCTTCAGCtACTGTtTAGCGTAACATCCGCTGCTCTC
1637	1	FBgn0011725	twin	GCTGAACCGCGTAATGCCTAAGG	GCTGAACCGCGTAATGCCTA	CTTCTGTGCATTTCGACAGGCCGTTTGTGTAGGAAGACgcGTTCGGCTGAACCGCGTAATGCCTAgtttcgGTCTTCAGCtACTGTtTAGCGTAACATCCGCTGCTCTC
1638	1	FBgn0011725	twin	TACGCGACGCGACAAATGTACGG	TACGCGACGCGACAAATGTA	CTTCTGTGCATTTCGACAGGCCGTTTGTGTAGGAAGACgcGTTCGTACGCGACGCGACAAATGTAgtttcgGTCTTCAGCtACTGTtTAGCGTAACATCCGCTGCTCTC
1639	1	FBgn0011725	twin	TGTACGGATACTGTCCGTCGTGG	TGTACGGATACTGTCCGTCG	CTTCTGTGCATTTCGACAGGCCGTTTGTGTAGGAAGACgcGTTCGTGTACGGATACTGTCCGTCGgtttcgGTCTTCAGCtACTGTtTAGCGTAACATCCGCTGCTCTC
1640	1	FBgn0011725	twin	TGTGACCAGGTCGGAAACTGTGG	TGTGACCAGGTCGGAAACTG	CTTCTGTGCATTTCGACAGGCCGTTTGTGTAGGAAGACgcGTTCGTGTGACCAGGTCGGAAACTGgtttcgGTCTTCAGCtACTGTtTAGCGTAACATCCGCTGCTCTC
1641	1	FBgn0011725	twin	TACCCATCGTTCTTGAGTTCCGG	TACCCATCGTTCTTGAGTTC	CTTCTGTGCATTTCGACAGGCCGTTTGTGTAGGAAGACgcGTTCGTACCCATCGTTCTTGAGTTCgtttcgGTCTTCAGCtACTGTtTAGCGTAACATCCGCTGCTCTC
1642	1	FBgn0011725	twin	CTGCGAGATCTGCGTCACCTCGG	CTGCGAGATCTGCGTCACCT	CTTCTGTGCATTTCGACAGGCCGTTTGTGTAGGAAGACgcGTTCGCTGCGAGATCTGCGTCACCTgtttcgGTCTTCAGCtACTGTtTAGCGTAACATCCGCTGCTCTC
1643	1	FBgn0011725	twin	GCTTGACGTCGCAGAACTCAGGG	GCTTGACGTCGCAGAACTCA	CTTCTGTGCATTTCGACAGGCCGTTTGTGTAGGAAGACgcGTTCGGCTTGACGTCGCAGAACTCAgtttcgGTCTTCAGCtACTGTtTAGCGTAACATCCGCTGCTCTC
1644	1	FBgn0011725	twin	CGAGATACGGCACTATGCAGCGG	CGAGATACGGCACTATGCAG	CTTCTGTGCATTTCGACAGGCCGTTTGTGTAGGAAGACgcGTTCGCGAGATACGGCACTATGCAGgtttcgGTCTTCAGCtACTGTtTAGCGTAACATCCGCTGCTCTC
1645	1	FBgn0011737	Wee1	CTCGACGTAGGGTTCCTTAACGG	CTCGACGTAGGGTTCCTTAA	CTTCTGTGCATTTCGACAGGCCGTTTGTGTAGGAAGACgcGTTCGCTCGACGTAGGGTTCCTTAAgtttcgGTCTTCAGCtACTGTtTAGCGTAACATCCGCTGCTCTC
1646	1	FBgn0011737	Wee1	ATGGGCCCAGACCTCGTTCAGGG	ATGGGCCCAGACCTCGTTCA	CTTCTGTGCATTTCGACAGGCCGTTTGTGTAGGAAGACgcGTTCGATGGGCCCAGACCTCGTTCAgtttcgGTCTTCAGCtACTGTtTAGCGTAACATCCGCTGCTCTC
1647	1	FBgn0011737	Wee1	TTCGACGCTTGAATCGAGTGAGG	TTCGACGCTTGAATCGAGTG	CTTCTGTGCATTTCGACAGGCCGTTTGTGTAGGAAGACgcGTTCGTTCGACGCTTGAATCGAGTGgtttcgGTCTTCAGCtACTGTtTAGCGTAACATCCGCTGCTCTC
1648	1	FBgn0011737	Wee1	TGCTGCGGACTCGCTCCCTCGGG	TGCTGCGGACTCGCTCCCTC	CTTCTGTGCATTTCGACAGGCCGTTTGTGTAGGAAGACgcGTTCGTGCTGCGGACTCGCTCCCTCgtttcgGTCTTCAGCtACTGTtTAGCGTAACATCCGCTGCTCTC
1649	1	FBgn0011737	Wee1	CGGTGTGCTAAAGAGTCGCAGGG	CGGTGTGCTAAAGAGTCGCA	CTTCTGTGCATTTCGACAGGCCGTTTGTGTAGGAAGACgcGTTCGCGGTGTGCTAAAGAGTCGCAgtttcgGTCTTCAGCtACTGTtTAGCGTAACATCCGCTGCTCTC
1650	1	FBgn0011737	Wee1	ATCGCGGGCGCTCTGACAGGCGG	ATCGCGGGCGCTCTGACAGG	CTTCTGTGCATTTCGACAGGCCGTTTGTGTAGGAAGACgcGTTCGATCGCGGGCGCTCTGACAGGgtttcgGTCTTCAGCtACTGTtTAGCGTAACATCCGCTGCTCTC
1651	1	FBgn0011737	Wee1	AAGCGCTGTCGCACGCAATTCGG	AAGCGCTGTCGCACGCAATT	CTTCTGTGCATTTCGACAGGCCGTTTGTGTAGGAAGACgcGTTCGAAGCGCTGTCGCACGCAATTgtttcgGTCTTCAGCtACTGTtTAGCGTAACATCCGCTGCTCTC
1652	1	FBgn0011737	Wee1	GGTTAGATACTATTCCGCGTGGG	GGTTAGATACTATTCCGCGT	CTTCTGTGCATTTCGACAGGCCGTTTGTGTAGGAAGACgcGTTCGGGTTAGATACTATTCCGCGTgtttcgGTCTTCAGCtACTGTtTAGCGTAACATCCGCTGCTCTC
1653	1	FBgn0011739	wts	CAAGCACGCCTCGCCCATCCCGG	CAAGCACGCCTCGCCCATCC	CTTCTGTGCATTTCGACAGGCCGTTTGTGTAGGAAGACgcGTTCGCAAGCACGCCTCGCCCATCCgtttcgGTCTTCAGCtACTGTtTAGCGTAACATCCGCTGCTCTC
1654	1	FBgn0011739	wts	AAGTCCCTGAACCTATACCCAGG	AAGTCCCTGAACCTATACCC	CTTCTGTGCATTTCGACAGGCCGTTTGTGTAGGAAGACgcGTTCGAAGTCCCTGAACCTATACCCgtttcgGTCTTCAGCtACTGTtTAGCGTAACATCCGCTGCTCTC
1655	1	FBgn0011739	wts	CCGCCGCCCTACCTAATTCAAGG	CCGCCGCCCTACCTAATTCA	CTTCTGTGCATTTCGACAGGCCGTTTGTGTAGGAAGACgcGTTCGCCGCCGCCCTACCTAATTCAgtttcgGTCTTCAGCtACTGTtTAGCGTAACATCCGCTGCTCTC
1656	1	FBgn0011739	wts	AACCACGAGTCTACCAGGCCAGG	AACCACGAGTCTACCAGGCC	CTTCTGTGCATTTCGACAGGCCGTTTGTGTAGGAAGACgcGTTCGAACCACGAGTCTACCAGGCCgtttcgGTCTTCAGCtACTGTtTAGCGTAACATCCGCTGCTCTC
1657	1	FBgn0011739	wts	TTTGTGATGGACTACATACCAGG	TTTGTGATGGACTACATACC	CTTCTGTGCATTTCGACAGGCCGTTTGTGTAGGAAGACgcGTTCGTTTGTGATGGACTACATACCgtttcgGTCTTCAGCtACTGTtTAGCGTAACATCCGCTGCTCTC
1658	1	FBgn0011739	wts	GGCTCCGGGCTGACCTACAATGG	GGCTCCGGGCTGACCTACAA	CTTCTGTGCATTTCGACAGGCCGTTTGTGTAGGAAGACgcGTTCGGGCTCCGGGCTGACCTACAAgtttcgGTCTTCAGCtACTGTtTAGCGTAACATCCGCTGCTCTC
1659	1	FBgn0011739	wts	CGGAGCCGGTAGCTCCCGATCGG	CGGAGCCGGTAGCTCCCGAT	CTTCTGTGCATTTCGACAGGCCGTTTGTGTAGGAAGACgcGTTCGCGGAGCCGGTAGCTCCCGATgtttcgGTCTTCAGCtACTGTtTAGCGTAACATCCGCTGCTCTC
1660	1	FBgn0011739	wts	GGTGAGTTGCCCCGCTGAGTGGG	GGTGAGTTGCCCCGCTGAGT	CTTCTGTGCATTTCGACAGGCCGTTTGTGTAGGAAGACgcGTTCGGGTGAGTTGCCCCGCTGAGTgtttcgGTCTTCAGCtACTGTtTAGCGTAACATCCGCTGCTCTC
1661	1	FBgn0011754	PhKgamma	TTTCTGGCACCGCAAGCAGATGG	TTTCTGGCACCGCAAGCAGA	CTTCTGTGCATTTCGACAGGCCGTTTGTGTAGGAAGACgcGTTCGTTTCTGGCACCGCAAGCAGAgtttcgGTCTTCAGCtACTGTtTAGCGTAACATCCGCTGCTCTC
1662	1	FBgn0011754	PhKgamma	ATAGTCGAAGAGTTCACCTTTGG	ATAGTCGAAGAGTTCACCTT	CTTCTGTGCATTTCGACAGGCCGTTTGTGTAGGAAGACgcGTTCGATAGTCGAAGAGTTCACCTTgtttcgGTCTTCAGCtACTGTtTAGCGTAACATCCGCTGCTCTC
1663	1	FBgn0011754	PhKgamma	GACTTCCTGCGAGTAGCCGGGGG	GACTTCCTGCGAGTAGCCGG	CTTCTGTGCATTTCGACAGGCCGTTTGTGTAGGAAGACgcGTTCGGACTTCCTGCGAGTAGCCGGgtttcgGTCTTCAGCtACTGTtTAGCGTAACATCCGCTGCTCTC
1664	1	FBgn0011754	PhKgamma	GTGCGGAACGCCGGGTTATTTGG	GTGCGGAACGCCGGGTTATT	CTTCTGTGCATTTCGACAGGCCGTTTGTGTAGGAAGACgcGTTCGGTGCGGAACGCCGGGTTATTgtttcgGTCTTCAGCtACTGTtTAGCGTAACATCCGCTGCTCTC
1665	1	FBgn0011754	PhKgamma	CTCGGATAGCGTCACCACAGAGG	CTCGGATAGCGTCACCACAG	CTTCTGTGCATTTCGACAGGCCGTTTGTGTAGGAAGACgcGTTCGCTCGGATAGCGTCACCACAGgtttcgGTCTTCAGCtACTGTtTAGCGTAACATCCGCTGCTCTC
1666	1	FBgn0011754	PhKgamma	ATTATGTTTACGCTGCTCGTCGG	ATTATGTTTACGCTGCTCGT	CTTCTGTGCATTTCGACAGGCCGTTTGTGTAGGAAGACgcGTTCGATTATGTTTACGCTGCTCGTgtttcgGTCTTCAGCtACTGTtTAGCGTAACATCCGCTGCTCTC
1667	1	FBgn0011754	PhKgamma	CAGCTTCACCTCGCCGGAGTGGG	CAGCTTCACCTCGCCGGAGT	CTTCTGTGCATTTCGACAGGCCGTTTGTGTAGGAAGACgcGTTCGCAGCTTCACCTCGCCGGAGTgtttcgGTCTTCAGCtACTGTtTAGCGTAACATCCGCTGCTCTC
1668	1	FBgn0011754	PhKgamma	ACATTTGCGTATCAGATCCTTGG	ACATTTGCGTATCAGATCCT	CTTCTGTGCATTTCGACAGGCCGTTTGTGTAGGAAGACgcGTTCGACATTTGCGTATCAGATCCTgtttcgGTCTTCAGCtACTGTtTAGCGTAACATCCGCTGCTCTC
1669	1	FBgn0011774	Irbp	ACAGAATGGCCTCGCGCCCATGG	ACAGAATGGCCTCGCGCCCA	CTTCTGTGCATTTCGACAGGCCGTTTGTGTAGGAAGACgcGTTCGACAGAATGGCCTCGCGCCCAgtttcgGTCTTCAGCtACTGTtTAGCGTAACATCCGCTGCTCTC
1670	1	FBgn0011774	Irbp	CGTCCTCGGACCCAGACAGCAGG	CGTCCTCGGACCCAGACAGC	CTTCTGTGCATTTCGACAGGCCGTTTGTGTAGGAAGACgcGTTCGCGTCCTCGGACCCAGACAGCgtttcgGTCTTCAGCtACTGTtTAGCGTAACATCCGCTGCTCTC
1671	1	FBgn0011774	Irbp	ATCCGGACGGCCTTTATATCCGG	ATCCGGACGGCCTTTATATC	CTTCTGTGCATTTCGACAGGCCGTTTGTGTAGGAAGACgcGTTCGATCCGGACGGCCTTTATATCgtttcgGTCTTCAGCtACTGTtTAGCGTAACATCCGCTGCTCTC
1672	1	FBgn0011774	Irbp	ATTGGACAACATCGTAATGCCGG	ATTGGACAACATCGTAATGC	CTTCTGTGCATTTCGACAGGCCGTTTGTGTAGGAAGACgcGTTCGATTGGACAACATCGTAATGCgtttcgGTCTTCAGCtACTGTtTAGCGTAACATCCGCTGCTCTC
1673	1	FBgn0011774	Irbp	GAGCACTATCTGGAATTCATGGG	GAGCACTATCTGGAATTCAT	CTTCTGTGCATTTCGACAGGCCGTTTGTGTAGGAAGACgcGTTCGGAGCACTATCTGGAATTCATgtttcgGTCTTCAGCtACTGTtTAGCGTAACATCCGCTGCTCTC
1674	1	FBgn0011774	Irbp	TCAAACCTGCCGCGACCATCGGG	TCAAACCTGCCGCGACCATC	CTTCTGTGCATTTCGACAGGCCGTTTGTGTAGGAAGACgcGTTCGTCAAACCTGCCGCGACCATCgtttcgGTCTTCAGCtACTGTtTAGCGTAACATCCGCTGCTCTC
1675	1	FBgn0011774	Irbp	GTTCGCCGATGTGTATGGCCTGG	GTTCGCCGATGTGTATGGCC	CTTCTGTGCATTTCGACAGGCCGTTTGTGTAGGAAGACgcGTTCGGTTCGCCGATGTGTATGGCCgtttcgGTCTTCAGCtACTGTtTAGCGTAACATCCGCTGCTCTC
1676	1	FBgn0011774	Irbp	CGCCAAGATCGCCTATGTCACGG	CGCCAAGATCGCCTATGTCA	CTTCTGTGCATTTCGACAGGCCGTTTGTGTAGGAAGACgcGTTCGCGCCAAGATCGCCTATGTCAgtttcgGTCTTCAGCtACTGTtTAGCGTAACATCCGCTGCTCTC
1677	1	FBgn0011817	nmo	CCGGATCGTCCTATCGGCTATGG	CCGGATCGTCCTATCGGCTA	CTTCTGTGCATTTCGACAGGCCGTTTGTGTAGGAAGACgcGTTCGCCGGATCGTCCTATCGGCTAgtttcgGTCTTCAGCtACTGTtTAGCGTAACATCCGCTGCTCTC
1678	1	FBgn0011817	nmo	CTCCGGTGCGCGATAGTACTGGG	CTCCGGTGCGCGATAGTACT	CTTCTGTGCATTTCGACAGGCCGTTTGTGTAGGAAGACgcGTTCGCTCCGGTGCGCGATAGTACTgtttcgGTCTTCAGCtACTGTtTAGCGTAACATCCGCTGCTCTC
1679	1	FBgn0011817	nmo	GGGCGCTCGCCACTACTCGTCGG	GGGCGCTCGCCACTACTCGT	CTTCTGTGCATTTCGACAGGCCGTTTGTGTAGGAAGACgcGTTCGGGGCGCTCGCCACTACTCGTgtttcgGTCTTCAGCtACTGTtTAGCGTAACATCCGCTGCTCTC
1680	1	FBgn0011817	nmo	CCGCACCCACATGTTGCGCCGGG	CCGCACCCACATGTTGCGCC	CTTCTGTGCATTTCGACAGGCCGTTTGTGTAGGAAGACgcGTTCGCCGCACCCACATGTTGCGCCgtttcgGTCTTCAGCtACTGTtTAGCGTAACATCCGCTGCTCTC
1681	1	FBgn0011817	nmo	TCCATCGCGAGGATCTGTGACGG	TCCATCGCGAGGATCTGTGA	CTTCTGTGCATTTCGACAGGCCGTTTGTGTAGGAAGACgcGTTCGTCCATCGCGAGGATCTGTGAgtttcgGTCTTCAGCtACTGTtTAGCGTAACATCCGCTGCTCTC
1682	1	FBgn0011817	nmo	CAGGAACACCTTGATGTGGTCGG	CAGGAACACCTTGATGTGGT	CTTCTGTGCATTTCGACAGGCCGTTTGTGTAGGAAGACgcGTTCGCAGGAACACCTTGATGTGGTgtttcgGTCTTCAGCtACTGTtTAGCGTAACATCCGCTGCTCTC
1683	1	FBgn0011817	nmo	CAAGTGCACCGCCTCGTGCGTGG	CAAGTGCACCGCCTCGTGCG	CTTCTGTGCATTTCGACAGGCCGTTTGTGTAGGAAGACgcGTTCGCAAGTGCACCGCCTCGTGCGgtttcgGTCTTCAGCtACTGTtTAGCGTAACATCCGCTGCTCTC
1684	1	FBgn0011817	nmo	GGCGGTGGATGTATGGTCGGTGG	GGCGGTGGATGTATGGTCGG	CTTCTGTGCATTTCGACAGGCCGTTTGTGTAGGAAGACgcGTTCGGGCGGTGGATGTATGGTCGGgtttcgGTCTTCAGCtACTGTtTAGCGTAACATCCGCTGCTCTC
1685	1	FBgn0011826	Pp2B-14D	ACGGGCACAGGAGCGAGCACTGG	ACGGGCACAGGAGCGAGCAC	CTTCTGTGCATTTCGACAGGCCGTTTGTGTAGGAAGACgcGTTCGACGGGCACAGGAGCGAGCACgtttcgGTCTTCAGCtACTGTtTAGCGTAACATCCGCTGCTCTC
1686	1	FBgn0011826	Pp2B-14D	TCTCGTTGCCAAAGTCCTCCAGG	TCTCGTTGCCAAAGTCCTCC	CTTCTGTGCATTTCGACAGGCCGTTTGTGTAGGAAGACgcGTTCGTCTCGTTGCCAAAGTCCTCCgtttcgGTCTTCAGCtACTGTtTAGCGTAACATCCGCTGCTCTC
1687	1	FBgn0011826	Pp2B-14D	AGTGCCCGCACCGTCAGTGCCGG	AGTGCCCGCACCGTCAGTGC	CTTCTGTGCATTTCGACAGGCCGTTTGTGTAGGAAGACgcGTTCGAGTGCCCGCACCGTCAGTGCgtttcgGTCTTCAGCtACTGTtTAGCGTAACATCCGCTGCTCTC
1688	1	FBgn0011826	Pp2B-14D	AGCACTGGAAAGCTGCACGGCGG	AGCACTGGAAAGCTGCACGG	CTTCTGTGCATTTCGACAGGCCGTTTGTGTAGGAAGACgcGTTCGAGCACTGGAAAGCTGCACGGgtttcgGTCTTCAGCtACTGTtTAGCGTAACATCCGCTGCTCTC
1689	1	FBgn0011826	Pp2B-14D	AGTAAACACCAAGGAACGGGTGG	AGTAAACACCAAGGAACGGG	CTTCTGTGCATTTCGACAGGCCGTTTGTGTAGGAAGACgcGTTCGAGTAAACACCAAGGAACGGGgtttcgGTCTTCAGCtACTGTtTAGCGTAACATCCGCTGCTCTC
1690	1	FBgn0011826	Pp2B-14D	GCCCAGCCACAAGCTGACCTTGG	GCCCAGCCACAAGCTGACCT	CTTCTGTGCATTTCGACAGGCCGTTTGTGTAGGAAGACgcGTTCGGCCCAGCCACAAGCTGACCTgtttcgGTCTTCAGCtACTGTtTAGCGTAACATCCGCTGCTCTC
1691	1	FBgn0011826	Pp2B-14D	CAGCTCATGGTTGGGCTTGCCGG	CAGCTCATGGTTGGGCTTGC	CTTCTGTGCATTTCGACAGGCCGTTTGTGTAGGAAGACgcGTTCGCAGCTCATGGTTGGGCTTGCgtttcgGTCTTCAGCtACTGTtTAGCGTAACATCCGCTGCTCTC
1692	1	FBgn0011826	Pp2B-14D	GAACAGATACTTGGTGCTCGCGG	GAACAGATACTTGGTGCTCG	CTTCTGTGCATTTCGACAGGCCGTTTGTGTAGGAAGACgcGTTCGGAACAGATACTTGGTGCTCGgtttcgGTCTTCAGCtACTGTtTAGCGTAACATCCGCTGCTCTC
1693	1	FBgn0011829	Ret	CAGAGTCGCACGGTCCATATCGG	CAGAGTCGCACGGTCCATAT	CTTCTGTGCATTTCGACAGGCCGTTTGTGTAGGAAGACgcGTTCGCAGAGTCGCACGGTCCATATgtttcgGTCTTCAGCtACTGTtTAGCGTAACATCCGCTGCTCTC
1694	1	FBgn0011829	Ret	GGAGCAGCCCTACTTCCAAGCGG	GGAGCAGCCCTACTTCCAAG	CTTCTGTGCATTTCGACAGGCCGTTTGTGTAGGAAGACgcGTTCGGGAGCAGCCCTACTTCCAAGgtttcgGTCTTCAGCtACTGTtTAGCGTAACATCCGCTGCTCTC
1695	1	FBgn0011829	Ret	AGTCGGAAGATCGAGTGTGCCGG	AGTCGGAAGATCGAGTGTGC	CTTCTGTGCATTTCGACAGGCCGTTTGTGTAGGAAGACgcGTTCGAGTCGGAAGATCGAGTGTGCgtttcgGTCTTCAGCtACTGTtTAGCGTAACATCCGCTGCTCTC
1696	1	FBgn0011829	Ret	ATCATCGAGTATGCTCGGTATGG	ATCATCGAGTATGCTCGGTA	CTTCTGTGCATTTCGACAGGCCGTTTGTGTAGGAAGACgcGTTCGATCATCGAGTATGCTCGGTAgtttcgGTCTTCAGCtACTGTtTAGCGTAACATCCGCTGCTCTC
1697	1	FBgn0011829	Ret	CCTCTGCTGGGGGTACGAAGGGG	CCTCTGCTGGGGGTACGAAG	CTTCTGTGCATTTCGACAGGCCGTTTGTGTAGGAAGACgcGTTCGCCTCTGCTGGGGGTACGAAGgtttcgGTCTTCAGCtACTGTtTAGCGTAACATCCGCTGCTCTC
1698	1	FBgn0011829	Ret	AAACAAGCTCTTCCGGAATCAGG	AAACAAGCTCTTCCGGAATC	CTTCTGTGCATTTCGACAGGCCGTTTGTGTAGGAAGACgcGTTCGAAACAAGCTCTTCCGGAATCgtttcgGTCTTCAGCtACTGTtTAGCGTAACATCCGCTGCTCTC
1699	1	FBgn0011829	Ret	ACGGCCACCGTGGTTATTCCCGG	ACGGCCACCGTGGTTATTCC	CTTCTGTGCATTTCGACAGGCCGTTTGTGTAGGAAGACgcGTTCGACGGCCACCGTGGTTATTCCgtttcgGTCTTCAGCtACTGTtTAGCGTAACATCCGCTGCTCTC
1700	1	FBgn0011829	Ret	CGTCGTGATCCAAGGTTTGTCGG	CGTCGTGATCCAAGGTTTGT	CTTCTGTGCATTTCGACAGGCCGTTTGTGTAGGAAGACgcGTTCGCGTCGTGATCCAAGGTTTGTgtttcgGTCTTCAGCtACTGTtTAGCGTAACATCCGCTGCTCTC
1701	1	FBgn0012034	AcCoAS	GTGCACTCGATCGTATTCGCCGG	GTGCACTCGATCGTATTCGC	CTTCTGTGCATTTCGACAGGCCGTTTGTGTAGGAAGACgcGTTCGGTGCACTCGATCGTATTCGCgtttcgGTCTTCAGCtACTGTtTAGCGTAACATCCGCTGCTCTC
1702	1	FBgn0012034	AcCoAS	GGCTCTGTGCGACACGGCCTTGG	GGCTCTGTGCGACACGGCCT	CTTCTGTGCATTTCGACAGGCCGTTTGTGTAGGAAGACgcGTTCGGGCTCTGTGCGACACGGCCTgtttcgGTCTTCAGCtACTGTtTAGCGTAACATCCGCTGCTCTC
1703	1	FBgn0012034	AcCoAS	GGAGCGACTCCCATGAAGCCGGG	GGAGCGACTCCCATGAAGCC	CTTCTGTGCATTTCGACAGGCCGTTTGTGTAGGAAGACgcGTTCGGGAGCGACTCCCATGAAGCCgtttcgGTCTTCAGCtACTGTtTAGCGTAACATCCGCTGCTCTC
1704	1	FBgn0012034	AcCoAS	ATTCGTGCCCTCATGAAGTTCGG	ATTCGTGCCCTCATGAAGTT	CTTCTGTGCATTTCGACAGGCCGTTTGTGTAGGAAGACgcGTTCGATTCGTGCCCTCATGAAGTTgtttcgGTCTTCAGCtACTGTtTAGCGTAACATCCGCTGCTCTC
1705	1	FBgn0012034	AcCoAS	AGGTGTAATGACATGACCACCGG	AGGTGTAATGACATGACCAC	CTTCTGTGCATTTCGACAGGCCGTTTGTGTAGGAAGACgcGTTCGAGGTGTAATGACATGACCACgtttcgGTCTTCAGCtACTGTtTAGCGTAACATCCGCTGCTCTC
1706	1	FBgn0012034	AcCoAS	GAGCCAGGCCTCCGGGTTGATGG	GAGCCAGGCCTCCGGGTTGA	CTTCTGTGCATTTCGACAGGCCGTTTGTGTAGGAAGACgcGTTCGGAGCCAGGCCTCCGGGTTGAgtttcgGTCTTCAGCtACTGTtTAGCGTAACATCCGCTGCTCTC
1707	1	FBgn0012034	AcCoAS	CAGGGGTTTCTCTCCACGCCAGG	CAGGGGTTTCTCTCCACGCC	CTTCTGTGCATTTCGACAGGCCGTTTGTGTAGGAAGACgcGTTCGCAGGGGTTTCTCTCCACGCCgtttcgGTCTTCAGCtACTGTtTAGCGTAACATCCGCTGCTCTC
1708	1	FBgn0012034	AcCoAS	AAGCTGCTGATTACGGCGGATGG	AAGCTGCTGATTACGGCGGA	CTTCTGTGCATTTCGACAGGCCGTTTGTGTAGGAAGACgcGTTCGAAGCTGCTGATTACGGCGGAgtttcgGTCTTCAGCtACTGTtTAGCGTAACATCCGCTGCTCTC
1709	1	FBgn0012036	Aldh	GCCCGATATCCTCTACACCGGGG	GCCCGATATCCTCTACACCG	CTTCTGTGCATTTCGACAGGCCGTTTGTGTAGGAAGACgcGTTCGGCCCGATATCCTCTACACCGgtttcgGTCTTCAGCtACTGTtTAGCGTAACATCCGCTGCTCTC
1710	1	FBgn0012036	Aldh	GGCTGGCTTCCCCGAAGGTGTGG	GGCTGGCTTCCCCGAAGGTG	CTTCTGTGCATTTCGACAGGCCGTTTGTGTAGGAAGACgcGTTCGGGCTGGCTTCCCCGAAGGTGgtttcgGTCTTCAGCtACTGTtTAGCGTAACATCCGCTGCTCTC
1711	1	FBgn0012036	Aldh	CGGGCTAAGAAGCGCACCGTGGG	CGGGCTAAGAAGCGCACCGT	CTTCTGTGCATTTCGACAGGCCGTTTGTGTAGGAAGACgcGTTCGCGGGCTAAGAAGCGCACCGTgtttcgGTCTTCAGCtACTGTtTAGCGTAACATCCGCTGCTCTC
1712	1	FBgn0012036	Aldh	GTGTCAGACAGAATAATGTTTGG	GTGTCAGACAGAATAATGTT	CTTCTGTGCATTTCGACAGGCCGTTTGTGTAGGAAGACgcGTTCGGTGTCAGACAGAATAATGTTgtttcgGTCTTCAGCtACTGTtTAGCGTAACATCCGCTGCTCTC
1713	1	FBgn0012036	Aldh	TAGTATTTCCCGATGCTAGTTGG	TAGTATTTCCCGATGCTAGT	CTTCTGTGCATTTCGACAGGCCGTTTGTGTAGGAAGACgcGTTCGTAGTATTTCCCGATGCTAGTgtttcgGTCTTCAGCtACTGTtTAGCGTAACATCCGCTGCTCTC
1714	1	FBgn0012036	Aldh	TGTCGAGCGCAGCGCGGAGCGGG	TGTCGAGCGCAGCGCGGAGC	CTTCTGTGCATTTCGACAGGCCGTTTGTGTAGGAAGACgcGTTCGTGTCGAGCGCAGCGCGGAGCgtttcgGTCTTCAGCtACTGTtTAGCGTAACATCCGCTGCTCTC
1715	1	FBgn0012036	Aldh	AACCATCAACCCGACCACAGCGG	AACCATCAACCCGACCACAG	CTTCTGTGCATTTCGACAGGCCGTTTGTGTAGGAAGACgcGTTCGAACCATCAACCCGACCACAGgtttcgGTCTTCAGCtACTGTtTAGCGTAACATCCGCTGCTCTC
1716	1	FBgn0012036	Aldh	ACACGCCCACGGGTTCATGGCGG	ACACGCCCACGGGTTCATGG	CTTCTGTGCATTTCGACAGGCCGTTTGTGTAGGAAGACgcGTTCGACACGCCCACGGGTTCATGGgtttcgGTCTTCAGCtACTGTtTAGCGTAACATCCGCTGCTCTC
1717	1	FBgn0012037	Ance	GCAGTGCACCCGGGTTACACAGG	GCAGTGCACCCGGGTTACAC	CTTCTGTGCATTTCGACAGGCCGTTTGTGTAGGAAGACgcGTTCGGCAGTGCACCCGGGTTACACgtttcgGTCTTCAGCtACTGTtTAGCGTAACATCCGCTGCTCTC
1718	1	FBgn0012037	Ance	GTTTGGGTGTCGATACGGACAGG	GTTTGGGTGTCGATACGGAC	CTTCTGTGCATTTCGACAGGCCGTTTGTGTAGGAAGACgcGTTCGGTTTGGGTGTCGATACGGACgtttcgGTCTTCAGCtACTGTtTAGCGTAACATCCGCTGCTCTC
1719	1	FBgn0012037	Ance	CCAATGGCGCTCGTACCAATCGG	CCAATGGCGCTCGTACCAAT	CTTCTGTGCATTTCGACAGGCCGTTTGTGTAGGAAGACgcGTTCGCCAATGGCGCTCGTACCAATgtttcgGTCTTCAGCtACTGTtTAGCGTAACATCCGCTGCTCTC
1720	1	FBgn0012037	Ance	GAGGAAACACTATGGTGACGCGG	GAGGAAACACTATGGTGACG	CTTCTGTGCATTTCGACAGGCCGTTTGTGTAGGAAGACgcGTTCGGAGGAAACACTATGGTGACGgtttcgGTCTTCAGCtACTGTtTAGCGTAACATCCGCTGCTCTC
1721	1	FBgn0012037	Ance	CAGAGGCTTCTCCGGAAAGGGGG	CAGAGGCTTCTCCGGAAAGG	CTTCTGTGCATTTCGACAGGCCGTTTGTGTAGGAAGACgcGTTCGCAGAGGCTTCTCCGGAAAGGgtttcgGTCTTCAGCtACTGTtTAGCGTAACATCCGCTGCTCTC
1722	1	FBgn0012037	Ance	TGGCCTTGTCGACTTCACCGCGG	TGGCCTTGTCGACTTCACCG	CTTCTGTGCATTTCGACAGGCCGTTTGTGTAGGAAGACgcGTTCGTGGCCTTGTCGACTTCACCGgtttcgGTCTTCAGCtACTGTtTAGCGTAACATCCGCTGCTCTC
1723	1	FBgn0012037	Ance	TATCGCTGGTCGCTGTTCCGCGG	TATCGCTGGTCGCTGTTCCG	CTTCTGTGCATTTCGACAGGCCGTTTGTGTAGGAAGACgcGTTCGTATCGCTGGTCGCTGTTCCGgtttcgGTCTTCAGCtACTGTtTAGCGTAACATCCGCTGCTCTC
1724	1	FBgn0012037	Ance	GGCAGCTTCGGTTTCCACGTTGG	GGCAGCTTCGGTTTCCACGT	CTTCTGTGCATTTCGACAGGCCGTTTGTGTAGGAAGACgcGTTCGGGCAGCTTCGGTTTCCACGTgtttcgGTCTTCAGCtACTGTtTAGCGTAACATCCGCTGCTCTC
1725	1	FBgn0013307	Odc1	GATTATGTGAACGCGTTCGTCGG	GATTATGTGAACGCGTTCGT	CTTCTGTGCATTTCGACAGGCCGTTTGTGTAGGAAGACgcGTTCGGATTATGTGAACGCGTTCGTgtttcgGTCTTCAGCtACTGTtTAGCGTAACATCCGCTGCTCTC
1726	1	FBgn0013307	Odc1	TTCGTTCCTGATCTCCCGCTTGG	TTCGTTCCTGATCTCCCGCT	CTTCTGTGCATTTCGACAGGCCGTTTGTGTAGGAAGACgcGTTCGTTCGTTCCTGATCTCCCGCTgtttcgGTCTTCAGCtACTGTtTAGCGTAACATCCGCTGCTCTC
1727	1	FBgn0013307	Odc1	GCTTACGCTCCACGCTAGACAGG	GCTTACGCTCCACGCTAGAC	CTTCTGTGCATTTCGACAGGCCGTTTGTGTAGGAAGACgcGTTCGGCTTACGCTCCACGCTAGACgtttcgGTCTTCAGCtACTGTtTAGCGTAACATCCGCTGCTCTC
1728	1	FBgn0013307	Odc1	CAAGGAGGCACAGTGCCCACTGG	CAAGGAGGCACAGTGCCCAC	CTTCTGTGCATTTCGACAGGCCGTTTGTGTAGGAAGACgcGTTCGCAAGGAGGCACAGTGCCCACgtttcgGTCTTCAGCtACTGTtTAGCGTAACATCCGCTGCTCTC
1729	1	FBgn0013307	Odc1	CTTCAAGTTCGGCGCACTACTGG	CTTCAAGTTCGGCGCACTAC	CTTCTGTGCATTTCGACAGGCCGTTTGTGTAGGAAGACgcGTTCGCTTCAAGTTCGGCGCACTACgtttcgGTCTTCAGCtACTGTtTAGCGTAACATCCGCTGCTCTC
1730	1	FBgn0013307	Odc1	GGGAAAATGACGCTGCACCGAGG	GGGAAAATGACGCTGCACCG	CTTCTGTGCATTTCGACAGGCCGTTTGTGTAGGAAGACgcGTTCGGGGAAAATGACGCTGCACCGgtttcgGTCTTCAGCtACTGTtTAGCGTAACATCCGCTGCTCTC
1731	1	FBgn0013307	Odc1	GGGCTATGACATGGACTTTCTGG	GGGCTATGACATGGACTTTC	CTTCTGTGCATTTCGACAGGCCGTTTGTGTAGGAAGACgcGTTCGGGGCTATGACATGGACTTTCgtttcgGTCTTCAGCtACTGTtTAGCGTAACATCCGCTGCTCTC
1732	1	FBgn0013307	Odc1	AGCCGAAAGTGTGAATACCTCGG	AGCCGAAAGTGTGAATACCT	CTTCTGTGCATTTCGACAGGCCGTTTGTGTAGGAAGACgcGTTCGAGCCGAAAGTGTGAATACCTgtttcgGTCTTCAGCtACTGTtTAGCGTAACATCCGCTGCTCTC
1733	1	FBgn0013308	Odc2	AAGATGGAACTATTGGATGTTGG	AAGATGGAACTATTGGATGT	CTTCTGTGCATTTCGACAGGCCGTTTGTGTAGGAAGACgcGTTCGAAGATGGAACTATTGGATGTgtttcgGTCTTCAGCtACTGTtTAGCGTAACATCCGCTGCTCTC
1734	1	FBgn0013308	Odc2	AAAAAGGCGCTGTGCCCCTTGGG	AAAAAGGCGCTGTGCCCCTT	CTTCTGTGCATTTCGACAGGCCGTTTGTGTAGGAAGACgcGTTCGAAAAAGGCGCTGTGCCCCTTgtttcgGTCTTCAGCtACTGTtTAGCGTAACATCCGCTGCTCTC
1735	1	FBgn0013308	Odc2	AACCGGTACCAGTTTCCACGTGG	AACCGGTACCAGTTTCCACG	CTTCTGTGCATTTCGACAGGCCGTTTGTGTAGGAAGACgcGTTCGAACCGGTACCAGTTTCCACGgtttcgGTCTTCAGCtACTGTtTAGCGTAACATCCGCTGCTCTC
1736	1	FBgn0013308	Odc2	GCATCCGTATTTGTCGCCCAAGG	GCATCCGTATTTGTCGCCCA	CTTCTGTGCATTTCGACAGGCCGTTTGTGTAGGAAGACgcGTTCGGCATCCGTATTTGTCGCCCAgtttcgGTCTTCAGCtACTGTtTAGCGTAACATCCGCTGCTCTC
1737	1	FBgn0013308	Odc2	CGGGAAGTCCGCAGCAAGGATGG	CGGGAAGTCCGCAGCAAGGA	CTTCTGTGCATTTCGACAGGCCGTTTGTGTAGGAAGACgcGTTCGCGGGAAGTCCGCAGCAAGGAgtttcgGTCTTCAGCtACTGTtTAGCGTAACATCCGCTGCTCTC
1738	1	FBgn0013308	Odc2	AATGATTCGGATACGCTTATCGG	AATGATTCGGATACGCTTAT	CTTCTGTGCATTTCGACAGGCCGTTTGTGTAGGAAGACgcGTTCGAATGATTCGGATACGCTTATgtttcgGTCTTCAGCtACTGTtTAGCGTAACATCCGCTGCTCTC
1739	1	FBgn0013308	Odc2	TGTGCGAAGATAATGCGCTCAGG	TGTGCGAAGATAATGCGCTC	CTTCTGTGCATTTCGACAGGCCGTTTGTGTAGGAAGACgcGTTCGTGTGCGAAGATAATGCGCTCgtttcgGTCTTCAGCtACTGTtTAGCGTAACATCCGCTGCTCTC
1740	1	FBgn0013308	Odc2	TCTGGCACAAGCTTATGCCCAGG	TCTGGCACAAGCTTATGCCC	CTTCTGTGCATTTCGACAGGCCGTTTGTGTAGGAAGACgcGTTCGTCTGGCACAAGCTTATGCCCgtttcgGTCTTCAGCtACTGTtTAGCGTAACATCCGCTGCTCTC
1741	1	FBgn0013435	Cdc2rk	TGTGGAGTCATTGGTTTCGGGGG	TGTGGAGTCATTGGTTTCGG	CTTCTGTGCATTTCGACAGGCCGTTTGTGTAGGAAGACgcGTTCGTGTGGAGTCATTGGTTTCGGgtttcgGTCTTCAGCtACTGTtTAGCGTAACATCCGCTGCTCTC
1742	1	FBgn0013435	Cdc2rk	GATGGTTACTTTGTGGTACCGGG	GATGGTTACTTTGTGGTACC	CTTCTGTGCATTTCGACAGGCCGTTTGTGTAGGAAGACgcGTTCGGATGGTTACTTTGTGGTACCgtttcgGTCTTCAGCtACTGTtTAGCGTAACATCCGCTGCTCTC
1743	1	FBgn0013435	Cdc2rk	ATTCGGAGACAGGACGACAGCGG	ATTCGGAGACAGGACGACAG	CTTCTGTGCATTTCGACAGGCCGTTTGTGTAGGAAGACgcGTTCGATTCGGAGACAGGACGACAGgtttcgGTCTTCAGCtACTGTtTAGCGTAACATCCGCTGCTCTC
1744	1	FBgn0013435	Cdc2rk	TATTGTCCGCTTGCGTGAGGTGG	TATTGTCCGCTTGCGTGAGG	CTTCTGTGCATTTCGACAGGCCGTTTGTGTAGGAAGACgcGTTCGTATTGTCCGCTTGCGTGAGGgtttcgGTCTTCAGCtACTGTtTAGCGTAACATCCGCTGCTCTC
1745	1	FBgn0013435	Cdc2rk	TAATTCGGAGATAGCACAGCTGG	TAATTCGGAGATAGCACAGC	CTTCTGTGCATTTCGACAGGCCGTTTGTGTAGGAAGACgcGTTCGTAATTCGGAGATAGCACAGCgtttcgGTCTTCAGCtACTGTtTAGCGTAACATCCGCTGCTCTC
1746	1	FBgn0013435	Cdc2rk	GGACATGATCATCGATCTCTTGG	GGACATGATCATCGATCTCT	CTTCTGTGCATTTCGACAGGCCGTTTGTGTAGGAAGACgcGTTCGGGACATGATCATCGATCTCTgtttcgGTCTTCAGCtACTGTtTAGCGTAACATCCGCTGCTCTC
1747	1	FBgn0013435	Cdc2rk	ACACCACGGCGGTGGATATGTGG	ACACCACGGCGGTGGATATG	CTTCTGTGCATTTCGACAGGCCGTTTGTGTAGGAAGACgcGTTCGACACCACGGCGGTGGATATGgtttcgGTCTTCAGCtACTGTtTAGCGTAACATCCGCTGCTCTC
1748	1	FBgn0013435	Cdc2rk	TTCCGGGTAATGGGCGCCTGGGG	TTCCGGGTAATGGGCGCCTG	CTTCTGTGCATTTCGACAGGCCGTTTGTGTAGGAAGACgcGTTCGTTCCGGGTAATGGGCGCCTGgtttcgGTCTTCAGCtACTGTtTAGCGTAACATCCGCTGCTCTC
1749	1	FBgn0013679	mt:ND1	TTAATGTAGAATATAGAAGAGGG	TTAATGTAGAATATAGAAGA	CTTCTGTGCATTTCGACAGGCCGTTTGTGTAGGAAGACgcGTTCGTTAATGTAGAATATAGAAGAgtttcgGTCTTCAGCtACTGTtTAGCGTAACATCCGCTGCTCTC
1750	1	FBgn0013679	mt:ND1	TTTATGTTGTACTAGATTGGGGG	TTTATGTTGTACTAGATTGG	CTTCTGTGCATTTCGACAGGCCGTTTGTGTAGGAAGACgcGTTCGTTTATGTTGTACTAGATTGGgtttcgGTCTTCAGCtACTGTtTAGCGTAACATCCGCTGCTCTC
1751	1	FBgn0013679	mt:ND1	AATTCTAATTATGCTTTATTAGG	AATTCTAATTATGCTTTATT	CTTCTGTGCATTTCGACAGGCCGTTTGTGTAGGAAGACgcGTTCGAATTCTAATTATGCTTTATTgtttcgGTCTTCAGCtACTGTtTAGCGTAACATCCGCTGCTCTC
1752	1	FBgn0013679	mt:ND1	ATTAGGAGGTTTGCGAGCTGTGG	ATTAGGAGGTTTGCGAGCTG	CTTCTGTGCATTTCGACAGGCCGTTTGTGTAGGAAGACgcGTTCGATTAGGAGGTTTGCGAGCTGgtttcgGTCTTCAGCtACTGTtTAGCGTAACATCCGCTGCTCTC
1753	1	FBgn0013679	mt:ND1	CGTAAAGGTCCTAATAAAGTTGG	CGTAAAGGTCCTAATAAAGT	CTTCTGTGCATTTCGACAGGCCGTTTGTGTAGGAAGACgcGTTCGCGTAAAGGTCCTAATAAAGTgtttcgGTCTTCAGCtACTGTtTAGCGTAACATCCGCTGCTCTC
1754	1	FBgn0013679	mt:ND1	TTTCATTAGCTGAAACTAATCGG	TTTCATTAGCTGAAACTAAT	CTTCTGTGCATTTCGACAGGCCGTTTGTGTAGGAAGACgcGTTCGTTTCATTAGCTGAAACTAATgtttcgGTCTTCAGCtACTGTtTAGCGTAACATCCGCTGCTCTC
1755	1	FBgn0013679	mt:ND1	GGATATATTCAAATTCGTAAAGG	GGATATATTCAAATTCGTAA	CTTCTGTGCATTTCGACAGGCCGTTTGTGTAGGAAGACgcGTTCGGGATATATTCAAATTCGTAAgtttcgGTCTTCAGCtACTGTtTAGCGTAACATCCGCTGCTCTC
1756	1	FBgn0013679	mt:ND1	ATCGCATCACAAAAAGGTTGAGG	ATCGCATCACAAAAAGGTTG	CTTCTGTGCATTTCGACAGGCCGTTTGTGTAGGAAGACgcGTTCGATCGCATCACAAAAAGGTTGgtttcgGTCTTCAGCtACTGTtTAGCGTAACATCCGCTGCTCTC
1757	1	FBgn0013759	CASK	CTCCGGCGACGGTATCAGTCCGG	CTCCGGCGACGGTATCAGTC	CTTCTGTGCATTTCGACAGGCCGTTTGTGTAGGAAGACgcGTTCGCTCCGGCGACGGTATCAGTCgtttcgGTCTTCAGCtACTGTtTAGCGTAACATCCGCTGCTCTC
1758	1	FBgn0013759	CASK	GGTGGCCCGGGATGTCTACGGGG	GGTGGCCCGGGATGTCTACG	CTTCTGTGCATTTCGACAGGCCGTTTGTGTAGGAAGACgcGTTCGGGTGGCCCGGGATGTCTACGgtttcgGTCTTCAGCtACTGTtTAGCGTAACATCCGCTGCTCTC
1759	1	FBgn0013759	CASK	GGCGGGCATATCGTTCCAAGTGG	GGCGGGCATATCGTTCCAAG	CTTCTGTGCATTTCGACAGGCCGTTTGTGTAGGAAGACgcGTTCGGGCGGGCATATCGTTCCAAGgtttcgGTCTTCAGCtACTGTtTAGCGTAACATCCGCTGCTCTC
1760	1	FBgn0013759	CASK	CCGATGGTGCCCTACCTCAATGG	CCGATGGTGCCCTACCTCAA	CTTCTGTGCATTTCGACAGGCCGTTTGTGTAGGAAGACgcGTTCGCCGATGGTGCCCTACCTCAAgtttcgGTCTTCAGCtACTGTtTAGCGTAACATCCGCTGCTCTC
1761	1	FBgn0013759	CASK	GGCGGAGCGCTGCGGTACGAAGG	GGCGGAGCGCTGCGGTACGA	CTTCTGTGCATTTCGACAGGCCGTTTGTGTAGGAAGACgcGTTCGGGCGGAGCGCTGCGGTACGAgtttcgGTCTTCAGCtACTGTtTAGCGTAACATCCGCTGCTCTC
1762	1	FBgn0013759	CASK	GACGAGATACGGGAGATCAACGG	GACGAGATACGGGAGATCAA	CTTCTGTGCATTTCGACAGGCCGTTTGTGTAGGAAGACgcGTTCGGACGAGATACGGGAGATCAAgtttcgGTCTTCAGCtACTGTtTAGCGTAACATCCGCTGCTCTC
1763	1	FBgn0013759	CASK	GCAGGCGCGACTGGACACGGTGG	GCAGGCGCGACTGGACACGG	CTTCTGTGCATTTCGACAGGCCGTTTGTGTAGGAAGACgcGTTCGGCAGGCGCGACTGGACACGGgtttcgGTCTTCAGCtACTGTtTAGCGTAACATCCGCTGCTCTC
1764	1	FBgn0013759	CASK	TTAGCAAGGACGATCATCACTGG	TTAGCAAGGACGATCATCAC	CTTCTGTGCATTTCGACAGGCCGTTTGTGTAGGAAGACgcGTTCGTTAGCAAGGACGATCATCACgtttcgGTCTTCAGCtACTGTtTAGCGTAACATCCGCTGCTCTC
1765	1	FBgn0013762	Cdk5	AGCGGACCACATGTCTATGCTGG	AGCGGACCACATGTCTATGC	CTTCTGTGCATTTCGACAGGCCGTTTGTGTAGGAAGACgcGTTCGAGCGGACCACATGTCTATGCgtttcgGTCTTCAGCtACTGTtTAGCGTAACATCCGCTGCTCTC
1766	1	FBgn0013762	Cdk5	GCTGGACGACCGCTGTTTCCTGG	GCTGGACGACCGCTGTTTCC	CTTCTGTGCATTTCGACAGGCCGTTTGTGTAGGAAGACgcGTTCGGCTGGACGACCGCTGTTTCCgtttcgGTCTTCAGCtACTGTtTAGCGTAACATCCGCTGCTCTC
1767	1	FBgn0013762	Cdk5	TATGCTGGTCGTATAGAGCTTGG	TATGCTGGTCGTATAGAGCT	CTTCTGTGCATTTCGACAGGCCGTTTGTGTAGGAAGACgcGTTCGTATGCTGGTCGTATAGAGCTgtttcgGTCTTCAGCtACTGTtTAGCGTAACATCCGCTGCTCTC
1768	1	FBgn0013762	Cdk5	CCACAGGGTCACCACTTCTGCGG	CCACAGGGTCACCACTTCTG	CTTCTGTGCATTTCGACAGGCCGTTTGTGTAGGAAGACgcGTTCGCCACAGGGTCACCACTTCTGgtttcgGTCTTCAGCtACTGTtTAGCGTAACATCCGCTGCTCTC
1769	1	FBgn0013762	Cdk5	TTGGCTCCAAATAGGACATCGGG	TTGGCTCCAAATAGGACATC	CTTCTGTGCATTTCGACAGGCCGTTTGTGTAGGAAGACgcGTTCGTTGGCTCCAAATAGGACATCgtttcgGTCTTCAGCtACTGTtTAGCGTAACATCCGCTGCTCTC
1770	1	FBgn0013762	Cdk5	TGTGCTGGGCACCCCCAACGAGG	TGTGCTGGGCACCCCCAACG	CTTCTGTGCATTTCGACAGGCCGTTTGTGTAGGAAGACgcGTTCGTGTGCTGGGCACCCCCAACGgtttcgGTCTTCAGCtACTGTtTAGCGTAACATCCGCTGCTCTC
1771	1	FBgn0013762	Cdk5	TTGGCCGAACTGGCGGACGCTGG	TTGGCCGAACTGGCGGACGC	CTTCTGTGCATTTCGACAGGCCGTTTGTGTAGGAAGACgcGTTCGTTGGCCGAACTGGCGGACGCgtttcgGTCTTCAGCtACTGTtTAGCGTAACATCCGCTGCTCTC
1772	1	FBgn0013762	Cdk5	ATCTCCCGGAGGGCAGAACTGGG	ATCTCCCGGAGGGCAGAACT	CTTCTGTGCATTTCGACAGGCCGTTTGTGTAGGAAGACgcGTTCGATCTCCCGGAGGGCAGAACTgtttcgGTCTTCAGCtACTGTtTAGCGTAACATCCGCTGCTCTC
1773	1	FBgn0013954	FK506-bp2	CGGCTACCGTAGGCATAGTCCGG	CGGCTACCGTAGGCATAGTC	CTTCTGTGCATTTCGACAGGCCGTTTGTGTAGGAAGACgcGTTCGCGGCTACCGTAGGCATAGTCgtttcgGTCTTCAGCtACTGTtTAGCGTAACATCCGCTGCTCTC
1774	1	FBgn0013954	FK506-bp2	TGTAGTGGACCGTGACCTTTTGG	TGTAGTGGACCGTGACCTTT	CTTCTGTGCATTTCGACAGGCCGTTTGTGTAGGAAGACgcGTTCGTGTAGTGGACCGTGACCTTTgtttcgGTCTTCAGCtACTGTtTAGCGTAACATCCGCTGCTCTC
1775	1	FBgn0013954	FK506-bp2	CGCGCTGGCCGACGCTCAACTGG	CGCGCTGGCCGACGCTCAAC	CTTCTGTGCATTTCGACAGGCCGTTTGTGTAGGAAGACgcGTTCGCGCGCTGGCCGACGCTCAACgtttcgGTCTTCAGCtACTGTtTAGCGTAACATCCGCTGCTCTC
1776	1	FBgn0013954	FK506-bp2	GGCAAGGGCGAGGTCATCCGTGG	GGCAAGGGCGAGGTCATCCG	CTTCTGTGCATTTCGACAGGCCGTTTGTGTAGGAAGACgcGTTCGGGCAAGGGCGAGGTCATCCGgtttcgGTCTTCAGCtACTGTtTAGCGTAACATCCGCTGCTCTC
1777	1	FBgn0013954	FK506-bp2	CGTCCAGGGTGCCGGTGTAGTGG	CGTCCAGGGTGCCGGTGTAG	CTTCTGTGCATTTCGACAGGCCGTTTGTGTAGGAAGACgcGTTCGCGTCCAGGGTGCCGGTGTAGgtttcgGTCTTCAGCtACTGTtTAGCGTAACATCCGCTGCTCTC
1778	1	FBgn0013954	FK506-bp2	CAACTCCCTCATCCCAGCCACGG	CAACTCCCTCATCCCAGCCA	CTTCTGTGCATTTCGACAGGCCGTTTGTGTAGGAAGACgcGTTCGCAACTCCCTCATCCCAGCCAgtttcgGTCTTCAGCtACTGTtTAGCGTAACATCCGCTGCTCTC
1779	1	FBgn0013954	FK506-bp2	CGCCAAGCTGATTTGCTCGCCGG	CGCCAAGCTGATTTGCTCGC	CTTCTGTGCATTTCGACAGGCCGTTTGTGTAGGAAGACgcGTTCGCGCCAAGCTGATTTGCTCGCgtttcgGTCTTCAGCtACTGTtTAGCGTAACATCCGCTGCTCTC
1780	1	FBgn0013954	FK506-bp2	CTATCCCAAGAATGGCCAAAAGG	CTATCCCAAGAATGGCCAAA	CTTCTGTGCATTTCGACAGGCCGTTTGTGTAGGAAGACgcGTTCGCTATCCCAAGAATGGCCAAAgtttcgGTCTTCAGCtACTGTtTAGCGTAACATCCGCTGCTCTC
1781	1	FBgn0013972	Gycalpha99B	GCTGAACAGGATCGTAACATCGG	GCTGAACAGGATCGTAACAT	CTTCTGTGCATTTCGACAGGCCGTTTGTGTAGGAAGACgcGTTCGGCTGAACAGGATCGTAACATgtttcgGTCTTCAGCtACTGTtTAGCGTAACATCCGCTGCTCTC
1782	1	FBgn0013972	Gycalpha99B	CACGGCTGTAACGTCTTTGGTGG	CACGGCTGTAACGTCTTTGG	CTTCTGTGCATTTCGACAGGCCGTTTGTGTAGGAAGACgcGTTCGCACGGCTGTAACGTCTTTGGgtttcgGTCTTCAGCtACTGTtTAGCGTAACATCCGCTGCTCTC
1783	1	FBgn0013972	Gycalpha99B	GGCAATGACCGGGCGCTCCGAGG	GGCAATGACCGGGCGCTCCG	CTTCTGTGCATTTCGACAGGCCGTTTGTGTAGGAAGACgcGTTCGGGCAATGACCGGGCGCTCCGgtttcgGTCTTCAGCtACTGTtTAGCGTAACATCCGCTGCTCTC
1784	1	FBgn0013972	Gycalpha99B	CTTCACTAGCATCTGCTCGCGGG	CTTCACTAGCATCTGCTCGC	CTTCTGTGCATTTCGACAGGCCGTTTGTGTAGGAAGACgcGTTCGCTTCACTAGCATCTGCTCGCgtttcgGTCTTCAGCtACTGTtTAGCGTAACATCCGCTGCTCTC
1785	1	FBgn0013972	Gycalpha99B	ATACGTCTTGGCGTCAATGGAGG	ATACGTCTTGGCGTCAATGG	CTTCTGTGCATTTCGACAGGCCGTTTGTGTAGGAAGACgcGTTCGATACGTCTTGGCGTCAATGGgtttcgGTCTTCAGCtACTGTtTAGCGTAACATCCGCTGCTCTC
1786	1	FBgn0013972	Gycalpha99B	GCGCCGGCGCAGTCCATCCTGGG	GCGCCGGCGCAGTCCATCCT	CTTCTGTGCATTTCGACAGGCCGTTTGTGTAGGAAGACgcGTTCGGCGCCGGCGCAGTCCATCCTgtttcgGTCTTCAGCtACTGTtTAGCGTAACATCCGCTGCTCTC
1787	1	FBgn0013972	Gycalpha99B	GAGTCCGCACGCCTGAAGAAAGG	GAGTCCGCACGCCTGAAGAA	CTTCTGTGCATTTCGACAGGCCGTTTGTGTAGGAAGACgcGTTCGGAGTCCGCACGCCTGAAGAAgtttcgGTCTTCAGCtACTGTtTAGCGTAACATCCGCTGCTCTC
1788	1	FBgn0013972	Gycalpha99B	GGCCAGCGCCAGCGAGATTCTGG	GGCCAGCGCCAGCGAGATTC	CTTCTGTGCATTTCGACAGGCCGTTTGTGTAGGAAGACgcGTTCGGGCCAGCGCCAGCGAGATTCgtttcgGTCTTCAGCtACTGTtTAGCGTAACATCCGCTGCTCTC
1789	1	FBgn0013987	MAPk-Ak2	CCGTGGTTGCTGTAGAACGGCGG	CCGTGGTTGCTGTAGAACGG	CTTCTGTGCATTTCGACAGGCCGTTTGTGTAGGAAGACgcGTTCGCCGTGGTTGCTGTAGAACGGgtttcgGTCTTCAGCtACTGTtTAGCGTAACATCCGCTGCTCTC
1790	1	FBgn0013987	MAPk-Ak2	ATCCGCTGACCCGCCAATGCAGG	ATCCGCTGACCCGCCAATGC	CTTCTGTGCATTTCGACAGGCCGTTTGTGTAGGAAGACgcGTTCGATCCGCTGACCCGCCAATGCgtttcgGTCTTCAGCtACTGTtTAGCGTAACATCCGCTGCTCTC
1791	1	FBgn0013987	MAPk-Ak2	CACGGCCTAGCCATATCGCCCGG	CACGGCCTAGCCATATCGCC	CTTCTGTGCATTTCGACAGGCCGTTTGTGTAGGAAGACgcGTTCGCACGGCCTAGCCATATCGCCgtttcgGTCTTCAGCtACTGTtTAGCGTAACATCCGCTGCTCTC
1792	1	FBgn0013987	MAPk-Ak2	ATCGGGAAAGTCATACTGGCCGG	ATCGGGAAAGTCATACTGGC	CTTCTGTGCATTTCGACAGGCCGTTTGTGTAGGAAGACgcGTTCGATCGGGAAAGTCATACTGGCgtttcgGTCTTCAGCtACTGTtTAGCGTAACATCCGCTGCTCTC
1793	1	FBgn0013987	MAPk-Ak2	CACATTCGTCCACTCCGGATCGG	CACATTCGTCCACTCCGGAT	CTTCTGTGCATTTCGACAGGCCGTTTGTGTAGGAAGACgcGTTCGCACATTCGTCCACTCCGGATgtttcgGTCTTCAGCtACTGTtTAGCGTAACATCCGCTGCTCTC
1794	1	FBgn0013987	MAPk-Ak2	TTCTCCGGGCCCAGAACCTCAGG	TTCTCCGGGCCCAGAACCTC	CTTCTGTGCATTTCGACAGGCCGTTTGTGTAGGAAGACgcGTTCGTTCTCCGGGCCCAGAACCTCgtttcgGTCTTCAGCtACTGTtTAGCGTAACATCCGCTGCTCTC
1795	1	FBgn0013987	MAPk-Ak2	CGTGACCTCGAACACGGTTCTGG	CGTGACCTCGAACACGGTTC	CTTCTGTGCATTTCGACAGGCCGTTTGTGTAGGAAGACgcGTTCGCGTGACCTCGAACACGGTTCgtttcgGTCTTCAGCtACTGTtTAGCGTAACATCCGCTGCTCTC
1796	1	FBgn0013987	MAPk-Ak2	CCTTGAGGGCATAGTTCTGTTGG	CCTTGAGGGCATAGTTCTGT	CTTCTGTGCATTTCGACAGGCCGTTTGTGTAGGAAGACgcGTTCGCCTTGAGGGCATAGTTCTGTgtttcgGTCTTCAGCtACTGTtTAGCGTAACATCCGCTGCTCTC
1797	1	FBgn0013995	Calx	AAGGACTACGAGGGGGCCCGCGG	AAGGACTACGAGGGGGCCCG	CTTCTGTGCATTTCGACAGGCCGTTTGTGTAGGAAGACgcGTTCGAAGGACTACGAGGGGGCCCGgtttcgGTCTTCAGCtACTGTtTAGCGTAACATCCGCTGCTCTC
1798	1	FBgn0013995	Calx	ACTGCTTAGCTTCCCGCCGGGGG	ACTGCTTAGCTTCCCGCCGG	CTTCTGTGCATTTCGACAGGCCGTTTGTGTAGGAAGACgcGTTCGACTGCTTAGCTTCCCGCCGGgtttcgGTCTTCAGCtACTGTtTAGCGTAACATCCGCTGCTCTC
1799	1	FBgn0013995	Calx	TCGACTCTTCAATCCCTCCGAGG	TCGACTCTTCAATCCCTCCG	CTTCTGTGCATTTCGACAGGCCGTTTGTGTAGGAAGACgcGTTCGTCGACTCTTCAATCCCTCCGgtttcgGTCTTCAGCtACTGTtTAGCGTAACATCCGCTGCTCTC
1800	1	FBgn0013995	Calx	ATGCGCTACTCCGGCGCCCGCGG	ATGCGCTACTCCGGCGCCCG	CTTCTGTGCATTTCGACAGGCCGTTTGTGTAGGAAGACgcGTTCGATGCGCTACTCCGGCGCCCGgtttcgGTCTTCAGCtACTGTtTAGCGTAACATCCGCTGCTCTC
1801	1	FBgn0013995	Calx	CATCTCCACCTACGCCAGCGTGG	CATCTCCACCTACGCCAGCG	CTTCTGTGCATTTCGACAGGCCGTTTGTGTAGGAAGACgcGTTCGCATCTCCACCTACGCCAGCGgtttcgGTCTTCAGCtACTGTtTAGCGTAACATCCGCTGCTCTC
1802	1	FBgn0013995	Calx	GGCTGACCTGCCTTAGTCGCCGG	GGCTGACCTGCCTTAGTCGC	CTTCTGTGCATTTCGACAGGCCGTTTGTGTAGGAAGACgcGTTCGGGCTGACCTGCCTTAGTCGCgtttcgGTCTTCAGCtACTGTtTAGCGTAACATCCGCTGCTCTC
1803	1	FBgn0013995	Calx	TCTCGGGGGCACTCGATCCCAGG	TCTCGGGGGCACTCGATCCC	CTTCTGTGCATTTCGACAGGCCGTTTGTGTAGGAAGACgcGTTCGTCTCGGGGGCACTCGATCCCgtttcgGTCTTCAGCtACTGTtTAGCGTAACATCCGCTGCTCTC
1804	1	FBgn0013995	Calx	CTACTGATCTACCTGTTTGTGGG	CTACTGATCTACCTGTTTGT	CTTCTGTGCATTTCGACAGGCCGTTTGTGTAGGAAGACgcGTTCGCTACTGATCTACCTGTTTGTgtttcgGTCTTCAGCtACTGTtTAGCGTAACATCCGCTGCTCTC
1805	1	FBgn0014006	Ask1	AAACCACCGTTTATCGAGCTGGG	AAACCACCGTTTATCGAGCT	CTTCTGTGCATTTCGACAGGCCGTTTGTGTAGGAAGACgcGTTCGAAACCACCGTTTATCGAGCTgtttcgGTCTTCAGCtACTGTtTAGCGTAACATCCGCTGCTCTC
1806	1	FBgn0014006	Ask1	AGTACGCGGCTATGGCCCGGCGG	AGTACGCGGCTATGGCCCGG	CTTCTGTGCATTTCGACAGGCCGTTTGTGTAGGAAGACgcGTTCGAGTACGCGGCTATGGCCCGGgtttcgGTCTTCAGCtACTGTtTAGCGTAACATCCGCTGCTCTC
1807	1	FBgn0014006	Ask1	GGCCCGCATCAACCCGATGACGG	GGCCCGCATCAACCCGATGA	CTTCTGTGCATTTCGACAGGCCGTTTGTGTAGGAAGACgcGTTCGGGCCCGCATCAACCCGATGAgtttcgGTCTTCAGCtACTGTtTAGCGTAACATCCGCTGCTCTC
1808	1	FBgn0014006	Ask1	CAGGTTGTGTTGTAGCTCAGCGG	CAGGTTGTGTTGTAGCTCAG	CTTCTGTGCATTTCGACAGGCCGTTTGTGTAGGAAGACgcGTTCGCAGGTTGTGTTGTAGCTCAGgtttcgGTCTTCAGCtACTGTtTAGCGTAACATCCGCTGCTCTC
1809	1	FBgn0014006	Ask1	GATTTGGAGGTTCTAATCCGAGG	GATTTGGAGGTTCTAATCCG	CTTCTGTGCATTTCGACAGGCCGTTTGTGTAGGAAGACgcGTTCGGATTTGGAGGTTCTAATCCGgtttcgGTCTTCAGCtACTGTtTAGCGTAACATCCGCTGCTCTC
1810	1	FBgn0014006	Ask1	TACGCCCACAACGCCGGAATTGG	TACGCCCACAACGCCGGAAT	CTTCTGTGCATTTCGACAGGCCGTTTGTGTAGGAAGACgcGTTCGTACGCCCACAACGCCGGAATgtttcgGTCTTCAGCtACTGTtTAGCGTAACATCCGCTGCTCTC
1811	1	FBgn0014006	Ask1	TGGTATCTGAAGTCGACCATCGG	TGGTATCTGAAGTCGACCAT	CTTCTGTGCATTTCGACAGGCCGTTTGTGTAGGAAGACgcGTTCGTGGTATCTGAAGTCGACCATgtttcgGTCTTCAGCtACTGTtTAGCGTAACATCCGCTGCTCTC
1812	1	FBgn0014006	Ask1	GGTTCAGGGCGAAGGCGTACAGG	GGTTCAGGGCGAAGGCGTAC	CTTCTGTGCATTTCGACAGGCCGTTTGTGTAGGAAGACgcGTTCGGGTTCAGGGCGAAGGCGTACgtttcgGTCTTCAGCtACTGTtTAGCGTAACATCCGCTGCTCTC
1813	1	FBgn0014007	Ptp69D	TGATGTAGTCCGTAGTTTGCAGG	TGATGTAGTCCGTAGTTTGC	CTTCTGTGCATTTCGACAGGCCGTTTGTGTAGGAAGACgcGTTCGTGATGTAGTCCGTAGTTTGCgtttcgGTCTTCAGCtACTGTtTAGCGTAACATCCGCTGCTCTC
1814	1	FBgn0014007	Ptp69D	TCCGTCTACTCCCTGCAAAGGGG	TCCGTCTACTCCCTGCAAAG	CTTCTGTGCATTTCGACAGGCCGTTTGTGTAGGAAGACgcGTTCGTCCGTCTACTCCCTGCAAAGgtttcgGTCTTCAGCtACTGTtTAGCGTAACATCCGCTGCTCTC
1815	1	FBgn0014007	Ptp69D	ATACCACTACCTAACGTGGAAGG	ATACCACTACCTAACGTGGA	CTTCTGTGCATTTCGACAGGCCGTTTGTGTAGGAAGACgcGTTCGATACCACTACCTAACGTGGAgtttcgGTCTTCAGCtACTGTtTAGCGTAACATCCGCTGCTCTC
1816	1	FBgn0014007	Ptp69D	TGGTGATTCCCTGGGGATACTGG	TGGTGATTCCCTGGGGATAC	CTTCTGTGCATTTCGACAGGCCGTTTGTGTAGGAAGACgcGTTCGTGGTGATTCCCTGGGGATACgtttcgGTCTTCAGCtACTGTtTAGCGTAACATCCGCTGCTCTC
1817	1	FBgn0014007	Ptp69D	CTAAATTGGACCGTTAACGACGG	CTAAATTGGACCGTTAACGA	CTTCTGTGCATTTCGACAGGCCGTTTGTGTAGGAAGACgcGTTCGCTAAATTGGACCGTTAACGAgtttcgGTCTTCAGCtACTGTtTAGCGTAACATCCGCTGCTCTC
1818	1	FBgn0014007	Ptp69D	AAAGAAGTTTATCTGTGCACAGG	AAAGAAGTTTATCTGTGCAC	CTTCTGTGCATTTCGACAGGCCGTTTGTGTAGGAAGACgcGTTCGAAAGAAGTTTATCTGTGCACgtttcgGTCTTCAGCtACTGTtTAGCGTAACATCCGCTGCTCTC
1819	1	FBgn0014007	Ptp69D	GTAGTAGTCCATATTGTTCAAGG	GTAGTAGTCCATATTGTTCA	CTTCTGTGCATTTCGACAGGCCGTTTGTGTAGGAAGACgcGTTCGGTAGTAGTCCATATTGTTCAgtttcgGTCTTCAGCtACTGTtTAGCGTAACATCCGCTGCTCTC
1820	1	FBgn0014007	Ptp69D	CTAAGCATTGGGGTCAAGGCTGG	CTAAGCATTGGGGTCAAGGC	CTTCTGTGCATTTCGACAGGCCGTTTGTGTAGGAAGACgcGTTCGCTAAGCATTGGGGTCAAGGCgtttcgGTCTTCAGCtACTGTtTAGCGTAACATCCGCTGCTCTC
1821	1	FBgn0014011	Rac2	TATACGACCAACGCCTTCCCCGG	TATACGACCAACGCCTTCCC	CTTCTGTGCATTTCGACAGGCCGTTTGTGTAGGAAGACgcGTTCGTATACGACCAACGCCTTCCCgtttcgGTCTTCAGCtACTGTtTAGCGTAACATCCGCTGCTCTC
1822	1	FBgn0014011	Rac2	TTGGTGCCGACCAGGATTATCGG	TTGGTGCCGACCAGGATTAT	CTTCTGTGCATTTCGACAGGCCGTTTGTGTAGGAAGACgcGTTCGTTGGTGCCGACCAGGATTATgtttcgGTCTTCAGCtACTGTtTAGCGTAACATCCGCTGCTCTC
1823	1	FBgn0014011	Rac2	CTTTCTCATCTGTTTCTCACTGG	CTTTCTCATCTGTTTCTCAC	CTTCTGTGCATTTCGACAGGCCGTTTGTGTAGGAAGACgcGTTCGCTTTCTCATCTGTTTCTCACgtttcgGTCTTCAGCtACTGTtTAGCGTAACATCCGCTGCTCTC
1824	1	FBgn0014011	Rac2	CATCGCCAGTCCTTGGGGATAGG	CATCGCCAGTCCTTGGGGAT	CTTCTGTGCATTTCGACAGGCCGTTTGTGTAGGAAGACgcGTTCGCATCGCCAGTCCTTGGGGATgtttcgGTCTTCAGCtACTGTtTAGCGTAACATCCGCTGCTCTC
1825	1	FBgn0014011	Rac2	ATCGTCGCGCAGATCCAGTTTGG	ATCGTCGCGCAGATCCAGTT	CTTCTGTGCATTTCGACAGGCCGTTTGTGTAGGAAGACgcGTTCGATCGTCGCGCAGATCCAGTTgtttcgGTCTTCAGCtACTGTtTAGCGTAACATCCGCTGCTCTC
1826	1	FBgn0014011	Rac2	CGTATAGCTGATCAGCAGACAGG	CGTATAGCTGATCAGCAGAC	CTTCTGTGCATTTCGACAGGCCGTTTGTGTAGGAAGACgcGTTCGCGTATAGCTGATCAGCAGACgtttcgGTCTTCAGCtACTGTtTAGCGTAACATCCGCTGCTCTC
1827	1	FBgn0014011	Rac2	CACGGTGTTCGACAACTATTCGG	CACGGTGTTCGACAACTATT	CTTCTGTGCATTTCGACAGGCCGTTTGTGTAGGAAGACgcGTTCGCACGGTGTTCGACAACTATTgtttcgGTCTTCAGCtACTGTtTAGCGTAACATCCGCTGCTCTC
1828	1	FBgn0014011	Rac2	GTTGTGGGCGACGGAGCGGTGGG	GTTGTGGGCGACGGAGCGGT	CTTCTGTGCATTTCGACAGGCCGTTTGTGTAGGAAGACgcGTTCGGTTGTGGGCGACGGAGCGGTgtttcgGTCTTCAGCtACTGTtTAGCGTAACATCCGCTGCTCTC
1829	1	FBgn0014018	Rel	CATCGTCGTTCGTTAGCGAGAGG	CATCGTCGTTCGTTAGCGAG	CTTCTGTGCATTTCGACAGGCCGTTTGTGTAGGAAGACgcGTTCGCATCGTCGTTCGTTAGCGAGgtttcgGTCTTCAGCtACTGTtTAGCGTAACATCCGCTGCTCTC
1830	1	FBgn0014018	Rel	AAGATCTGCCAGTTAGACATGGG	AAGATCTGCCAGTTAGACAT	CTTCTGTGCATTTCGACAGGCCGTTTGTGTAGGAAGACgcGTTCGAAGATCTGCCAGTTAGACATgtttcgGTCTTCAGCtACTGTtTAGCGTAACATCCGCTGCTCTC
1831	1	FBgn0014018	Rel	ATCGTACTTGTTCTGTCGAATGG	ATCGTACTTGTTCTGTCGAA	CTTCTGTGCATTTCGACAGGCCGTTTGTGTAGGAAGACgcGTTCGATCGTACTTGTTCTGTCGAAgtttcgGTCTTCAGCtACTGTtTAGCGTAACATCCGCTGCTCTC
1832	1	FBgn0014018	Rel	CACTACATACGACCTTTGCTGGG	CACTACATACGACCTTTGCT	CTTCTGTGCATTTCGACAGGCCGTTTGTGTAGGAAGACgcGTTCGCACTACATACGACCTTTGCTgtttcgGTCTTCAGCtACTGTtTAGCGTAACATCCGCTGCTCTC
1833	1	FBgn0014018	Rel	ACGATGGACCCGCCGTCATCCGG	ACGATGGACCCGCCGTCATC	CTTCTGTGCATTTCGACAGGCCGTTTGTGTAGGAAGACgcGTTCGACGATGGACCCGCCGTCATCgtttcgGTCTTCAGCtACTGTtTAGCGTAACATCCGCTGCTCTC
1834	1	FBgn0014018	Rel	GACGCCCAAAACCTTCCCGGAGG	GACGCCCAAAACCTTCCCGG	CTTCTGTGCATTTCGACAGGCCGTTTGTGTAGGAAGACgcGTTCGGACGCCCAAAACCTTCCCGGgtttcgGTCTTCAGCtACTGTtTAGCGTAACATCCGCTGCTCTC
1835	1	FBgn0014018	Rel	GTGGGCTGTCCAAGTTAGTTTGG	GTGGGCTGTCCAAGTTAGTT	CTTCTGTGCATTTCGACAGGCCGTTTGTGTAGGAAGACgcGTTCGGTGGGCTGTCCAAGTTAGTTgtttcgGTCTTCAGCtACTGTtTAGCGTAACATCCGCTGCTCTC
1836	1	FBgn0014018	Rel	CGGAGGCGTCTGGCACACAATGG	CGGAGGCGTCTGGCACACAA	CTTCTGTGCATTTCGACAGGCCGTTTGTGTAGGAAGACgcGTTCGCGGAGGCGTCTGGCACACAAgtttcgGTCTTCAGCtACTGTtTAGCGTAACATCCGCTGCTCTC
1837	1	FBgn0014028	SdhB	GCATCAGCACGGCGGGGCCCAGG	GCATCAGCACGGCGGGGCCC	CTTCTGTGCATTTCGACAGGCCGTTTGTGTAGGAAGACgcGTTCGGCATCAGCACGGCGGGGCCCgtttcgGTCTTCAGCtACTGTtTAGCGTAACATCCGCTGCTCTC
1838	1	FBgn0014028	SdhB	AGCGATCCTCGACGGACTGCAGG	AGCGATCCTCGACGGACTGC	CTTCTGTGCATTTCGACAGGCCGTTTGTGTAGGAAGACgcGTTCGAGCGATCCTCGACGGACTGCgtttcgGTCTTCAGCtACTGTtTAGCGTAACATCCGCTGCTCTC
1839	1	FBgn0014028	SdhB	CGAGATCTACCGCTGGAACCCGG	CGAGATCTACCGCTGGAACC	CTTCTGTGCATTTCGACAGGCCGTTTGTGTAGGAAGACgcGTTCGCGAGATCTACCGCTGGAACCgtttcgGTCTTCAGCtACTGTtTAGCGTAACATCCGCTGCTCTC
1840	1	FBgn0014028	SdhB	AGACAGATCCTGAGCCGCGTGGG	AGACAGATCCTGAGCCGCGT	CTTCTGTGCATTTCGACAGGCCGTTTGTGTAGGAAGACgcGTTCGAGACAGATCCTGAGCCGCGTgtttcgGTCTTCAGCtACTGTtTAGCGTAACATCCGCTGCTCTC
1841	1	FBgn0014028	SdhB	GAGGTGGACCTGCGCGAGTGCGG	GAGGTGGACCTGCGCGAGTG	CTTCTGTGCATTTCGACAGGCCGTTTGTGTAGGAAGACgcGTTCGGAGGTGGACCTGCGCGAGTGgtttcgGTCTTCAGCtACTGTtTAGCGTAACATCCGCTGCTCTC
1842	1	FBgn0014028	SdhB	CAGATGCGCGCCATCAGCAATGG	CAGATGCGCGCCATCAGCAA	CTTCTGTGCATTTCGACAGGCCGTTTGTGTAGGAAGACgcGTTCGCAGATGCGCGCCATCAGCAAgtttcgGTCTTCAGCtACTGTtTAGCGTAACATCCGCTGCTCTC
1843	1	FBgn0014028	SdhB	GGTCGCGCACCACGTACATATGG	GGTCGCGCACCACGTACATA	CTTCTGTGCATTTCGACAGGCCGTTTGTGTAGGAAGACgcGTTCGGGTCGCGCACCACGTACATAgtttcgGTCTTCAGCtACTGTtTAGCGTAACATCCGCTGCTCTC
1844	1	FBgn0014028	SdhB	TCAGCGCGTCCAGCACCATGGGG	TCAGCGCGTCCAGCACCATG	CTTCTGTGCATTTCGACAGGCCGTTTGTGTAGGAAGACgcGTTCGTCAGCGCGTCCAGCACCATGgtttcgGTCTTCAGCtACTGTtTAGCGTAACATCCGCTGCTCTC
1845	1	FBgn0014031	Spat	AAGCCACCGTATCGACGATGAGG	AAGCCACCGTATCGACGATG	CTTCTGTGCATTTCGACAGGCCGTTTGTGTAGGAAGACgcGTTCGAAGCCACCGTATCGACGATGgtttcgGTCTTCAGCtACTGTtTAGCGTAACATCCGCTGCTCTC
1846	1	FBgn0014031	Spat	GAAGTAGTAAACCTTCGGCTTGG	GAAGTAGTAAACCTTCGGCT	CTTCTGTGCATTTCGACAGGCCGTTTGTGTAGGAAGACgcGTTCGGAAGTAGTAAACCTTCGGCTgtttcgGTCTTCAGCtACTGTtTAGCGTAACATCCGCTGCTCTC
1847	1	FBgn0014031	Spat	ATGGTGTGGTGGTAGATGCGGGG	ATGGTGTGGTGGTAGATGCG	CTTCTGTGCATTTCGACAGGCCGTTTGTGTAGGAAGACgcGTTCGATGGTGTGGTGGTAGATGCGgtttcgGTCTTCAGCtACTGTtTAGCGTAACATCCGCTGCTCTC
1848	1	FBgn0014031	Spat	CGGCGCCGGCCACTCGGGCATGG	CGGCGCCGGCCACTCGGGCA	CTTCTGTGCATTTCGACAGGCCGTTTGTGTAGGAAGACgcGTTCGCGGCGCCGGCCACTCGGGCAgtttcgGTCTTCAGCtACTGTtTAGCGTAACATCCGCTGCTCTC
1849	1	FBgn0014031	Spat	CACGGGCGTCTGGGGTCATCGGG	CACGGGCGTCTGGGGTCATC	CTTCTGTGCATTTCGACAGGCCGTTTGTGTAGGAAGACgcGTTCGCACGGGCGTCTGGGGTCATCgtttcgGTCTTCAGCtACTGTtTAGCGTAACATCCGCTGCTCTC
1850	1	FBgn0014031	Spat	GAACTTCGGCACCATAGCGACGG	GAACTTCGGCACCATAGCGA	CTTCTGTGCATTTCGACAGGCCGTTTGTGTAGGAAGACgcGTTCGGAACTTCGGCACCATAGCGAgtttcgGTCTTCAGCtACTGTtTAGCGTAACATCCGCTGCTCTC
1851	1	FBgn0014031	Spat	ACCCAACACCGGATTGCTCATGG	ACCCAACACCGGATTGCTCA	CTTCTGTGCATTTCGACAGGCCGTTTGTGTAGGAAGACgcGTTCGACCCAACACCGGATTGCTCAgtttcgGTCTTCAGCtACTGTtTAGCGTAACATCCGCTGCTCTC
1852	1	FBgn0014031	Spat	GGGCCCCATCAACGTCTTGCTGG	GGGCCCCATCAACGTCTTGC	CTTCTGTGCATTTCGACAGGCCGTTTGTGTAGGAAGACgcGTTCGGGGCCCCATCAACGTCTTGCgtttcgGTCTTCAGCtACTGTtTAGCGTAACATCCGCTGCTCTC
1853	1	FBgn0014073	Tie	AGTGGGTCGCGGGTGTACAGTGG	AGTGGGTCGCGGGTGTACAG	CTTCTGTGCATTTCGACAGGCCGTTTGTGTAGGAAGACgcGTTCGAGTGGGTCGCGGGTGTACAGgtttcgGTCTTCAGCtACTGTtTAGCGTAACATCCGCTGCTCTC
1854	1	FBgn0014073	Tie	CCCGAGGGCCTATAAGTAGTGGG	CCCGAGGGCCTATAAGTAGT	CTTCTGTGCATTTCGACAGGCCGTTTGTGTAGGAAGACgcGTTCGCCCGAGGGCCTATAAGTAGTgtttcgGTCTTCAGCtACTGTtTAGCGTAACATCCGCTGCTCTC
1855	1	FBgn0014073	Tie	TGGTGCAATCGAGGGTCGATTGG	TGGTGCAATCGAGGGTCGAT	CTTCTGTGCATTTCGACAGGCCGTTTGTGTAGGAAGACgcGTTCGTGGTGCAATCGAGGGTCGATgtttcgGTCTTCAGCtACTGTtTAGCGTAACATCCGCTGCTCTC
1856	1	FBgn0014073	Tie	CACACCGATCTGGGATCACTGGG	CACACCGATCTGGGATCACT	CTTCTGTGCATTTCGACAGGCCGTTTGTGTAGGAAGACgcGTTCGCACACCGATCTGGGATCACTgtttcgGTCTTCAGCtACTGTtTAGCGTAACATCCGCTGCTCTC
1857	1	FBgn0014073	Tie	CTTAGTACGGTGATGATCAGTGG	CTTAGTACGGTGATGATCAG	CTTCTGTGCATTTCGACAGGCCGTTTGTGTAGGAAGACgcGTTCGCTTAGTACGGTGATGATCAGgtttcgGTCTTCAGCtACTGTtTAGCGTAACATCCGCTGCTCTC
1858	1	FBgn0014073	Tie	TTTATCTCTCGGGTTAAAGCTGG	TTTATCTCTCGGGTTAAAGC	CTTCTGTGCATTTCGACAGGCCGTTTGTGTAGGAAGACgcGTTCGTTTATCTCTCGGGTTAAAGCgtttcgGTCTTCAGCtACTGTtTAGCGTAACATCCGCTGCTCTC
1859	1	FBgn0014073	Tie	CCGCTGAGATGCCTGTGACATGG	CCGCTGAGATGCCTGTGACA	CTTCTGTGCATTTCGACAGGCCGTTTGTGTAGGAAGACgcGTTCGCCGCTGAGATGCCTGTGACAgtttcgGTCTTCAGCtACTGTtTAGCGTAACATCCGCTGCTCTC
1860	1	FBgn0014073	Tie	TAGAGAATGATGGCAGCTAGTGG	TAGAGAATGATGGCAGCTAG	CTTCTGTGCATTTCGACAGGCCGTTTGTGTAGGAAGACgcGTTCGTAGAGAATGATGGCAGCTAGgtttcgGTCTTCAGCtACTGTtTAGCGTAACATCCGCTGCTCTC
1861	1	FBgn0014417	CG13397	AATAGCGTCTATTCCTTCCGTGG	AATAGCGTCTATTCCTTCCG	CTTCTGTGCATTTCGACAGGCCGTTTGTGTAGGAAGACgcGTTCGAATAGCGTCTATTCCTTCCGgtttcgGTCTTCAGCtACTGTtTAGCGTAACATCCGCTGCTCTC
1862	1	FBgn0014417	CG13397	CAGAGCCATCATACCGCTAGAGG	CAGAGCCATCATACCGCTAG	CTTCTGTGCATTTCGACAGGCCGTTTGTGTAGGAAGACgcGTTCGCAGAGCCATCATACCGCTAGgtttcgGTCTTCAGCtACTGTtTAGCGTAACATCCGCTGCTCTC
1863	1	FBgn0014417	CG13397	TCTGACTATTGCGCCGGTCCAGG	TCTGACTATTGCGCCGGTCC	CTTCTGTGCATTTCGACAGGCCGTTTGTGTAGGAAGACgcGTTCGTCTGACTATTGCGCCGGTCCgtttcgGTCTTCAGCtACTGTtTAGCGTAACATCCGCTGCTCTC
1864	1	FBgn0014417	CG13397	GTGATGGAGGGCCTTGCACACGG	GTGATGGAGGGCCTTGCACA	CTTCTGTGCATTTCGACAGGCCGTTTGTGTAGGAAGACgcGTTCGGTGATGGAGGGCCTTGCACAgtttcgGTCTTCAGCtACTGTtTAGCGTAACATCCGCTGCTCTC
1865	1	FBgn0014417	CG13397	TTCCCCGATCGATACTGCTGCGG	TTCCCCGATCGATACTGCTG	CTTCTGTGCATTTCGACAGGCCGTTTGTGTAGGAAGACgcGTTCGTTCCCCGATCGATACTGCTGgtttcgGTCTTCAGCtACTGTtTAGCGTAACATCCGCTGCTCTC
1866	1	FBgn0014417	CG13397	CTTAACTGGGATGCGGCTTCAGG	CTTAACTGGGATGCGGCTTC	CTTCTGTGCATTTCGACAGGCCGTTTGTGTAGGAAGACgcGTTCGCTTAACTGGGATGCGGCTTCgtttcgGTCTTCAGCtACTGTtTAGCGTAACATCCGCTGCTCTC
1867	1	FBgn0014417	CG13397	TGATGGCCGGATTCTGCTGATGG	TGATGGCCGGATTCTGCTGA	CTTCTGTGCATTTCGACAGGCCGTTTGTGTAGGAAGACgcGTTCGTGATGGCCGGATTCTGCTGAgtttcgGTCTTCAGCtACTGTtTAGCGTAACATCCGCTGCTCTC
1868	1	FBgn0014417	CG13397	TTGGACTCGATGGTCACATTGGG	TTGGACTCGATGGTCACATT	CTTCTGTGCATTTCGACAGGCCGTTTGTGTAGGAAGACgcGTTCGTTGGACTCGATGGTCACATTgtttcgGTCTTCAGCtACTGTtTAGCGTAACATCCGCTGCTCTC
1869	1	FBgn0014903	CG14630	TGCCTCAAGCCAAACTCTCAGGG	TGCCTCAAGCCAAACTCTCA	CTTCTGTGCATTTCGACAGGCCGTTTGTGTAGGAAGACgcGTTCGTGCCTCAAGCCAAACTCTCAgtttcgGTCTTCAGCtACTGTtTAGCGTAACATCCGCTGCTCTC
1870	1	FBgn0014903	CG14630	TAGGGCATGTCGGTATGAAGCGG	TAGGGCATGTCGGTATGAAG	CTTCTGTGCATTTCGACAGGCCGTTTGTGTAGGAAGACgcGTTCGTAGGGCATGTCGGTATGAAGgtttcgGTCTTCAGCtACTGTtTAGCGTAACATCCGCTGCTCTC
1871	1	FBgn0014903	CG14630	CCTTTGACTCCGACTGGACGAGG	CCTTTGACTCCGACTGGACG	CTTCTGTGCATTTCGACAGGCCGTTTGTGTAGGAAGACgcGTTCGCCTTTGACTCCGACTGGACGgtttcgGTCTTCAGCtACTGTtTAGCGTAACATCCGCTGCTCTC
1872	1	FBgn0014903	CG14630	GCTGACAGATGGCTTCAACGTGG	GCTGACAGATGGCTTCAACG	CTTCTGTGCATTTCGACAGGCCGTTTGTGTAGGAAGACgcGTTCGGCTGACAGATGGCTTCAACGgtttcgGTCTTCAGCtACTGTtTAGCGTAACATCCGCTGCTCTC
1873	1	FBgn0014903	CG14630	CCTGGACTTCTACATAGTCGGGG	CCTGGACTTCTACATAGTCG	CTTCTGTGCATTTCGACAGGCCGTTTGTGTAGGAAGACgcGTTCGCCTGGACTTCTACATAGTCGgtttcgGTCTTCAGCtACTGTtTAGCGTAACATCCGCTGCTCTC
1874	1	FBgn0014903	CG14630	TCAAGTCGGTGCCCGTTAACTGG	TCAAGTCGGTGCCCGTTAAC	CTTCTGTGCATTTCGACAGGCCGTTTGTGTAGGAAGACgcGTTCGTCAAGTCGGTGCCCGTTAACgtttcgGTCTTCAGCtACTGTtTAGCGTAACATCCGCTGCTCTC
1875	1	FBgn0014903	CG14630	GCTCTCCAGAGACTGTGGAAGGG	GCTCTCCAGAGACTGTGGAA	CTTCTGTGCATTTCGACAGGCCGTTTGTGTAGGAAGACgcGTTCGGCTCTCCAGAGACTGTGGAAgtttcgGTCTTCAGCtACTGTtTAGCGTAACATCCGCTGCTCTC
1876	1	FBgn0014903	CG14630	CAAGCCACCCGCTCAACTCTGGG	CAAGCCACCCGCTCAACTCT	CTTCTGTGCATTTCGACAGGCCGTTTGTGTAGGAAGACgcGTTCGCAAGCCACCCGCTCAACTCTgtttcgGTCTTCAGCtACTGTtTAGCGTAACATCCGCTGCTCTC
1877	1	FBgn0014930	CG2846	TAATGGACCCGTGCACAAGATGG	TAATGGACCCGTGCACAAGA	CTTCTGTGCATTTCGACAGGCCGTTTGTGTAGGAAGACgcGTTCGTAATGGACCCGTGCACAAGAgtttcgGTCTTCAGCtACTGTtTAGCGTAACATCCGCTGCTCTC
1878	1	FBgn0014930	CG2846	CACTGGCGCGTACTACGGTTGGG	CACTGGCGCGTACTACGGTT	CTTCTGTGCATTTCGACAGGCCGTTTGTGTAGGAAGACgcGTTCGCACTGGCGCGTACTACGGTTgtttcgGTCTTCAGCtACTGTtTAGCGTAACATCCGCTGCTCTC
1879	1	FBgn0014930	CG2846	CATTGTAGGCTACCTGCGACCGG	CATTGTAGGCTACCTGCGAC	CTTCTGTGCATTTCGACAGGCCGTTTGTGTAGGAAGACgcGTTCGCATTGTAGGCTACCTGCGACgtttcgGTCTTCAGCtACTGTtTAGCGTAACATCCGCTGCTCTC
1880	1	FBgn0014930	CG2846	TCTTGAGTGTCTGGCCGTAAAGG	TCTTGAGTGTCTGGCCGTAA	CTTCTGTGCATTTCGACAGGCCGTTTGTGTAGGAAGACgcGTTCGTCTTGAGTGTCTGGCCGTAAgtttcgGTCTTCAGCtACTGTtTAGCGTAACATCCGCTGCTCTC
1881	1	FBgn0014930	CG2846	CGCTGGGGGCGAGATTGTTCGGG	CGCTGGGGGCGAGATTGTTC	CTTCTGTGCATTTCGACAGGCCGTTTGTGTAGGAAGACgcGTTCGCGCTGGGGGCGAGATTGTTCgtttcgGTCTTCAGCtACTGTtTAGCGTAACATCCGCTGCTCTC
1882	1	FBgn0014930	CG2846	AGGGAGTCGAAACTGCGCTCCGG	AGGGAGTCGAAACTGCGCTC	CTTCTGTGCATTTCGACAGGCCGTTTGTGTAGGAAGACgcGTTCGAGGGAGTCGAAACTGCGCTCgtttcgGTCTTCAGCtACTGTtTAGCGTAACATCCGCTGCTCTC
1883	1	FBgn0014930	CG2846	GGTTGGGCAAACGTGGATAATGG	GGTTGGGCAAACGTGGATAA	CTTCTGTGCATTTCGACAGGCCGTTTGTGTAGGAAGACgcGTTCGGGTTGGGCAAACGTGGATAAgtttcgGTCTTCAGCtACTGTtTAGCGTAACATCCGCTGCTCTC
1884	1	FBgn0014930	CG2846	GGCGGCAATCAGTGACTCCAGGG	GGCGGCAATCAGTGACTCCA	CTTCTGTGCATTTCGACAGGCCGTTTGTGTAGGAAGACgcGTTCGGGCGGCAATCAGTGACTCCAgtttcgGTCTTCAGCtACTGTtTAGCGTAACATCCGCTGCTCTC
1885	1	FBgn0015024	CkIalpha	CGCGGCGTACTGCCATGGCAAGG	CGCGGCGTACTGCCATGGCA	CTTCTGTGCATTTCGACAGGCCGTTTGTGTAGGAAGACgcGTTCGCGCGGCGTACTGCCATGGCAgtttcgGTCTTCAGCtACTGTtTAGCGTAACATCCGCTGCTCTC
1886	1	FBgn0015024	CkIalpha	TGCCACCGACGATTATCTCGGGG	TGCCACCGACGATTATCTCG	CTTCTGTGCATTTCGACAGGCCGTTTGTGTAGGAAGACgcGTTCGTGCCACCGACGATTATCTCGgtttcgGTCTTCAGCtACTGTtTAGCGTAACATCCGCTGCTCTC
1887	1	FBgn0015024	CkIalpha	CGACCAGATGATCGGACGCTTGG	CGACCAGATGATCGGACGCT	CTTCTGTGCATTTCGACAGGCCGTTTGTGTAGGAAGACgcGTTCGCGACCAGATGATCGGACGCTgtttcgGTCTTCAGCtACTGTtTAGCGTAACATCCGCTGCTCTC
1888	1	FBgn0015024	CkIalpha	GGCATTGATCGAGGCATAGCGGG	GGCATTGATCGAGGCATAGC	CTTCTGTGCATTTCGACAGGCCGTTTGTGTAGGAAGACgcGTTCGGGCATTGATCGAGGCATAGCgtttcgGTCTTCAGCtACTGTtTAGCGTAACATCCGCTGCTCTC
1889	1	FBgn0015024	CkIalpha	TGCCATGGTGACGTATACGAGGG	TGCCATGGTGACGTATACGA	CTTCTGTGCATTTCGACAGGCCGTTTGTGTAGGAAGACgcGTTCGTGCCATGGTGACGTATACGAgtttcgGTCTTCAGCtACTGTtTAGCGTAACATCCGCTGCTCTC
1890	1	FBgn0015024	CkIalpha	ACAGCTGCGGATGGCGGGCGTGG	ACAGCTGCGGATGGCGGGCG	CTTCTGTGCATTTCGACAGGCCGTTTGTGTAGGAAGACgcGTTCGACAGCTGCGGATGGCGGGCGgtttcgGTCTTCAGCtACTGTtTAGCGTAACATCCGCTGCTCTC
1891	1	FBgn0015024	CkIalpha	GTATTTCTGCTGCTTGGTGTTGG	GTATTTCTGCTGCTTGGTGT	CTTCTGTGCATTTCGACAGGCCGTTTGTGTAGGAAGACgcGTTCGGTATTTCTGCTGCTTGGTGTgtttcgGTCTTCAGCtACTGTtTAGCGTAACATCCGCTGCTCTC
1892	1	FBgn0015024	CkIalpha	CTGTACCGCATTCTGAGCGGCGG	CTGTACCGCATTCTGAGCGG	CTTCTGTGCATTTCGACAGGCCGTTTGTGTAGGAAGACgcGTTCGCTGTACCGCATTCTGAGCGGgtttcgGTCTTCAGCtACTGTtTAGCGTAACATCCGCTGCTCTC
1893	1	FBgn0015271	Orc5	AACGCTCTGATCTTCTATGGCGG	AACGCTCTGATCTTCTATGG	CTTCTGTGCATTTCGACAGGCCGTTTGTGTAGGAAGACgcGTTCGAACGCTCTGATCTTCTATGGgtttcgGTCTTCAGCtACTGTtTAGCGTAACATCCGCTGCTCTC
1894	1	FBgn0015271	Orc5	CTGATCCTCCACGCGTGTAGCGG	CTGATCCTCCACGCGTGTAG	CTTCTGTGCATTTCGACAGGCCGTTTGTGTAGGAAGACgcGTTCGCTGATCCTCCACGCGTGTAGgtttcgGTCTTCAGCtACTGTtTAGCGTAACATCCGCTGCTCTC
1895	1	FBgn0015271	Orc5	GTATGTGGACAGACACTTCCTGG	GTATGTGGACAGACACTTCC	CTTCTGTGCATTTCGACAGGCCGTTTGTGTAGGAAGACgcGTTCGGTATGTGGACAGACACTTCCgtttcgGTCTTCAGCtACTGTtTAGCGTAACATCCGCTGCTCTC
1896	1	FBgn0015271	Orc5	CTACACCACCAAGATAATGCTGG	CTACACCACCAAGATAATGC	CTTCTGTGCATTTCGACAGGCCGTTTGTGTAGGAAGACgcGTTCGCTACACCACCAAGATAATGCgtttcgGTCTTCAGCtACTGTtTAGCGTAACATCCGCTGCTCTC
1897	1	FBgn0015271	Orc5	CTATTCGGACACAGTGGAACCGG	CTATTCGGACACAGTGGAAC	CTTCTGTGCATTTCGACAGGCCGTTTGTGTAGGAAGACgcGTTCGCTATTCGGACACAGTGGAACgtttcgGTCTTCAGCtACTGTtTAGCGTAACATCCGCTGCTCTC
1898	1	FBgn0015271	Orc5	CAGCCTTTCCGCGTTATCCACGG	CAGCCTTTCCGCGTTATCCA	CTTCTGTGCATTTCGACAGGCCGTTTGTGTAGGAAGACgcGTTCGCAGCCTTTCCGCGTTATCCAgtttcgGTCTTCAGCtACTGTtTAGCGTAACATCCGCTGCTCTC
1899	1	FBgn0015271	Orc5	GAGTACAGGCTCCAAGTATGTGG	GAGTACAGGCTCCAAGTATG	CTTCTGTGCATTTCGACAGGCCGTTTGTGTAGGAAGACgcGTTCGGAGTACAGGCTCCAAGTATGgtttcgGTCTTCAGCtACTGTtTAGCGTAACATCCGCTGCTCTC
1900	1	FBgn0015271	Orc5	GAGCTCTGGAACATCGCGACAGG	GAGCTCTGGAACATCGCGAC	CTTCTGTGCATTTCGACAGGCCGTTTGTGTAGGAAGACgcGTTCGGAGCTCTGGAACATCGCGACgtttcgGTCTTCAGCtACTGTtTAGCGTAACATCCGCTGCTCTC
1901	1	FBgn0015277	Pi3K59F	TCGTGCAAGCGCGCTGGATCAGG	TCGTGCAAGCGCGCTGGATC	CTTCTGTGCATTTCGACAGGCCGTTTGTGTAGGAAGACgcGTTCGTCGTGCAAGCGCGCTGGATCgtttcgGTCTTCAGCtACTGTtTAGCGTAACATCCGCTGCTCTC
1902	1	FBgn0015277	Pi3K59F	GGCCAGACCACGGTCATTGGAGG	GGCCAGACCACGGTCATTGG	CTTCTGTGCATTTCGACAGGCCGTTTGTGTAGGAAGACgcGTTCGGGCCAGACCACGGTCATTGGgtttcgGTCTTCAGCtACTGTtTAGCGTAACATCCGCTGCTCTC
1903	1	FBgn0015277	Pi3K59F	GCAGTTTCTCATAGTCCGGCTGG	GCAGTTTCTCATAGTCCGGC	CTTCTGTGCATTTCGACAGGCCGTTTGTGTAGGAAGACgcGTTCGGCAGTTTCTCATAGTCCGGCgtttcgGTCTTCAGCtACTGTtTAGCGTAACATCCGCTGCTCTC
1904	1	FBgn0015277	Pi3K59F	ACGAGGTTACGCAGGCCCTTTGG	ACGAGGTTACGCAGGCCCTT	CTTCTGTGCATTTCGACAGGCCGTTTGTGTAGGAAGACgcGTTCGACGAGGTTACGCAGGCCCTTgtttcgGTCTTCAGCtACTGTtTAGCGTAACATCCGCTGCTCTC
1905	1	FBgn0015277	Pi3K59F	TTTCTGAAGGTGCTAGAGAACGG	TTTCTGAAGGTGCTAGAGAA	CTTCTGTGCATTTCGACAGGCCGTTTGTGTAGGAAGACgcGTTCGTTTCTGAAGGTGCTAGAGAAgtttcgGTCTTCAGCtACTGTtTAGCGTAACATCCGCTGCTCTC
1906	1	FBgn0015277	Pi3K59F	ACCAGCTCCTACAAGGCGTTCGG	ACCAGCTCCTACAAGGCGTT	CTTCTGTGCATTTCGACAGGCCGTTTGTGTAGGAAGACgcGTTCGACCAGCTCCTACAAGGCGTTgtttcgGTCTTCAGCtACTGTtTAGCGTAACATCCGCTGCTCTC
1907	1	FBgn0015277	Pi3K59F	CTCGCAAGTCGTACATTCCCTGG	CTCGCAAGTCGTACATTCCC	CTTCTGTGCATTTCGACAGGCCGTTTGTGTAGGAAGACgcGTTCGCTCGCAAGTCGTACATTCCCgtttcgGTCTTCAGCtACTGTtTAGCGTAACATCCGCTGCTCTC
1908	1	FBgn0015277	Pi3K59F	GATCCGATCCTGAGATTCTCGGG	GATCCGATCCTGAGATTCTC	CTTCTGTGCATTTCGACAGGCCGTTTGTGTAGGAAGACgcGTTCGGATCCGATCCTGAGATTCTCgtttcgGTCTTCAGCtACTGTtTAGCGTAACATCCGCTGCTCTC
1909	1	FBgn0015278	Pi3K68D	TGCAACCATGCCGTACGGTGTGG	TGCAACCATGCCGTACGGTG	CTTCTGTGCATTTCGACAGGCCGTTTGTGTAGGAAGACgcGTTCGTGCAACCATGCCGTACGGTGgtttcgGTCTTCAGCtACTGTtTAGCGTAACATCCGCTGCTCTC
1910	1	FBgn0015278	Pi3K68D	TACACGGCTCCCATTGTTCCCGG	TACACGGCTCCCATTGTTCC	CTTCTGTGCATTTCGACAGGCCGTTTGTGTAGGAAGACgcGTTCGTACACGGCTCCCATTGTTCCgtttcgGTCTTCAGCtACTGTtTAGCGTAACATCCGCTGCTCTC
1911	1	FBgn0015278	Pi3K68D	GGTGTGGGCTGAGCAGCCGTTGG	GGTGTGGGCTGAGCAGCCGT	CTTCTGTGCATTTCGACAGGCCGTTTGTGTAGGAAGACgcGTTCGGGTGTGGGCTGAGCAGCCGTgtttcgGTCTTCAGCtACTGTtTAGCGTAACATCCGCTGCTCTC
1912	1	FBgn0015278	Pi3K68D	ATTGGCACCAGGGCCGACTGCGG	ATTGGCACCAGGGCCGACTG	CTTCTGTGCATTTCGACAGGCCGTTTGTGTAGGAAGACgcGTTCGATTGGCACCAGGGCCGACTGgtttcgGTCTTCAGCtACTGTtTAGCGTAACATCCGCTGCTCTC
1913	1	FBgn0015278	Pi3K68D	GGCATGCTGCTCTAGACTCAGGG	GGCATGCTGCTCTAGACTCA	CTTCTGTGCATTTCGACAGGCCGTTTGTGTAGGAAGACgcGTTCGGGCATGCTGCTCTAGACTCAgtttcgGTCTTCAGCtACTGTtTAGCGTAACATCCGCTGCTCTC
1914	1	FBgn0015278	Pi3K68D	GCTTCGATTCCTCCTCAATACGG	GCTTCGATTCCTCCTCAATA	CTTCTGTGCATTTCGACAGGCCGTTTGTGTAGGAAGACgcGTTCGGCTTCGATTCCTCCTCAATAgtttcgGTCTTCAGCtACTGTtTAGCGTAACATCCGCTGCTCTC
1915	1	FBgn0015278	Pi3K68D	CCAAAGGGACTGCTACTCTCTGG	CCAAAGGGACTGCTACTCTC	CTTCTGTGCATTTCGACAGGCCGTTTGTGTAGGAAGACgcGTTCGCCAAAGGGACTGCTACTCTCgtttcgGTCTTCAGCtACTGTtTAGCGTAACATCCGCTGCTCTC
1916	1	FBgn0015278	Pi3K68D	AGGGCACTTGGCGACGCGCTGGG	AGGGCACTTGGCGACGCGCT	CTTCTGTGCATTTCGACAGGCCGTTTGTGTAGGAAGACgcGTTCGAGGGCACTTGGCGACGCGCTgtttcgGTCTTCAGCtACTGTtTAGCGTAACATCCGCTGCTCTC
1917	1	FBgn0015279	Pi3K92E	ACACCACTGCACCGGAAGCTGGG	ACACCACTGCACCGGAAGCT	CTTCTGTGCATTTCGACAGGCCGTTTGTGTAGGAAGACgcGTTCGACACCACTGCACCGGAAGCTgtttcgGTCTTCAGCtACTGTtTAGCGTAACATCCGCTGCTCTC
1918	1	FBgn0015279	Pi3K92E	CAGGTACGATTCGTGCTTGATGG	CAGGTACGATTCGTGCTTGA	CTTCTGTGCATTTCGACAGGCCGTTTGTGTAGGAAGACgcGTTCGCAGGTACGATTCGTGCTTGAgtttcgGTCTTCAGCtACTGTtTAGCGTAACATCCGCTGCTCTC
1919	1	FBgn0015279	Pi3K92E	TCTTACTTCACTGCGTCTATTGG	TCTTACTTCACTGCGTCTAT	CTTCTGTGCATTTCGACAGGCCGTTTGTGTAGGAAGACgcGTTCGTCTTACTTCACTGCGTCTATgtttcgGTCTTCAGCtACTGTtTAGCGTAACATCCGCTGCTCTC
1920	1	FBgn0015279	Pi3K92E	AGTGAGGTCCAGCCGTACTTCGG	AGTGAGGTCCAGCCGTACTT	CTTCTGTGCATTTCGACAGGCCGTTTGTGTAGGAAGACgcGTTCGAGTGAGGTCCAGCCGTACTTgtttcgGTCTTCAGCtACTGTtTAGCGTAACATCCGCTGCTCTC
1921	1	FBgn0015279	Pi3K92E	TTCCGGCGGTGTCTCATACTTGG	TTCCGGCGGTGTCTCATACT	CTTCTGTGCATTTCGACAGGCCGTTTGTGTAGGAAGACgcGTTCGTTCCGGCGGTGTCTCATACTgtttcgGTCTTCAGCtACTGTtTAGCGTAACATCCGCTGCTCTC
1922	1	FBgn0015279	Pi3K92E	TCTGCGGGACCAGCGCAACTCGG	TCTGCGGGACCAGCGCAACT	CTTCTGTGCATTTCGACAGGCCGTTTGTGTAGGAAGACgcGTTCGTCTGCGGGACCAGCGCAACTgtttcgGTCTTCAGCtACTGTtTAGCGTAACATCCGCTGCTCTC
1923	1	FBgn0015279	Pi3K92E	ACTGCTGGAGGTATACCTCAAGG	ACTGCTGGAGGTATACCTCA	CTTCTGTGCATTTCGACAGGCCGTTTGTGTAGGAAGACgcGTTCGACTGCTGGAGGTATACCTCAgtttcgGTCTTCAGCtACTGTtTAGCGTAACATCCGCTGCTCTC
1924	1	FBgn0015279	Pi3K92E	GCCTGCGAGTACCAGGTGTACGG	GCCTGCGAGTACCAGGTGTA	CTTCTGTGCATTTCGACAGGCCGTTTGTGTAGGAAGACgcGTTCGGCCTGCGAGTACCAGGTGTAgtttcgGTCTTCAGCtACTGTtTAGCGTAACATCCGCTGCTCTC
1925	1	FBgn0015295	Shark	GGAGTTCTCAACGTTTAACGCGG	GGAGTTCTCAACGTTTAACG	CTTCTGTGCATTTCGACAGGCCGTTTGTGTAGGAAGACgcGTTCGGGAGTTCTCAACGTTTAACGgtttcgGTCTTCAGCtACTGTtTAGCGTAACATCCGCTGCTCTC
1926	1	FBgn0015295	Shark	TCAGTGGCGCTTGGTGTGCTTGG	TCAGTGGCGCTTGGTGTGCT	CTTCTGTGCATTTCGACAGGCCGTTTGTGTAGGAAGACgcGTTCGTCAGTGGCGCTTGGTGTGCTgtttcgGTCTTCAGCtACTGTtTAGCGTAACATCCGCTGCTCTC
1927	1	FBgn0015295	Shark	ACCTGCTCGCTCGCGCTCTATGG	ACCTGCTCGCTCGCGCTCTA	CTTCTGTGCATTTCGACAGGCCGTTTGTGTAGGAAGACgcGTTCGACCTGCTCGCTCGCGCTCTAgtttcgGTCTTCAGCtACTGTtTAGCGTAACATCCGCTGCTCTC
1928	1	FBgn0015295	Shark	CTAGTGCTGGATAGAGAGATCGG	CTAGTGCTGGATAGAGAGAT	CTTCTGTGCATTTCGACAGGCCGTTTGTGTAGGAAGACgcGTTCGCTAGTGCTGGATAGAGAGATgtttcgGTCTTCAGCtACTGTtTAGCGTAACATCCGCTGCTCTC
1929	1	FBgn0015295	Shark	GAATTCGGTTCGGTGCACAGTGG	GAATTCGGTTCGGTGCACAG	CTTCTGTGCATTTCGACAGGCCGTTTGTGTAGGAAGACgcGTTCGGAATTCGGTTCGGTGCACAGgtttcgGTCTTCAGCtACTGTtTAGCGTAACATCCGCTGCTCTC
1930	1	FBgn0015295	Shark	TTACGAGGACGGGACATTTCTGG	TTACGAGGACGGGACATTTC	CTTCTGTGCATTTCGACAGGCCGTTTGTGTAGGAAGACgcGTTCGTTACGAGGACGGGACATTTCgtttcgGTCTTCAGCtACTGTtTAGCGTAACATCCGCTGCTCTC
1931	1	FBgn0015295	Shark	CCTCGCGGGACAGGTTGCCGTGG	CCTCGCGGGACAGGTTGCCG	CTTCTGTGCATTTCGACAGGCCGTTTGTGTAGGAAGACgcGTTCGCCTCGCGGGACAGGTTGCCGgtttcgGTCTTCAGCtACTGTtTAGCGTAACATCCGCTGCTCTC
1932	1	FBgn0015295	Shark	CGAATACCACAAGAGACCAGTGG	CGAATACCACAAGAGACCAG	CTTCTGTGCATTTCGACAGGCCGTTTGTGTAGGAAGACgcGTTCGCGAATACCACAAGAGACCAGgtttcgGTCTTCAGCtACTGTtTAGCGTAACATCCGCTGCTCTC
1933	1	FBgn0015300	Ssl	TACATCCCGCTACCCCACAATGG	TACATCCCGCTACCCCACAA	CTTCTGTGCATTTCGACAGGCCGTTTGTGTAGGAAGACgcGTTCGTACATCCCGCTACCCCACAAgtttcgGTCTTCAGCtACTGTtTAGCGTAACATCCGCTGCTCTC
1934	1	FBgn0015300	Ssl	GGGCCACGAATTCTCCTGCCGGG	GGGCCACGAATTCTCCTGCC	CTTCTGTGCATTTCGACAGGCCGTTTGTGTAGGAAGACgcGTTCGGGGCCACGAATTCTCCTGCCgtttcgGTCTTCAGCtACTGTtTAGCGTAACATCCGCTGCTCTC
1935	1	FBgn0015300	Ssl	TGCCTCTTACAAAAGACTCTCGG	TGCCTCTTACAAAAGACTCT	CTTCTGTGCATTTCGACAGGCCGTTTGTGTAGGAAGACgcGTTCGTGCCTCTTACAAAAGACTCTgtttcgGTCTTCAGCtACTGTtTAGCGTAACATCCGCTGCTCTC
1936	1	FBgn0015300	Ssl	CCTTCACGACGTGTGGGACAAGG	CCTTCACGACGTGTGGGACA	CTTCTGTGCATTTCGACAGGCCGTTTGTGTAGGAAGACgcGTTCGCCTTCACGACGTGTGGGACAgtttcgGTCTTCAGCtACTGTtTAGCGTAACATCCGCTGCTCTC
1937	1	FBgn0015300	Ssl	ACTGGAGGTAGTCTTAGATCCGG	ACTGGAGGTAGTCTTAGATC	CTTCTGTGCATTTCGACAGGCCGTTTGTGTAGGAAGACgcGTTCGACTGGAGGTAGTCTTAGATCgtttcgGTCTTCAGCtACTGTtTAGCGTAACATCCGCTGCTCTC
1938	1	FBgn0015300	Ssl	CTTGTCCTGGATGTATTCATTGG	CTTGTCCTGGATGTATTCAT	CTTCTGTGCATTTCGACAGGCCGTTTGTGTAGGAAGACgcGTTCGCTTGTCCTGGATGTATTCATgtttcgGTCTTCAGCtACTGTtTAGCGTAACATCCGCTGCTCTC
1939	1	FBgn0015300	Ssl	TCGAGATACCAGATGGCAGTTGG	TCGAGATACCAGATGGCAGT	CTTCTGTGCATTTCGACAGGCCGTTTGTGTAGGAAGACgcGTTCGTCGAGATACCAGATGGCAGTgtttcgGTCTTCAGCtACTGTtTAGCGTAACATCCGCTGCTCTC
1940	1	FBgn0015300	Ssl	CAGTTGGATCGATTGGTTCCTGG	CAGTTGGATCGATTGGTTCC	CTTCTGTGCATTTCGACAGGCCGTTTGTGTAGGAAGACgcGTTCGCAGTTGGATCGATTGGTTCCgtttcgGTCTTCAGCtACTGTtTAGCGTAACATCCGCTGCTCTC
1941	1	FBgn0015380	drl	GAGCTTTACTACGTGCGGGAGGG	GAGCTTTACTACGTGCGGGA	CTTCTGTGCATTTCGACAGGCCGTTTGTGTAGGAAGACgcGTTCGGAGCTTTACTACGTGCGGGAgtttcgGTCTTCAGCtACTGTtTAGCGTAACATCCGCTGCTCTC
1942	1	FBgn0015380	drl	GTAGGCTATCAGGATGAGGGTGG	GTAGGCTATCAGGATGAGGG	CTTCTGTGCATTTCGACAGGCCGTTTGTGTAGGAAGACgcGTTCGGTAGGCTATCAGGATGAGGGgtttcgGTCTTCAGCtACTGTtTAGCGTAACATCCGCTGCTCTC
1943	1	FBgn0015380	drl	CTGTCAGCTCTTGGAGACGGCGG	CTGTCAGCTCTTGGAGACGG	CTTCTGTGCATTTCGACAGGCCGTTTGTGTAGGAAGACgcGTTCGCTGTCAGCTCTTGGAGACGGgtttcgGTCTTCAGCtACTGTtTAGCGTAACATCCGCTGCTCTC
1944	1	FBgn0015380	drl	CTCATGCTCATATTCGCGAAAGG	CTCATGCTCATATTCGCGAA	CTTCTGTGCATTTCGACAGGCCGTTTGTGTAGGAAGACgcGTTCGCTCATGCTCATATTCGCGAAgtttcgGTCTTCAGCtACTGTtTAGCGTAACATCCGCTGCTCTC
1945	1	FBgn0015380	drl	ACCATTCAGACGGTGCTTATGGG	ACCATTCAGACGGTGCTTAT	CTTCTGTGCATTTCGACAGGCCGTTTGTGTAGGAAGACgcGTTCGACCATTCAGACGGTGCTTATgtttcgGTCTTCAGCtACTGTtTAGCGTAACATCCGCTGCTCTC
1946	1	FBgn0015380	drl	TTTGTGCTCTATGCCGCCACCGG	TTTGTGCTCTATGCCGCCAC	CTTCTGTGCATTTCGACAGGCCGTTTGTGTAGGAAGACgcGTTCGTTTGTGCTCTATGCCGCCACgtttcgGTCTTCAGCtACTGTtTAGCGTAACATCCGCTGCTCTC
1947	1	FBgn0015380	drl	GATATGTTCAGAATGGGTCGCGG	GATATGTTCAGAATGGGTCG	CTTCTGTGCATTTCGACAGGCCGTTTGTGTAGGAAGACgcGTTCGGATATGTTCAGAATGGGTCGgtttcgGTCTTCAGCtACTGTtTAGCGTAACATCCGCTGCTCTC
1948	1	FBgn0015380	drl	AAGGAAGAAGATCTGTTTGAGGG	AAGGAAGAAGATCTGTTTGA	CTTCTGTGCATTTCGACAGGCCGTTTGTGTAGGAAGACgcGTTCGAAGGAAGAAGATCTGTTTGAgtttcgGTCTTCAGCtACTGTtTAGCGTAACATCCGCTGCTCTC
1949	1	FBgn0015402	ksr	CGGATAGGGCAGGGACGCTTCGG	CGGATAGGGCAGGGACGCTT	CTTCTGTGCATTTCGACAGGCCGTTTGTGTAGGAAGACgcGTTCGCGGATAGGGCAGGGACGCTTgtttcgGTCTTCAGCtACTGTtTAGCGTAACATCCGCTGCTCTC
1950	1	FBgn0015402	ksr	GGGGTACCACGACTCCTCTGTGG	GGGGTACCACGACTCCTCTG	CTTCTGTGCATTTCGACAGGCCGTTTGTGTAGGAAGACgcGTTCGGGGGTACCACGACTCCTCTGgtttcgGTCTTCAGCtACTGTtTAGCGTAACATCCGCTGCTCTC
1951	1	FBgn0015402	ksr	AATCCACACGAACGGGTGTCCGG	AATCCACACGAACGGGTGTC	CTTCTGTGCATTTCGACAGGCCGTTTGTGTAGGAAGACgcGTTCGAATCCACACGAACGGGTGTCgtttcgGTCTTCAGCtACTGTtTAGCGTAACATCCGCTGCTCTC
1952	1	FBgn0015402	ksr	GTGCCAGCACGGACTCGGACCGG	GTGCCAGCACGGACTCGGAC	CTTCTGTGCATTTCGACAGGCCGTTTGTGTAGGAAGACgcGTTCGGTGCCAGCACGGACTCGGACgtttcgGTCTTCAGCtACTGTtTAGCGTAACATCCGCTGCTCTC
1953	1	FBgn0015402	ksr	AGTGGTCAGGCGAGCAAGGCAGG	AGTGGTCAGGCGAGCAAGGC	CTTCTGTGCATTTCGACAGGCCGTTTGTGTAGGAAGACgcGTTCGAGTGGTCAGGCGAGCAAGGCgtttcgGTCTTCAGCtACTGTtTAGCGTAACATCCGCTGCTCTC
1954	1	FBgn0015402	ksr	GATAACCAGGTTGCTGTCTACGG	GATAACCAGGTTGCTGTCTA	CTTCTGTGCATTTCGACAGGCCGTTTGTGTAGGAAGACgcGTTCGGATAACCAGGTTGCTGTCTAgtttcgGTCTTCAGCtACTGTtTAGCGTAACATCCGCTGCTCTC
1955	1	FBgn0015402	ksr	CACATTCATCGCGGCAGTGTGGG	CACATTCATCGCGGCAGTGT	CTTCTGTGCATTTCGACAGGCCGTTTGTGTAGGAAGACgcGTTCGCACATTCATCGCGGCAGTGTgtttcgGTCTTCAGCtACTGTtTAGCGTAACATCCGCTGCTCTC
1956	1	FBgn0015402	ksr	CAAGGGAAAGAATTCCGCTCTGG	CAAGGGAAAGAATTCCGCTC	CTTCTGTGCATTTCGACAGGCCGTTTGTGTAGGAAGACgcGTTCGCAAGGGAAAGAATTCCGCTCgtttcgGTCTTCAGCtACTGTtTAGCGTAACATCCGCTGCTCTC
1957	1	FBgn0015544	spag	AGCTTACTACCGGCGAATGCAGG	AGCTTACTACCGGCGAATGC	CTTCTGTGCATTTCGACAGGCCGTTTGTGTAGGAAGACgcGTTCGAGCTTACTACCGGCGAATGCgtttcgGTCTTCAGCtACTGTtTAGCGTAACATCCGCTGCTCTC
1958	1	FBgn0015544	spag	GTTTGCACGGTATTGACTTCTGG	GTTTGCACGGTATTGACTTC	CTTCTGTGCATTTCGACAGGCCGTTTGTGTAGGAAGACgcGTTCGGTTTGCACGGTATTGACTTCgtttcgGTCTTCAGCtACTGTtTAGCGTAACATCCGCTGCTCTC
1959	1	FBgn0015544	spag	CTGTTTCTCCGTGGGTGAGCTGG	CTGTTTCTCCGTGGGTGAGC	CTTCTGTGCATTTCGACAGGCCGTTTGTGTAGGAAGACgcGTTCGCTGTTTCTCCGTGGGTGAGCgtttcgGTCTTCAGCtACTGTtTAGCGTAACATCCGCTGCTCTC
1960	1	FBgn0015544	spag	GGAAACACCTATGTCAAGCAGGG	GGAAACACCTATGTCAAGCA	CTTCTGTGCATTTCGACAGGCCGTTTGTGTAGGAAGACgcGTTCGGGAAACACCTATGTCAAGCAgtttcgGTCTTCAGCtACTGTtTAGCGTAACATCCGCTGCTCTC
1961	1	FBgn0015544	spag	CCTTCCGCGACTTGTCTGTCTGG	CCTTCCGCGACTTGTCTGTC	CTTCTGTGCATTTCGACAGGCCGTTTGTGTAGGAAGACgcGTTCGCCTTCCGCGACTTGTCTGTCgtttcgGTCTTCAGCtACTGTtTAGCGTAACATCCGCTGCTCTC
1962	1	FBgn0015544	spag	AACTTTACACCCGATCGTCCTGG	AACTTTACACCCGATCGTCC	CTTCTGTGCATTTCGACAGGCCGTTTGTGTAGGAAGACgcGTTCGAACTTTACACCCGATCGTCCgtttcgGTCTTCAGCtACTGTtTAGCGTAACATCCGCTGCTCTC
1963	1	FBgn0015544	spag	AGGAGATACCACGTCTACAACGG	AGGAGATACCACGTCTACAA	CTTCTGTGCATTTCGACAGGCCGTTTGTGTAGGAAGACgcGTTCGAGGAGATACCACGTCTACAAgtttcgGTCTTCAGCtACTGTtTAGCGTAACATCCGCTGCTCTC
1964	1	FBgn0015544	spag	TAGTTGGTTGCTATCATCGATGG	TAGTTGGTTGCTATCATCGA	CTTCTGTGCATTTCGACAGGCCGTTTGTGTAGGAAGACgcGTTCGTAGTTGGTTGCTATCATCGAgtttcgGTCTTCAGCtACTGTtTAGCGTAACATCCGCTGCTCTC
1965	1	FBgn0015582	dare	TCCCCTGGGGCTATCGCCTTCGG	TCCCCTGGGGCTATCGCCTT	CTTCTGTGCATTTCGACAGGCCGTTTGTGTAGGAAGACgcGTTCGTCCCCTGGGGCTATCGCCTTgtttcgGTCTTCAGCtACTGTtTAGCGTAACATCCGCTGCTCTC
1966	1	FBgn0015582	dare	CATGCCGTGCTCCTCACCTACGG	CATGCCGTGCTCCTCACCTA	CTTCTGTGCATTTCGACAGGCCGTTTGTGTAGGAAGACgcGTTCGCATGCCGTGCTCCTCACCTAgtttcgGTCTTCAGCtACTGTtTAGCGTAACATCCGCTGCTCTC
1967	1	FBgn0015582	dare	TTGATTACGTTCTTGACCTCCGG	TTGATTACGTTCTTGACCTC	CTTCTGTGCATTTCGACAGGCCGTTTGTGTAGGAAGACgcGTTCGTTGATTACGTTCTTGACCTCgtttcgGTCTTCAGCtACTGTtTAGCGTAACATCCGCTGCTCTC
1968	1	FBgn0015582	dare	CGGATATGCATCGTAGGCGCCGG	CGGATATGCATCGTAGGCGC	CTTCTGTGCATTTCGACAGGCCGTTTGTGTAGGAAGACgcGTTCGCGGATATGCATCGTAGGCGCgtttcgGTCTTCAGCtACTGTtTAGCGTAACATCCGCTGCTCTC
1969	1	FBgn0015582	dare	GAGAAGCTGCCGGTTCCCTTCGG	GAGAAGCTGCCGGTTCCCTT	CTTCTGTGCATTTCGACAGGCCGTTTGTGTAGGAAGACgcGTTCGGAGAAGCTGCCGGTTCCCTTgtttcgGTCTTCAGCtACTGTtTAGCGTAACATCCGCTGCTCTC
1970	1	FBgn0015582	dare	GGACACAACTGAGTACGCCTTGG	GGACACAACTGAGTACGCCT	CTTCTGTGCATTTCGACAGGCCGTTTGTGTAGGAAGACgcGTTCGGGACACAACTGAGTACGCCTgtttcgGTCTTCAGCtACTGTtTAGCGTAACATCCGCTGCTCTC
1971	1	FBgn0015582	dare	GATGTCACGATTGTGGGTCAGGG	GATGTCACGATTGTGGGTCA	CTTCTGTGCATTTCGACAGGCCGTTTGTGTAGGAAGACgcGTTCGGATGTCACGATTGTGGGTCAgtttcgGTCTTCAGCtACTGTtTAGCGTAACATCCGCTGCTCTC
1972	1	FBgn0015582	dare	ACCCGGCAATCCATTATACCAGG	ACCCGGCAATCCATTATACC	CTTCTGTGCATTTCGACAGGCCGTTTGTGTAGGAAGACgcGTTCGACCCGGCAATCCATTATACCgtttcgGTCTTCAGCtACTGTtTAGCGTAACATCCGCTGCTCTC
1973	1	FBgn0015614	CanB2	TCAGCGCGCCCGAATTGTCCAGG	TCAGCGCGCCCGAATTGTCC	CTTCTGTGCATTTCGACAGGCCGTTTGTGTAGGAAGACgcGTTCGTCAGCGCGCCCGAATTGTCCgtttcgGTCTTCAGCtACTGTtTAGCGTAACATCCGCTGCTCTC
1974	1	FBgn0015614	CanB2	GCCCAGCCGCCGGATCTCGTCGG	GCCCAGCCGCCGGATCTCGT	CTTCTGTGCATTTCGACAGGCCGTTTGTGTAGGAAGACgcGTTCGGCCCAGCCGCCGGATCTCGTgtttcgGTCTTCAGCtACTGTtTAGCGTAACATCCGCTGCTCTC
1975	1	FBgn0015614	CanB2	TTCCAATGGCGAACTGTTTCAGG	TTCCAATGGCGAACTGTTTC	CTTCTGTGCATTTCGACAGGCCGTTTGTGTAGGAAGACgcGTTCGTTCCAATGGCGAACTGTTTCgtttcgGTCTTCAGCtACTGTtTAGCGTAACATCCGCTGCTCTC
1976	1	FBgn0015614	CanB2	GGGCAAACGTTTCCGGAAACTGG	GGGCAAACGTTTCCGGAAAC	CTTCTGTGCATTTCGACAGGCCGTTTGTGTAGGAAGACgcGTTCGGGGCAAACGTTTCCGGAAACgtttcgGTCTTCAGCtACTGTtTAGCGTAACATCCGCTGCTCTC
1977	1	FBgn0015614	CanB2	GTGTCGCAGTTCAGCGTCAAGGG	GTGTCGCAGTTCAGCGTCAA	CTTCTGTGCATTTCGACAGGCCGTTTGTGTAGGAAGACgcGTTCGGTGTCGCAGTTCAGCGTCAAgtttcgGTCTTCAGCtACTGTtTAGCGTAACATCCGCTGCTCTC
1978	1	FBgn0015614	CanB2	GCGAAAGGCGAAGCGCAACTTGG	GCGAAAGGCGAAGCGCAACT	CTTCTGTGCATTTCGACAGGCCGTTTGTGTAGGAAGACgcGTTCGGCGAAAGGCGAAGCGCAACTgtttcgGTCTTCAGCtACTGTtTAGCGTAACATCCGCTGCTCTC
1979	1	FBgn0015614	CanB2	GACTTCAAGGAGTTCATCCAGGG	GACTTCAAGGAGTTCATCCA	CTTCTGTGCATTTCGACAGGCCGTTTGTGTAGGAAGACgcGTTCGGACTTCAAGGAGTTCATCCAgtttcgGTCTTCAGCtACTGTtTAGCGTAACATCCGCTGCTCTC
1980	1	FBgn0015614	CanB2	CGCGGACGGCAACGGCGAGGTGG	CGCGGACGGCAACGGCGAGG	CTTCTGTGCATTTCGACAGGCCGTTTGTGTAGGAAGACgcGTTCGCGCGGACGGCAACGGCGAGGgtttcgGTCTTCAGCtACTGTtTAGCGTAACATCCGCTGCTCTC
1981	1	FBgn0015618	Cdk8	AAGGTGGGACGCGGAACATACGG	AAGGTGGGACGCGGAACATA	CTTCTGTGCATTTCGACAGGCCGTTTGTGTAGGAAGACgcGTTCGAAGGTGGGACGCGGAACATAgtttcgGTCTTCAGCtACTGTtTAGCGTAACATCCGCTGCTCTC
1982	1	FBgn0015618	Cdk8	ATTCAACTACGAGGGCTGTAAGG	ATTCAACTACGAGGGCTGTA	CTTCTGTGCATTTCGACAGGCCGTTTGTGTAGGAAGACgcGTTCGATTCAACTACGAGGGCTGTAgtttcgGTCTTCAGCtACTGTtTAGCGTAACATCCGCTGCTCTC
1983	1	FBgn0015618	Cdk8	TCGCCGACATGGGTTTCGCGCGG	TCGCCGACATGGGTTTCGCG	CTTCTGTGCATTTCGACAGGCCGTTTGTGTAGGAAGACgcGTTCGTCGCCGACATGGGTTTCGCGgtttcgGTCTTCAGCtACTGTtTAGCGTAACATCCGCTGCTCTC
1984	1	FBgn0015618	Cdk8	ATCCTGCATGGCCTGTTCGGAGG	ATCCTGCATGGCCTGTTCGG	CTTCTGTGCATTTCGACAGGCCGTTTGTGTAGGAAGACgcGTTCGATCCTGCATGGCCTGTTCGGgtttcgGTCTTCAGCtACTGTtTAGCGTAACATCCGCTGCTCTC
1985	1	FBgn0015618	Cdk8	TCCATTTCGCCTTGTAGACGTGG	TCCATTTCGCCTTGTAGACG	CTTCTGTGCATTTCGACAGGCCGTTTGTGTAGGAAGACgcGTTCGTCCATTTCGCCTTGTAGACGgtttcgGTCTTCAGCtACTGTtTAGCGTAACATCCGCTGCTCTC
1986	1	FBgn0015618	Cdk8	CGTTGTGCGACAGAAACACCCGG	CGTTGTGCGACAGAAACACC	CTTCTGTGCATTTCGACAGGCCGTTTGTGTAGGAAGACgcGTTCGCGTTGTGCGACAGAAACACCgtttcgGTCTTCAGCtACTGTtTAGCGTAACATCCGCTGCTCTC
1987	1	FBgn0015618	Cdk8	GCACATCATTAAGTTCCATCGGG	GCACATCATTAAGTTCCATC	CTTCTGTGCATTTCGACAGGCCGTTTGTGTAGGAAGACgcGTTCGGCACATCATTAAGTTCCATCgtttcgGTCTTCAGCtACTGTtTAGCGTAACATCCGCTGCTCTC
1988	1	FBgn0015618	Cdk8	GATAGAGCGTACGAAAGTGGAGG	GATAGAGCGTACGAAAGTGG	CTTCTGTGCATTTCGACAGGCCGTTTGTGTAGGAAGACgcGTTCGGATAGAGCGTACGAAAGTGGgtttcgGTCTTCAGCtACTGTtTAGCGTAACATCCGCTGCTCTC
1989	1	FBgn0015622	Cnx99A	TTGGGCTAACGACTTGGGTCTGG	TTGGGCTAACGACTTGGGTC	CTTCTGTGCATTTCGACAGGCCGTTTGTGTAGGAAGACgcGTTCGTTGGGCTAACGACTTGGGTCgtttcgGTCTTCAGCtACTGTtTAGCGTAACATCCGCTGCTCTC
1990	1	FBgn0015622	Cnx99A	TTTGCGGAGGGGGGCGGCTATGG	TTTGCGGAGGGGGGCGGCTA	CTTCTGTGCATTTCGACAGGCCGTTTGTGTAGGAAGACgcGTTCGTTTGCGGAGGGGGGCGGCTAgtttcgGTCTTCAGCtACTGTtTAGCGTAACATCCGCTGCTCTC
1991	1	FBgn0015622	Cnx99A	CAAACCGTTCGAGTTCAAGTCGG	CAAACCGTTCGAGTTCAAGT	CTTCTGTGCATTTCGACAGGCCGTTTGTGTAGGAAGACgcGTTCGCAAACCGTTCGAGTTCAAGTgtttcgGTCTTCAGCtACTGTtTAGCGTAACATCCGCTGCTCTC
1992	1	FBgn0015622	Cnx99A	CGACAGCACCCACCTCTTCCTGG	CGACAGCACCCACCTCTTCC	CTTCTGTGCATTTCGACAGGCCGTTTGTGTAGGAAGACgcGTTCGCGACAGCACCCACCTCTTCCgtttcgGTCTTCAGCtACTGTtTAGCGTAACATCCGCTGCTCTC
1993	1	FBgn0015622	Cnx99A	GAAGAGCAACGCCAGCGTTGCGG	GAAGAGCAACGCCAGCGTTG	CTTCTGTGCATTTCGACAGGCCGTTTGTGTAGGAAGACgcGTTCGGAAGAGCAACGCCAGCGTTGgtttcgGTCTTCAGCtACTGTtTAGCGTAACATCCGCTGCTCTC
1994	1	FBgn0015622	Cnx99A	GGTCGTCGATCTCTGCCGGCGGG	GGTCGTCGATCTCTGCCGGC	CTTCTGTGCATTTCGACAGGCCGTTTGTGTAGGAAGACgcGTTCGGGTCGTCGATCTCTGCCGGCgtttcgGTCTTCAGCtACTGTtTAGCGTAACATCCGCTGCTCTC
1995	1	FBgn0015622	Cnx99A	TGCCCACTTGCCCTGGTAGTTGG	TGCCCACTTGCCCTGGTAGT	CTTCTGTGCATTTCGACAGGCCGTTTGTGTAGGAAGACgcGTTCGTGCCCACTTGCCCTGGTAGTgtttcgGTCTTCAGCtACTGTtTAGCGTAACATCCGCTGCTCTC
1996	1	FBgn0015622	Cnx99A	CGGCATCGGTATCGGGCAACTGG	CGGCATCGGTATCGGGCAAC	CTTCTGTGCATTTCGACAGGCCGTTTGTGTAGGAAGACgcGTTCGCGGCATCGGTATCGGGCAACgtttcgGTCTTCAGCtACTGTtTAGCGTAACATCCGCTGCTCTC
1997	1	FBgn0015623	Cpr	AGAGCGGTGCGGTACGTAGTGGG	AGAGCGGTGCGGTACGTAGT	CTTCTGTGCATTTCGACAGGCCGTTTGTGTAGGAAGACgcGTTCGAGAGCGGTGCGGTACGTAGTgtttcgGTCTTCAGCtACTGTtTAGCGTAACATCCGCTGCTCTC
1998	1	FBgn0015623	Cpr	TGCGACTTGCGGATGAATACCGG	TGCGACTTGCGGATGAATAC	CTTCTGTGCATTTCGACAGGCCGTTTGTGTAGGAAGACgcGTTCGTGCGACTTGCGGATGAATACgtttcgGTCTTCAGCtACTGTtTAGCGTAACATCCGCTGCTCTC
1999	1	FBgn0015623	Cpr	GTAGTAACGAGGCTGCAAGCGGG	GTAGTAACGAGGCTGCAAGC	CTTCTGTGCATTTCGACAGGCCGTTTGTGTAGGAAGACgcGTTCGGTAGTAACGAGGCTGCAAGCgtttcgGTCTTCAGCtACTGTtTAGCGTAACATCCGCTGCTCTC
2000	1	FBgn0015623	Cpr	GTTCTAGCAAACGGTACTGGCGG	GTTCTAGCAAACGGTACTGG	CTTCTGTGCATTTCGACAGGCCGTTTGTGTAGGAAGACgcGTTCGGTTCTAGCAAACGGTACTGGgtttcgGTCTTCAGCtACTGTtTAGCGTAACATCCGCTGCTCTC
2001	1	FBgn0015623	Cpr	CCAGATCGGCGTTGCACAGCTGG	CCAGATCGGCGTTGCACAGC	CTTCTGTGCATTTCGACAGGCCGTTTGTGTAGGAAGACgcGTTCGCCAGATCGGCGTTGCACAGCgtttcgGTCTTCAGCtACTGTtTAGCGTAACATCCGCTGCTCTC
2002	1	FBgn0015623	Cpr	CTTGTCGTTAACAGGGAACATGG	CTTGTCGTTAACAGGGAACA	CTTCTGTGCATTTCGACAGGCCGTTTGTGTAGGAAGACgcGTTCGCTTGTCGTTAACAGGGAACAgtttcgGTCTTCAGCtACTGTtTAGCGTAACATCCGCTGCTCTC
2003	1	FBgn0015623	Cpr	CGACGCCAAGAACCCATTCCTGG	CGACGCCAAGAACCCATTCC	CTTCTGTGCATTTCGACAGGCCGTTTGTGTAGGAAGACgcGTTCGCGACGCCAAGAACCCATTCCgtttcgGTCTTCAGCtACTGTtTAGCGTAACATCCGCTGCTCTC
2004	1	FBgn0015623	Cpr	GGGGTATGGCCGTAATTTCCAGG	GGGGTATGGCCGTAATTTCC	CTTCTGTGCATTTCGACAGGCCGTTTGTGTAGGAAGACgcGTTCGGGGGTATGGCCGTAATTTCCgtttcgGTCTTCAGCtACTGTtTAGCGTAACATCCGCTGCTCTC
2005	1	FBgn0015765	p38a	TTAAAACTTCGTCCCTTCATAGG	TTAAAACTTCGTCCCTTCAT	CTTCTGTGCATTTCGACAGGCCGTTTGTGTAGGAAGACgcGTTCGTTAAAACTTCGTCCCTTCATgtttcgGTCTTCAGCtACTGTtTAGCGTAACATCCGCTGCTCTC
2006	1	FBgn0015765	p38a	ATGTGGCCACGCGTTGGTACCGG	ATGTGGCCACGCGTTGGTAC	CTTCTGTGCATTTCGACAGGCCGTTTGTGTAGGAAGACgcGTTCGATGTGGCCACGCGTTGGTACgtttcgGTCTTCAGCtACTGTtTAGCGTAACATCCGCTGCTCTC
2007	1	FBgn0015765	p38a	CCATGCAAAGAGGACGTACCGGG	CCATGCAAAGAGGACGTACC	CTTCTGTGCATTTCGACAGGCCGTTTGTGTAGGAAGACgcGTTCGCCATGCAAAGAGGACGTACCgtttcgGTCTTCAGCtACTGTtTAGCGTAACATCCGCTGCTCTC
2008	1	FBgn0015765	p38a	TTCCATCCACATCCCGCTAATGG	TTCCATCCACATCCCGCTAA	CTTCTGTGCATTTCGACAGGCCGTTTGTGTAGGAAGACgcGTTCGTTCCATCCACATCCCGCTAAgtttcgGTCTTCAGCtACTGTtTAGCGTAACATCCGCTGCTCTC
2009	1	FBgn0015765	p38a	AGCTTACGGACAGGTGTCAAAGG	AGCTTACGGACAGGTGTCAA	CTTCTGTGCATTTCGACAGGCCGTTTGTGTAGGAAGACgcGTTCGAGCTTACGGACAGGTGTCAAgtttcgGTCTTCAGCtACTGTtTAGCGTAACATCCGCTGCTCTC
2010	1	FBgn0015765	p38a	GGTGGATCACTCCGGCGCTGTGG	GGTGGATCACTCCGGCGCTG	CTTCTGTGCATTTCGACAGGCCGTTTGTGTAGGAAGACgcGTTCGGGTGGATCACTCCGGCGCTGgtttcgGTCTTCAGCtACTGTtTAGCGTAACATCCGCTGCTCTC
2011	1	FBgn0015765	p38a	CCTGTCATCTCGTTCTCCGTTGG	CCTGTCATCTCGTTCTCCGT	CTTCTGTGCATTTCGACAGGCCGTTTGTGTAGGAAGACgcGTTCGCCTGTCATCTCGTTCTCCGTgtttcgGTCTTCAGCtACTGTtTAGCGTAACATCCGCTGCTCTC
2012	1	FBgn0015765	p38a	ACGACCAAACAGTGGACATCTGG	ACGACCAAACAGTGGACATC	CTTCTGTGCATTTCGACAGGCCGTTTGTGTAGGAAGACgcGTTCGACGACCAAACAGTGGACATCgtttcgGTCTTCAGCtACTGTtTAGCGTAACATCCGCTGCTCTC
2013	1	FBgn0015772	Nak	GTCAGACTCCGATTATCCATCGG	GTCAGACTCCGATTATCCAT	CTTCTGTGCATTTCGACAGGCCGTTTGTGTAGGAAGACgcGTTCGGTCAGACTCCGATTATCCATgtttcgGTCTTCAGCtACTGTtTAGCGTAACATCCGCTGCTCTC
2014	1	FBgn0015772	Nak	AGTACACCACTCTATCTTATCGG	AGTACACCACTCTATCTTAT	CTTCTGTGCATTTCGACAGGCCGTTTGTGTAGGAAGACgcGTTCGAGTACACCACTCTATCTTATgtttcgGTCTTCAGCtACTGTtTAGCGTAACATCCGCTGCTCTC
2015	1	FBgn0015772	Nak	GATGCTTGCAATAGGGCATCAGG	GATGCTTGCAATAGGGCATC	CTTCTGTGCATTTCGACAGGCCGTTTGTGTAGGAAGACgcGTTCGGATGCTTGCAATAGGGCATCgtttcgGTCTTCAGCtACTGTtTAGCGTAACATCCGCTGCTCTC
2016	1	FBgn0015772	Nak	AGCATCACGCCCACGGGAAACGG	AGCATCACGCCCACGGGAAA	CTTCTGTGCATTTCGACAGGCCGTTTGTGTAGGAAGACgcGTTCGAGCATCACGCCCACGGGAAAgtttcgGTCTTCAGCtACTGTtTAGCGTAACATCCGCTGCTCTC
2017	1	FBgn0015772	Nak	GGTTCCTCATCGGTACATGGAGG	GGTTCCTCATCGGTACATGG	CTTCTGTGCATTTCGACAGGCCGTTTGTGTAGGAAGACgcGTTCGGGTTCCTCATCGGTACATGGgtttcgGTCTTCAGCtACTGTtTAGCGTAACATCCGCTGCTCTC
2018	1	FBgn0015772	Nak	CATTCCAAACTTCGACCTACTGG	CATTCCAAACTTCGACCTAC	CTTCTGTGCATTTCGACAGGCCGTTTGTGTAGGAAGACgcGTTCGCATTCCAAACTTCGACCTACgtttcgGTCTTCAGCtACTGTtTAGCGTAACATCCGCTGCTCTC
2019	1	FBgn0015772	Nak	ACTTGACTCGAAGAGTTTACTGG	ACTTGACTCGAAGAGTTTAC	CTTCTGTGCATTTCGACAGGCCGTTTGTGTAGGAAGACgcGTTCGACTTGACTCGAAGAGTTTACgtttcgGTCTTCAGCtACTGTtTAGCGTAACATCCGCTGCTCTC
2020	1	FBgn0015772	Nak	CAGGACTTAAACGTCATTGCAGG	CAGGACTTAAACGTCATTGC	CTTCTGTGCATTTCGACAGGCCGTTTGTGTAGGAAGACgcGTTCGCAGGACTTAAACGTCATTGCgtttcgGTCTTCAGCtACTGTtTAGCGTAACATCCGCTGCTCTC
2021	1	FBgn0015805	HDAC1	CGCATGCTGCCTCACGCTCCGGG	CGCATGCTGCCTCACGCTCC	CTTCTGTGCATTTCGACAGGCCGTTTGTGTAGGAAGACgcGTTCGCGCATGCTGCCTCACGCTCCgtttcgGTCTTCAGCtACTGTtTAGCGTAACATCCGCTGCTCTC
2022	1	FBgn0015805	HDAC1	ATTCTGATTCGTCATATTGCTGG	ATTCTGATTCGTCATATTGC	CTTCTGTGCATTTCGACAGGCCGTTTGTGTAGGAAGACgcGTTCGATTCTGATTCGTCATATTGCgtttcgGTCTTCAGCtACTGTtTAGCGTAACATCCGCTGCTCTC
2023	1	FBgn0015805	HDAC1	TGGGTCATGCGTATGCGATGGGG	TGGGTCATGCGTATGCGATG	CTTCTGTGCATTTCGACAGGCCGTTTGTGTAGGAAGACgcGTTCGTGGGTCATGCGTATGCGATGgtttcgGTCTTCAGCtACTGTtTAGCGTAACATCCGCTGCTCTC
2024	1	FBgn0015805	HDAC1	GTGAATATACCCCTGCGTGATGG	GTGAATATACCCCTGCGTGA	CTTCTGTGCATTTCGACAGGCCGTTTGTGTAGGAAGACgcGTTCGGTGAATATACCCCTGCGTGAgtttcgGTCTTCAGCtACTGTtTAGCGTAACATCCGCTGCTCTC
2025	1	FBgn0015805	HDAC1	TTCCATCACCTTGCTGATAATGG	TTCCATCACCTTGCTGATAA	CTTCTGTGCATTTCGACAGGCCGTTTGTGTAGGAAGACgcGTTCGTTCCATCACCTTGCTGATAAgtttcgGTCTTCAGCtACTGTtTAGCGTAACATCCGCTGCTCTC
2026	1	FBgn0015805	HDAC1	CTATGAGACCTCCGTTGCACTGG	CTATGAGACCTCCGTTGCAC	CTTCTGTGCATTTCGACAGGCCGTTTGTGTAGGAAGACgcGTTCGCTATGAGACCTCCGTTGCACgtttcgGTCTTCAGCtACTGTtTAGCGTAACATCCGCTGCTCTC
2027	1	FBgn0015805	HDAC1	CCACCGCCGACCATCAGGAATGG	CCACCGCCGACCATCAGGAA	CTTCTGTGCATTTCGACAGGCCGTTTGTGTAGGAAGACgcGTTCGCCACCGCCGACCATCAGGAAgtttcgGTCTTCAGCtACTGTtTAGCGTAACATCCGCTGCTCTC
2028	1	FBgn0015805	HDAC1	TGGCAACTACTACTATGGCCAGG	TGGCAACTACTACTATGGCC	CTTCTGTGCATTTCGACAGGCCGTTTGTGTAGGAAGACgcGTTCGTGGCAACTACTACTATGGCCgtttcgGTCTTCAGCtACTGTtTAGCGTAACATCCGCTGCTCTC
2029	1	FBgn0016078	wun	GCAGGCTCGCATGACCTGGCGGG	GCAGGCTCGCATGACCTGGC	CTTCTGTGCATTTCGACAGGCCGTTTGTGTAGGAAGACgcGTTCGGCAGGCTCGCATGACCTGGCgtttcgGTCTTCAGCtACTGTtTAGCGTAACATCCGCTGCTCTC
2030	1	FBgn0016078	wun	CTGGGCGAGCCGTACAAGCGGGG	CTGGGCGAGCCGTACAAGCG	CTTCTGTGCATTTCGACAGGCCGTTTGTGTAGGAAGACgcGTTCGCTGGGCGAGCCGTACAAGCGgtttcgGTCTTCAGCtACTGTtTAGCGTAACATCCGCTGCTCTC
2031	1	FBgn0016078	wun	CTTCTTCGCCATGGTCTATCTGG	CTTCTTCGCCATGGTCTATC	CTTCTGTGCATTTCGACAGGCCGTTTGTGTAGGAAGACgcGTTCGCTTCTTCGCCATGGTCTATCgtttcgGTCTTCAGCtACTGTtTAGCGTAACATCCGCTGCTCTC
2032	1	FBgn0016078	wun	AATTCCGGACCGTAGAATCGTGG	AATTCCGGACCGTAGAATCG	CTTCTGTGCATTTCGACAGGCCGTTTGTGTAGGAAGACgcGTTCGAATTCCGGACCGTAGAATCGgtttcgGTCTTCAGCtACTGTtTAGCGTAACATCCGCTGCTCTC
2033	1	FBgn0016078	wun	TAGCACTCGATCATCCAGTCGGG	TAGCACTCGATCATCCAGTC	CTTCTGTGCATTTCGACAGGCCGTTTGTGTAGGAAGACgcGTTCGTAGCACTCGATCATCCAGTCgtttcgGTCTTCAGCtACTGTtTAGCGTAACATCCGCTGCTCTC
2034	1	FBgn0016078	wun	CGCATTGATCGCATCGTCGCAGG	CGCATTGATCGCATCGTCGC	CTTCTGTGCATTTCGACAGGCCGTTTGTGTAGGAAGACgcGTTCGCGCATTGATCGCATCGTCGCgtttcgGTCTTCAGCtACTGTtTAGCGTAACATCCGCTGCTCTC
2035	1	FBgn0016078	wun	CAGTCGGCCGATGGAGTACTTGG	CAGTCGGCCGATGGAGTACT	CTTCTGTGCATTTCGACAGGCCGTTTGTGTAGGAAGACgcGTTCGCAGTCGGCCGATGGAGTACTgtttcgGTCTTCAGCtACTGTtTAGCGTAACATCCGCTGCTCTC
2036	1	FBgn0016078	wun	CAATGCGGGAAAATACATCCAGG	CAATGCGGGAAAATACATCC	CTTCTGTGCATTTCGACAGGCCGTTTGTGTAGGAAGACgcGTTCGCAATGCGGGAAAATACATCCgtttcgGTCTTCAGCtACTGTtTAGCGTAACATCCGCTGCTCTC
2037	1	FBgn0016122	Acer	TATGTAGTGCATCATGAGCTAGG	TATGTAGTGCATCATGAGCT	CTTCTGTGCATTTCGACAGGCCGTTTGTGTAGGAAGACgcGTTCGTATGTAGTGCATCATGAGCTgtttcgGTCTTCAGCtACTGTtTAGCGTAACATCCGCTGCTCTC
2038	1	FBgn0016122	Acer	CCTACCCTTTGGCTACGCCGTGG	CCTACCCTTTGGCTACGCCG	CTTCTGTGCATTTCGACAGGCCGTTTGTGTAGGAAGACgcGTTCGCCTACCCTTTGGCTACGCCGgtttcgGTCTTCAGCtACTGTtTAGCGTAACATCCGCTGCTCTC
2039	1	FBgn0016122	Acer	TGATCCTTACATCGCTGTCTTGG	TGATCCTTACATCGCTGTCT	CTTCTGTGCATTTCGACAGGCCGTTTGTGTAGGAAGACgcGTTCGTGATCCTTACATCGCTGTCTgtttcgGTCTTCAGCtACTGTtTAGCGTAACATCCGCTGCTCTC
2040	1	FBgn0016122	Acer	CCGTCCCGACGATCGTCACGTGG	CCGTCCCGACGATCGTCACG	CTTCTGTGCATTTCGACAGGCCGTTTGTGTAGGAAGACgcGTTCGCCGTCCCGACGATCGTCACGgtttcgGTCTTCAGCtACTGTtTAGCGTAACATCCGCTGCTCTC
2041	1	FBgn0016122	Acer	ATTGGTGTACGAGCACACGGTGG	ATTGGTGTACGAGCACACGG	CTTCTGTGCATTTCGACAGGCCGTTTGTGTAGGAAGACgcGTTCGATTGGTGTACGAGCACACGGgtttcgGTCTTCAGCtACTGTtTAGCGTAACATCCGCTGCTCTC
2042	1	FBgn0016122	Acer	CAATATAACAGTCTTATTGCTGG	CAATATAACAGTCTTATTGC	CTTCTGTGCATTTCGACAGGCCGTTTGTGTAGGAAGACgcGTTCGCAATATAACAGTCTTATTGCgtttcgGTCTTCAGCtACTGTtTAGCGTAACATCCGCTGCTCTC
2043	1	FBgn0016122	Acer	GCGATTCGCCTCCGTTACATTGG	GCGATTCGCCTCCGTTACAT	CTTCTGTGCATTTCGACAGGCCGTTTGTGTAGGAAGACgcGTTCGGCGATTCGCCTCCGTTACATgtttcgGTCTTCAGCtACTGTtTAGCGTAACATCCGCTGCTCTC
2044	1	FBgn0016122	Acer	TTCGGCAGGATCACGGCTATGGG	TTCGGCAGGATCACGGCTAT	CTTCTGTGCATTTCGACAGGCCGTTTGTGTAGGAAGACgcGTTCGTTCGGCAGGATCACGGCTATgtttcgGTCTTCAGCtACTGTtTAGCGTAACATCCGCTGCTCTC
2045	1	FBgn0016123	Alp4	TTTAATGGTTACGCGCTCCGTGG	TTTAATGGTTACGCGCTCCG	CTTCTGTGCATTTCGACAGGCCGTTTGTGTAGGAAGACgcGTTCGTTTAATGGTTACGCGCTCCGgtttcgGTCTTCAGCtACTGTtTAGCGTAACATCCGCTGCTCTC
2046	1	FBgn0016123	Alp4	GTCGGGATCCGTATTGTTCACGG	GTCGGGATCCGTATTGTTCA	CTTCTGTGCATTTCGACAGGCCGTTTGTGTAGGAAGACgcGTTCGGTCGGGATCCGTATTGTTCAgtttcgGTCTTCAGCtACTGTtTAGCGTAACATCCGCTGCTCTC
2047	1	FBgn0016123	Alp4	CGTGTGAATTAGCTGTCCCCAGG	CGTGTGAATTAGCTGTCCCC	CTTCTGTGCATTTCGACAGGCCGTTTGTGTAGGAAGACgcGTTCGCGTGTGAATTAGCTGTCCCCgtttcgGTCTTCAGCtACTGTtTAGCGTAACATCCGCTGCTCTC
2048	1	FBgn0016123	Alp4	CACCAGGATCAACGTTTCGTCGG	CACCAGGATCAACGTTTCGT	CTTCTGTGCATTTCGACAGGCCGTTTGTGTAGGAAGACgcGTTCGCACCAGGATCAACGTTTCGTgtttcgGTCTTCAGCtACTGTtTAGCGTAACATCCGCTGCTCTC
2049	1	FBgn0016123	Alp4	GAAGGAGGTCGCATTGACCAGGG	GAAGGAGGTCGCATTGACCA	CTTCTGTGCATTTCGACAGGCCGTTTGTGTAGGAAGACgcGTTCGGAAGGAGGTCGCATTGACCAgtttcgGTCTTCAGCtACTGTtTAGCGTAACATCCGCTGCTCTC
2050	1	FBgn0016123	Alp4	GACGGCAGACCATTCCCACGCGG	GACGGCAGACCATTCCCACG	CTTCTGTGCATTTCGACAGGCCGTTTGTGTAGGAAGACgcGTTCGGACGGCAGACCATTCCCACGgtttcgGTCTTCAGCtACTGTtTAGCGTAACATCCGCTGCTCTC
2051	1	FBgn0016123	Alp4	CCTCGCCGTAACCATGCTTCAGG	CCTCGCCGTAACCATGCTTC	CTTCTGTGCATTTCGACAGGCCGTTTGTGTAGGAAGACgcGTTCGCCTCGCCGTAACCATGCTTCgtttcgGTCTTCAGCtACTGTtTAGCGTAACATCCGCTGCTCTC
2052	1	FBgn0016123	Alp4	TAATGTGATTGTTTCGGAACAGG	TAATGTGATTGTTTCGGAAC	CTTCTGTGCATTTCGACAGGCCGTTTGTGTAGGAAGACgcGTTCGTAATGTGATTGTTTCGGAACgtttcgGTCTTCAGCtACTGTtTAGCGTAACATCCGCTGCTCTC
2053	1	FBgn0016126	CaMKI	GCTACAGCCTGTGGGACTCCAGG	GCTACAGCCTGTGGGACTCC	CTTCTGTGCATTTCGACAGGCCGTTTGTGTAGGAAGACgcGTTCGGCTACAGCCTGTGGGACTCCgtttcgGTCTTCAGCtACTGTtTAGCGTAACATCCGCTGCTCTC
2054	1	FBgn0016126	CaMKI	TGTGCGTGACGGTAGAGAAGAGG	TGTGCGTGACGGTAGAGAAG	CTTCTGTGCATTTCGACAGGCCGTTTGTGTAGGAAGACgcGTTCGTGTGCGTGACGGTAGAGAAGgtttcgGTCTTCAGCtACTGTtTAGCGTAACATCCGCTGCTCTC
2055	1	FBgn0016126	CaMKI	CTTTGATCGCATTGTCGAAAAGG	CTTTGATCGCATTGTCGAAA	CTTCTGTGCATTTCGACAGGCCGTTTGTGTAGGAAGACgcGTTCGCTTTGATCGCATTGTCGAAAgtttcgGTCTTCAGCtACTGTtTAGCGTAACATCCGCTGCTCTC
2056	1	FBgn0016126	CaMKI	GTGCTGGCGCAAAAACCGTATGG	GTGCTGGCGCAAAAACCGTA	CTTCTGTGCATTTCGACAGGCCGTTTGTGTAGGAAGACgcGTTCGGTGCTGGCGCAAAAACCGTAgtttcgGTCTTCAGCtACTGTtTAGCGTAACATCCGCTGCTCTC
2057	1	FBgn0016126	CaMKI	ATGGAAAAGCTGTCGATGTGTGG	ATGGAAAAGCTGTCGATGTG	CTTCTGTGCATTTCGACAGGCCGTTTGTGTAGGAAGACgcGTTCGATGGAAAAGCTGTCGATGTGgtttcgGTCTTCAGCtACTGTtTAGCGTAACATCCGCTGCTCTC
2058	1	FBgn0016126	CaMKI	ATATCATACATTCTTCTATGCGG	ATATCATACATTCTTCTATG	CTTCTGTGCATTTCGACAGGCCGTTTGTGTAGGAAGACgcGTTCGATATCATACATTCTTCTATGgtttcgGTCTTCAGCtACTGTtTAGCGTAACATCCGCTGCTCTC
2059	1	FBgn0016126	CaMKI	AAAGGGGTCCTACACAGAAAAGG	AAAGGGGTCCTACACAGAAA	CTTCTGTGCATTTCGACAGGCCGTTTGTGTAGGAAGACgcGTTCGAAAGGGGTCCTACACAGAAAgtttcgGTCTTCAGCtACTGTtTAGCGTAACATCCGCTGCTCTC
2060	1	FBgn0016126	CaMKI	TCCAGGATATGTGGCTCCTGAGG	TCCAGGATATGTGGCTCCTG	CTTCTGTGCATTTCGACAGGCCGTTTGTGTAGGAAGACgcGTTCGTCCAGGATATGTGGCTCCTGgtttcgGTCTTCAGCtACTGTtTAGCGTAACATCCGCTGCTCTC
2061	1	FBgn0016131	Cdk4	CAATCGGCGCGCCCTATTCCCGG	CAATCGGCGCGCCCTATTCC	CTTCTGTGCATTTCGACAGGCCGTTTGTGTAGGAAGACgcGTTCGCAATCGGCGCGCCCTATTCCgtttcgGTCTTCAGCtACTGTtTAGCGTAACATCCGCTGCTCTC
2062	1	FBgn0016131	Cdk4	GAGCTTCATCTCCGAACCGTAGG	GAGCTTCATCTCCGAACCGT	CTTCTGTGCATTTCGACAGGCCGTTTGTGTAGGAAGACgcGTTCGGAGCTTCATCTCCGAACCGTgtttcgGTCTTCAGCtACTGTtTAGCGTAACATCCGCTGCTCTC
2063	1	FBgn0016131	Cdk4	CGAGCAGAACCTCGGGTGCGCGG	CGAGCAGAACCTCGGGTGCG	CTTCTGTGCATTTCGACAGGCCGTTTGTGTAGGAAGACgcGTTCGCGAGCAGAACCTCGGGTGCGgtttcgGTCTTCAGCtACTGTtTAGCGTAACATCCGCTGCTCTC
2064	1	FBgn0016131	Cdk4	TTGTCAAGGGAACTACTGACCGG	TTGTCAAGGGAACTACTGAC	CTTCTGTGCATTTCGACAGGCCGTTTGTGTAGGAAGACgcGTTCGTTGTCAAGGGAACTACTGACgtttcgGTCTTCAGCtACTGTtTAGCGTAACATCCGCTGCTCTC
2065	1	FBgn0016131	Cdk4	TGTGATCACCGGCAACATAGTGG	TGTGATCACCGGCAACATAG	CTTCTGTGCATTTCGACAGGCCGTTTGTGTAGGAAGACgcGTTCGTGTGATCACCGGCAACATAGgtttcgGTCTTCAGCtACTGTtTAGCGTAACATCCGCTGCTCTC
2066	1	FBgn0016131	Cdk4	GGGCGGCGACATGCCCGATTTGG	GGGCGGCGACATGCCCGATT	CTTCTGTGCATTTCGACAGGCCGTTTGTGTAGGAAGACgcGTTCGGGGCGGCGACATGCCCGATTgtttcgGTCTTCAGCtACTGTtTAGCGTAACATCCGCTGCTCTC
2067	1	FBgn0016131	Cdk4	TGCCAGTTTCTGGAGCGCGACGG	TGCCAGTTTCTGGAGCGCGA	CTTCTGTGCATTTCGACAGGCCGTTTGTGTAGGAAGACgcGTTCGTGCCAGTTTCTGGAGCGCGAgtttcgGTCTTCAGCtACTGTtTAGCGTAACATCCGCTGCTCTC
2068	1	FBgn0016131	Cdk4	GACAATATTCGCATGATTGCTGG	GACAATATTCGCATGATTGC	CTTCTGTGCATTTCGACAGGCCGTTTGTGTAGGAAGACgcGTTCGGACAATATTCGCATGATTGCgtttcgGTCTTCAGCtACTGTtTAGCGTAACATCCGCTGCTCTC
2069	1	FBgn0016641	PTP-ER	TCAAGTGGGGTCGTGTCGGAGGG	TCAAGTGGGGTCGTGTCGGA	CTTCTGTGCATTTCGACAGGCCGTTTGTGTAGGAAGACgcGTTCGTCAAGTGGGGTCGTGTCGGAgtttcgGTCTTCAGCtACTGTtTAGCGTAACATCCGCTGCTCTC
2070	1	FBgn0016641	PTP-ER	CTCAACATCGCTCTCGCGACTGG	CTCAACATCGCTCTCGCGAC	CTTCTGTGCATTTCGACAGGCCGTTTGTGTAGGAAGACgcGTTCGCTCAACATCGCTCTCGCGACgtttcgGTCTTCAGCtACTGTtTAGCGTAACATCCGCTGCTCTC
2071	1	FBgn0016641	PTP-ER	GCTCGCGTCCTACCAGACAGTGG	GCTCGCGTCCTACCAGACAG	CTTCTGTGCATTTCGACAGGCCGTTTGTGTAGGAAGACgcGTTCGGCTCGCGTCCTACCAGACAGgtttcgGTCTTCAGCtACTGTtTAGCGTAACATCCGCTGCTCTC
2072	1	FBgn0016641	PTP-ER	TATGGTGCCCCCGAGCTCGGAGG	TATGGTGCCCCCGAGCTCGG	CTTCTGTGCATTTCGACAGGCCGTTTGTGTAGGAAGACgcGTTCGTATGGTGCCCCCGAGCTCGGgtttcgGTCTTCAGCtACTGTtTAGCGTAACATCCGCTGCTCTC
2073	1	FBgn0016641	PTP-ER	GGGCTCCAACGCACGGGATGTGG	GGGCTCCAACGCACGGGATG	CTTCTGTGCATTTCGACAGGCCGTTTGTGTAGGAAGACgcGTTCGGGGCTCCAACGCACGGGATGgtttcgGTCTTCAGCtACTGTtTAGCGTAACATCCGCTGCTCTC
2074	1	FBgn0016641	PTP-ER	ACGGGTCATAATGTTGCGTACGG	ACGGGTCATAATGTTGCGTA	CTTCTGTGCATTTCGACAGGCCGTTTGTGTAGGAAGACgcGTTCGACGGGTCATAATGTTGCGTAgtttcgGTCTTCAGCtACTGTtTAGCGTAACATCCGCTGCTCTC
2075	1	FBgn0016641	PTP-ER	ATAGCACTTCGACACGTAGTCGG	ATAGCACTTCGACACGTAGT	CTTCTGTGCATTTCGACAGGCCGTTTGTGTAGGAAGACgcGTTCGATAGCACTTCGACACGTAGTgtttcgGTCTTCAGCtACTGTtTAGCGTAACATCCGCTGCTCTC
2076	1	FBgn0016641	PTP-ER	GATCGAACACGTAGTTCAGCCGG	GATCGAACACGTAGTTCAGC	CTTCTGTGCATTTCGACAGGCCGTTTGTGTAGGAAGACgcGTTCGGATCGAACACGTAGTTCAGCgtttcgGTCTTCAGCtACTGTtTAGCGTAACATCCGCTGCTCTC
2077	1	FBgn0016672	Ipp	GGCTGTACTCAGCGGGCACGAGG	GGCTGTACTCAGCGGGCACG	CTTCTGTGCATTTCGACAGGCCGTTTGTGTAGGAAGACgcGTTCGGGCTGTACTCAGCGGGCACGgtttcgGTCTTCAGCtACTGTtTAGCGTAACATCCGCTGCTCTC
2078	1	FBgn0016672	Ipp	AGTGGTGGCTCAACCGTTCGGGG	AGTGGTGGCTCAACCGTTCG	CTTCTGTGCATTTCGACAGGCCGTTTGTGTAGGAAGACgcGTTCGAGTGGTGGCTCAACCGTTCGgtttcgGTCTTCAGCtACTGTtTAGCGTAACATCCGCTGCTCTC
2079	1	FBgn0016672	Ipp	TGCTGGACATAAGGCCTTGAAGG	TGCTGGACATAAGGCCTTGA	CTTCTGTGCATTTCGACAGGCCGTTTGTGTAGGAAGACgcGTTCGTGCTGGACATAAGGCCTTGAgtttcgGTCTTCAGCtACTGTtTAGCGTAACATCCGCTGCTCTC
2080	1	FBgn0016672	Ipp	CGCGATGAGAACCGCCGTTTGGG	CGCGATGAGAACCGCCGTTT	CTTCTGTGCATTTCGACAGGCCGTTTGTGTAGGAAGACgcGTTCGCGCGATGAGAACCGCCGTTTgtttcgGTCTTCAGCtACTGTtTAGCGTAACATCCGCTGCTCTC
2081	1	FBgn0016672	Ipp	CGAACGGGACACCGGCGTACCGG	CGAACGGGACACCGGCGTAC	CTTCTGTGCATTTCGACAGGCCGTTTGTGTAGGAAGACgcGTTCGCGAACGGGACACCGGCGTACgtttcgGTCTTCAGCtACTGTtTAGCGTAACATCCGCTGCTCTC
2082	1	FBgn0016672	Ipp	GTCACCCGAAATGTACTCGGCGG	GTCACCCGAAATGTACTCGG	CTTCTGTGCATTTCGACAGGCCGTTTGTGTAGGAAGACgcGTTCGGTCACCCGAAATGTACTCGGgtttcgGTCTTCAGCtACTGTtTAGCGTAACATCCGCTGCTCTC
2083	1	FBgn0016672	Ipp	GCTGACATCCCGATGGACTTCGG	GCTGACATCCCGATGGACTT	CTTCTGTGCATTTCGACAGGCCGTTTGTGTAGGAAGACgcGTTCGGCTGACATCCCGATGGACTTgtttcgGTCTTCAGCtACTGTtTAGCGTAACATCCGCTGCTCTC
2084	1	FBgn0016672	Ipp	TTAGCACGGTGACGCAGTCCAGG	TTAGCACGGTGACGCAGTCC	CTTCTGTGCATTTCGACAGGCCGTTTGTGTAGGAAGACgcGTTCGTTAGCACGGTGACGCAGTCCgtttcgGTCTTCAGCtACTGTtTAGCGTAACATCCGCTGCTCTC
2085	1	FBgn0016687	Nurf-38	GGTTTCGCCCTCGTCAATCAAGG	GGTTTCGCCCTCGTCAATCA	CTTCTGTGCATTTCGACAGGCCGTTTGTGTAGGAAGACgcGTTCGGGTTTCGCCCTCGTCAATCAgtttcgGTCTTCAGCtACTGTtTAGCGTAACATCCGCTGCTCTC
2086	1	FBgn0016687	Nurf-38	GATGTGGACCAGTACTTCCCGGG	GATGTGGACCAGTACTTCCC	CTTCTGTGCATTTCGACAGGCCGTTTGTGTAGGAAGACgcGTTCGGATGTGGACCAGTACTTCCCgtttcgGTCTTCAGCtACTGTtTAGCGTAACATCCGCTGCTCTC
2087	1	FBgn0016687	Nurf-38	CATCGAGATTGGCTACCGAGTGG	CATCGAGATTGGCTACCGAG	CTTCTGTGCATTTCGACAGGCCGTTTGTGTAGGAAGACgcGTTCGCATCGAGATTGGCTACCGAGgtttcgGTCTTCAGCtACTGTtTAGCGTAACATCCGCTGCTCTC
2088	1	FBgn0016687	Nurf-38	ACGGTGGCACGAAGCAGACCCGG	ACGGTGGCACGAAGCAGACC	CTTCTGTGCATTTCGACAGGCCGTTTGTGTAGGAAGACgcGTTCGACGGTGGCACGAAGCAGACCgtttcgGTCTTCAGCtACTGTtTAGCGTAACATCCGCTGCTCTC
2089	1	FBgn0016687	Nurf-38	ATTCTTAGCGCCCTTCTCAACGG	ATTCTTAGCGCCCTTCTCAA	CTTCTGTGCATTTCGACAGGCCGTTTGTGTAGGAAGACgcGTTCGATTCTTAGCGCCCTTCTCAAgtttcgGTCTTCAGCtACTGTtTAGCGTAACATCCGCTGCTCTC
2090	1	FBgn0016687	Nurf-38	CGTCGCCGCGCTTAGCCACTCGG	CGTCGCCGCGCTTAGCCACT	CTTCTGTGCATTTCGACAGGCCGTTTGTGTAGGAAGACgcGTTCGCGTCGCCGCGCTTAGCCACTgtttcgGTCTTCAGCtACTGTtTAGCGTAACATCCGCTGCTCTC
2091	1	FBgn0016687	Nurf-38	ACATCAAGAAGGGTAAGCTGCGG	ACATCAAGAAGGGTAAGCTG	CTTCTGTGCATTTCGACAGGCCGTTTGTGTAGGAAGACgcGTTCGACATCAAGAAGGGTAAGCTGgtttcgGTCTTCAGCtACTGTtTAGCGTAACATCCGCTGCTCTC
2092	1	FBgn0016687	Nurf-38	GATGGCGATTATCTTCCAGTCGG	GATGGCGATTATCTTCCAGT	CTTCTGTGCATTTCGACAGGCCGTTTGTGTAGGAAGACgcGTTCGGATGGCGATTATCTTCCAGTgtttcgGTCTTCAGCtACTGTtTAGCGTAACATCCGCTGCTCTC
2093	1	FBgn0016696	Pitslre	GAGATCAACACTCTTCTCAAGGG	GAGATCAACACTCTTCTCAA	CTTCTGTGCATTTCGACAGGCCGTTTGTGTAGGAAGACgcGTTCGGAGATCAACACTCTTCTCAAgtttcgGTCTTCAGCtACTGTtTAGCGTAACATCCGCTGCTCTC
2094	1	FBgn0016696	Pitslre	AGAAGTGATCGCCGGGAGGGAGG	AGAAGTGATCGCCGGGAGGG	CTTCTGTGCATTTCGACAGGCCGTTTGTGTAGGAAGACgcGTTCGAGAAGTGATCGCCGGGAGGGgtttcgGTCTTCAGCtACTGTtTAGCGTAACATCCGCTGCTCTC
2095	1	FBgn0016696	Pitslre	GCAGGGCTGCCGGTCTGTGGAGG	GCAGGGCTGCCGGTCTGTGG	CTTCTGTGCATTTCGACAGGCCGTTTGTGTAGGAAGACgcGTTCGGCAGGGCTGCCGGTCTGTGGgtttcgGTCTTCAGCtACTGTtTAGCGTAACATCCGCTGCTCTC
2096	1	FBgn0016696	Pitslre	TCCGACCACGATCTCGCGAACGG	TCCGACCACGATCTCGCGAA	CTTCTGTGCATTTCGACAGGCCGTTTGTGTAGGAAGACgcGTTCGTCCGACCACGATCTCGCGAAgtttcgGTCTTCAGCtACTGTtTAGCGTAACATCCGCTGCTCTC
2097	1	FBgn0016696	Pitslre	CGAAGAGGGAACCTATGGAGTGG	CGAAGAGGGAACCTATGGAG	CTTCTGTGCATTTCGACAGGCCGTTTGTGTAGGAAGACgcGTTCGCGAAGAGGGAACCTATGGAGgtttcgGTCTTCAGCtACTGTtTAGCGTAACATCCGCTGCTCTC
2098	1	FBgn0016696	Pitslre	AGTGAGGTATACTTCTTGATCGG	AGTGAGGTATACTTCTTGAT	CTTCTGTGCATTTCGACAGGCCGTTTGTGTAGGAAGACgcGTTCGAGTGAGGTATACTTCTTGATgtttcgGTCTTCAGCtACTGTtTAGCGTAACATCCGCTGCTCTC
2099	1	FBgn0016696	Pitslre	AAAGCGCCATAACTACGTTAAGG	AAAGCGCCATAACTACGTTA	CTTCTGTGCATTTCGACAGGCCGTTTGTGTAGGAAGACgcGTTCGAAAGCGCCATAACTACGTTAgtttcgGTCTTCAGCtACTGTtTAGCGTAACATCCGCTGCTCTC
[truncated: 84,363 more rows]

## Sheet: Computed MLE result
Gene	Symbol	Rep1	Rep2	sgRNA-level Average
FBgn0004587	B52	-33.255	-19.805	-39.685
FBgn0023170	RpL39	-31.508	-21.081	-34.982
FBgn0037207	Mes2	-23.381	-24.138	-31.378
FBgn0262736	Vha16-1	-23.388	-26.369	-31.056
FBgn0010408	RpS9	-23.799	-23.974	-30.496
FBgn0014020	Rho1	-22.439	-31.283	-29.944
FBgn0036734	CG7564	-24.569	-17.276	-28.756
FBgn0027054	CSN4	-20.864	-24.076	-27.296
FBgn0250837	dUTPase	-19.976	-26.713	-26.85
FBgn0003559	su(f)	-19.544	-23.903	-26.823
FBgn0003360	sesB	-13.892	-31.051	-26.023
FBgn0267378	sau	-19.327	-13.649	-25.298
FBgn0259785	pzg	-16.77	-18.817	-22.597
FBgn0038893	CG6353	-16.5	-16.354	-21.484
FBgn0002626	RpL32	-14.823	-22.527	-21.41
FBgn0266599	Hsc70-4	-18.314	-12.341	-21.316
FBgn0035422	RpL28	-14.861	-21.016	-20.912
FBgn0261599	RpS29	-15.601	-17.67	-20.199
FBgn0000541	E(bx)	-16.402	-16.916	-20.19
FBgn0010078	RpL23	-15.161	-19.131	-20.181
FBgn0052423	shep	-16.993	-17.567	-20
FBgn0042092	CG13773	-16.289	-15.686	-19.628
FBgn0035423	CG17737	-19.091	-12.088	-19.51
FBgn0039830	ATPsynC	-15.462	-14.049	-19.328
FBgn0020910	RpL3	-13.245	-23.703	-19.296
FBgn0261270	SelD	-14.435	-19.599	-19.262
FBgn0033889	CG6701	-20.004	-15.151	-19.184
FBgn0003321	sbr	-17.014	-13.187	-19.13
FBgn0020496	CtBP	-15.86	-11.605	-18.861
FBgn0023167	SmD3	-15.454	-15.997	-18.627
FBgn0262115	CG17683	-14.993	-10.747	-18.589
FBgn0250732	gfzf	-13.155	-20.381	-18.585
FBgn0265297	pAbp	-14.186	-11.87	-18.566
FBgn0087035	AGO2	-14.424	-17.228	-18.557
FBgn0039635	CG11876	-8.6858	-20.932	-18.518
FBgn0031145	Ntf-2	-14.288	-17.851	-18.349
FBgn0262817	CG43188	-16.269	-15.516	-18.312
FBgn0034299	CG5757	-15.298	-17.127	-18.102
FBgn0003392	shi	-13.702	-13.02	-18.048
FBgn0040907	mRpL33	-15.425	-14.798	-18.027
FBgn0025615	Torsin	-15.56	-13.166	-17.755
FBgn0034246	Dcr-2	-16.613	-12.838	-17.73
FBgn0033548	CG7637	-15.111	-13.319	-17.518
FBgn0040020	MED21	-14.704	-14.858	-17.473
FBgn0029629	eIF3ga	-15.393	-14.534	-17.434
FBgn0013750	Arf51F	-12.736	-17.099	-17.246
FBgn0003517	sta	-11.751	-15.62	-17.153
FBgn0052000	CG32000	-13.017	-13.431	-17.117
FBgn0036335	mRpL20	-11.988	-14.913	-17.035
FBgn0052133	Ptip	-13.916	-12.781	-17.01
FBgn0033844	bbc	-14.43	-10.51	-16.815
FBgn0003887	betaTub56D	-12.732	-18.286	-16.803
FBgn0261597	RpS26	-15.693	-9.2956	-16.677
FBgn0086687	Desat1	-15.186	-10.488	-16.661
FBgn0035608	blanks	-13.749	-13.686	-16.659
FBgn0016700	Rab1	-14.538	-6.0816	-16.608
FBgn0250843	Prosalpha6	-12.234	-14.588	-16.6
FBgn0003118	pnt	-12.717	-12.543	-16.498
FBgn0016041	Tom40	-15.225	-10.029	-16.378
FBgn0250903	lmgA	-10.961	-17.197	-16.352
FBgn0261976	Psf2	-15.213	-12.389	-16.313
FBgn0011638	La	-12.276	-15.391	-16.272
FBgn0250753	kra	-12.166	-11.974	-16.215
FBgn0028662	VhaPPA1-1	-13.681	-14.516	-16.187
FBgn0034743	RpS16	-12.462	-15.18	-16.143
FBgn0022942	Cbp80	-11.159	-13.063	-16.059
FBgn0013749	Arf102F	-13.01	-11.259	-16.047
FBgn0026418	Hsc70Cb	-13.716	-8.1602	-16.033
FBgn0032482	Pect	-12.531	-16.19	-16.001
FBgn0266580	Gp210	-14.859	-11.193	-15.953
FBgn0011207	pelo	-12.792	-14.759	-15.822
FBgn0263979	Caf1-55	-14.223	-13.375	-15.784
FBgn0032195	CG4908	-9.1928	-16.125	-15.571
FBgn0003507	srp	-12.362	-13.015	-15.494
FBgn0039969	Fis1	-14.965	-12.321	-15.451
FBgn0034138	RpS15	-10.801	-13.814	-15.338
FBgn0031980	RpL36A	-12.438	-10.668	-15.297
FBgn0029714	CG3527	-10.929	-14.757	-15.277
FBgn0027786	Mtch	-14.807	-10.02	-15.214
FBgn0010612	ATPsynG	-15.539	-7.2722	-15.083
FBgn0010411	RpS18	-10.371	-12.133	-15.033
FBgn0029868	ND-B16.6	-10.851	-17.474	-15.032
FBgn0027091	Aats-cys	-11.203	-16.579	-14.948
FBgn0260936	scny	-12.83	-9.9985	-14.922
FBgn0031977	baf	-11.542	-8.8809	-14.84
FBgn0000409	Cyt-c-p	-12.107	-11.813	-14.749
FBgn0001233	Hsp83	-10.724	-16.746	-14.733
FBgn0028697	RpL15	-9.5799	-15.812	-14.654
FBgn0000239	bur	-12.079	-12.524	-14.625
FBgn0025832	Fen1	-10.421	-14.037	-14.61
FBgn0001218	Hsc70-3	-8.5711	-18.189	-14.539
FBgn0037025	Spc105R	-10.96	-13.087	-14.455
FBgn0026250	eIF-1A	-11.978	-11.041	-14.381
FBgn0022288	l(2)09851	-13.409	-12.03	-14.375
FBgn0004638	drk	-9.8518	-18.291	-14.141
FBgn0004656	fs(1)h	-7.3083	-15.472	-14.128
FBgn0052344	CG32344	-12.72	-10.243	-14.122
FBgn0005593	RpL7	-10.51	-13.169	-14.122
FBgn0040007	RpL38	-9.2343	-15.636	-14.101
FBgn0011704	RnrS	-8.3669	-15.058	-14.073
FBgn0004907	14-3-3zeta	-12.384	-9.5377	-14.055
FBgn0026090	CG14812	-11.811	-11.391	-14.029
FBgn0024188	san	-12.042	-11.983	-13.914
FBgn0030049	Trf4-1	-10.086	-9.8806	-13.872
FBgn0039120	Nup98-96	-9.3889	-14.357	-13.832
FBgn0262954	Rpb12	-11.219	-11.452	-13.737
FBgn0260439	Pp2A-29B	-11.287	-13.767	-13.717
FBgn0263396	sqd	-12.382	-9.5327	-13.555
FBgn0031660	mRpL28	-10.79	-12.338	-13.48
FBgn0261885	osa	-12.443	-9.2242	-13.447
FBgn0011284	RpS4	-11.37	-12.283	-13.444
FBgn0039869	CG1890	-8.5963	-15.24	-13.435
FBgn0002781	mod(mdg4)	-13.368	-14.001	-13.414
FBgn0034921	DCP1	-11.937	-8.6182	-13.362
FBgn0030571	CG14414	-12.373	-10.437	-13.356
FBgn0086134	Prosalpha2	-10.366	-12.619	-13.318
FBgn0263993	CG43736	-10.11	-12.194	-13.309
FBgn0010217	ATPsynbeta	-10.954	-12.502	-13.209
FBgn0004915	TfIIB	-10.65	-10.534	-13.135
FBgn0035147	Gale	-11.432	-12.608	-13.112
FBgn0034641	mahj	-9.931	-8.8291	-13.106
FBgn0022893	Df31	-11.515	-11.693	-13.095
FBgn0036135	mRpL2	-10.464	-11.848	-13.019
FBgn0025637	SkpA	-9.0986	-13.585	-12.949
FBgn0000556	Ef1alpha48D	-9.6832	-11.892	-12.942
FBgn0263740	eIF-2gamma	-12.445	-10.354	-12.938
FBgn0032863	Cdc23	-11.421	-11.005	-12.91
FBgn0011672	Mvl	-10.595	-10.382	-12.893
FBgn0264922	smt3	-10.072	-9.6017	-12.891
FBgn0024698	Cpsf160	-10.741	-11.82	-12.871
FBgn0000139	ash2	-10.202	-14.053	-12.851
FBgn0039909	ND-49	-11.09	-10.444	-12.836
FBgn0261268	Cul3	-9.1215	-11.752	-12.835
FBgn0004106	Cdk1	-10.239	-11.473	-12.776
FBgn0001078	ftz-f1	-11.744	-8.2525	-12.769
FBgn0037657	hyx	-11.042	-10.59	-12.737
FBgn0015949	hrg	-12.361	-8.9123	-12.701
FBgn0005278	Sam-S	-8.8737	-14.4	-12.644
FBgn0028665	VhaAC39-1	-9.4464	-7.5226	-12.628
FBgn0000259	CkIIbeta	-8.04	-15.763	-12.527
FBgn0026741	mRpL18	-11.451	-9.8509	-12.507
FBgn0032517	CG7099	-11.341	-8.5836	-12.477
FBgn0030678	CG11679	-12.824	-8.9384	-12.476
FBgn0032223	GATAd	-11.421	-11.628	-12.474
FBgn0016120	ATPsynD	-10.098	-11.928	-12.462
FBgn0260460	mRpS34	-8.8749	-11.734	-12.415
FBgn0035854	CG8005	-9.7239	-12.42	-12.365
FBgn0036300	CG10688	-9.711	-10.591	-12.348
FBgn0038872	Nelf-A	-10.42	-12.037	-12.334
FBgn0001297	kay	-8.1921	-14.287	-12.322
FBgn0020497	emb	-8.0069	-12.191	-12.312
FBgn0037121	Rpb8	-10.865	-8.6515	-12.222
FBgn0013347	TfIIA-S	-7.9846	-10.104	-12.217
FBgn0032915	CG12050	-8.608	-13.583	-12.155
FBgn0003279	RpL4	-6.433	-17.141	-12.112
FBgn0030081	CG7246	-12.028	-9.1812	-12.007
FBgn0066304	Rpp20	-10.792	-9.8837	-12.007
FBgn0033520	Prx2540-1	-12.975	-9.0509	-11.963
FBgn0024998	CG2685	-7.0937	-13.656	-11.891
FBgn0033155	Br140	-10.9	-6.4323	-11.849
FBgn0004107	Cdk2	-8.3374	-13.457	-11.803
FBgn0001986	l(2)35Df	-9.1907	-11.172	-11.762
FBgn0030676	CG12379	-8.4168	-13.144	-11.742
FBgn0261112	APP-BP1	-9.7769	-11.502	-11.721
FBgn0037573	eIF4AIII	-9.5324	-11.668	-11.648
FBgn0031493	CG3605	-9.9049	-8.8839	-11.645
FBgn0029161	slmo	-8.4159	-8.5359	-11.593
FBgn0261592	RpS6	-7.4904	-13.813	-11.563
FBgn0030733	UQCR-14	-8.9404	-11.635	-11.553
FBgn0029980	CG10778	-7.9702	-9.9614	-11.53
FBgn0024733	RpL10	-7.8015	-7.6821	-11.525
FBgn0010382	CycE	-8.3857	-8.2693	-11.507
FBgn0032518	RpL24	-7.6119	-9.5542	-11.494
FBgn0038145	Droj2	-8.9768	-6.1612	-11.479
FBgn0015024	CkIalpha	-7.2398	-14.219	-11.45
FBgn0014869	Pglym78	-9.684	-9.5474	-11.435
FBgn0039348	Npl4	-9.4221	-11.446	-11.41
FBgn0051710	CG31710	-10.892	-9.9648	-11.408
FBgn0264357	SNF4Agamma	-7.6559	-14.334	-11.381
FBgn0014010	Rab5	-10.586	-7.6276	-11.334
FBgn0034237	eIF3-S9	-6.5046	-11.43	-11.333
FBgn0030670	Pis	-6.472	-14.34	-11.326
FBgn0000064	Ald	-9.7622	-8.6097	-11.319
FBgn0037270	CG9769	-9.1983	-11.064	-11.309
FBgn0033571	Rpb5	-7.0383	-9.8332	-11.302
FBgn0020510	Abi	-7.4354	-10.738	-11.291
FBgn0032988	Tif-IA	-9.5743	-10.297	-11.273
FBgn0023510	Rbcn-3B	-9.1664	-7.7611	-11.255
FBgn0029504	CHES-1-like	-8.9607	-8.6705	-11.254
FBgn0004363	porin	-8.27	-13.258	-11.239
FBgn0003941	RpL40	-7.9527	-12.596	-11.184
FBgn0020386	Pdk1	-8.9984	-12.751	-11.171
FBgn0015296	Shc	-7.2061	-11.747	-11.132
FBgn0086472	RpS25	-8.8084	-11.07	-11.129
FBgn0027378	MRG15	-10.609	-3.036	-11.104
FBgn0261283	SREBP	-11.171	-7.4078	-11.095
FBgn0032354	CG4788	-7.5413	-13.057	-11.089
FBgn0259203	CG42307	-8.3372	-9.9628	-11.087
FBgn0264492	CkIIalpha	-9.8268	-9.2392	-11.085
FBgn0039300	RpS27	-9.2597	-9.6182	-11.083
FBgn0035271	CG2021	-10.557	-8.3573	-11.049
FBgn0028336	l(1)G0255	-7.8056	-12.014	-11.021
FBgn0029665	CG14270	-8.8692	-10.272	-11.005
FBgn0033060	CG7849	-9.115	-10.711	-10.99
FBgn0021761	Nup154	-9.3741	-10.219	-10.988
FBgn0264785	Hph	-8.8393	-11.594	-10.988
FBgn0030086	CG7033	-7.4995	-10.181	-10.953
FBgn0032248	Bug22	-8.6381	-8.651	-10.912
FBgn0036398	upSET	-8.4841	-7.5913	-10.879
FBgn0015218	eIF-4E	-9.6613	-6.4748	-10.866
FBgn0036581	MED10	-8.5114	-9.4722	-10.844
FBgn0283468	slmb	-8.7228	-8.8632	-10.833
FBgn0040066	wds	-9.6757	-8.1983	-10.824
FBgn0003942	RpS27A	-7.4467	-12.987	-10.823
FBgn0028343	Ankle2	-10.595	-7.7054	-10.819
FBgn0035853	UbcE2M	-9.7468	-9.5648	-10.793
FBgn0033086	CG9410	-9.4677	-9.7764	-10.784
FBgn0001995	mRpL4	-8.4653	-9.0233	-10.767
FBgn0011742	Arp2	-8.7942	-9.2878	-10.739
FBgn0037621	M1BP	-9.069	-8.6644	-10.729
FBgn0038876	CG5919	-8.4239	-8.788	-10.7
FBgn0010438	mtSSB	-9.0465	-9.4792	-10.7
FBgn0039233	CG7006	-9.8925	-8.1725	-10.676
FBgn0086710	RpL30	-7.8154	-9.8471	-10.674
FBgn0035713	velo	-9.0383	-8.8071	-10.658
FBgn0031951	r2d2	-12.117	-4.2052	-10.652
FBgn0003371	sgg	-6.4745	-12.641	-10.631
FBgn0000253	Cam	-7.4343	-12.275	-10.602
FBgn0024238	Fim	-10.566	-6.5641	-10.599
FBgn0052230	ND-MLRQ	-10.228	-6.4631	-10.594
FBgn0001086	fzy	-9.1607	-7.7547	-10.586
FBgn0262716	Arp3	-8.6958	-6.6316	-10.57
FBgn0032149	CG4036	-8.345	-8.8658	-10.506
FBgn0030321	CG1703	-9.2437	-8.9535	-10.498
FBgn0040319	Gclc	-6.8581	-12.427	-10.496
FBgn0263757	Rpb4	-11	-6.4487	-10.481
FBgn0051957	CG31957	-9.2083	-8.9675	-10.478
FBgn0003676	T-cp1	-11.503	-6.7986	-10.438
FBgn0028968	gammaCOP	-8.2202	-7.9775	-10.423
FBgn0034967	eIF-5A	-7.7243	-5.9516	-10.402
FBgn0003346	RanGAP	-7.0031	-10.492	-10.4
FBgn0033038	CG7791	-9.9563	-7.8942	-10.386
FBgn0015818	Spx	-8.5152	-8.8427	-10.36
FBgn0052438	SMC5	-9.493	-8.2966	-10.352
FBgn0039691	IntS11	-8.3163	-10.609	-10.348
FBgn0033485	RpLP0-like	-9.4109	-7.5048	-10.347
FBgn0262734	Rbp2	-6.8526	-10.339	-10.32
FBgn0032054	CG13090	-8.7381	-9.9501	-10.314
FBgn0032006	Pvr	-6.3004	-13.464	-10.299
FBgn0010278	Ssrp	-8.4008	-10.845	-10.291
FBgn0086443	Aats-asn	-6.4928	-12.957	-10.257
FBgn0020620	RN-tre	-10.435	-7.5024	-10.251
FBgn0085212	CG34183	-11.023	-4.9657	-10.247
FBgn0039904	Hcf	-10.143	-6.3618	-10.229
FBgn0029971	ND-MNLL	-7.2293	-9.3053	-10.218
FBgn0026873	MED18	-7.821	-11.199	-10.205
FBgn0000581	E(Pc)	-8.4898	-9.133	-10.202
FBgn0032906	RPA2	-9.3233	-6.9173	-10.192
FBgn0036804	Sgf11	-6.2349	-9.0391	-10.19
FBgn0025724	beta'COP	-8.8469	-8.9271	-10.169
FBgn0033081	geminin	-8.4756	-8.6879	-10.156
FBgn0034503	MED8	-8.9115	-8.727	-10.141
FBgn0002607	RpL19	-5.8511	-13.093	-10.119
FBgn0000100	RpLP0	-9.5274	-7.1013	-10.101
FBgn0036239	Pop2	-6.569	-10.362	-10.098
FBgn0028331	l(1)G0289	-7.1055	-10.819	-10.079
FBgn0259791	bora	-8.6281	-6.9184	-10.071
FBgn0033259	CG11210	-7.6209	-6.1005	-10.052
FBgn0033608	CG13220	-10.125	-9.8009	-9.9914
FBgn0025674	CycK	-6.373	-9.3062	-9.9821
FBgn0015582	dare	-5.6822	-13.082	-9.9754
FBgn0033766	CG8771	-6.7622	-9.7794	-9.966
FBgn0030969	Usp39	-6.0219	-10.278	-9.9152
FBgn0261602	RpL8	-7.4408	-10.029	-9.9088
FBgn0040005	CG17883	-10.097	-7.763	-9.8878
FBgn0010198	RpS15Aa	-6.6073	-7.2922	-9.8712
FBgn0034727	mRpS29	-7.3634	-6.405	-9.8587
FBgn0010280	Taf4	-8.8734	-8.6573	-9.8415
FBgn0033185	CG1603	-6.6558	-8.5279	-9.8306
FBgn0030274	Lint-1	-9.2717	-7.0644	-9.8288
FBgn0038834	RpS30	-5.7367	-12.484	-9.8168
FBgn0004889	tws	-9.912	-7.3868	-9.8167
FBgn0263977	Tim17b	-9.669	-5.9879	-9.7901
FBgn0014366	noi	-7.9098	-7.6144	-9.7893
FBgn0037344	CG2926	-8.2456	-8.6632	-9.7777
FBgn0004066	Prosalpha4	-6.3344	-9.0103	-9.7484
FBgn0037667	CG16734	-7.0711	-9.0355	-9.7476
FBgn0033673	CG8298	-5.8754	-11.923	-9.7259
FBgn0260407	mRpS23	-11.624	-6.2545	-9.7208
FBgn0010421	TfIIFbeta	-3.7585	-13.732	-9.7056
FBgn0031832	CG9596	-6.4899	-10.253	-9.6851
FBgn0030306	Spase25	-9.9717	-8.4111	-9.6328
FBgn0001404	egh	-8.4825	-8.0938	-9.6218
FBgn0029823	CG3011	-6.8618	-10.942	-9.588
FBgn0011763	Dp	-9.2436	-6.4637	-9.5378
FBgn0010315	CycD	-7.2846	-8.4627	-9.5295
FBgn0260771	Larp7	-6.6519	-10.764	-9.523
FBgn0004838	Hrb27C	-11.239	-5.332	-9.4928
FBgn0002590	RpS5a	-5.541	-12.505	-9.4905
FBgn0020255	Ran	-6.1016	-11.824	-9.4518
FBgn0010607	l(2)05714	-7.235	-8.4272	-9.4498
FBgn0035762	Rint1	-6.0471	-10.73	-9.4356
FBgn0259176	bun	-8.9524	-7.5354	-9.4071
FBgn0011769	Fdx1	-6.5058	-7.2066	-9.3475
FBgn0004378	Klp61F	-8.1042	-8.139	-9.3347
FBgn0000575	emc	-9.8621	-6.8534	-9.3324
FBgn0023083	fray	-9.6096	-7.768	-9.3131
FBgn0262116	RNASEK	-5.8279	-9.076	-9.299
FBgn0026427	Su(var)2-HP2	-9.5922	-6.3605	-9.2685
FBgn0265974	ttv	-8.5129	-7.0593	-9.2526
FBgn0038168	omd	-7.0101	-9.1193	-9.2333
FBgn0038609	Nup43	-7.2546	-8.4996	-9.1738
FBgn0033842	cbc	-8.1145	-7.8813	-9.1565
FBgn0086694	Bre1	-9.3781	-4.9754	-9.1437
FBgn0004419	me31B	-6.2188	-7.5331	-9.1219
FBgn0029718	mRpL30	-6.3257	-9.2746	-9.1041
FBgn0041781	SCAR	-8.26	-8.0255	-9.1016
FBgn0011836	Taf2	-5.9701	-9.975	-9.0985
FBgn0038235	CG8461	-7.6034	-8.0346	-9.0766
FBgn0036990	mRpL15	-6.4377	-9.2718	-9.0759
FBgn0032919	CG9253	-6.8358	-10.503	-9.0716
FBgn0025582	Int6	-8.1056	-7.4344	-9.0678
FBgn0265998	Doa	-4.9452	-11.663	-9.0621
FBgn0015795	Rab7	-9.6976	-7.303	-9.0557
FBgn0051184	LSm3	-6.2653	-9.4551	-9.0304
FBgn0016978	snRNP-U1-70K	-5.844	-9.9403	-9.0155
FBgn0033378	tsu	-6.3872	-8.5865	-8.9991
FBgn0267350	PI4KIIIalpha	-5.5371	-11.021	-8.9609
FBgn0004652	fru	-7.4621	-7.2457	-8.9534
FBgn0024887	kin17	-7.0337	-8.6781	-8.9341
FBgn0030354	Upf1	-6.6383	-8.6792	-8.9269
FBgn0259984	kuz	-8.755	-7.0768	-8.9148
FBgn0035878	CG7182	-8.7475	-5.4241	-8.9136
FBgn0010770	ppan	-6.8224	-7.3901	-8.8855
FBgn0032020	CG7787	-6.3936	-6.4839	-8.8748
FBgn0266421	RPA3	-8.0927	-7.6092	-8.8715
FBgn0003189	r	-3.4861	-13.155	-8.8681
FBgn0032818	CG10628	-7.6132	-8.5571	-8.8599
FBgn0036569	CG5414	-5.9376	-11.076	-8.8523
FBgn0037206	CG12768	-7.6759	-8.8918	-8.8341
FBgn0011766	E2f1	-7.7746	-7.3137	-8.832
FBgn0036696	CG14057	-6.1019	-10.703	-8.8282
FBgn0033019	CG10395	-7.4418	-9.1063	-8.7921
FBgn0266410	CG45050	-9.117	-6.5913	-8.7834
FBgn0011217	eff	-7.664	-6.1845	-8.7767
FBgn0029158	Las	-8.5548	-7.3853	-8.7382
FBgn0035692	CG13298	-6.1419	-9.0989	-8.7222
FBgn0260858	Ykt6	-4.109	-10.073	-8.7189
FBgn0259199	Snup	-6.2076	-8.4276	-8.7144
FBgn0086904	Nacalpha	-8.1847	-6.4901	-8.7142
FBgn0283521	lola	-8.8277	-5.9008	-8.7069
FBgn0028474	CG4119	-6.5556	-7.374	-8.6944
FBgn0010621	Cct5	-9.1901	-6.8221	-8.6922
FBgn0010417	Taf6	-5.5095	-7.3726	-8.6712
FBgn0040931	CG9034	-6.4344	-9.7564	-8.6694
FBgn0000319	Chc	-7.819	-6.578	-8.6672
FBgn0261790	SmE	-6.7913	-7.7876	-8.6622
FBgn0264816	koko	-4.7847	-10.439	-8.6572
FBgn0262647	Nup160	-6.7698	-8.2154	-8.6538
FBgn0035122	mRpL17	-6.1231	-9.6304	-8.648
FBgn0029833	MCTS1	-6.9053	-8.3277	-8.6428
FBgn0283451	br	-8.9834	-5.7305	-8.6187
FBgn0027948	msps	-7.2044	-8.6054	-8.6158
FBgn0011640	lark	-10.777	-3.8379	-8.6151
FBgn0033912	RpS23	-6.6683	-6.9943	-8.6045
FBgn0027090	Aats-gln	-7.3539	-8.0176	-8.5789
FBgn0035111	CG16940	-6.5713	-9.0268	-8.5724
FBgn0023527	CG3071	-5.9307	-9.6567	-8.5663
FBgn0027951	MTA1-like	-7.4976	-7.4087	-8.5638
FBgn0037351	RpL13A	-6.717	-8.7561	-8.5635
FBgn0039274	CG11920	-5.5016	-9.5839	-8.5478
FBgn0000426	SmF	-7.2561	-6.73	-8.5422
FBgn0010812	unc-45	-6.1438	-8.0782	-8.5085
FBgn0023508	Ocrl	-3.2285	-13.213	-8.5063
FBgn0033636	tou	-7.8505	-7.3249	-8.5042
FBgn0034350	CG5189	-6.2847	-8.5904	-8.5035
FBgn0035987	CG3689	-7.5855	-7.0113	-8.4878
FBgn0037926	Elp1	-6.6831	-8.1628	-8.4684
FBgn0037220	CG14641	-5.2437	-10.431	-8.4594
FBgn0262519	Mi-2	-6.6745	-6.9797	-8.4585
FBgn0036007	path	-6.9843	-5.0778	-8.4474
FBgn0004654	Pgd	-5.6238	-9.6629	-8.4308
FBgn0261383	IntS6	-7.1147	-5.6016	-8.4304
FBgn0023513	CG14803	-6.2778	-8.9256	-8.4275
FBgn0260789	mxc	-7.4435	-7.5659	-8.4225
FBgn0032030	Wdr82	-7.3689	-8.1216	-8.4198
FBgn0029897	RpL17	-5.5952	-8.0883	-8.416
FBgn0031052	CG14215	-4.6107	-8.7912	-8.4039
FBgn0016131	Cdk4	-5.2717	-10.787	-8.3993
FBgn0030858	IntS2	-5.659	-10.618	-8.3932
FBgn0019936	RpS20	-4.7546	-10.419	-8.3842
FBgn0040075	rept	-5.7842	-7.5434	-8.3783
FBgn0261609	eIF-2alpha	-5.5128	-6.9038	-8.3765
FBgn0262743	Fs(2)Ket	-8.6488	-6.4792	-8.3678
FBgn0004401	Pep	-7.228	-7.5045	-8.362
FBgn0039159	mRpS24	-4.7726	-7.983	-8.3498
FBgn0022724	Taf8	-6.0285	-8.1399	-8.3386
FBgn0010741	l(3)01239	-8.9903	-7.3718	-8.3373
FBgn0040475	SH3PX1	-6.5564	-5.1876	-8.3314
FBgn0038224	ATPsynE	-7.4136	-8.1648	-8.3247
FBgn0035770	pst	-3.9472	-12.095	-8.3247
FBgn0003165	pum	-7.5079	-6.3104	-8.3094
FBgn0033883	CG16935	-8.1886	-6.9139	-8.3072
FBgn0004087	Dhfr	-6.3226	-9.0364	-8.3038
FBgn0019938	RpI1	-7.8151	-6.6014	-8.2962
FBgn0053260	CG33260	-6.9463	-7.0007	-8.2959
FBgn0036815	HipHop	-6.1435	-8.8821	-8.2916
FBgn0015509	Cul1	-5.7706	-7.7765	-8.2779
FBgn0030802	DENR	-6.3051	-9.0729	-8.2678
FBgn0021906	RFeSP	-7.4811	-6.589	-8.2617
FBgn0034243	Ns2	-4.6721	-8.7413	-8.2049
FBgn0031228	ND-15	-9.0433	-6.4996	-8.1872
FBgn0030096	Zpr1	-9.0252	-4.7043	-8.184
FBgn0038678	mRpL55	-6.0279	-7.5165	-8.1811
FBgn0011741	Arp6	-7.7923	-7.2824	-8.1575
FBgn0036958	CG17233	-6.8656	-7.8807	-8.1537
FBgn0036038	defl	-6.5688	-7.9296	-8.1495
FBgn0263042	CG43337	-7.2358	-7.8487	-8.1179
FBgn0033900	CG8257	-5.1487	-9.9579	-8.1127
FBgn0034310	Nup75	-3.6144	-11.668	-8.1021
FBgn0044511	mRpS21	-6.4517	-6.2303	-8.0964
FBgn0001612	Grip91	-6.7594	-7.7338	-8.087
FBgn0039302	Nup358	-7.6709	-4.9511	-8.0592
FBgn0022936	CycH	-4.8495	-10.358	-8.0442
FBgn0010220	Dbp45A	-5.4033	-8.3976	-8.0418
FBgn0264962	Pcf11	-4.8525	-9.0559	-8.0413
FBgn0031066	COX6B	-9.2112	-4.5055	-8.0289
FBgn0050499	CG30499	-7.2377	-7.1083	-8.0282
FBgn0026409	Mpcp	-7.3819	-8.5774	-8.0199
FBgn0036928	Tom20	-7.1167	-5.3081	-8.0117
FBgn0259982	l(2)35Cc	-6.4627	-7.2969	-8.0105
FBgn0052350	Vps11	-7.2874	-7.7787	-7.9917
FBgn0022023	eIF-3p40	-6.7622	-5.8034	-7.9914
FBgn0036030	CG6767	-6.6222	-7.1103	-7.9716
FBgn0263755	Su(var)3-9	-5.6018	-6.1589	-7.9672
FBgn0015019	Cctgamma	-4.6392	-9.8871	-7.9505
FBgn0033699	RpS11	-6.158	-7.1081	-7.9361
FBgn0283469	Vps4	-4.9831	-8.0177	-7.9327
FBgn0020653	Trxr-1	-6.2464	-5.48	-7.9165
FBgn0025825	HDAC3	-4.2209	-11.109	-7.9048
FBgn0039254	Nmnat	-6.9385	-6.7977	-7.896
FBgn0010269	Dsor1	-5.8488	-9.3941	-7.8825
FBgn0028426	JhI-1	-6.2218	-7.5924	-7.8683
FBgn0053229	CG33229	-9.253	-6.3343	-7.8676
FBgn0052103	CG32103	-6.1266	-8.2238	-7.8651
FBgn0036316	CG10960	-6.2017	-8.0175	-7.8482
FBgn0267330	KdelR	-8.7797	-3.7417	-7.8469
FBgn0262656	Myc	-6.1465	-9.6	-7.8318
FBgn0023171	rnh1	-8.1084	-6.1797	-7.8288
FBgn0000559	EF2	-5.7433	-8.8115	-7.8225
FBgn0035164	CG13901	-6.7323	-5.0152	-7.8224
FBgn0262739	AGO1	-8.5285	-5.8129	-7.8163
FBgn0266490	CG45089	-5.9481	-6.7802	-7.8126
FBgn0037202	Ssl1	-6.401	-7.2049	-7.8008
FBgn0001994	crp	-9.1443	-4.4538	-7.7956
FBgn0034728	rad50	-8.5133	-5.4254	-7.7835
FBgn0035032	ATPsynF	-6.94	-7.1768	-7.7775
FBgn0053217	CG33217	-7.6423	-6.4887	-7.7704
FBgn0263603	Zn72D	-7.6343	-5.4876	-7.767
FBgn0022943	Cbp20	-7.0749	-5.115	-7.7642
FBgn0040512	zetaCOP	-8.3759	-5.5446	-7.7581
FBgn0033715	CG8490	-5.5207	-8.5768	-7.7561
FBgn0030761	CG9784	-6.4558	-7.3477	-7.6845
FBgn0026089	CG14817	-4.6935	-8.5173	-7.6688
FBgn0035766	eco	-8.9501	-4.2228	-7.6385
FBgn0000150	awd	-5.2208	-9.3334	-7.6311
FBgn0023177	Pp4-19C	-5.2512	-8.0813	-7.609
FBgn0051992	gw	-7.9623	-5.5513	-7.6073
FBgn0032849	mRpS18B	-6.9496	-7.251	-7.6055
FBgn0032393	CG12264	-4.9959	-9.6713	-7.5992
FBgn0260970	Ubr3	-6.4154	-9.0682	-7.5984
FBgn0029176	Ef1gamma	-5.8242	-8.8424	-7.5881
FBgn0267385	PyK	-5.3988	-8.6429	-7.5836
FBgn0051368	CG31368	-8.3219	-5.1698	-7.5783
FBgn0029529	CG13365	-4.3559	-10.218	-7.5576
FBgn0037481	MAGE	-6.9616	-5.3666	-7.5544
FBgn0038234	mRpL11	-6.7448	-6.5148	-7.5471
FBgn0037924	CG14712	-7.391	-5.4042	-7.5459
FBgn0267861	Maf1	-6.5679	-5.5138	-7.5395
FBgn0052708	CG32708	-7.5861	-6.4021	-7.5334
FBgn0004901	Prat	-3.776	-10.894	-7.5106
FBgn0021875	Zfrp8	-4.1944	-9.7519	-7.4933
FBgn0004797	mdy	-8.3666	-6.1738	-7.4853
FBgn0262527	nsl1	-8.0546	-4.9255	-7.4754
FBgn0086371	poly	-5.9053	-6.8073	-7.4659
FBgn0036973	Rbbp5	-5.9118	-7.5959	-7.4547
FBgn0029785	RpL35	-3.6374	-10.762	-7.4532
FBgn0011785	BRWD3	-6.4637	-4.3066	-7.4428
FBgn0266916	Cenp-C	-5.9706	-7.7306	-7.4274
FBgn0036462	mRpL39	-7.9768	-5.373	-7.4188
FBgn0027329	Tcp-1zeta	-5.1069	-5.2663	-7.4172
FBgn0019644	ATPsynB	-7.0877	-6.0854	-7.4104
FBgn0028475	Hrd3	-6.7484	-4.7943	-7.397
FBgn0030809	Ubr1	-5.5074	-6.0825	-7.3867
FBgn0082598	akirin	-6.824	-5.993	-7.3838
FBgn0024285	Srp54	-5.6866	-6.1088	-7.3573
FBgn0030851	CG8326	-5.3991	-8.3722	-7.3542
FBgn0040285	Scamp	-8.653	-4.522	-7.3495
FBgn0030871	CG8142	-6.1431	-6.426	-7.3389
FBgn0262467	Scox	-8.5307	-4.222	-7.3253
FBgn0002921	Atpalpha	-2.7193	-8.5069	-7.3057
FBgn0259978	vlc	-6.8112	-5.0853	-7.2864
FBgn0030420	CG12717	-6.317	-4.9104	-7.2717
FBgn0031604	Elp3	-5.044	-7.7975	-7.2714
FBgn0033740	dgt5	-6.1228	-5.2009	-7.2414
FBgn0265042	Irk1	-5.7636	-7.2394	-7.241
FBgn0031281	Saf6	-6.6917	-6.4791	-7.2292
FBgn0260464	CG9288	-6.0105	-6.4929	-7.2289
FBgn0025381	rush	-4.0801	-8.115	-7.2284
FBgn0038474	mRpS11	-9.5335	-3.0967	-7.2217
FBgn0029798	CG4078	-5.6623	-6.4207	-7.2208
FBgn0028836	CSN7	-8.0622	-6.0052	-7.2181
FBgn0033467	CG15863	-6.8423	-5.6829	-7.2127
FBgn0000568	Eip75B	-7.6179	-5.487	-7.1966
FBgn0027094	Aats-ala	-3.2391	-10.949	-7.1955
FBgn0033208	mRpL52	-4.5036	-8.1018	-7.1924
FBgn0261791	SNRPG	-5.2677	-8.3868	-7.1711
FBgn0086785	Vps36	-7.6669	-5.445	-7.1572
FBgn0259722	CG42376	-6.4941	-5.5469	-7.1563
FBgn0086357	Sec61alpha	-6.1219	-6.6446	-7.1429
FBgn0003744	trc	-4.1335	-8.8145	-7.1349
FBgn0052576	CG32576	-6.1065	-5.6358	-7.1253
FBgn0040929	CG12659	-6.0836	-4.4608	-7.1208
FBgn0033376	CG8777	-5.8894	-5.0235	-7.1172
FBgn0024196	robl	-5.2743	-6.7739	-7.1135
FBgn0001942	eIF-4a	-7.7824	-4.287	-7.0899
FBgn0010747	Srp54k	-6.4498	-6.3277	-7.0737
FBgn0036356	CG10222	-4.1228	-6.9082	-7.0623
FBgn0011703	RnrL	-4.1351	-9.3204	-7.0528
FBgn0004888	Scsalpha	-5.8801	-7.027	-7.0439
FBgn0030366	Usp7	-4.1547	-8.0853	-7.0439
FBgn0087013	Karybeta3	-5.5893	-5.4863	-7.0342
FBgn0005683	pie	-5.5863	-4.5433	-7.0294
FBgn0033029	Not3	-6.7321	-5.5061	-7.0228
FBgn0036266	CG5626	-8.361	-5.6378	-7.02
FBgn0036334	CG11267	-6.5164	-5.9175	-7.0185
FBgn0033929	Tfb1	-4.2867	-8.1311	-7.0125
FBgn0261552	ps	-5.7708	-5.6183	-7.012
FBgn0025638	Roc1a	-5.3823	-6.5345	-7.0108
FBgn0004198	ct	-6.7516	-5.6399	-6.9956
FBgn0261882	l(2)35Bc	-4.3575	-8.2306	-6.9882
FBgn0037341	CG12746	-4.7057	-11.522	-6.9776
FBgn0040011	Slmap	-6.7435	-5.4576	-6.976
FBgn0025635	CG17829	-4.1181	-8.0995	-6.9605
FBgn0015278	Pi3K68D	-3.5606	-9.5949	-6.9603
FBgn0036974	eRF1	-3.9488	-9.0416	-6.957
FBgn0263852	l(2)k12914	-5.0838	-4.848	-6.9524
FBgn0030894	CG7192	-7.8775	-4.9678	-6.9517
FBgn0030406	CG1463	-5.7031	-5.2229	-6.9421
FBgn0003268	rod	-6.8995	-5.8859	-6.9306
FBgn0030572	mRpS25	-5.3035	-6.0014	-6.9287
FBgn0029992	Upf2	-8.4424	-3.5055	-6.9145
FBgn0027338	Kap-alpha3	-7.8149	-3.7811	-6.9108
FBgn0010422	TfIIS	-5.8557	-6.5778	-6.9051
FBgn0261593	RpS10b	-4.535	-8.6205	-6.9008
FBgn0033261	udd	-6.7804	-4.5648	-6.8996
FBgn0035848	CG7979	-4.1953	-6.4997	-6.8984
FBgn0023514	CG14805	-5.0229	-7.2683	-6.8904
FBgn0039566	CG4849	-4.0746	-8.5004	-6.881
FBgn0036661	CG9705	-6.7568	-5.2071	-6.8577
FBgn0264291	Det	-4.2069	-8.7427	-6.8565
FBgn0000054	Adf1	-4.275	-8.0827	-6.8542
FBgn0032444	CG5525	-7.5139	-4.9311	-6.8478
FBgn0005671	Vha55	-4.472	-8.0606	-6.8339
FBgn0039359	RpL27	-3.6744	-8.6657	-6.8321
FBgn0031676	CG14040	-5.3284	-6.5368	-6.8312
FBgn0032922	CG9249	-4.7924	-7.6553	-6.8212
FBgn0030091	CG7065	-7.6404	-5.077	-6.8187
FBgn0037466	CG1965	-8.7367	-3.7229	-6.8169
FBgn0023175	Prosalpha7	-4.7678	-7.6378	-6.7964
FBgn0020887	Su(z)12	-4.0374	-8.4274	-6.795
FBgn0261606	RpL27A	-2.8919	-9.9433	-6.7877
FBgn0028974	xmas-2	-4.7176	-7.4721	-6.78
FBgn0260456	CG4806	-7.4091	-5.1223	-6.771
FBgn0262559	Mdh2	-2.3914	-10.088	-6.769
FBgn0086758	chinmo	-3.4076	-7.9958	-6.7618
FBgn0038319	mRpL9	-6.4818	-5.2243	-6.7613
FBgn0010292	bys	-5.1132	-4.7919	-6.7553
FBgn0037051	CG10565	-3.4979	-8.4782	-6.754
FBgn0014026	RpL7A	-4.7647	-7.4301	-6.7539
FBgn0029861	CG3815	-4.3886	-7.3443	-6.7421
FBgn0037892	mRpL40	-5.6021	-5.4649	-6.7329
FBgn0032511	ND-B22	-4.5128	-7.1094	-6.7318
FBgn0083983	mRpL34	-5.1871	-7.9744	-6.7246
FBgn0028686	Rpt3	-5.7989	-6.556	-6.7162
FBgn0011272	RpL13	-2.8207	-8.577	-6.7141
FBgn0035978	UGP	-4.0922	-7.1234	-6.7045
FBgn0028982	Spt6	-3.4421	-8.9903	-6.7037
FBgn0259214	PMCA	-4.094	-5.9787	-6.7021
FBgn0033554	Lsm10	-4.9408	-6.4617	-6.7019
FBgn0030789	Rrp45	-5.9653	-4.5636	-6.6953
FBgn0039337	MED28	-6.7903	-4.7892	-6.6931
FBgn0051229	CG31229	-5.558	-6.4087	-6.6781
FBgn0023180	Orc6	-6.7399	-5.9766	-6.6665
FBgn0033926	Arc1	-6.1529	-6.6968	-6.6506
FBgn0010412	RpS19a	-1.8481	-10.223	-6.6403
FBgn0037093	Cdk12	-1.2909	-7.9565	-6.6373
FBgn0039726	eIF2B-alpha	-6.3413	-4.835	-6.6358
FBgn0037244	CG14647	-3.7962	-7.9733	-6.6355
FBgn0000404	CycA	-7.8962	-4.6074	-6.6239
FBgn0040899	CG17776	-3.9592	-8.8434	-6.6101
FBgn0035407	Asciz	-6.7032	-5.9317	-6.6076
FBgn0035001	Slik	-6.8495	-5.2975	-6.6015
FBgn0051713	Apf	-6.1491	-6.2661	-6.5997
FBgn0004436	Ubc6	-6.9425	-4	-6.5989
FBgn0039044	p53	-4.5147	-4.1002	-6.5988
FBgn0013756	Mtor	-7.3215	-4.2633	-6.5967
FBgn0003204	ras	-4.1288	-8.7813	-6.5918
FBgn0262714	Sap130	-5.9759	-6.3308	-6.5899
FBgn0003462	Sod	-2.4414	-10.019	-6.5658
FBgn0036035	CG18178	-6.5804	-3.6195	-6.5633
FBgn0030552	mRpL38	-4.9951	-6.0545	-6.5597
FBgn0010590	Prosbeta1	-8.7254	-3.8098	-6.5491
FBgn0032596	Prosbeta4	-7.8797	-3.3793	-6.545
FBgn0033518	Prx2540-2	-8.3036	-4.2756	-6.5431
FBgn0005649	Rox8	-5.4761	-5.3034	-6.5388
FBgn0003261	Rm62	-5.6618	-5.237	-6.5374
FBgn0029941	CG1677	-5.5026	-6.0701	-6.5273
FBgn0028375	heix	-5.9897	-5.8308	-6.5132
FBgn0003943	Ubi-p63E	-5.6043	-4.8562	-6.5088
FBgn0031969	pes	-2.7158	-8.4137	-6.5033
FBgn0038035	lig3	-3.5792	-8.7844	-6.5032
FBgn0005632	faf	-6.1792	-5.0772	-6.4998
FBgn0000043	Act42A	-5.6327	-5.1551	-6.4794
FBgn0260991	Incenp	-7.3891	-3.9577	-6.4753
FBgn0032059	PrBP	-7.3561	-3.2166	-6.4738
FBgn0015805	HDAC1	-3.0125	-7.914	-6.4622
FBgn0039561	mfrn	-5.0658	-5.1689	-6.4602
FBgn0035872	CG7185	-10.086	-2.587	-6.4548
FBgn0028978	trbl	-6.4239	-5.5859	-6.4532
FBgn0003449	snf	-5.1241	-5.3212	-6.4386
FBgn0032859	Arpc2	-2.0716	-9.3503	-6.4323
FBgn0039229	Saf-B	-8.2166	-2.4461	-6.4113
FBgn0000382	csw	-1.829	-9.823	-6.4039
FBgn0026252	msk	-5.7432	-4.0711	-6.4024
FBgn0014455	Ahcy13	-5.0089	-5.8893	-6.4005
FBgn0033777	CG17574	-7.2632	-4.9843	-6.3896
FBgn0033260	Cul4	-7.8785	-3.5162	-6.3872
FBgn0010551	Phb2	-2.2774	-8.3154	-6.3542
FBgn0037232	CG9791	-3.7869	-6.742	-6.3524
FBgn0038058	CG5608	-3.047	-8.0276	-6.3524
FBgn0036397	Nprl3	-6.0021	-5.9621	-6.3489
FBgn0035601	Uev1A	-8.3778	-3.6387	-6.34
FBgn0034893	mRpL43	-3.9784	-7.638	-6.3359
FBgn0033195	CG1360	-4.2615	-7.4953	-6.33
FBgn0033210	U2A	-4.4452	-5.9227	-6.328
FBgn0033754	Ak6	-9.8867	-3.2966	-6.3277
FBgn0086446	DCTN6-p27	-6.3838	-5.2393	-6.3188
FBgn0033460	Sec24AB	-10.319	-1.9507	-6.3151
FBgn0001341	l(1)1Bi	-3.7402	-6.6809	-6.3032
FBgn0034401	MetRS	-3.2984	-7.1653	-6.2969
FBgn0261068	LSm7	-5.5919	-6.0218	-6.2963
FBgn0033669	PI31	-6.1865	-5.4742	-6.293
FBgn0037686	RpL34b	-5.5373	-5.5086	-6.2867
FBgn0266452	CTPsyn	-3.7339	-4.8982	-6.2835
FBgn0010786	l(3)02640	-4.8435	-6.2971	-6.2792
FBgn0029512	Aos1	-6.9715	-6.1349	-6.2722
FBgn0264491	how	-5.4456	-5.3101	-6.2585
FBgn0032168	CG13126	-4.9084	-5.7335	-6.2565
FBgn0034240	MESR4	-5.5933	-5.9964	-6.241
FBgn0039965	CG13865	-5.093	-5.7855	-6.2384
FBgn0030683	CG8239	-3.8075	-8.3388	-6.2258
FBgn0001197	His2Av	-3.885	-6.7312	-6.2019
FBgn0031043	NAA20	-3.8051	-5.9601	-6.1988
FBgn0001565	Hlc	-4.0141	-6.5899	-6.1934
FBgn0024920	Ts	-3.9263	-7.1411	-6.1929
FBgn0037105	S1P	-5.081	-6.2005	-6.184
FBgn0260987	vtd	-6.2773	-4.7491	-6.1761
FBgn0031309	Tfb4	-2.8724	-8.4258	-6.1746
FBgn0250814	UQCR-C2	-5.2121	-5.561	-6.1739
FBgn0040237	bor	-4.712	-7.2817	-6.1678
FBgn0003117	pnr	-3.0418	-4.5213	-6.1552
FBgn0033623	CG13202	-5.6871	-4.5441	-6.1539
FBgn0011692	pav	-5.986	-4.3606	-6.147
FBgn0032509	CG6523	-4.4105	-7.1437	-6.1407
FBgn0263102	psq	-3.5718	-7.759	-6.1381
FBgn0037108	CG11306	-5.1271	-4.5543	-6.1354
FBgn0024236	foi	-5.7233	-3.8458	-6.1313
FBgn0003124	polo	-2.231	-6.5589	-6.1308
FBgn0000546	EcR	-4.3895	-5.9969	-6.1305
FBgn0035064	Aats-tyr-m	-3.0477	-8.1074	-6.1203
FBgn0010348	Arf79F	-3.9853	-4.4959	-6.1147
FBgn0005322	nmd	-6.0048	-4.7146	-6.095
FBgn0037265	spartin	-6.6886	-4.2184	-6.094
FBgn0027493	AdSS	-2.2514	-9.1584	-6.0934
FBgn0030093	Bap111	-3.5352	-7.3939	-6.0852
FBgn0266917	CG16941	-4.6615	-6.1292	-6.0798
FBgn0082831	pps	-5.4365	-4.2516	-6.0776
FBgn0030067	Rbm13	-4.4973	-5.8981	-6.0665
FBgn0003209	raw	-5.0042	-6.0577	-6.066
FBgn0039338	XNP	-5.0737	-5.3701	-6.0623
FBgn0016696	Pitslre	-5.8078	-5.3678	-6.0622
FBgn0032234	gny	-5.8141	-6.169	-6.0559
FBgn0031871	Fgop2	-3.295	-6.2752	-6.048
FBgn0033995	GPHR	-8.3004	-3.2239	-6.0474
FBgn0030239	CG17333	-5.0494	-5.0242	-6.039
FBgn0086613	Ino80	-5.6554	-5.4986	-6.0358
FBgn0038271	UQCR-C1	-6.6899	-3.7735	-6.0339
FBgn0033890	Ctf4	-7.9725	-4.2944	-6.0297
FBgn0265630	sno	-5.3288	-5.5395	-6.012
FBgn0032997	CG17486	-8.1364	-3.4404	-6.0081
FBgn0038269	Rrp6	-4.5792	-6.1747	-5.9939
FBgn0037328	RpL35A	-3.9621	-7.5518	-5.9914
FBgn0010355	Taf1	-5.9072	-5.616	-5.991
FBgn0021967	ND-PDSW	-3.1816	-7.2421	-5.9904
FBgn0035583	CG13704	-4.6372	-5.5888	-5.9875
FBgn0030291	CG1738	-4.2079	-6.9308	-5.9747
FBgn0035235	CG7879	-7.0576	-4.1839	-5.9721
FBgn0260222	CG42496	-5.2986	-5.2525	-5.972
FBgn0004379	Klp67A	-3.1135	-5.9002	-5.9712
FBgn0016687	Nurf-38	-4.2091	-8.254	-5.9649
FBgn0033879	CG6543	-5.6301	-5.4148	-5.964
FBgn0035194	Psf1	-4.8868	-5.8847	-5.9514
FBgn0051453	pch2	-5.5482	-5.4869	-5.9445
FBgn0038274	Nup93-2	-4.8829	-6.0108	-5.9408
FBgn0262801	twr	-6.3521	-3.4671	-5.9374
FBgn0011361	ND-ACP	-5.4813	-5.6157	-5.9274
FBgn0026702	l(1)G0045	-3.0158	-7.1854	-5.9191
FBgn0031492	CG3542	-5.0685	-5.3235	-5.915
FBgn0037102	CRIF	-4.5297	-6.4378	-5.8981
FBgn0011224	heph	-5.8131	-4.57	-5.8916
FBgn0033556	CG12343	-6.3574	-4.1478	-5.8759
FBgn0267398	Yeti	-4.8949	-5.4329	-5.8634
FBgn0041775	tral	-3.9616	-3.921	-5.8545
FBgn0003079	Raf	-3.4881	-7.9576	-5.8394
FBgn0022764	Sin3A	-6.6012	-3.6739	-5.8373
FBgn0037369	CG2100	-6.0763	-4.5513	-5.8352
FBgn0025693	ZnT41F	-5.5818	-5.2842	-5.831
FBgn0039977	CG17454	-3.3207	-6.3689	-5.8296
FBgn0032987	RpL21	-3.9337	-6.3388	-5.8269
FBgn0000308	chic	-3.3157	-6.0035	-5.8209
FBgn0030136	RpS28b	-5.2127	-5.2537	-5.8193
FBgn0035640	mad2	-5.301	-4.528	-5.817
FBgn0015756	RpL9	-3.2066	-7.5587	-5.7997
FBgn0261564	Reep1	-6.3281	-3.9584	-5.7829
FBgn0038808	Srp14	-5.1373	-5.2784	-5.7827
FBgn0029121	Sras	-3.2351	-7.3239	-5.7826
FBgn0026575	hang	-2.1005	-7.7479	-5.7711
FBgn0031051	Ranbp21	-4.7021	-5.9804	-5.7688
FBgn0003545	sub	-4.8427	-6.0919	-5.7681
FBgn0039622	eIF4E-6	-3.5203	-6.5029	-5.7591
FBgn0263237	Cdk7	-1.7397	-9.1937	-5.737
FBgn0026666	l(1)G0136	-2.5874	-8.1302	-5.7334
FBgn0011211	blw	-5.1819	-5.6416	-5.7245
FBgn0036488	CG6878	-2.6985	-7.9878	-5.7222
FBgn0033413	prel	-4.3319	-4.4968	-5.712
FBgn0261241	Vps16A	-2.6927	-7.3202	-5.7104
FBgn0036018	CG3335	-3.7357	-6.3903	-5.7061
FBgn0033480	mRpL42	-1.2106	-8.5349	-5.7053
FBgn0032597	CG17904	-4.347	-6.0006	-5.6959
FBgn0086779	step	-6.044	-3.7314	-5.6876
FBgn0002431	hyd	-3.1294	-7.2945	-5.6854
FBgn0283427	FASN1	-3.3645	-6.9117	-5.6842
FBgn0004913	Gnf1	-4.7844	-5.8472	-5.6781
FBgn0030699	CG8578	-5.6746	-4.1307	-5.6744
FBgn0047095	CG33939	-5.8511	-4.116	-5.6734
FBgn0259726	CG42380	-3.9419	-5.6094	-5.6733
FBgn0017579	RpL14	-5.2071	-5.7835	-5.6681
FBgn0001276	ix	-5.2787	-5.3848	-5.6674
FBgn0261535	l(2)34Fd	-2.7749	-8.4962	-5.6651
FBgn0027360	Tim10	-5.6952	-4.2707	-5.6551
FBgn0005411	U2af50	-7.0455	-2.3475	-5.6513
FBgn0037551	Gie	-4.7458	-4.8679	-5.6513
FBgn0035323	CG13807	-3.9768	-7.0236	-5.6491
FBgn0260798	Gprk1	-5.1261	-5.4697	-5.6479
FBgn0005585	Calr	-4.7542	-5.9497	-5.6478
FBgn0040228	DCTN5-p25	-4.375	-5.4031	-5.6393
FBgn0261573	CoRest	-5.3067	-4.8462	-5.6332
FBgn0261617	nej	-2.8096	-4.5105	-5.631
FBgn0267975	vib	-6.7093	-3.5245	-5.6257
FBgn0035694	CG13299	-4.8765	-6.2953	-5.6235
FBgn0035960	CG4942	-7.6544	-2.5405	-5.621
FBgn0027358	Tim9b	-4.3354	-5.664	-5.6175
FBgn0031779	CG9175	-4.4709	-5.8799	-5.6169
FBgn0267727	Pen	-3.4144	-6.1737	-5.6134
FBgn0259170	alpha-Man-Ia	-4.4507	-5.1516	-5.6016
FBgn0026189	prominin-like	-8.2129	-2.799	-5.5912
FBgn0034915	eIF6	-4.4031	-5.2755	-5.5806
FBgn0267978	ap	-5.8138	-4.0573	-5.5804
FBgn0035529	Fdx2	-3.1919	-7.4587	-5.5778
FBgn0037566	mRpL1	-4.2907	-6.8579	-5.5772
FBgn0004103	Pp1-87B	-4.1284	-6.052	-5.5765
FBgn0263933	ebi	-7.6175	-3.1652	-5.574
FBgn0053230	CG33230	-4.69	-4.3578	-5.5685
FBgn0044510	mRpS5	-6.2669	-3.8198	-5.5598
FBgn0259676	DNApol-alpha60	-3.2434	-5.885	-5.555
FBgn0025815	Mcm6	-4.7575	-5.7099	-5.5502
FBgn0011474	Set8	-5.8701	-4.2048	-5.5438
FBgn0035918	Cdc6	-5.3869	-5.0341	-5.5398
FBgn0035107	mri	-2.9836	-6.5866	-5.5394
FBgn0053303	CG33303	-3.7049	-4.7483	-5.5362
FBgn0015320	Ubc2	-3.3556	-5.4401	-5.5332
FBgn0266598	Kmn2	-5.4687	-3.9721	-5.5312
FBgn0027588	GCS2alpha	-5.388	-5.2107	-5.5164
FBgn0034963	Not11	-4.719	-5.0053	-5.5158
FBgn0052479	Usp10	-3.5441	-6.1915	-5.5134
FBgn0027259	Kmn1	-4.7932	-5.3552	-5.5047
FBgn0043364	cbt	-3.8587	-6.0406	-5.5047
FBgn0003884	alphaTub84B	-2.997	-6.3038	-5.5013
FBgn0027057	CSN1b	-1.3564	-6.5856	-5.4997
FBgn0278604	dmt	-5.5409	-5.4885	-5.4984
FBgn0037391	CG2017	-2.7814	-7.6396	-5.4939
FBgn0015271	Orc5	-3.5618	-6.4751	-5.4913
FBgn0037655	CG11984	-4.3316	-4.707	-5.4899
FBgn0263120	Acsl	-0.36146	-6.8525	-5.4869
FBgn0027081	Aats-thr	-2.9087	-7.4808	-5.4741
FBgn0037550	CG9667	-6.9366	-1.9479	-5.4724
FBgn0262125	Sec23	-4.3462	-5.0172	-5.4626
FBgn0030787	CG9609	-3.7432	-5.9318	-5.4584
FBgn0034231	APC10	-6.6983	-3.3944	-5.4558
FBgn0264959	Src42A	-4.2797	-5.9438	-5.452
FBgn0086707	ncm	-5.4679	-4.2946	-5.4497
FBgn0014092	CG4278	-6.1285	-4.065	-5.4472
FBgn0029113	Uba2	-4.0968	-5.6115	-5.4449
FBgn0026262	bip2	-5.7554	-3.6704	-5.4416
FBgn0025716	Bap55	-5.9337	-2.959	-5.4343
FBgn0032166	CG4619	-5.0725	-5.0655	-5.4317
FBgn0011606	Klp3A	-6.7863	-3.431	-5.4261
FBgn0027503	CG11970	-6.4631	-3.1258	-5.425
FBgn0086130	Dbp21E2	-5.2329	-4.2013	-5.424
FBgn0030605	ND-B18	-5.5313	-3.7665	-5.4212
FBgn0266172	pre-mod(mdg4)-E	-2.1841	-7.3485	-5.4179
FBgn0260243	E(var)3-9	-4.4534	-5.6743	-5.4175
FBgn0261353	Ccdc56	-3.9018	-6.3994	-5.4161
FBgn0026679	IntS4	-5.3777	-4.1846	-5.4158
FBgn0003638	su(w[a])	-5.0138	-4.9487	-5.412
FBgn0270926	AsnS	-2.609	-7.5713	-5.4039
FBgn0261274	Ero1L	-2.852	-5.2143	-5.3993
FBgn0086129	snama	-6.5455	-3.4266	-5.3801
FBgn0030082	HP1b	-5.8206	-4.4863	-5.3762
FBgn0029958	Pdp	-3.0055	-6.9868	-5.3607
FBgn0022772	Orc1	-6.3687	-3.5919	-5.3582
FBgn0036134	FoxK	-3.3402	-5.2849	-5.3581
FBgn0001491	l(1)10Bb	-3.3673	-5.4763	-5.3501
FBgn0041342	Cct1	-2.7475	-7.2069	-5.3476
FBgn0026380	Prosbeta3	-3.544	-5.6002	-5.3452
FBgn0261119	Prp19	-3.7247	-2.0061	-5.3431
FBgn0034569	dgt3	-4.2995	-5.4826	-5.3392
FBgn0046214	vig2	-6.4174	-3.5988	-5.339
FBgn0250746	Prosbeta7	-2.9514	-5.8612	-5.3295
FBgn0029173	fu2	-5.1035	-4.7698	-5.3288
FBgn0036184	PCID2	-2.3032	-5.4136	-5.3239
FBgn0019886	Letm1	-2.8721	-5.2962	-5.3203
FBgn0030276	Dlic	-5.5457	-4.0909	-5.3174
FBgn0038275	CG3817	-7.0885	-3.7801	-5.3153
FBgn0015402	ksr	-3.2791	-6.666	-5.3152
FBgn0261436	DhpD	-4.3588	-5.1592	-5.3083
FBgn0036213	RpL10Ab	-2.8955	-6.9223	-5.3021
FBgn0033951	CG10139	-2.5342	-6.5083	-5.2983
FBgn0026479	Drp1	-4.2727	-4.4201	-5.2907
FBgn0041191	Rheb	-2.9883	-4.4964	-5.28
FBgn0033459	CG12744	-4.5975	-4.6855	-5.2778
FBgn0036615	Tcs3	-5.9554	-3.7994	-5.2767
FBgn0027330	l(1)G0020	-2.5273	-6.3871	-5.2722
FBgn0035482	CG14985	-4.5072	-4.9529	-5.2422
FBgn0250791	alphaSnap	-6.0947	-3.937	-5.2405
FBgn0026431	Grip75	-5.7084	-2.5006	-5.2366
FBgn0037470	Tailor	-5.7311	-4.0392	-5.2349
FBgn0086899	Tlk	-3.4615	-7.5444	-5.2294
FBgn0038593	Vps39	-4.0353	-4.4482	-5.2059
FBgn0040623	Spase12	-3.1564	-6.229	-5.2057
FBgn0034654	CG10306	-3.6409	-6.2958	-5.2048
FBgn0086915	Mst77F	-6.0384	-3.1114	-5.2018
FBgn0011336	OstStt3	-2.2466	-6.7361	-5.2013
FBgn0035424	CG11505	-4.9027	-4.3124	-5.1995
FBgn0037350	CG2911	-3.78	-4.217	-5.1994
FBgn0067628	CG33331	-2.5736	-6.7874	-5.1942
FBgn0263133	ico	-5.7919	-3.6947	-5.1918
FBgn0061515	endos	-6.5415	-2.4792	-5.19
FBgn0010750	atms	-4.7864	-4.8712	-5.1872
FBgn0032793	CG10189	-4.6961	-4.7671	-5.1856
FBgn0029870	Marf	-4.2867	-4.6672	-5.1854
FBgn0005648	Pabp2	-3.4954	-5.7436	-5.1693
FBgn0020407	asun	-5.7328	-3.8735	-5.1643
FBgn0040308	Jafrac2	-5.3149	-4.1891	-5.164
FBgn0053554	Nipped-A	-0.84596	-5.8174	-5.1638
FBgn0027592	MED15	-4.6189	-4.8058	-5.1633
FBgn0011455	ND-SGDH	-5.1654	-4.9364	-5.1633
FBgn0027066	Eb1	-4.7182	-1.6591	-5.1496
FBgn0014037	Su(Tpl)	-4.9591	-3.8676	-5.1473
FBgn0035850	Atg18a	-4.9683	-4.0739	-5.1455
FBgn0040230	dbo	-4.5743	-5.1811	-5.1449
FBgn0010314	Cks30A	-3.2102	-6.0531	-5.144
FBgn0035357	MEP-1	-1.9849	-8.6554	-5.1374
FBgn0037654	CG11983	-6.3237	-2.8466	-5.1372
FBgn0038683	CG11779	-3.0003	-6.0944	-5.1315
FBgn0015799	Rbf	-3.8734	-4.6482	-5.1299
FBgn0086447	l(2)37Cg	-4.9937	-4.2674	-5.1298
FBgn0024371	E2f2	-4.0178	-4.845	-5.1237
FBgn0000520	dwg	-3.73	-5.5653	-5.1202
FBgn0040890	ksh	-3.1713	-6.5376	-5.1164
FBgn0030344	CG2025	-4.7787	-3.6797	-5.1145
FBgn0039702	Vps16B	-2.35	-6.3915	-5.1002
FBgn0052176	CG32176	-3.532	-4.3673	-5.0913
[truncated: 12,757 more rows]

## Sheet: Oligo pool cloning primers
Group	Forward/Reverse	Sequence (5'-->3)
[truncated: 6 more rows]

[truncated: 1 more sheets: Cell pool cloning primers]
