# Supplementary material for: Pooled genome-wide CRISPR screening for basal and context-specific fitness gene essentiality in Drosophila cells
Source: eLife. 2018 Jul 27;7:e36333. doi: 10.7554/eLife.36333 (PMC6063728; doi:10.7554/eLife.36333)
Supplement: Supplementary file 2. [file elife-36333-supp2.xlsx]

## Sheet: 5% FDR CG genes
FLYBASEID	Fly Symbol	Rep1	Rep2	sgRNA-level Avg	Top Hs Ortholog	Hs Ortholog Score
FBgn0036734	CG7564	-24.569	-17.276	-28.756	LUC7L	8.709
FBgn0042092	CG13773	-16.289	-15.686	-19.628	TWISTNB	8.718
FBgn0035423	CG17737	-19.091	-12.088	-19.51	EIF1B	9.719
FBgn0033889	CG6701	-20.004	-15.151	-19.184	MOV10	4.84
FBgn0262115	CG17683	-14.993	-10.747	-18.589	NARFL	11.669
FBgn0039635	CG11876	-8.6858	-20.932	-18.518	PDHB	10.668
FBgn0262817	CG43188	-16.269	-15.516	-18.312	None	None
FBgn0034299	CG5757	-15.298	-17.127	-18.102	DTYMK	9.758
FBgn0033548	CG7637	-15.111	-13.319	-17.518	NOP10	10.719
FBgn0052000	CG32000	-13.017	-13.431	-17.117	ATP13A3	10.659
FBgn0032195	CG4908	-9.1928	-16.125	-15.571	BCS1L	10.668
FBgn0029714	CG3527	-10.929	-14.757	-15.277	EMG1	8.758
FBgn0052344	CG32344	-12.72	-10.243	-14.122	DDX54	10.666
FBgn0026090	CG14812	-11.811	-11.391	-14.029	LAMTOR5	5.878
FBgn0039869	CG1890	-8.5963	-15.24	-13.435	TBCA	10.668
FBgn0030571	CG14414	-12.373	-10.437	-13.356	RBM18	9.819
FBgn0263993	CG43736	-10.11	-12.194	-13.309	None	None
FBgn0032517	CG7099	-11.341	-8.5836	-12.477	GTF3C1	7.708
FBgn0030678	CG11679	-12.824	-8.9384	-12.476	RMND1	8.708
FBgn0035854	CG8005	-9.7239	-12.42	-12.365	DHPS	9.718
FBgn0032915	CG12050	-8.608	-13.583	-12.155	WDR75	7.608
FBgn0030081	CG7246	-12.028	-9.1812	-12.007	UTP6	9.718
FBgn0024998	CG2685	-7.0937	-13.656	-11.891	WBP11	9.668
FBgn0030676	CG12379	-8.4168	-13.144	-11.742	DNLZ	7.704
FBgn0031493	CG3605	-9.9049	-8.8839	-11.645	SF3B2	8.708
FBgn0029980	CG10778	-7.9702	-9.9614	-11.53	DHDDS	10.668
FBgn0051710	CG31710	-10.892	-9.9648	-11.408	None	None
FBgn0037270	CG9769	-9.1983	-11.064	-11.309	EIF3F	9.759
FBgn0032354	CG4788	-7.5413	-13.057	-11.089	None	None
FBgn0259203	CG42307	-8.3372	-9.9628	-11.087	None	None
FBgn0035271	CG2021	-10.557	-8.3573	-11.049	LSM8	10.719
FBgn0029665	CG14270	-8.8692	-10.272	-11.005	TIMM29	8.708
FBgn0033060	CG7849	-9.115	-10.711	-10.99	TRUB2	9.718
FBgn0030086	CG7033	-7.4995	-10.181	-10.953	CCT2	9.718
FBgn0033086	CG9410	-9.4677	-9.7764	-10.784	COQ10A	10.669
FBgn0038876	CG5919	-8.4239	-8.788	-10.7	IDI1	9.716
FBgn0039233	CG7006	-9.8925	-8.1725	-10.676	NIP7	9.718
FBgn0032149	CG4036	-8.345	-8.8658	-10.506	ALKBH4	9.758
FBgn0030321	CG1703	-9.2437	-8.9535	-10.498	ABCF1	9.716
FBgn0051957	CG31957	-9.2083	-8.9675	-10.478	EIF1AD	8.715
FBgn0033038	CG7791	-9.9563	-7.8942	-10.386	MIPEP	9.809
FBgn0085212	CG34183	-11.023	-4.9657	-10.247	RPAP2	5.743
FBgn0033259	CG11210	-7.6209	-6.1005	-10.052	TMEM63A	8.708
FBgn0033608	CG13220	-10.125	-9.8009	-9.9914	None	None
FBgn0033766	CG8771	-6.7622	-9.7794	-9.966	NUP188	6.858
FBgn0040005	CG17883	-10.097	-7.763	-9.8878	TBC1D20	9.658
FBgn0033185	CG1603	-6.6558	-8.5279	-9.8306	THAP8	1.001
FBgn0037344	CG2926	-8.2456	-8.6632	-9.7777	PHRF1	6.798
FBgn0037667	CG16734	-7.0711	-9.0355	-9.7476	None	None
FBgn0033673	CG8298	-5.8754	-11.923	-9.7259	GK	5.75
FBgn0031832	CG9596	-6.4899	-10.253	-9.6851	TRMT6	9.658
FBgn0029823	CG3011	-6.8618	-10.942	-9.588	SHMT1	9.738
FBgn0038235	CG8461	-7.6034	-8.0346	-9.0766	RRP36	10.719
FBgn0032919	CG9253	-6.8358	-10.503	-9.0716	DDX47	9.809
FBgn0035878	CG7182	-8.7475	-5.4241	-8.9136	HSPA14	3.87
FBgn0032020	CG7787	-6.3936	-6.4839	-8.8748	RABIF	11.669
FBgn0032818	CG10628	-7.6132	-8.5571	-8.8599	GTPBP10	9.738
FBgn0037206	CG12768	-7.6759	-8.8918	-8.8341	None	None
FBgn0036696	CG14057	-6.1019	-10.703	-8.8282	POP5	9.719
FBgn0033019	CG10395	-7.4418	-9.1063	-8.7921	INO80B	6.778
FBgn0266410	CG45050	-9.117	-6.5913	-8.7834	ZFAND6	9.714
FBgn0035692	CG13298	-6.1419	-9.0989	-8.7222	SF3B6	10.719
FBgn0028474	CG4119	-6.5556	-7.374	-8.6944	RBM25	8.718
FBgn0040931	CG9034	-6.4344	-9.7564	-8.6694	None	None
FBgn0035111	CG16940	-6.5713	-9.0268	-8.5724	DIS3L2	7.651
FBgn0023527	CG3071	-5.9307	-9.6567	-8.5663	UTP15	10.719
FBgn0039274	CG11920	-5.5016	-9.5839	-8.5478	IMP4	10.719
FBgn0034350	CG5189	-6.2847	-8.5904	-8.5035	LAMTOR2	9.718
FBgn0035987	CG3689	-7.5855	-7.0113	-8.4878	NUDT21	8.715
FBgn0037220	CG14641	-5.2437	-10.431	-8.4594	RBM22	10.668
FBgn0023513	CG14803	-6.2778	-8.9256	-8.4275	MMS22L	6.813
FBgn0031052	CG14215	-4.6107	-8.7912	-8.4039	AHCTF1	5.793
FBgn0033883	CG16935	-8.1886	-6.9139	-8.3072	MECR	10.668
FBgn0053260	CG33260	-6.9463	-7.0007	-8.2959	TSEN34	5.803
FBgn0036958	CG17233	-6.8656	-7.8807	-8.1537	CCDC82	2.103
FBgn0263042	CG43337	-7.2358	-7.8487	-8.1179	None	None
FBgn0050499	CG30499	-7.2377	-7.1083	-8.0282	RPE	9.669
FBgn0036030	CG6767	-6.6222	-7.1103	-7.9716	PRPS1	10.719
FBgn0053229	CG33229	-9.253	-6.3343	-7.8676	None	None
FBgn0052103	CG32103	-6.1266	-8.2238	-7.8651	SLC25A25	9.718
FBgn0036316	CG10960	-6.2017	-8.0175	-7.8482	SLC2A8	6.794
FBgn0035164	CG13901	-6.7323	-5.0152	-7.8224	DPCD	9.718
FBgn0266490	CG45089	-5.9481	-6.7802	-7.8126	None	None
FBgn0053217	CG33217	-7.6423	-6.4887	-7.7704	PELP1	3.773
FBgn0033715	CG8490	-5.5207	-8.5768	-7.7561	None	None
FBgn0030761	CG9784	-6.4558	-7.3477	-7.6845	INPP5K	6.755
FBgn0026089	CG14817	-4.6935	-8.5173	-7.6688	MRPL57	3.965
FBgn0032393	CG12264	-4.9959	-9.6713	-7.5992	NFS1	8.715
FBgn0051368	CG31368	-8.3219	-5.1698	-7.5783	AQR	9.768
FBgn0029529	CG13365	-4.3559	-10.218	-7.5576	None	None
FBgn0037924	CG14712	-7.391	-5.4042	-7.5459	NUP153	3.01
FBgn0052708	CG32708	-7.5861	-6.4021	-7.5334	ABT1	9.719
FBgn0030851	CG8326	-5.3991	-8.3722	-7.3542	CCDC137	3.87
FBgn0030871	CG8142	-6.1431	-6.426	-7.3389	RFC4	8.715
FBgn0030420	CG12717	-6.317	-4.9104	-7.2717	SENP7	6.654
FBgn0260464	CG9288	-6.0105	-6.4929	-7.2289	FAM206A	9.718
FBgn0029798	CG4078	-5.6623	-6.4207	-7.2208	RTEL1	9.658
FBgn0033467	CG15863	-6.8423	-5.6829	-7.2127	PDRG1	8.718
FBgn0259722	CG42376	-6.4941	-5.5469	-7.1563	COA6	7.818
FBgn0052576	CG32576	-6.1065	-5.6358	-7.1253	GOLT1B	10.719
FBgn0040929	CG12659	-6.0836	-4.4608	-7.1208	INO80C	7.704
FBgn0033376	CG8777	-5.8894	-5.0235	-7.1172	TTC37	9.718
FBgn0036356	CG10222	-4.1228	-6.9082	-7.0623	GPN2	10.668
FBgn0036266	CG5626	-8.361	-5.6378	-7.02	TSEN54	6.753
FBgn0036334	CG11267	-6.5164	-5.9175	-7.0185	HSPE1	10.669
FBgn0037341	CG12746	-4.7057	-11.522	-6.9776	PLPP5	10.668
FBgn0025635	CG17829	-4.1181	-8.0995	-6.9605	HINFP	7.603
FBgn0030406	CG1463	-5.7031	-5.2229	-6.9421	ZNHIT6	7.703
FBgn0035848	CG7979	-4.1953	-6.4997	-6.8984	UXS1	9.665
FBgn0023514	CG14805	-5.0229	-7.2683	-6.8904	WDR18	7.908
FBgn0039566	CG4849	-4.0746	-8.5004	-6.881	EFTUD2	9.768
FBgn0036661	CG9705	-6.7568	-5.2071	-6.8577	CARHSP1	10.719
FBgn0032444	CG5525	-7.5139	-4.9311	-6.8478	CCT4	8.706
FBgn0032922	CG9249	-4.7924	-7.6553	-6.8212	COQ3	9.718
FBgn0030091	CG7065	-7.6404	-5.077	-6.8187	SMARCA4	1.1
FBgn0037466	CG1965	-8.7367	-3.7229	-6.8169	PAXBP1	9.718
FBgn0260456	CG4806	-7.4091	-5.1223	-6.771	RBM28	7.618
FBgn0037051	CG10565	-3.4979	-8.4782	-6.754	DNAJC2	9.716
FBgn0029861	CG3815	-4.3886	-7.3443	-6.7421	PHF12	10.669
FBgn0051229	CG31229	-5.558	-6.4087	-6.6781	TIMM22	10.668
FBgn0037244	CG14647	-3.7962	-7.9733	-6.6355	KCTD9	9.758
FBgn0040899	CG17776	-3.9592	-8.8434	-6.6101	None	None
FBgn0036035	CG18178	-6.5804	-3.6195	-6.5633	MAK16	1.1
FBgn0029941	CG1677	-5.5026	-6.0701	-6.5273	ZC3H18	8.756
FBgn0035872	CG7185	-10.086	-2.587	-6.4548	CPSF6	9.719
FBgn0033777	CG17574	-7.2632	-4.9843	-6.3896	GLIPR1L2	0.9
FBgn0038058	CG5608	-3.047	-8.0276	-6.3524	VAC14	10.719
FBgn0033195	CG1360	-4.2615	-7.4953	-6.33	None	None
FBgn0032168	CG13126	-4.9084	-5.7335	-6.2565	METTL17	9.718
FBgn0039965	CG13865	-5.093	-5.7855	-6.2384	COA7	9.718
FBgn0030683	CG8239	-3.8075	-8.3388	-6.2258	MVD	9.665
FBgn0033623	CG13202	-5.6871	-4.5441	-6.1539	CCDC103	3.81
FBgn0032509	CG6523	-4.4105	-7.1437	-6.1407	GLRX3	9.659
FBgn0037108	CG11306	-5.1271	-4.5543	-6.1354	ALG11	8.818
FBgn0266917	CG16941	-4.6615	-6.1292	-6.0798	SF3A1	8.708
FBgn0030239	CG17333	-5.0494	-5.0242	-6.039	PGLS	11.669
FBgn0032997	CG17486	-8.1364	-3.4404	-6.0081	ASNSD1	10.668
FBgn0035583	CG13704	-4.6372	-5.5888	-5.9875	None	None
FBgn0030291	CG1738	-4.2079	-6.9308	-5.9747	C1orf131	1.86
FBgn0035235	CG7879	-7.0576	-4.1839	-5.9721	RBM12B	5.898
FBgn0260222	CG42496	-5.2986	-5.2525	-5.972	COX19	5.978
FBgn0033879	CG6543	-5.6301	-5.4148	-5.964	ECHS1	10.668
FBgn0031492	CG3542	-5.0685	-5.3235	-5.915	PRPF40B	9.709
FBgn0033556	CG12343	-6.3574	-4.1478	-5.8759	SYF2	10.719
FBgn0037369	CG2100	-6.0763	-4.5513	-5.8352	TRNT1	10.668
FBgn0039977	CG17454	-3.3207	-6.3689	-5.8296	SMNDC1	9.718
FBgn0036488	CG6878	-2.6985	-7.9878	-5.7222	ROMO1	9.718
FBgn0036018	CG3335	-3.7357	-6.3903	-5.7061	RBM19	9.658
FBgn0032597	CG17904	-4.347	-6.0006	-5.6959	NUBP1	9.768
FBgn0030699	CG8578	-5.6746	-4.1307	-5.6744	LRRFIP2	8.709
FBgn0047095	CG33939	-5.8511	-4.116	-5.6734	None	None
FBgn0259726	CG42380	-3.9419	-5.6094	-5.6733	None	None
FBgn0035323	CG13807	-3.9768	-7.0236	-5.6491	FAM103A1	1.86
FBgn0035694	CG13299	-4.8765	-6.2953	-5.6235	None	None
FBgn0035960	CG4942	-7.6544	-2.5405	-5.621	COX18	9.718
FBgn0031779	CG9175	-4.4709	-5.8799	-5.6169	PREB	9.718
FBgn0053230	CG33230	-4.69	-4.3578	-5.5685	SETD4	9.718
FBgn0053303	CG33303	-3.7049	-4.7483	-5.5362	RPN1	9.709
FBgn0037391	CG2017	-2.7814	-7.6396	-5.4939	GTPBP2	11.669
FBgn0037655	CG11984	-4.3316	-4.707	-5.4899	KCMF1	7.756
FBgn0037550	CG9667	-6.9366	-1.9479	-5.4724	ISY1	5.871
FBgn0030787	CG9609	-3.7432	-5.9318	-5.4584	GTF3A	6.795
FBgn0014092	CG4278	-6.1285	-4.065	-5.4472	NIF3L1	8.713
FBgn0032166	CG4619	-5.0725	-5.0655	-5.4317	None	None
FBgn0027503	CG11970	-6.4631	-3.1258	-5.425	NFRKB	8.718
FBgn0038275	CG3817	-7.0885	-3.7801	-5.3153	RRP15	8.718
FBgn0033951	CG10139	-2.5342	-6.5083	-5.2983	None	None
FBgn0033459	CG12744	-4.5975	-4.6855	-5.2778	PRDM10	1.1
FBgn0035482	CG14985	-4.5072	-4.9529	-5.2422	MITD1	10.719
FBgn0034654	CG10306	-3.6409	-6.2958	-5.2048	EIF3K	9.718
FBgn0035424	CG11505	-4.9027	-4.3124	-5.1995	LARP4	5.793
FBgn0037350	CG2911	-3.78	-4.217	-5.1994	DNAJC24	6.688
FBgn0067628	CG33331	-2.5736	-6.7874	-5.1942	TAMM41	9.718
FBgn0032793	CG10189	-4.6961	-4.7671	-5.1856	CTU2	8.708
FBgn0037654	CG11983	-6.3237	-2.8466	-5.1372	None	None
FBgn0038683	CG11779	-3.0003	-6.0944	-5.1315	TIMM44	9.758
FBgn0030344	CG2025	-4.7787	-3.6797	-5.1145	NRDC	8.789
FBgn0052176	CG32176	-3.532	-4.3673	-5.0913	CAAP1	2.06
FBgn0015359	CG2034	-3.4817	-6.1464	-5.0721	ELP5	1.87
FBgn0035475	CG10866	-5.4775	-4.5699	-5.0424	TMEM267	9.718
FBgn0050007	CG30007	-4.1975	-4.8695	-5.0376	ELOVL5	0.9
FBgn0026576	CG5991	-4.2647	-4.5687	-5.0353	PISD	7.888
FBgn0037342	CG2931	-6.2103	-3.1978	-5.0315	RBM42	7.653
FBgn0033712	CG13163	-3.9105	-5.1616	-5.0137	MTIF3	2.01
FBgn0022343	CG3760	-7.1893	-2.9845	-4.9998	CDV3	3.78
FBgn0085430	CG34401	-3.8652	-5.2641	-4.9969	ZSWIM8	8.718
FBgn0035901	CG6745	-3.2214	-4.4735	-4.9767	PUS7	8.758
FBgn0037920	CG14710	-3.104	-5.3887	-4.9765	SNAI1	1.1
FBgn0260390	CG42516	-2.7619	-6.1873	-4.974	GTF3C6	1.1
FBgn0030320	CG2247	-3.0378	-6.7932	-4.9527	FBXO41	1.1
FBgn0036386	CG8833	-4.7512	-4.0599	-4.9526	GPATCH1	8.718
FBgn0035445	CG12014	-5.6253	-3.5535	-4.9264	IDS	10.668
FBgn0035158	CG13895	-4.4633	-4.2301	-4.9165	None	None
FBgn0058191	CG40191	-8.0977	-1.3937	-4.8827	CNPPD1	6.705
FBgn0037668	CG16736	-5.2984	-3.1489	-4.8767	SLC25A10	2.77
FBgn0036662	CG9706	-3.0152	-4.5424	-4.8689	SLC33A1	9.718
FBgn0051523	CG31523	-6.6151	-2.3296	-4.8505	ELOVL7	5.651
FBgn0038244	CG7987	-3.3694	-5.8632	-4.8487	WIZ	0.95
FBgn0035688	CG10289	-5.6564	-2.1941	-4.8466	PPP6R3	8.709
FBgn0038146	CG9799	-2.2652	-6.2885	-4.8455	WDR36	8.715
FBgn0038745	CG4538	-4.8706	-3.9103	-4.8068	CLPX	10.668
FBgn0038047	CG5245	-3.5824	-4.0467	-4.8042	ZNF226	2.003
FBgn0032031	CG13390	-2.8888	-5.7348	-4.7987	MTG2	8.715
FBgn0032822	CG10466	-3.7248	-4.3839	-4.782	RBMX2	8.704
FBgn0031897	CG13784	-2.3628	-6.1487	-4.7432	PQLC1	7.708
FBgn0037880	CG17726	-3.5199	-4.7607	-4.7383	NDUFAF7	9.718
FBgn0036667	CG9669	-3.375	-4.3913	-4.7375	TMEM258	9.789
FBgn0036762	CG7430	-1.884	-6.7366	-4.7144	DLD	11.669
FBgn0037607	CG8036	-4.6448	-3.3534	-4.7077	TKT	10.669
FBgn0035243	CG13926	-3.6195	-4.1181	-4.6349	HIKESHI	9.718
FBgn0032322	CG16743	-4.8073	-3.4356	-4.6332	None	None
FBgn0038214	CG9616	-6.5641	-2.2195	-4.6086	None	None
FBgn0035444	CG12012	-2.0313	-5.7058	-4.5948	BRI3	7.708
FBgn0040009	CG17490	-2.9759	-5.4556	-4.5895	None	None
FBgn0261975	CG42806	-4.0803	-4.7739	-4.5863	None	None
FBgn0027567	CG8108	-1.2178	-6.9079	-4.5835	CIZ1	3.963
FBgn0030790	CG4768	-2.4908	-6.2902	-4.5507	C16orf72	7.799
FBgn0036760	CG5567	-6.6634	-2.5188	-4.5419	PGP	11.669
FBgn0033756	CG17760	-4.2285	-3.7286	-4.5399	GNAQ	6.751
FBgn0030478	CG1640	-1.2565	-7.5054	-4.5263	GPT	9.719
FBgn0032058	CG9289	-3.9903	-3.7846	-4.5064	CES4A	0.9
FBgn0036660	CG13025	-7.3905	-1.7217	-4.4945	RFWD3	10.668
FBgn0040396	CG3939	-3.4183	-5.2219	-4.4698	TXNDC17	6.701
FBgn0037710	CG9393	-4.8488	-2.6179	-4.4693	MTX1	9.718
FBgn0260996	CG42597	-4.0646	-3.8389	-4.45	None	None
FBgn0033816	CG4679	-5.5547	-2.366	-4.4488	PTCD3	10.719
FBgn0032688	CG15160	-4.8855	-3.3614	-4.4425	RPRD2	6.703
FBgn0037489	CG1234	-3.3738	-3.64	-4.4301	NOC3L	8.715
FBgn0037482	CG10055	-3.6129	-4.593	-4.4247	SHQ1	7.708
FBgn0039554	CG5003	-4.3313	-3.1399	-4.4204	FBXL12	0.91
FBgn0267106	CG45546	-6.6475	-1.805	-4.4181	None	None
FBgn0037755	CG12945	-4.882	-3.2453	-4.4181	None	None
FBgn0037891	CG5214	-3.2544	-4.7222	-4.4123	DLST	9.668
FBgn0046225	CG17230	-4.8833	-2.4233	-4.4065	TCHP	1.81
FBgn0032408	CG6712	-4.749	-3.1661	-4.406	RPF1	9.718
FBgn0035831	CG8038	-4.0375	-3.492	-4.3992	POP4	8.715
FBgn0085265	CG34236	-4.3418	-3.6171	-4.3965	None	None
FBgn0037478	CG2656	-3.9647	-4.128	-4.3956	GPN3	10.668
FBgn0036684	CG3764	-3.0428	-5.0202	-4.3783	FNIP2	7.708
FBgn0031227	CG3709	-3.763	-4.2471	-4.3682	PUS10	9.718
FBgn0036291	CG10681	-4.7721	-3.478	-4.3585	KXD1	7.708
FBgn0037610	CG8043	-5.6217	-3.1513	-4.3572	IBA57	9.718
FBgn0033677	CG8321	-4.5449	-3.3536	-4.3512	ARL6IP6	2.01
FBgn0046222	CG1109	-1.7617	-6.4676	-4.3405	WDR33	7.704
FBgn0034496	CG9143	-5.1067	-3.0246	-4.3381	DDX24	10.668
FBgn0028899	CG31817	-2.7885	-4.4675	-4.3116	None	None
FBgn0032846	CG10721	-0.49913	-7.8925	-4.2961	PYROXD1	8.715
FBgn0037603	CG11753	-1.9273	-5.4384	-4.2902	SYS1	8.788
FBgn0025336	CG4882	-4.6941	-3.9047	-4.2838	MRPS27	4.873
FBgn0030743	CG9921	-4.169	-0.89076	-4.2785	HIGD2A	8.809
FBgn0260223	CG42497	-1.7131	-6.2192	-4.2743	None	None
FBgn0039182	CG5728	-0.45967	-7.4407	-4.2726	PDCD11	8.658
FBgn0030474	CG15747	-4.722	-3.1557	-4.2476	NSRP1	6.778
FBgn0037360	CG2182	-3.2689	-4.6512	-4.2457	GGNBP2	8.709
FBgn0261847	CG42779	-4.3131	-3.3155	-4.2423	None	None
FBgn0033741	CG8545	-2.8481	-4.4972	-4.2406	NOP2	7.708
FBgn0038414	CG6901	-3.3276	-4.418	-4.237	SLC2A12	0.9
FBgn0032811	CG10268	-5.3938	-2.609	-4.2341	PMVK	10.668
FBgn0035148	CG3402	-3.9823	-3.8704	-4.2333	TAX1BP3	7.708
FBgn0033735	CG8525	-5.0167	-2.5288	-4.2274	DERA	10.668
FBgn0034792	CG3499	-2.8296	-4.9337	-4.2195	YME1L1	8.558
FBgn0042175	CG18858	-3.843	-3.5563	-4.2137	PLA2G15	11.669
FBgn0037998	CG4848	-5.7984	-2.8988	-4.2135	COG1	9.718
FBgn0038454	CG10324	-2.0371	-5.7868	-4.2122	GPKOW	9.719
FBgn0030336	CG1578	-1.0192	-4.9799	-4.2091	DPH6	7.703
FBgn0038195	CG3061	-3.3069	-3.8362	-4.2069	DNAJB12	8.618
FBgn0036663	CG9674	-4.0763	-3.6049	-4.2041	DPYD	0.9
FBgn0034639	CG15673	-4.4761	-3.2622	-4.2014	None	None
FBgn0035805	CG7506	-4.4825	-3.4723	-4.1934	TMEM70	9.718
FBgn0030407	CG2543	-4.0073	-3.6363	-4.1882	FPGS	10.666
FBgn0037082	CG5664	-3.297	-4.6182	-4.1816	None	None
FBgn0039271	CG11839	-3.3665	-3.8484	-4.1798	ZNF830	9.718
FBgn0030803	CG4880	-8.0493	-0.82964	-4.1604	TOR2A	1.1
FBgn0036396	CG17359	-2.3285	-5.5944	-4.1601	KLF8	1.1
FBgn0259204	CG42308	-4.5227	-3.0422	-4.1573	C12orf73	4.914
FBgn0032193	CG5727	-3.6988	-3.8348	-4.1515	None	None
FBgn0083943	CG34107	-6.7126	-1.4701	-4.1477	C9orf116	5.773
FBgn0037942	CG14721	-3.9104	-3.806	-4.1467	TPK1	9.718
FBgn0035890	CG13667	-0.9652	-6.7118	-4.1448	NDOR1	10.668
FBgn0027866	CG9776	-6.2833	-1.9641	-4.1293	ZNF318	5.898
FBgn0033375	CG8078	-3.3857	-4.3417	-4.117	CTU1	9.668
FBgn0038429	CG14882	-6.5744	-1.2094	-4.1146	MTRR	5.623
FBgn0036173	CG7394	-2.1487	-4.4863	-4.1063	DNAJC19	10.719
FBgn0033763	CG8646	-5.2957	-2.3508	-4.1013	ARSI	6.658
FBgn0050349	CG30349	-2.3001	-6.007	-4.0957	WDR43	8.618
FBgn0028507	CG3793	-4.9402	-2.4399	-4.0877	LCMT1	9.718
FBgn0037387	CG1213	-5.3507	-1.7825	-4.0808	SLC2A8	4.841
FBgn0036194	CG11652	-1.6881	-5.4902	-4.0668	DPH1	9.718
FBgn0040942	CG12643	-5.6222	-2.0356	-4.0605	None	None
FBgn0027549	CG7927	-3.054	-4.2193	-4.058	TCF25	9.718
FBgn0038927	CG6015	-3.3375	-4.1167	-4.0515	CDC40	10.719
FBgn0035252	CG7970	-6.3094	-1.7332	-4.0469	PXMP2	5.978
FBgn0264775	CG44013	-4.0231	-2.6593	-4.0435	None	None
FBgn0039407	CG14544	-3.1521	-3.5917	-4.0381	TRMT61A	10.668
FBgn0027583	CG7601	-4.862	-2.2343	-4.0335	DHRS7B	10.719
FBgn0036686	CG7728	-5.2552	-2.7139	-4.0239	BMS1	9.718
FBgn0027582	CG6230	-1.8627	-5.8958	-4.0238	ATP13A1	9.658
FBgn0033000	CG14464	-1.6417	-4.9013	-4.0237	ARL14EP	5.694
FBgn0039993	CG17691	-5.0162	-2.6596	-4.0235	BCKDHB	9.768
FBgn0030914	CG6106	-6.7882	-1.2284	-4.0225	DPYS	1.85
FBgn0029999	CG1575	-3.6776	-4.1237	-4.0132	TEX10	6.703
FBgn0039158	CG6182	-1.3721	-5.9628	-4.0106	TBC1D7	7.823
FBgn0033500	CG12913	-5.0969	-2.1103	-4.0097	CSGALNACT1	10.719
FBgn0035868	CG7194	-6.0987	-1.5528	-3.9971	MB21D1	1.1

## Sheet: 5%FDR Essential no ortholog
FLYBASEID	Fly Symbol	Rep1	Rep2	sgRNA-level Avg
FBgn0262817	CG43188	-16.269	-15.516	-18.312
FBgn0037025	Spc105R	-10.96	-13.087	-14.455
FBgn0022893	Df31	-11.515	-11.693	-13.095
FBgn0051710	CG31710	-10.892	-9.9648	-11.408
FBgn0032354	CG4788	-7.5413	-13.057	-11.089
FBgn0259203	CG42307	-8.3372	-9.9628	-11.087
FBgn0030274	Lint-1	-9.2717	-7.0644	-9.8288
FBgn0037667	CG16734	-7.0711	-9.0355	-9.7476
FBgn0010607	l(2)05714	-7.235	-8.4272	-9.4498
FBgn0040931	CG9034	-6.4344	-9.7564	-8.6694
FBgn0260789	mxc	-7.4435	-7.5659	-8.4225
FBgn0036815	HipHop	-6.1435	-8.8821	-8.2916
FBgn0263042	CG43337	-7.2358	-7.8487	-8.1179
FBgn0053229	CG33229	-9.253	-6.3343	-7.8676
FBgn0266490	CG45089	-5.9481	-6.7802	-7.8126
FBgn0033715	CG8490	-5.5207	-8.5768	-7.7561
FBgn0029529	CG13365	-4.3559	-10.218	-7.5576
FBgn0086371	did	-5.9053	-6.8073	-7.4659
FBgn0033740	dgt5	-6.1228	-5.2009	-7.2414
FBgn0031281	Saf6	-6.6917	-6.4791	-7.2292
FBgn0033261	udd	-6.7804	-4.5648	-6.8996
FBgn0040899	CG17776	-3.9592	-8.8434	-6.6101
FBgn0033195	CG1360	-4.2615	-7.4953	-6.33
FBgn0035583	CG13704	-4.6372	-5.5888	-5.9875
FBgn0047095	CG33939	-5.8511	-4.116	-5.6734
FBgn0259726	CG42380	-3.9419	-5.6094	-5.6733
FBgn0035694	CG13299	-4.8765	-6.2953	-5.6235
FBgn0266598	Kmn2	-5.4687	-3.9721	-5.5312
FBgn0027259	Kmn1	-4.7932	-5.3552	-5.5047
FBgn0278604	dmt	-5.5409	-5.4885	-5.4984
FBgn0032166	CG4619	-5.0725	-5.0655	-5.4317
FBgn0266172	pre-mod(mdg4)-E	-2.1841	-7.3485	-5.4179
FBgn0033951	CG10139	-2.5342	-6.5083	-5.2983
FBgn0086915	Mst77F	-6.0384	-3.1114	-5.2018
FBgn0037654	CG11983	-6.3237	-2.8466	-5.1372
FBgn0051281	Tpl94D	-8.0694	-1.7876	-4.7801
FBgn0262524	ver	-3.0677	-5.5909	-4.7329
FBgn0032322	CG16743	-4.8073	-3.4356	-4.6332
FBgn0038214	CG9616	-6.5641	-2.2195	-4.6086
FBgn0040009	CG17490	-2.9759	-5.4556	-4.5895
FBgn0040009	CR46268	-2.9759	-5.4556	-4.5895
FBgn0261975	CR46268	-4.0803	-4.7739	-4.5863
FBgn0261975	CG42806	-4.0803	-4.7739	-4.5863
FBgn0266420	Ote	-4.0522	-4.135	-4.5714
FBgn0040737	Tango8	-5.4032	-3.0287	-4.4929
FBgn0260996	CG42597	-4.0646	-3.8389	-4.45
FBgn0037755	CG12945	-4.882	-3.2453	-4.4181
FBgn0085265	CG34236	-4.3418	-3.6171	-4.3965
FBgn0032390	dgt2	-5.649	-2.624	-4.3641
FBgn0028899	CG31817	-2.7885	-4.4675	-4.3116
FBgn0260223	CG42497	-1.7131	-6.2192	-4.2743
FBgn0261847	CG42779	-4.3131	-3.3155	-4.2423
FBgn0034639	CG15673	-4.4761	-3.2622	-4.2014
FBgn0037082	CG5664	-3.297	-4.6182	-4.1816
FBgn0032193	CG5727	-3.6988	-3.8348	-4.1515
FBgn0014269	prod	-5.403	-2.7268	-4.1201
FBgn0030985	Obp18a	-2.8518	-4.5933	-4.1034
FBgn0023214	edl	-3.684	-3.6922	-4.0967
FBgn0026385	Or47b	-4.5881	-2.9238	-4.0796
FBgn0283461	Drs	-1.9705	-4.9036	-4.0708
FBgn0040942	CG12643	-5.6222	-2.0356	-4.0605
FBgn0264775	CG44013	-4.0231	-2.6593	-4.0435
