# Supplementary material for: Pooled genome-wide CRISPR screening for basal and context-specific fitness gene essentiality in Drosophila cells
Source: eLife. 2018 Jul 27;7:e36333. doi: 10.7554/eLife.36333 (PMC6063728; doi:10.7554/eLife.36333)
Supplement: Supplementary file 3. — Worksheet 1 contains computed MLE result of CRISPR screen conducted in each drug (tra or RAP) versus control. Worksheet 2 contains raw readcount file used to generate data. [file elife-36333-supp3.xlsx]

## Sheet: Z score relative to control
FLYBASE ID	Symbol	tra	RAP
FBgn0015279	Pi3K92E	-22.897	-7.6325
FBgn0014020	Rho1	-22.479	-19.812
FBgn0003079	Raf	-20.782	0.3124
FBgn0037202	Ssl1	-20.428	-4.9342
FBgn0250837	dUTPase	-19.917	-17.032
FBgn0011704	RnrS	-19.68	-5.7701
FBgn0015296	Shc	-19.595	-2.7098
FBgn0023508	Ocrl	-19.552	-11.714
FBgn0003360	sesB	-18.583	-9.5029
FBgn0001218	Hsc70-3	-18.242	-7.0337
FBgn0015402	ksr	-17.303	-8.3423
FBgn0004638	drk	-16.939	-10.525
FBgn0003887	betaTub56D	-16.624	-6.7573
FBgn0004587	B52	-16.622	9.2055
FBgn0052000	CG32000	-16.358	2.4552
FBgn0250753	kra	-15.951	7.8265
FBgn0027094	Aats-ala	-15.517	-0.075377
FBgn0265998	Doa	-15.292	-7.2742
FBgn0023170	RpL39	-14.759	13.012
FBgn0001233	Hsp83	-14.703	-6.2195
FBgn0000253	Cam	-14.641	-4.0388
FBgn0034299	CG5757	-14.321	-7.8382
FBgn0267378	sau	-14.199	10.859
FBgn0020386	Pdk1	-14.092	-17.25
FBgn0003118	pnt	-13.848	11.77
FBgn0001297	kay	-13.649	-7.0163
FBgn0015582	dare	-13.574	-6.3643
FBgn0283472	S6k	-13.507	-14.595
FBgn0020910	RpL3	-13.5	-12.485
FBgn0000382	csw	-13.39	-8.6335
FBgn0016687	Nurf-38	-13.354	-7.203
FBgn0038035	lig3	-13.256	-4.5638
FBgn0264357	SNF4Agamma	-13.094	-5.6438
FBgn0086443	Aats-asn	-13.056	-5.7252
FBgn0029161	slmo	-13.053	-2.4419
FBgn0031980	RpL36A	-12.796	8.4815
FBgn0003392	shi	-12.698	11.723
FBgn0000581	E(Pc)	-12.571	4.092
FBgn0260439	Pp2A-29B	-12.562	1.4193
FBgn0040475	SH3PX1	-12.474	-2.9567
FBgn0050476	ave	-12.47	-2.3555
FBgn0261278	grp	-12.326	-6.0734
FBgn0011785	BRWD3	-12.273	4.2115
FBgn0032006	Pvr	-12.167	-8.895
FBgn0000259	CkIIbeta	-12.122	-3.7491
FBgn0004864	hop	-11.946	-7.621
FBgn0005593	RpL7	-11.932	0.84854
FBgn0033900	CG8257	-11.93	-0.065693
FBgn0000150	awd	-11.875	-4.9343
FBgn0004654	Pgd	-11.829	-6.1101
FBgn0016131	Cdk4	-11.736	-10.558
FBgn0011703	RnrL	-11.571	-0.97073
FBgn0031871	Fgop2	-11.553	-5.8944
FBgn0031194	CG17598	-11.346	0.41794
FBgn0261593	RpS10b	-11.296	0.74902
FBgn0040319	Gclc	-11.274	-4.9734
FBgn0019990	Gcn2	-11.211	0.26385
FBgn0020510	Abi	-11.197	0.5096
FBgn0030761	CG9784	-11.119	-6.0305
FBgn0025381	rush	-11.053	-2.0106
FBgn0003732	Top2	-11.029	-4.6772
FBgn0033673	CG8298	-10.982	-0.86079
FBgn0039635	CG11876	-10.91	-5.3975
FBgn0011672	Mvl	-10.886	3.3089
FBgn0002781	mod(mdg4)	-10.744	-6.3268
FBgn0036804	Sgf11	-10.718	1.4813
FBgn0261270	SelD	-10.606	-6.8819
FBgn0010315	CycD	-10.538	7.9908
FBgn0029823	CG3011	-10.523	-6.8711
FBgn0039622	eIF4E-6	-10.517	-0.65697
FBgn0027588	GCS2alpha	-10.45	0.14097
FBgn0000063	Mps1	-10.307	-3.5619
FBgn0028665	VhaAC39-1	-10.273	5.0635
FBgn0032393	CG12264	-10.263	-3.8788
FBgn0010280	Taf4	-10.249	2.3812
FBgn0030683	CG8239	-10.126	-0.3359
FBgn0044323	Cka	-10.101	10.137
FBgn0036052	CG10809	-10.084	-2.5054
#N/A	Adk2	-10.014	-1.281
FBgn0259214	PMCA	-9.8676	10.233
FBgn0015805	HDAC1	-9.8413	-5.2176
FBgn0035064	Aats-tyr-m	-9.8265	-5.2516
#N/A	und	-9.7958	-0.65894
FBgn0025825	HDAC3	-9.7447	-0.903
FBgn0011284	RpS4	-9.7213	7.7186
FBgn0033155	Br140	-9.7187	3.3796
FBgn0263979	Caf1-55	-9.6613	6.1918
FBgn0005278	Sam-S	-9.6509	-4.0135
FBgn0038145	Droj2	-9.5921	6.6101
FBgn0261885	osa	-9.5151	3.7018
FBgn0035529	Fdx2	-9.4512	-5.7285
FBgn0002413	dco	-9.4495	-4.2212
FBgn0036030	CG6767	-9.42	-0.16539
FBgn0003256	rl	-9.3847	1.4802
FBgn0024920	Ts	-9.3661	-2.0248
FBgn0005649	Rox8	-9.3385	6.67
FBgn0028554	x16	-9.3184	-5.7062
FBgn0015949	hrg	-9.2992	7.8543
FBgn0086899	Tlk	-9.2607	-2.0648
FBgn0003744	trc	-9.2477	-3.0333
FBgn0261383	IntS6	-9.2374	2.8061
FBgn0036111	Aps	-9.2094	-6.2586
FBgn0027091	Aats-cys	-9.154	-9.6941
FBgn0014869	Pglym78	-9.1245	5.1367
FBgn0010269	Dsor1	-9.1244	-4.6909
FBgn0028331	l(1)G0289	-9.1171	5.5184
FBgn0052423	shep	-9.1042	9.7988
FBgn0264922	smt3	-9.0704	1.8958
FBgn0031768	CG12393	-9.0184	3.9662
FBgn0267350	PI4KIIIalpha	-8.9259	-0.59085
FBgn0263755	Su(var)3-9	-8.9001	3.1834
FBgn0037093	Cdk12	-8.879	-3.4804
FBgn0036574	elg1	-8.8782	-4.2415
FBgn0027539	CG5807	-8.8533	1.2176
FBgn0260935	Vps15	-8.8465	-2.6682
FBgn0003124	polo	-8.8322	-3.7912
FBgn0015271	Orc5	-8.801	-4.3418
FBgn0023083	fray	-8.7455	-6.7107
FBgn0036556	CG5830	-8.7025	-4.6946
FBgn0004432	Cyp1	-8.6898	-0.90155
FBgn0263396	sqd	-8.6801	3.6192
FBgn0019949	Cdk9	-8.6531	-2.0086
FBgn0259113	DNApol-alpha180	-8.6183	1.443
FBgn0027085	Aats-leu	-8.602	-0.8897
FBgn0260934	par-1	-8.5737	-4.5843
FBgn0036734	CG7564	-8.5247	10.329
FBgn0262519	Mi-2	-8.5186	3.8151
FBgn0001078	ftz-f1	-8.511	4.5288
FBgn0035644	DNApol-epsilon58	-8.4412	3.8611
FBgn0030089	AP-1gamma	-8.4146	-2.2028
FBgn0266377	Pde8	-8.3952	3.1408
FBgn0021796	Tor	-8.3309	-11.88
FBgn0283469	Vps4	-8.2647	2.7417
FBgn0263740	eIF-2gamma	-8.2577	1.5072
FBgn0004177	mts	-8.2136	1.0167
FBgn0030217	CG2124	-8.1952	-5.8284
FBgn0029798	CG4078	-8.1848	6.2722
FBgn0026379	Pten	-8.1517	12.648
FBgn0004106	Cdk1	-8.1263	-5.9054
FBgn0000043	Act42A	-8.1029	1.4749
FBgn0031497	CG17259	-8.0932	1.1554
FBgn0004656	fs(1)h	-8.0732	-4.1499
FBgn0014010	Rab5	-8.0291	-0.6901
FBgn0261597	RpS26	-7.9991	13.617
FBgn0041781	SCAR	-7.9145	1.6819
FBgn0262716	Arp3	-7.8103	2.2425
FBgn0005671	Vha55	-7.7658	-4.9047
FBgn0010382	CycE	-7.7632	2.5924
FBgn0027493	AdSS	-7.7439	-8.0027
FBgn0036569	CG5414	-7.7278	-1.9894
FBgn0263120	Acsl	-7.7255	-2.2914
FBgn0005648	Pabp2	-7.7101	0.54875
FBgn0010300	brat	-7.6751	0.36333
FBgn0261822	Bsg	-7.6562	5.6499
FBgn0053554	Nipped-A	-7.6423	2.176
FBgn0028978	trbl	-7.6389	-5.0357
FBgn0027508	Tnks	-7.6347	0.091857
FBgn0266411	sima	-7.6248	3.5331
FBgn0026250	eIF-1A	-7.6241	3.9718
FBgn0027081	Aats-thr	-7.5903	-1.5122
FBgn0027945	ppl	-7.514	0.67324
FBgn0030082	HP1b	-7.423	-2.7361
FBgn0003371	sgg	-7.3686	-3.94
FBgn0015778	rin	-7.3566	-0.5574
FBgn0035833	CG7565	-7.3449	-7.6599
FBgn0000064	Ald	-7.2846	3.992
FBgn0270926	AsnS	-7.2771	1.6259
FBgn0010770	ppan	-7.2705	5.0571
FBgn0029958	Pdp	-7.2371	-2.2447
FBgn0024734	PRL-1	-7.2333	-4.5003
FBgn0000711	flw	-7.2092	-3.5707
FBgn0036762	CG7430	-7.2015	-0.5027
FBgn0004907	14-3-3zeta	-7.1401	3.3388
FBgn0016917	Stat92E	-7.1246	-8.8835
FBgn0011571	caz	-7.1144	7.1972
FBgn0004103	Pp1-87B	-7.1001	-7.1179
FBgn0003525	stg	-7.0987	0.56552
FBgn0013576	mtd	-7.0554	1.4606
FBgn0038065	Snx3	-6.9994	0.9246
FBgn0039969	Fis1	-6.9939	-0.70413
FBgn0264785	Hph	-6.9602	-5.6061
FBgn0024733	RpL10	-6.9422	3.4083
FBgn0264492	CkIIalpha	-6.9413	5.5168
FBgn0016794	dos	-6.9202	1.4647
FBgn0027338	Kap-alpha3	-6.9083	-0.44884
FBgn0026370	SRPK	-6.8505	-0.68977
FBgn0034494	CG10444	-6.8429	3.3437
FBgn0010352	Nc73EF	-6.7874	-0.35347
FBgn0260936	scny	-6.7802	10.555
FBgn0265784	CrebB	-6.7618	1.2793
FBgn0263237	Cdk7	-6.7358	-7.8017
FBgn0261112	APP-BP1	-6.711	-3.7979
FBgn0011769	Fdx1	-6.7055	2.1159
FBgn0011205	fbl	-6.6916	-3.0535
FBgn0011766	E2f1	-6.6758	1.3014
FBgn0030420	CG12717	-6.6537	3.6578
FBgn0024227	aurB	-6.6467	-2.7466
FBgn0036134	FoxK	-6.6115	-0.061047
FBgn0016762	angel	-6.5989	-1.8474
FBgn0004924	Top1	-6.5542	-6.4685
FBgn0011726	tsr	-6.5537	0.38889
FBgn0029897	RpL17	-6.4945	9.3473
FBgn0267976	Tim23	-6.4879	3.4493
FBgn0037703	JHDM2	-6.4416	-1.3467
FBgn0265297	pAbp	-6.4131	2.5727
FBgn0032833	COX4	-6.4085	4.1121
FBgn0262115	CG17683	-6.3834	5.9807
FBgn0260945	Atg1	-6.3822	-3.2713
FBgn0046114	Gclm	-6.3607	-0.13075
FBgn0005585	Calr	-6.3139	-0.4355
FBgn0013749	Arf102F	-6.2986	-0.6524
FBgn0041094	scyl	-6.2883	3.2609
FBgn0004373	fwd	-6.2798	-1.0721
FBgn0035397	CG11486	-6.2437	2.7389
FBgn0262125	Sec23	-6.2433	4.9451
FBgn0035107	mri	-6.2172	-1.5844
FBgn0039306	RIOK2	-6.217	-1.2099
FBgn0037481	MAGE	-6.2044	2.5899
FBgn0037231	Vps24	-6.1644	-5.47
FBgn0015278	Pi3K68D	-6.1521	-2.1978
FBgn0028734	Fmr1	-6.0987	1.4799
FBgn0266599	Hsc70-4	-6.0769	9.3918
FBgn0283427	FASN1	-6.0605	-3.1316
FBgn0028411	Nxt1	-6.0572	-3.595
FBgn0039830	ATPsynC	-6.0535	5.6257
FBgn0011760	ctp	-6.038	0.38053
FBgn0033259	CG11210	-6.021	5.3851
FBgn0036825	RpL26	-6.0139	3.108
FBgn0038552	CG18012	-5.9696	2.8031
FBgn0003884	alphaTub84B	-5.959	2.6711
FBgn0265974	ttv	-5.8935	5.483
FBgn0003117	pnr	-5.843	1.7956
FBgn0052649	CG32649	-5.8061	0.8649
FBgn0267385	PyK	-5.7898	0.31849
FBgn0034742	CG4294	-5.7851	-1.8825
FBgn0003963	ush	-5.7611	2.208
FBgn0031066	COX6B	-5.7578	5.2189
FBgn0011217	eff	-5.756	-1.6583
FBgn0038320	Sra-1	-5.755	4.3503
FBgn0041342	Cct1	-5.7541	-3.9516
FBgn0039175	beta-PheRS	-5.7323	-3.8109
FBgn0000370	crc	-5.7055	4.836
FBgn0010379	Akt1	-5.696	-8.6884
FBgn0265178	CG44243	-5.6855	-2.0234
FBgn0004107	Cdk2	-5.6848	-9.7134
FBgn0030049	Trf4-1	-5.6783	2.6985
FBgn0011202	dia	-5.6442	-0.19491
FBgn0261283	SREBP	-5.6269	4.0707
FBgn0003345	sd	-5.615	-0.54263
FBgn0034415	CG15116	-5.6081	0.48673
FBgn0027086	Aats-ile	-5.5679	-1.4548
FBgn0038947	Sar1	-5.5653	3.7184
FBgn0037980	CG3313	-5.5332	4.3224
FBgn0028692	Rpn2	-5.4874	-0.36835
FBgn0040237	bor	-5.4592	-2.4482
FBgn0015797	Rab6	-5.4556	-4.0114
FBgn0016041	Tom40	-5.4501	6.2851
FBgn0086904	Nacalpha	-5.428	6.9927
FBgn0024196	robl	-5.4269	1.0682
FBgn0004436	Ubc6	-5.4256	5.1898
FBgn0266464	Nsf2	-5.4171	-4.5112
FBgn0003205	Ras85D	-5.4111	-0.25259
FBgn0039044	p53	-5.4082	2.944
FBgn0032818	CG10628	-5.3952	2.5319
FBgn0029736	CG4041	-5.3844	-5.1645
FBgn0266375	IP3K2	-5.3803	-4.0027
FBgn0000409	Cyt-c-p	-5.3735	-3.0659
FBgn0035423	CG17737	-5.3688	0.68178
FBgn0037613	Cks85A	-5.3531	2.838
FBgn0016715	Reg-2	-5.3046	-3.463
FBgn0004363	porin	-5.2909	-3.6811
FBgn0010651	MFS14	-5.2815	3.4235
FBgn0041191	Rheb	-5.2778	-0.27522
FBgn0004087	Dhfr	-5.2741	-5.6755
FBgn0261274	Ero1L	-5.2595	0.76556
FBgn0038271	UQCR-C1	-5.2384	5.8576
FBgn0003386	Shaw	-5.2258	1.5606
FBgn0015513	mbc	-5.2194	-0.015207
FBgn0083953	CG34117	-5.1926	0.17964
FBgn0020238	14-3-3epsilon	-5.1895	-2.5786
FBgn0025716	Bap55	-5.1833	2.6834
FBgn0278608	Dsp1	-5.1398	-5.5367
FBgn0265194	Trpm	-5.1203	-3.3167
FBgn0015024	CkIalpha	-5.1169	-2.8778
FBgn0034967	eIF-5A	-5.104	-2.8083
FBgn0050499	CG30499	-5.0761	1.5535
FBgn0001139	gro	-5.0724	1.4413
FBgn0024889	Kap-alpha1	-5.0364	9.21
FBgn0259168	mnb	-5.0259	-6.1453
FBgn0035318	CG9018	-5.0138	-1.5066
FBgn0037710	CG9393	-5.0129	1.6351
FBgn0261800	LanB1	-5.0034	3.3833
FBgn0020513	ade5	-5.0025	-1.0067
FBgn0027080	Aats-tyr	-4.9828	-1.4036
FBgn0039844	CG1607	-4.98	3.775
FBgn0014930	CG2846	-4.9558	0.30513
FBgn0038593	Vps39	-4.9541	0.7554
FBgn0004429	LysP	-4.9492	-2.9712
FBgn0027084	Aats-lys	-4.9419	-5.7505
FBgn0037166	CG11426	-4.9334	-2.5541
FBgn0087013	Karybeta3	-4.9156	1.6978
FBgn0035402	Usp5	-4.9093	3.4035
FBgn0004620	GluRIIA	-4.9065	0.34753
FBgn0036187	RIOK1	-4.886	-6.8189
FBgn0030007	alpha-PheRS	-4.8481	1.1222
FBgn0030556	mRNA-cap	-4.8471	-2.8892
FBgn0010314	Cks30A	-4.8357	-6.7825
FBgn0051694	CG31694	-4.8273	0.85243
FBgn0037074	CG7324	-4.8004	1.0405
FBgn0035533	Cip4	-4.7582	2.1195
FBgn0031696	Bub1	-4.7527	-2.171
FBgn0000053	ade3	-4.7493	-2.378
FBgn0028968	gammaCOP	-4.7439	0.82135
FBgn0086357	Sec61alpha	-4.7365	-0.79668
FBgn0039559	Mes-4	-4.7319	1.8174
FBgn0003204	ras	-4.7103	2.9716
FBgn0034726	Mes4	-4.7093	-2.1935
FBgn0051145	CG31145	-4.7069	-1.0847
FBgn0038195	CG3061	-4.7015	5.3167
FBgn0037690	Task7	-4.686	-2.0722
FBgn0031607	CG15440	-4.6806	-1.4992
FBgn0264307	orb2	-4.672	1.0952
FBgn0000100	RpLP0	-4.6562	8.2836
FBgn0031117	GstT3	-4.652	-0.50235
FBgn0011771	Hem	-4.6213	-1.035
FBgn0031298	Atg4a	-4.5764	-2.7601
FBgn0040388	boi	-4.5703	1.4876
FBgn0015799	Rbf	-4.5676	1.4843
FBgn0264326	DNApol-epsilon255	-4.5607	0.96687
FBgn0262114	RanBPM	-4.5377	0.70521
FBgn0032475	Sfmbt	-4.5344	0.090627
FBgn0004584	Rrp1	-4.5177	1.7201
FBgn0027504	CG8878	-4.508	0.25241
FBgn0024285	Srp54	-4.4903	3.6363
FBgn0030034	CG10555	-4.4823	3.5579
FBgn0020622	Pi3K21B	-4.4812	13.707
FBgn0005683	pie	-4.4756	7.954
FBgn0038167	Lkb1	-4.4511	-2.7502
FBgn0030478	CG1640	-4.4332	-0.031359
FBgn0264325	Atg6	-4.4142	0.30109
FBgn0260399	gwl	-4.4073	-2.4327
FBgn0037786	CG5361	-4.3833	-2.1749
FBgn0041174	Vhl	-4.3788	-1.7392
FBgn0033272	RagC-D	-4.3714	-1.124
FBgn0034921	DCP1	-4.3692	-1.4783
FBgn0002921	Atpalpha	-4.3685	-2.9824
FBgn0000206	boss	-4.3683	1.6544
FBgn0036896	wnd	-4.365	-0.32947
FBgn0000579	Eno	-4.3631	6.734
FBgn0011737	Wee1	-4.3366	-4.0741
FBgn0025625	Sik2	-4.3294	-1.1324
FBgn0024811	Crk	-4.3058	3.3369
FBgn0025373	Fpps	-4.3019	-1.3254
FBgn0263598	Vha68-2	-4.2954	-7.593
FBgn0024236	foi	-4.2764	-0.89291
FBgn0032749	Phlpp	-4.2757	-0.1404
FBgn0036173	CG7394	-4.2707	4.4075
FBgn0031392	AIF	-4.2646	-7.2221
FBgn0010350	CdsA	-4.2635	4.5884
FBgn0013762	Cdk5	-4.2623	2.6319
FBgn0283477	SF2	-4.2459	1.3499
FBgn0010348	Arf79F	-4.233	-3.0607
FBgn0032516	CG9293	-4.2182	-5.1438
FBgn0013307	Odc1	-4.2158	0.26854
FBgn0010415	Sdc	-4.2156	3.4283
FBgn0004066	Prosalpha4	-4.2152	2.0427
FBgn0030697	CG8565	-4.1975	-3.0031
FBgn0040011	Slmap	-4.1644	7.2615
FBgn0039300	RpS27	-4.1598	4.2662
FBgn0261573	CoRest	-4.1543	2.1261
FBgn0266410	CG45050	-4.1477	0.63608
FBgn0032394	CG6746	-4.1418	-0.7931
FBgn0026620	tacc	-4.1416	0.031533
FBgn0015277	Pi3K59F	-4.1326	-4.4981
FBgn0029134	Prosbeta5	-4.1158	0.61281
FBgn0035039	Adck	-4.1097	-0.29567
FBgn0035590	Prpk	-4.1026	-0.45192
FBgn0259170	alpha-Man-Ia	-4.0941	4.3424
FBgn0265190	PIG-S	-4.085	-1.7108
FBgn0013435	Cdc2rk	-4.0776	-1.002
FBgn0010355	Taf1	-4.0651	-7.5181
FBgn0261988	Gprk2	-4.0389	-3.1571
FBgn0033000	CG14464	-4.0376	-1.5561
FBgn0000180	bib	-4.0277	1.2445
FBgn0050489	Cyp12d1-p	-4.0226	1.6412
FBgn0032955	CG2201	-4.0147	-1.0293
FBgn0052103	CG32103	-4.0012	0.24139
FBgn0032880	TM9SF2	-3.993	-2.5962
FBgn0031061	CG14232	-3.9843	-0.99466
FBgn0039525	CG5646	-3.983	3.7743
FBgn0028663	VhaM9.7-b	-3.9814	4.5124
FBgn0026179	siz	-3.9782	2.5373
FBgn0263782	Hmgcr	-3.9635	-4.2095
FBgn0023143	Uba1	-3.9525	3.0674
FBgn0037607	CG8036	-3.9458	0.69526
FBgn0003189	r	-3.9318	1.2711
FBgn0028538	Sec71	-3.9255	-2.4173
FBgn0010226	GstS1	-3.9253	-1.7212
FBgn0052487	CG32487	-3.9223	-0.47324
FBgn0029970	Nek2	-3.9159	1.7883
FBgn0010333	Rac1	-3.8916	-1.7274
FBgn0086687	Desat1	-3.8827	5.2262
FBgn0002989	okr	-3.8746	3.4586
FBgn0037647	RagA-B	-3.8704	0.40241
FBgn0032200	CG5676	-3.8599	-0.86799
FBgn0283510	Pal1	-3.8567	1.4638
FBgn0014879	Set	-3.8438	-2.7986
FBgn0000546	EcR	-3.8412	7.8362
FBgn0042094	Adk3	-3.8329	-1.913
FBgn0039241	CG11089	-3.7912	-4.4135
FBgn0033476	oys	-3.7901	-2.9054
FBgn0052230	ND-MLRQ	-3.7817	3.8679
FBgn0039640	CG14516	-3.7715	-1.3423
FBgn0024238	Fim	-3.7526	2.3745
FBgn0052672	Atg8a	-3.7507	0.97183
FBgn0036941	CG7335	-3.7468	0.6869
FBgn0037356	CG12170	-3.7289	-1.5373
FBgn0004367	mei-41	-3.7251	-3.6526
FBgn0002044	swm	-3.725	3.0016
FBgn0037958	CG6962	-3.7146	-1.0194
FBgn0001079	fu	-3.7094	-0.4005
FBgn0086784	stmA	-3.6991	1.6998
FBgn0039132	AP-1sigma	-3.6794	1.4032
FBgn0028360	Cdc7	-3.678	-2.6836
FBgn0010803	Aats-trp	-3.6535	-2.9763
FBgn0027497	Madm	-3.6515	-5.889
FBgn0030465	CG15743	-3.6492	-2.2809
FBgn0262801	twr	-3.6436	0.57388
FBgn0040298	Myt1	-3.6366	-5.2696
FBgn0266452	CTPsyn	-3.6361	-4.516
FBgn0019886	Letm1	-3.6282	2.1245
FBgn0050122	CG30122	-3.6256	2.6009
FBgn0001145	Gs2	-3.6057	-2.9077
FBgn0000339	cni	-3.5873	-1.2562
FBgn0011606	Klp3A	-3.5844	0.082849
FBgn0001961	Arpc1	-3.5818	3.2282
FBgn0014029	42615	-3.5777	-2.4086
FBgn0034923	Upf3	-3.5668	-2.9088
FBgn0023181	Orc4	-3.5643	-0.40249
FBgn0026080	Tip60	-3.5536	6.7281
FBgn0032465	CG12404	-3.5496	-0.078806
FBgn0039075	CG4393	-3.5494	-2.009
FBgn0001086	fzy	-3.5438	6.582
FBgn0002906	Blm	-3.5289	1.2833
FBgn0030575	CG5321	-3.5197	-2.2673
FBgn0036550	CG17026	-3.5151	1.4691
FBgn0264493	rdx	-3.4984	-3.7412
FBgn0086674	Tango13	-3.498	3.8966
FBgn0032424	CG17010	-3.4931	1.0405
FBgn0036553	CG17027	-3.4917	-0.18208
FBgn0000228	Bsg25D	-3.4886	-2.716
FBgn0261788	Ank2	-3.4791	-1.1918
FBgn0017572	Mo25	-3.4731	-1.3444
FBgn0032486	CG5705	-3.4692	-0.53982
FBgn0026160	tna	-3.4667	0.87084
FBgn0035591	CG4611	-3.4607	3.1138
FBgn0039904	Hcf	-3.4531	0.47407
FBgn0029158	Las	-3.4523	-1.5384
FBgn0039818	CG11318	-3.4497	-1.1744
FBgn0051262	CG31262	-3.4436	-0.60544
FBgn0003270	amos	-3.4373	2.3887
FBgn0035298	SCOT	-3.436	-0.18685
FBgn0052369	CG32369	-3.4343	-1.4587
FBgn0263855	BubR1	-3.4083	4.4333
FBgn0000173	ben	-3.4037	-1.5515
FBgn0028325	l(1)G0334	-3.3915	1.9979
FBgn0010222	Nmdmc	-3.3841	-2.523
FBgn0021818	cnk	-3.3836	-1.5186
FBgn0025640	CG13369	-3.3811	-5.1211
FBgn0033635	CG7777	-3.3809	-1.5028
FBgn0030012	CG18262	-3.3661	-0.60971
FBgn0033906	CG8331	-3.3515	-5.4663
FBgn0003716	tkv	-3.3437	-0.8669
FBgn0034346	CG12263	-3.3436	-0.41834
FBgn0263977	Tim17b	-3.3428	4.3048
FBgn0004598	Fur2	-3.3322	-3.8779
FBgn0052576	CG32576	-3.3135	-0.047209
FBgn0020412	JIL-1	-3.2965	-3.5485
FBgn0026252	msk	-3.2941	9.1364
FBgn0267795	CG32138	-3.2888	2.9615
FBgn0039110	RanBP3	-3.2876	-0.6858
FBgn0035866	Arl5	-3.2852	-3.2363
FBgn0067102	GlcT-1	-3.2842	-0.95367
FBgn0033191	CG1598	-3.2811	-2.9034
FBgn0021760	chb	-3.2758	0.47833
FBgn0005674	Aats-glupro	-3.2738	-4.6246
FBgn0003366	sev	-3.2718	1.368
FBgn0051713	Apf	-3.2699	-9.8354
FBgn0032945	CG8665	-3.2658	0.70871
FBgn0038984	AdipoR	-3.2581	-3.5822
FBgn0004875	enc	-3.244	1.3215
FBgn0026597	Axn	-3.2206	0.23007
FBgn0259162	RunxB	-3.2163	0.3512
FBgn0265192	Snp	-3.2161	3.2902
FBgn0262872	milt	-3.2004	-0.97885
FBgn0032640	Sgt	-3.1869	0.50456
FBgn0028579	phtf	-3.1841	0.25629
FBgn0022740	HLH54F	-3.1839	1.2734
FBgn0037248	srl	-3.1829	3.2935
FBgn0283468	slmb	-3.1716	3.1475
FBgn0031725	DIP-eta	-3.1711	3.1265
FBgn0260012	pds5	-3.1703	4.5737
FBgn0024846	p38b	-3.1688	-3.0566
FBgn0039915	Gat	-3.1601	-0.67929
FBgn0037344	CG2926	-3.1477	1.3539
FBgn0010812	unc-45	-3.1467	2.4386
FBgn0000042	Act5C	-3.1432	-0.52404
FBgn0026441	ear	-3.1431	-3.1988
FBgn0036830	CG14077	-3.1361	0.65705
FBgn0040077	primo-1	-3.1345	0.40303
FBgn0035245	GC	-3.133	0.42859
FBgn0002524	lace	-3.1232	-2.2854
FBgn0035424	CG11505	-3.108	4.4862
FBgn0052750	CG32750	-3.0975	5.1981
FBgn0037924	CG14712	-3.0943	5.4125
FBgn0031443	Prosbeta4R2	-3.0917	1.5864
FBgn0035228	CG12091	-3.0909	-2.159
FBgn0085409	CG34380	-3.09	-0.0081318
FBgn0032287	CG6415	-3.0832	2.4739
FBgn0036398	upSET	-3.0717	-5.962
FBgn0023517	Pgam5	-3.0655	-3.692
FBgn0011817	nmo	-3.0608	-2.1879
FBgn0011481	Ssdp	-3.0604	3.0518
FBgn0031977	baf	-3.0562	7.1836
FBgn0032449	CG17036	-3.0553	1.8233
FBgn0002466	sti	-3.0542	-0.074555
FBgn0029854	CG3566	-3.0535	2.5421
FBgn0033844	bbc	-3.0506	9.2316
FBgn0267002	unc-104	-3.0424	-1.7616
FBgn0036702	CG6512	-3.0409	-2.2332
FBgn0037098	Wnk	-3.0369	-1.7699
FBgn0265187	CG44252	-3.0278	2.8141
FBgn0003285	rst	-3.0207	3.221
FBgn0026749	Yippee	-3.0127	1.6821
FBgn0053531	Ddr	-3.0054	-0.75142
FBgn0024945	NitFhit	-3.0054	-2.2917
FBgn0035850	Atg18a	-3.0052	4.193
FBgn0033494	KCNQ	-3.0027	-1.7863
FBgn0001942	eIF-4a	-3.0021	1.9539
FBgn0005666	bt	-2.9971	-0.4276
FBgn0030344	CG2025	-2.9949	2.0348
FBgn0262735	Imp	-2.9856	0.65338
FBgn0004901	Prat	-2.9848	-3.9336
FBgn0029663	CG10804	-2.9833	0.32962
FBgn0265575	yin	-2.9793	3.4972
FBgn0000667	Actn	-2.9732	-1.1907
FBgn0041203	LIMK1	-2.9727	-2.3012
FBgn0003607	Su(var)205	-2.9674	0.46011
FBgn0023169	AMPKalpha	-2.9655	-3.8809
FBgn0031601	Dim1	-2.9642	3.0164
FBgn0023094	cyc	-2.9486	2.236
FBgn0011286	RyR	-2.9457	-2.5984
FBgn0040283	SMC1	-2.9376	0.72973
FBgn0025455	CycT	-2.9241	1.3041
FBgn0262740	Evi5	-2.9214	-0.49218
FBgn0261524	lic	-2.91	-6.1205
FBgn0028833	Dak1	-2.9065	-1.7898
FBgn0033916	Usp20-33	-2.9013	1.6903
FBgn0005536	Mbs	-2.8965	-3.1237
FBgn0036128	Elo68beta	-2.8849	-1.1562
FBgn0034854	Golgin245	-2.8845	-1.9518
FBgn0016078	wun	-2.8804	-1.6467
FBgn0016122	Acer	-2.8717	-2.5795
FBgn0051151	wge	-2.8636	-2.1026
FBgn0037307	Tim17a2	-2.8612	-0.51928
FBgn0031318	CG4887	-2.8497	-0.52055
FBgn0030582	CG14411	-2.8383	-2.4408
FBgn0038876	CG5919	-2.8366	4.8095
FBgn0038855	CG5745	-2.8307	1.1236
FBgn0051522	CG31522	-2.8255	1.2042
FBgn0037547	CG7910	-2.8249	0.66501
FBgn0020764	Alas	-2.8241	-3.6352
FBgn0034612	CG10505	-2.8237	0.87409
FBgn0040510	ACXA	-2.8223	2.5206
FBgn0038390	Rbf2	-2.8195	-3.5715
FBgn0035688	CG10289	-2.8187	-3.7026
FBgn0020626	Osbp	-2.812	-0.13504
FBgn0001186	Hex-A	-2.8089	-0.85862
FBgn0015623	Cpr	-2.8074	0.23237
FBgn0082831	pps	-2.8051	0.95205
FBgn0036928	Tom20	-2.8028	8.0113
FBgn0263219	Dscam4	-2.7999	-1.0454
FBgn0263110	CG43367	-2.7929	5.7496
FBgn0000567	Eip74EF	-2.7909	1.0279
FBgn0014031	Spat	-2.7725	-3.0358
FBgn0262467	Scox	-2.7698	2.373
FBgn0066101	LpR1	-2.7692	-2.2987
FBgn0038788	Sirt2	-2.7655	0.97964
FBgn0036053	iPLA2-VIA	-2.7646	-1.9556
FBgn0015765	p38a	-2.7538	-0.86969
FBgn0037010	CG4825	-2.7455	-1.6906
FBgn0038165	Task6	-2.7414	-0.63453
FBgn0034258	eIF3-S8	-2.7351	2.4557
FBgn0261439	SdhA	-2.7283	-0.9528
FBgn0020653	Trxr-1	-2.7265	4.353
FBgn0026777	Rad23	-2.721	-6.6034
FBgn0033932	Dh44-R1	-2.7151	1.9438
FBgn0035231	Cct2	-2.7149	-0.013511
FBgn0034573	CG3295	-2.7142	4.6593
FBgn0029067	Dd	-2.7118	-4.092
FBgn0010611	Hmgs	-2.7091	3.8839
FBgn0011763	Dp	-2.7072	2.587
FBgn0000045	Act79B	-2.706	-2.364
FBgn0064119	CG33934	-2.6912	0.49257
FBgn0051301	CG31301	-2.6884	3.8341
FBgn0052451	SPoCk	-2.6831	-1.9068
FBgn0036239	Pop2	-2.6711	3.2842
FBgn0026428	HDAC6	-2.6654	-2.5107
FBgn0035143	Ppm1	-2.6638	-1.1984
FBgn0250786	Chd1	-2.6592	-2.6241
FBgn0032033	CG13392	-2.6513	0.56132
FBgn0050093	COX6AL	-2.6485	0.24424
FBgn0020620	RN-tre	-2.6482	2.9854
FBgn0027066	Eb1	-2.6443	3.4922
FBgn0034970	yki	-2.644	-0.11774
FBgn0003660	Syb	-2.6434	-1.5417
FBgn0029082	hbs	-2.6432	-2.387
FBgn0051453	pch2	-2.6426	-1.7708
FBgn0034215	Mtap	-2.6409	-3.197
FBgn0032820	fbp	-2.6349	-2.4697
FBgn0053234	CG33234	-2.6298	2.9359
FBgn0010113	Hdc	-2.6282	-0.29178
FBgn0034997	CG3376	-2.6152	-3.2504
FBgn0039528	dsd	-2.609	-1.1868
FBgn0040056	CG17698	-2.6069	-1.3138
FBgn0027507	CG1344	-2.5926	-2.2706
FBgn0001202	hook	-2.5905	1.1148
FBgn0037942	CG14721	-2.5843	-1.2962
FBgn0034659	CG4021	-2.5657	1.8452
FBgn0027088	Aats-gly	-2.5621	-1.7064
FBgn0263197	Patronin	-2.5614	3.27
FBgn0037315	Cerk	-2.557	-2.8291
FBgn0036279	Ncc69	-2.5561	-2.7422
FBgn0033995	GPHR	-2.5532	0.84727
FBgn0032677	CG5790	-2.5526	2.0884
FBgn0041775	tral	-2.5463	-2.9949
FBgn0037341	CG12746	-2.5411	-4.0041
FBgn0035907	GstO1	-2.536	-1.9371
FBgn0035309	CG15879	-2.5268	-1.1563
FBgn0037758	CG9467	-2.5262	4.5975
FBgn0041205	key	-2.5167	2.0567
FBgn0051871	CG31871	-2.5151	-0.23687
FBgn0032940	Mondo	-2.5126	-1.7818
FBgn0067783	att-ORFA	-2.5096	2.3901
FBgn0027587	CG7028	-2.5088	0.55099
FBgn0275436	Aats-phe-m	-2.5035	-0.72015
FBgn0031462	CG2964	-2.5002	-1.521
FBgn0260635	Diap1	-2.4951	-0.70982
FBgn0036492	Best3	-2.4943	2.6135
FBgn0033179	p47	-2.4936	3.1771
FBgn0026060	Mipp2	-2.491	-0.10285
FBgn0037643	skap	-2.4809	-4.0411
FBgn0053051	CG33051	-2.4762	5.0331
FBgn0000221	brn	-2.4761	3.7166
FBgn0035398	Cht7	-2.4755	-0.068359
FBgn0032329	Art8	-2.4751	4.3926
FBgn0003048	pcx	-2.475	0.40302
FBgn0026565	CG1315	-2.4746	-2.8284
FBgn0036687	CG6652	-2.4722	0.37206
FBgn0027491	Cdk5alpha	-2.4669	0.075602
FBgn0266720	Snap24	-2.4645	-0.57402
FBgn0032251	Nse4	-2.4624	2.6344
FBgn0033373	CG8080	-2.4591	1.3281
FBgn0003008	or	-2.4487	-1.2151
FBgn0027329	Tcp-1zeta	-2.4399	2.8333
FBgn0266580	Gp210	-2.427	6.5318
FBgn0030400	CG11138	-2.419	0.30429
FBgn0050062	CG30062	-2.4099	2.3224
FBgn0036147	Plod	-2.4052	1.0974
FBgn0025680	cry	-2.4032	0.89175
FBgn0023496	Lip1	-2.3989	1.3803
FBgn0262477	FoxP	-2.3921	5.9687
FBgn0029648	CG3603	-2.392	-2.4889
FBgn0014411	Vps26	-2.3868	-0.29915
FBgn0036369	CG10089	-2.3768	-3.3955
FBgn0085430	CG34401	-2.3723	-0.99399
FBgn0036698	CG7724	-2.3696	-1.0726
FBgn0038424	CG17565	-2.3682	-1.5697
FBgn0033089	CG17266	-2.3638	-0.94882
FBgn0014002	Pdi	-2.3627	2.1398
FBgn0032120	CG33298	-2.3588	-1.1043
FBgn0011566	Smyd3	-2.3552	-1.4806
FBgn0034136	DAT	-2.3447	0.18046
FBgn0053208	Mical	-2.3418	-0.66129
FBgn0261041	stj	-2.3402	-2.3347
FBgn0038816	Lrrk	-2.3372	0.022191
FBgn0033887	St4	-2.3368	2.8603
FBgn0031518	CG3277	-2.3349	0.38528
FBgn0040334	Tsp3A	-2.3349	-1.0959
FBgn0004227	nonA	-2.33	-0.81024
FBgn0261862	whd	-2.3281	-2.0557
FBgn0028397	Tob	-2.3241	1.5577
FBgn0030695	PGRP-LE	-2.3182	-2.0665
FBgn0052654	Sec16	-2.312	-1.7027
FBgn0032717	CG10600	-2.3045	2.1431
FBgn0031005	Hs3st-B	-2.3043	4.1231
FBgn0261647	Axud1	-2.3029	4.725
FBgn0003731	Egfr	-2.3001	-1.0977
FBgn0086917	spok	-2.2964	2.4741
FBgn0013717	not	-2.291	-1.9724
FBgn0043903	dome	-2.2628	-2.8641
FBgn0050284	CG30284	-2.2617	-2.3648
FBgn0259110	mmd	-2.2555	4.2485
FBgn0011774	Irbp	-2.2378	-0.56464
FBgn0023510	Rbcn-3B	-2.2328	4.4415
FBgn0035383	CG2107	-2.2291	0.2992
FBgn0259742	CG42360	-2.2284	3.8927
FBgn0259243	Pka-R1	-2.2249	5.8468
FBgn0015714	Cyp6a17	-2.2186	6.3885
FBgn0015618	Cdk8	-2.2186	0.67161
FBgn0037648	CG11975	-2.2163	4.8364
FBgn0062413	Ctr1A	-2.2064	3.9322
FBgn0042650	disco-r	-2.2034	3.5468
FBgn0032916	CG9257	-2.2019	-2.3533
FBgn0029712	CG15912	-2.2009	-0.76912
FBgn0010380	AP-1-2beta	-2.1971	0.62434
FBgn0023479	Tequila	-2.196	0.14014
FBgn0025807	Rad9	-2.1884	3.2147
FBgn0001085	fz	-2.1867	3.2081
FBgn0038603	PKD	-2.186	-3.3901
FBgn0037332	Hcs	-2.1817	-1.6194
FBgn0036237	viaf	-2.1758	3.4532
FBgn0261456	hpo	-2.1695	-1.9718
FBgn0034406	Jheh3	-2.1668	0.41469
FBgn0031187	Usp2	-2.1633	3.61
FBgn0036641	Smn	-2.1599	-1.5701
FBgn0000181	bic	-2.1592	3.558
FBgn0028480	CG17841	-2.1575	-0.92097
FBgn0037875	ZnT86D	-2.1573	-4.1008
FBgn0033081	geminin	-2.1554	6.2655
FBgn0033079	Fmo-2	-2.152	2.8191
FBgn0041105	nerfin-2	-2.1509	5.9112
FBgn0260798	Gprk1	-2.1494	-1.6285
FBgn0261458	capt	-2.1476	0.78527
FBgn0038286	CG6966	-2.1456	1.7096
FBgn0010323	Gsc	-2.1444	-3.2497
FBgn0039751	CG1983	-2.1441	-0.7155
FBgn0033893	CG18371	-2.1435	-2.0158
FBgn0027532	CG7139	-2.1316	-3.7788
FBgn0044452	Atg2	-2.131	0.5149
FBgn0001128	Gpdh	-2.1174	2.4245
FBgn0030617	CG9095	-2.1142	1.1404
FBgn0015520	nonA-l	-2.1121	3.4882
FBgn0030087	CG7766	-2.1119	-1.2336
FBgn0010097	gammaTub37C	-2.1113	1.2621
FBgn0029503	CHORD	-2.1081	0.38638
FBgn0037263	slx1	-2.1011	1.4241
FBgn0036337	AdenoK	-2.1003	-0.069963
FBgn0015032	Cyp4c3	-2.0956	-0.74662
FBgn0036750	CG6034	-2.0947	-3.0464
FBgn0024728	Slip1	-2.092	-2.6343
FBgn0053110	CG33110	-2.0898	-2.9123
FBgn0028986	Spn38F	-2.085	-1.0152
FBgn0002284	Prosbeta6	-2.0843	1.1243
FBgn0028868	CG4701	-2.0799	-4.116
FBgn0031729	CG12511	-2.0794	1.7967
FBgn0034975	enok	-2.0767	3.4643
FBgn0038772	mdlc	-2.0762	-0.46169
FBgn0032864	CG2493	-2.0717	0.91253
FBgn0024234	gbb	-2.0692	-1.0814
FBgn0028507	CG3793	-2.0675	-2.688
FBgn0002576	lz	-2.0634	-0.43899
FBgn0030808	RhoGAP15B	-2.0615	3.84
FBgn0036271	Pbgs	-2.0595	-2.0879
FBgn0260972	alc	-2.0588	2.6629
FBgn0003326	sca	-2.0585	2.9237
FBgn0010452	Trn	-2.0523	3.4433
FBgn0028836	CSN7	-2.05	1.1942
FBgn0000024	Ace	-2.0494	0.57663
FBgn0004428	LysE	-2.045	-0.44734
FBgn0264442	ab	-2.0419	4.9071
FBgn0037683	CG18473	-2.0387	-4.7114
FBgn0039054	Cow	-2.0341	1.873
FBgn0037239	CG11739	-2.0327	2.4167
FBgn0016081	fry	-2.0326	-0.65821
FBgn0030745	CG4239	-2.0292	0.4322
FBgn0025574	Pli	-2.0268	-2.8329
FBgn0030484	GstT4	-2.0265	0.77709
FBgn0031119	CG1812	-2.0263	2.6586
FBgn0087039	Sbp2	-2.0228	1.4779
FBgn0014011	Rac2	-2.0213	-1.1502
FBgn0030449	Fer3HCH	-2.0177	-1.564
FBgn0033388	CG8046	-2.0168	3.1172
FBgn0039112	SdhD	-2.0131	-0.18447
FBgn0021847	l(2)k14710	-2.0121	2.1266
FBgn0000566	Eip55E	-2.0118	-1.057
FBgn0034577	cpa	-2.0076	3.8353
FBgn0024189	sns	-2.0059	-0.77193
FBgn0013759	CASK	-1.9966	-4.5856
FBgn0038961	CG13850	-1.9962	-1.4634
FBgn0011224	heph	-1.9923	3.409
FBgn0003330	Sce	-1.9862	0.32422
FBgn0032363	Dlg5	-1.983	-4.3553
FBgn0037845	CG14694	-1.9827	-0.72455
FBgn0029155	Men-b	-1.9802	-3.4996
FBgn0036442	CG13473	-1.9799	1.1447
FBgn0034644	CG10082	-1.9796	2.6734
FBgn0035498	Fit1	-1.9772	1.1458
FBgn0262081	Csk	-1.9761	0.89837
FBgn0003149	Prm	-1.9747	-2.5817
FBgn0031057	Ubqn	-1.9714	-1.7155
FBgn0259678	sqa	-1.97	-2.5752
FBgn0086532	Spt-I	-1.9688	-0.69121
FBgn0283499	InR	-1.9664	-2.0529
FBgn0031814	retm	-1.965	1.5006
FBgn0030951	CG6873	-1.9639	-1.2592
FBgn0030796	CG4829	-1.9627	3.0777
FBgn0030685	Graf	-1.9601	0.31149
FBgn0033440	CG10459	-1.9599	0.23474
FBgn0265356	tn	-1.9595	3.1577
FBgn0036007	path	-1.9575	0.63067
FBgn0035436	CG12016	-1.9559	-4.2914
FBgn0036439	CG13474	-1.955	0.086539
FBgn0023395	Chd3	-1.948	-1.2545
FBgn0028342	ATPsyndelta	-1.9408	-0.68354
FBgn0030037	CG12125	-1.9299	0.61339
FBgn0004888	Scsalpha	-1.9285	-1.7618
FBgn0034005	ItgaPS4	-1.9282	-0.94423
FBgn0004889	tws	-1.9282	-5.2337
FBgn0035776	CG8564	-1.9281	-0.25922
FBgn0036290	CG10638	-1.9254	3.7795
FBgn0028944	Semp1	-1.9234	7.7634
FBgn0020545	kraken	-1.9233	-0.52842
FBgn0036402	CG6650	-1.9216	-1.1041
FBgn0003139	PpV	-1.9215	0.099901
FBgn0261617	nej	-1.9207	0.7537
FBgn0266417	CG45057	-1.9195	-0.75332
FBgn0032187	CG4839	-1.9154	1.0747
FBgn0029835	CG5921	-1.9146	-1.0414
FBgn0026403	Ndg	-1.9045	0.17106
FBgn0025115	Acyp	-1.8957	1.0141
FBgn0040066	wds	-1.8949	3.6256
FBgn0260397	Su(var)3-3	-1.894	-3.454
FBgn0051357	CG31357	-1.8917	-0.78085
FBgn0003719	tld	-1.8912	0.82185
FBgn0034110	Atg9	-1.8886	2.5052
FBgn0029123	SoxN	-1.8836	3.0377
FBgn0030787	CG9609	-1.8806	3.015
FBgn0031239	CG17075	-1.8801	3.4701
FBgn0004369	Ptp99A	-1.8782	-0.84548
FBgn0265191	Glycogenin	-1.8769	2.7784
FBgn0028379	fan	-1.8766	1.7175
FBgn0039083	CG10177	-1.8739	2.7842
FBgn0032061	CG9314	-1.8728	-0.77904
FBgn0030407	CG2543	-1.8648	-1.4304
FBgn0037312	CG11999	-1.8613	8.07
FBgn0031883	Caper	-1.8486	1.0573
FBgn0033904	CG18327	-1.8477	-1.5719
FBgn0266064	GlyS	-1.8467	1.196
FBgn0000482	DOR	-1.8453	-5.7518
FBgn0265262	Vha68-1	-1.8425	-4.3233
FBgn0259824	Hip14	-1.8415	1.9807
FBgn0000014	abd-A	-1.8364	0.69154
FBgn0001217	Hsc70-2	-1.8344	-1.8373
FBgn0000147	aurA	-1.8335	-0.33489
FBgn0264711	CG43980	-1.826	-2.0254
FBgn0011573	Cdc37	-1.8257	0.74269
FBgn0024963	GluClalpha	-1.8208	0.77091
FBgn0030505	NFAT	-1.8079	-0.51384
FBgn0026418	Hsc70Cb	-1.8065	6.758
FBgn0026876	CG11403	-1.806	0.23126
FBgn0037473	CG10068	-1.804	-2.7255
FBgn0036372	Abp1	-1.797	-0.3695
FBgn0004168	5-HT1A	-1.7824	-1.6713
FBgn0039927	CG11155	-1.7813	1.6904
FBgn0030880	CG6788	-1.7759	-2.1222
FBgn0051198	CG31198	-1.7724	0.11542
FBgn0013343	Syx1A	-1.7719	9.4765
FBgn0031359	Rim2	-1.7706	3.1446
FBgn0024320	Npc1a	-1.7662	-0.38313
FBgn0039562	Gp93	-1.7628	-0.12094
FBgn0087011	CG41520	-1.7589	0.94756
FBgn0263006	SERCA	-1.7538	-1.4238
FBgn0020617	Rx	-1.7517	2.4474
FBgn0036684	CG3764	-1.7459	5.5479
FBgn0028983	Spn55B	-1.738	2.7684
FBgn0050423	CG30423	-1.7373	0.16927
FBgn0043884	mask	-1.7339	-1.8462
FBgn0035001	Slik	-1.7235	-1.5566
FBgn0030276	Dlic	-1.7227	-2.3565
FBgn0028519	CG4500	-1.7222	-4.3786
FBgn0051559	CG31559	-1.7191	2.5267
FBgn0250906	Pgk	-1.7173	-1.7031
FBgn0001319	kn	-1.7128	0.51667
FBgn0034158	CG5522	-1.7092	2.181
FBgn0037874	Tctp	-1.7045	0.478
FBgn0031299	CG4629	-1.7037	-0.50159
FBgn0037070	CG11309	-1.7035	-2.6393
FBgn0033074	tomboy40	-1.7032	-1.3971
FBgn0036566	ClC-c	-1.7011	-0.44458
FBgn0040285	Scamp	-1.6992	0.45866
FBgn0016696	Pitslre	-1.6935	0.24357
FBgn0034784	CG9826	-1.6918	0.8765
FBgn0036621	roq	-1.6912	0.78549
FBgn0030479	Rbp1-like	-1.6899	-2.0373
FBgn0002940	ninaE	-1.6884	-0.21023
FBgn0002567	Rab32	-1.6862	2.4268
FBgn0263390	Nha2	-1.67	-1.3039
FBgn0001197	His2Av	-1.6628	2.4071
FBgn0015295	Shark	-1.6603	0.3489
FBgn0037606	CG8032	-1.6579	-4.1355
FBgn0265630	sno	-1.6563	4.1987
FBgn0038539	Atg8b	-1.6524	-1.6603
FBgn0035588	CG10672	-1.6521	-0.31995
FBgn0035911	CG6638	-1.6519	0.30129
FBgn0259712	CG42366	-1.647	1.7365
FBgn0038157	CG12538	-1.6468	-1.1788
FBgn0034094	Tsf3	-1.6454	-0.93769
FBgn0264339	CG43795	-1.6377	-3.6847
FBgn0020307	dve	-1.6363	4.1532
FBgn0036257	RhoGAP68F	-1.634	1.495
FBgn0053144	CG33144	-1.6327	-0.78137
FBgn0053526	PNUTS	-1.6267	-0.52464
FBgn0263930	dally	-1.624	-0.069343
FBgn0033791	Drl-2	-1.6154	0.31863
FBgn0038251	Hexim	-1.6099	2.297
FBgn0000109	Aprt	-1.6057	-0.31595
FBgn0039293	CG11851	-1.6015	2.824
FBgn0037026	CG3634	-1.5959	-0.73412
FBgn0010422	TfIIS	-1.5949	5.219
FBgn0004903	Rb97D	-1.5938	0.78299
FBgn0031356	CG17660	-1.5924	0.54652
FBgn0011604	Iswi	-1.5917	1.8105
FBgn0014141	cher	-1.5915	2.8051
FBgn0052944	CG32944	-1.5912	1.1358
FBgn0027621	Pfrx	-1.5882	-2.0214
FBgn0037276	CG17387	-1.5864	0.36879
FBgn0031855	CG11221	-1.5842	-1.1519
FBgn0061359	CG33671	-1.5807	-0.85603
FBgn0003423	slgA	-1.5757	0.11919
FBgn0030330	Tango10	-1.572	-1.7991
FBgn0000116	Argk	-1.5719	-2.62
FBgn0003321	sbr	-1.5635	3.9786
FBgn0039213	atl	-1.5617	-1.0226
FBgn0039261	CG6422	-1.5596	-2.113
FBgn0037697	GstZ2	-1.5595	1.4584
FBgn0051007	CG31007	-1.5568	-2.4613
FBgn0035742	CG8629	-1.5524	3.2535
FBgn0015300	Ssl	-1.5503	0.5423
FBgn0002773	Mlc2	-1.5503	-0.44554
FBgn0030850	stas	-1.546	2.9418
FBgn0259749	mmy	-1.5449	-1.9367
FBgn0025686	Amnionless	-1.5402	0.64121
FBgn0034710	CG3292	-1.5391	-1.7555
FBgn0052488	CG32488	-1.5361	-1.1782
FBgn0040253	Ugt86Dg	-1.5301	4.8349
FBgn0038918	CG6690	-1.5299	2.1635
FBgn0061469	Ube3a	-1.5285	0.089864
FBgn0030671	CG8134	-1.5275	1.6081
FBgn0035026	Fcp1	-1.5272	-0.69251
FBgn0003301	rut	-1.5224	-0.81609
FBgn0019972	Drice	-1.5194	-1.015
FBgn0028369	kirre	-1.5193	-2.4586
FBgn0010590	Prosbeta1	-1.5142	1.663
FBgn0034060	CG8370	-1.5142	-0.56415
FBgn0053544	Vkor	-1.5041	0.64472
FBgn0010263	Rbp9	-1.503	-3.5496
FBgn0008646	E5	-1.501	-1.5591
FBgn0030996	CG14194	-1.5004	4.1908
FBgn0035942	CG5660	-1.4981	0.15695
FBgn0000416	Sap-r	-1.4894	0.54416
FBgn0002441	l(3)mbt	-1.4892	4.6784
FBgn0039302	Nup358	-1.4875	15.025
FBgn0003866	tsh	-1.4866	3.053
FBgn0039056	CenB1A	-1.4839	-0.048402
FBgn0261560	Thor	-1.4829	-3.738
FBgn0027561	CG18659	-1.4823	0.33184
FBgn0030735	CG3632	-1.4765	-3.5472
FBgn0037310	Tim17b1	-1.4755	-0.33551
FBgn0040333	brv3	-1.4744	1.2112
FBgn0032906	RPA2	-1.4744	0.45246
FBgn0037970	GC2	-1.4738	3.4673
FBgn0037551	Gie	-1.4684	1.8663
FBgn0027950	MBD-like	-1.4597	-1.9137
FBgn0000479	dnc	-1.4584	-4.0485
FBgn0033479	CG2292	-1.458	-4.8674
FBgn0052333	CG32333	-1.4566	-0.74461
FBgn0013278	Hsp70Bb	-1.4556	-1.0784
FBgn0262730	CG14446	-1.4549	2.9665
FBgn0014075	Ugt	-1.4531	-3.346
FBgn0259821	CG42402	-1.4527	-1.5261
FBgn0052751	CG32751	-1.4518	0.015702
FBgn0005779	PpD6	-1.4508	-2.5149
FBgn0036272	CG4300	-1.4483	-1.607
FBgn0000556	Ef1alpha48D	-1.4477	5.6019
FBgn0001992	Cyp303a1	-1.4411	2.229
FBgn0063649	CG6006	-1.4368	0.0048578
FBgn0036742	CG7497	-1.4285	-0.675
FBgn0034783	CG9825	-1.4262	2.556
FBgn0033981	Cyp6a21	-1.4254	3.0584
FBgn0002941	slou	-1.4244	-5.1299
FBgn0039694	fig	-1.4206	-3.5474
FBgn0051619	nolo	-1.4176	0.52816
FBgn0051814	CG31814	-1.417	1.2858
FBgn0022768	Pp2C1	-1.417	-2.8472
FBgn0085432	pan	-1.4162	-0.84822
FBgn0030638	CG11655	-1.4135	2.8336
FBgn0031459	CG2862	-1.4085	-1.8832
FBgn0085484	Pdxk	-1.4032	-0.64761
FBgn0020304	drongo	-1.3992	4.0348
FBgn0034883	CG17664	-1.399	5.8157
FBgn0036759	CG5577	-1.3982	-3.1554
FBgn0005612	Sox14	-1.396	-0.68227
FBgn0025740	PlexB	-1.3948	-2.6263
FBgn0034381	List	-1.3919	6.3913
FBgn0031850	Tsp	-1.3914	1.2533
FBgn0035929	CG13311	-1.3842	0.77455
FBgn0000274	Pka-C2	-1.3808	0.39693
FBgn0039280	Mocs2	-1.3807	0.79183
FBgn0027550	CG6495	-1.3802	-3.4664
FBgn0028429	I-2	-1.3793	-0.09485
FBgn0011260	Sema-2a	-1.3759	2.5035
FBgn0037046	CG10581	-1.3662	-1.7785
FBgn0032886	CG9328	-1.364	0.84125
FBgn0050156	CG30156	-1.3634	2.0169
FBgn0002736	mago	-1.3621	3.9617
FBgn0046113	GluRIIC	-1.3576	-2.9784
FBgn0031424	VGlut	-1.3535	3.0629
FBgn0037116	Als2	-1.3524	3.0381
FBgn0031279	CG3544	-1.3507	-1.9889
FBgn0265042	Irk1	-1.3488	-1.5647
FBgn0046253	CG3502	-1.3463	0.98559
FBgn0086450	su(r)	-1.3462	-1.3775
FBgn0037024	CG4365	-1.3412	-3.7638
FBgn0053519	Unc-89	-1.3343	-1.5139
FBgn0034590	Magi	-1.3295	-1.119
FBgn0000404	CycA	-1.3291	-3.6456
FBgn0259729	CG42383	-1.3271	5.0761
FBgn0024957	Irp-1B	-1.3257	2.3327
FBgn0005778	PpD5	-1.321	-1.3205
FBgn0035104	CG13875	-1.3208	2.3417
FBgn0283500	Sac1	-1.3197	-3.3706
FBgn0034092	CG7798	-1.3194	-1.8098
FBgn0025638	Roc1a	-1.3182	3.991
FBgn0250789	alpha-Spec	-1.3164	-0.16028
FBgn0003964	usp	-1.315	-3.9279
FBgn0013279	Hsp70Bc	-1.3088	-1.2596
FBgn0034356	CG10924	-1.3079	-0.089088
FBgn0038201	PK1-R	-1.3037	1.621
FBgn0020506	Amyrel	-1.3018	2.1409
FBgn0039466	CG5521	-1.2965	-3.0159
FBgn0030573	nmdyn-D6	-1.2954	0.043176
FBgn0000212	brm	-1.2933	5.5301
FBgn0250791	alphaSnap	-1.2933	3.7036
FBgn0032524	CG9267	-1.2881	-1.042
FBgn0030348	CG10352	-1.2839	-2.7297
FBgn0036723	CG12229	-1.2827	-2.3934
FBgn0036980	RhoBTB	-1.2818	1.4144
FBgn0029504	CHES-1-like	-1.2808	3.3397
FBgn0040394	CG16903	-1.277	-2.8781
FBgn0030746	CG9981	-1.2727	-1.6806
FBgn0267330	KdelR	-1.2717	5.0586
FBgn0031492	CG3542	-1.2713	-0.55131
FBgn0003900	twi	-1.27	1.7477
FBgn0004611	Plc21C	-1.2676	2.8698
FBgn0034880	ItgaPS5	-1.2621	-0.96587
FBgn0000036	nAChRalpha1	-1.2617	-1.4618
FBgn0003575	su(sable)	-1.2563	0.072661
FBgn0038079	NijC	-1.2546	2.4598
FBgn0051739	CG31739	-1.2491	1.0732
FBgn0024833	AP-1mu	-1.2453	2.6094
FBgn0264255	para	-1.2451	0.26014
FBgn0040010	CG17493	-1.2445	3.3882
FBgn0010612	ATPsynG	-1.2408	3.8043
FBgn0031373	CG15358	-1.2403	0.95149
FBgn0035769	CTCF	-1.2389	1.569
FBgn0015621	Clp	-1.237	2.7583
FBgn0029662	CG12206	-1.2369	2.8713
FBgn0034791	EMC8-9	-1.2324	2.671
FBgn0032513	CG6565	-1.2317	-3.3135
FBgn0260388	CG42514	-1.2284	2.8693
FBgn0004896	fd59A	-1.228	3.742
FBgn0036661	CG9705	-1.2228	1.771
FBgn0051469	CG31469	-1.2218	0.81074
FBgn0036623	CG4729	-1.2208	4.8658
FBgn0020279	lig	-1.2166	1.3736
FBgn0004449	Ten-m	-1.2141	-1.1784
FBgn0015919	caup	-1.2088	1.748
FBgn0002525	Lam	-1.2072	-2.6527
FBgn0032798	CG10132	-1.2035	-1.3006
FBgn0043002	Chrac-14	-1.1992	-3.1004
FBgn0015721	ktub	-1.1954	-1.5872
FBgn0040299	Myo28B1	-1.1953	-2.1755
FBgn0003486	spo	-1.1928	2.309
FBgn0010620	CG10939	-1.1919	0.47024
FBgn0000179	bi	-1.1895	0.40801
FBgn0000464	Lar	-1.1856	-0.09648
FBgn0035253	CG7971	-1.1821	0.17051
FBgn0266429	AstA-R1	-1.1819	2.3694
FBgn0033969	CG10202	-1.1756	-1.1354
FBgn0034611	MFS16	-1.1692	0.96462
FBgn0031491	alpha4GT1	-1.1686	0.3293
FBgn0004379	Klp67A	-1.1682	4.8338
FBgn0085413	CG34384	-1.1667	-1.2232
FBgn0037705	mura	-1.164	-0.84343
FBgn0029843	Nep1	-1.1638	1.4778
FBgn0001098	Gdh	-1.1631	5.3354
FBgn0031910	CG15818	-1.161	2.2569
FBgn0052702	Cubn	-1.161	1.5493
FBgn0002069	Aats-asp	-1.159	3.6707
FBgn0035733	CG8641	-1.1564	-0.29431
FBgn0037182	ArfGAP3	-1.1563	1.1548
FBgn0014391	sun	-1.1469	1.0181
FBgn0041630	Hexo1	-1.1437	-0.70652
FBgn0036545	GXIVsPLA2	-1.1392	-3.7489
FBgn0041188	Atx2	-1.1372	-1.9257
FBgn0261444	CG3638	-1.1364	2.3066
FBgn0052532	CG32532	-1.1351	1.6061
FBgn0038321	CG6218	-1.1339	-3.7574
FBgn0263916	Ent2	-1.132	-1.4123
FBgn0023174	Prosbeta2	-1.1262	2.7187
FBgn0259221	CG42321	-1.1261	-0.33072
FBgn0263231	bel	-1.1212	2.7038
FBgn0031020	NAA15-16	-1.1211	3.1836
FBgn0035087	CG2765	-1.1151	2.0301
FBgn0036996	mag	-1.1137	-0.35784
FBgn0035586	CG10671	-1.1101	3.3333
FBgn0032515	loqs	-1.1053	-2.8269
FBgn0039620	wat	-1.1003	-0.78249
FBgn0019957	ND-42	-1.0923	-2.0931
FBgn0029664	CG10802	-1.0917	1.347
FBgn0030435	CG4645	-1.0865	-0.35691
FBgn0040255	Ugt86De	-1.0848	-0.91541
FBgn0025681	CG3558	-1.0825	-2.5092
FBgn0013995	Calx	-1.0795	0.88398
FBgn0037469	Dpck	-1.0783	-0.98031
FBgn0051632	sens-2	-1.0777	1.912
FBgn0025639	Hmt4-20	-1.0775	-2.1991
FBgn0259111	Ndae1	-1.0757	2.3423
FBgn0001169	h	-1.0732	-0.9727
FBgn0003513	ss	-1.0727	0.96359
FBgn0026404	Dronc	-1.0709	-3.1364
FBgn0038397	CG10185	-1.0691	-0.64627
FBgn0019932	SamDC	-1.0675	-0.38445
FBgn0036921	RhoGDI	-1.0667	2.7387
FBgn0003169	put	-1.0657	-1.5578
FBgn0030753	rngo	-1.0653	2.1781
FBgn0011278	lbe	-1.0637	2.3929
FBgn0026417	Hus1-like	-1.0589	-2.6487
FBgn0035957	CG5144	-1.0588	-0.58135
FBgn0014903	CG14630	-1.0584	0.75246
FBgn0260941	app	-1.057	-2.9036
FBgn0038139	PK2-R2	-1.0559	-0.68949
FBgn0031003	CG7889	-1.0532	5.2003
FBgn0020392	Nmt	-1.0526	-1.9113
FBgn0000319	Chc	-1.0514	6.5569
FBgn0037801	CG3999	-1.039	-0.84024
FBgn0033086	CG9410	-1.0332	4.6858
FBgn0034999	CG3394	-1.0325	7.8545
FBgn0036300	CG10688	-1.0309	2.3424
FBgn0039294	Cad96Cb	-1.0281	-0.98849
FBgn0015803	RtGEF	-1.0245	-2.4261
FBgn0004919	gol	-1.0244	1.4894
FBgn0031069	Pmp70	-1.0219	-2.534
FBgn0266354	CG45002	-1.0208	2.7262
FBgn0001091	Gapdh1	-1.0187	3.0847
FBgn0261698	CG42732	-1.0156	4.6727
FBgn0001965	Sos	-1.0123	-2.5329
FBgn0031244	CG11601	-1.0108	1.608
FBgn0039066	EloA	-1.0108	-6.2707
FBgn0039938	Sox102F	-1.0087	0.38589
FBgn0259211	grh	-1.0082	1.1895
FBgn0035632	Ppat-Dpck	-1.0071	-3.6567
FBgn0052473	CG32473	-1.0067	2.1435
FBgn0000577	en	-1.0054	3.3339
FBgn0015772	Nak	-1.0053	-0.71607
FBgn0261261	plx	-1.0046	-3.0036
FBgn0028422	GluRIID	-1.0042	-2.1315
FBgn0024183	vig	-1.0027	4.4278
FBgn0003116	pn	-1.0024	-0.94683
FBgn0030756	CG9903	-1.001	0.37576
FBgn0032801	CG10165	-1.0003	0.39987
FBgn0000578	ena	-0.99804	3.2345
FBgn0040765	luna	-0.99415	0.14982
FBgn0037913	fabp	-0.98889	4.9902
FBgn0033644	Tret1-2	-0.98763	0.75826
FBgn0003091	Pkc53E	-0.98679	0.54418
FBgn0036806	Cyp12c1	-0.98621	0.85819
FBgn0261387	CG17528	-0.98458	-1.5064
FBgn0034605	CG15661	-0.98425	-2.872
FBgn0011289	TfIIA-L	-0.9805	-0.069068
FBgn0037653	CG11982	-0.98018	3.2548
FBgn0037203	slif	-0.97961	-2.3845
FBgn0020385	pug	-0.97959	-1.4917
FBgn0030412	Tomosyn	-0.97569	0.57105
FBgn0263934	esn	-0.97268	0.34143
FBgn0043791	CG8147	-0.96769	-3.1638
FBgn0033443	CG1698	-0.96351	-2.3146
FBgn0023550	CG18031	-0.96214	1.2079
FBgn0050361	mtt	-0.95743	4.8765
FBgn0030466	CG15744	-0.95306	-0.66748
FBgn0039882	CG11576	-0.94742	0.16349
FBgn0264294	Cyt-b5	-0.94712	-1.8261
FBgn0051092	LpR2	-0.94073	0.03164
FBgn0035693	CG8219	-0.94051	1.731
FBgn0085419	Rgk2	-0.93885	-0.62748
FBgn0032811	CG10268	-0.9366	-2.9036
FBgn0038880	SIFaR	-0.93383	5.3356
FBgn0031784	CG9222	-0.93301	-2.491
FBgn0030699	CG8578	-0.93073	-0.36292
FBgn0037313	CG1161	-0.92949	1.048
FBgn0029003	mab-21	-0.92594	-1.0722
FBgn0004872	piwi	-0.91428	4.2273
FBgn0052699	LPCAT	-0.91274	1.6278
FBgn0033460	Sec24AB	-0.9098	5.9027
FBgn0023129	aay	-0.90802	-4.3435
FBgn0051233	CG31233	-0.90726	0.87157
FBgn0032171	CG5846	-0.90393	2.4954
FBgn0001089	Gal	-0.90179	-6.9848
FBgn0033246	ACC	-0.90018	-3.463
FBgn0030778	CG4678	-0.8996	-0.8207
FBgn0044328	CG32052	-0.8978	2.7265
FBgn0262601	SmB	-0.89673	5.1418
FBgn0034091	mrj	-0.89402	3.409
FBgn0004512	Mdr49	-0.89262	0.044803
FBgn0029976	snz	-0.89257	3.5642
FBgn0260799	p120ctn	-0.88144	4.6816
FBgn0052373	CG32373	-0.88133	-2.3567
FBgn0000071	Ama	-0.88051	-0.31509
FBgn0019940	Rh6	-0.87845	-2.5386
FBgn0037807	CG6293	-0.87746	-1.6183
FBgn0004784	inaC	-0.87519	-6.5394
FBgn0026602	Ady43A	-0.87184	-0.54342
FBgn0250821	CG14644	-0.87048	0.69097
FBgn0016700	Rab1	-0.86956	6.7862
FBgn0004860	ph-d	-0.869	1.32
FBgn0016930	Dyrk2	-0.86826	-2.5758
FBgn0002521	pho	-0.86656	-0.88463
FBgn0021796	tor	-0.8632	-1.5115
FBgn0030703	MSBP	-0.86205	-0.6886
FBgn0085322	CG34293	-0.85391	-2.2347
FBgn0267821	da	-0.85178	1.9079
FBgn0028407	Drep3	-0.8496	-1.7083
FBgn0030514	CG9941	-0.84859	-0.63655
FBgn0035696	Best2	-0.84795	3.4704
FBgn0025679	Klf15	-0.84753	4.4633
FBgn0028699	Rh50	-0.8459	2.215
FBgn0030982	CG7423	-0.84481	0.24968
FBgn0029095	aru	-0.84422	-1.2934
FBgn0266557	kis	-0.84226	-1.7975
FBgn0034628	Acox57D-p	-0.84204	3.1919
FBgn0003390	shf	-0.84148	-2.0071
FBgn0034950	Pask	-0.83823	-0.068255
FBgn0036302	sowah	-0.83758	0.80796
FBgn0031640	Mon1	-0.8364	1.6966
FBgn0014343	mirr	-0.83503	-1.9219
FBgn0029154	Menl-1	-0.83463	0.45272
FBgn0250876	Sema-5c	-0.83416	2.4656
FBgn0031264	CG11835	-0.82903	2.7496
FBgn0016672	Ipp	-0.82757	-0.85882
FBgn0038751	CG4770	-0.82596	-0.038846
FBgn0034137	CG4945	-0.8244	0.013547
FBgn0036992	CG11796	-0.82281	-1.7222
FBgn0038570	Prx5	-0.822	-1.4826
FBgn0035348	CG16758	-0.82015	-5.0217
FBgn0000422	Ddc	-0.81549	-1.3618
FBgn0033984	Lap1	-0.81498	-1.5034
FBgn0024222	IKKbeta	-0.81399	1.364
FBgn0033899	CG13016	-0.81201	1.5637
FBgn0002936	ninaA	-0.80332	-4.3009
FBgn0035981	CG4452	-0.80299	-0.54197
FBgn0028475	Hrd3	-0.80156	4.8513
FBgn0039580	Gfat2	-0.79969	3.6425
FBgn0014009	Rab2	-0.79773	0.32815
FBgn0035523	CG1311	-0.79637	2.353
FBgn0003862	trx	-0.78855	2.7335
FBgn0003317	sax	-0.78741	-4.857
FBgn0260743	GC1	-0.78604	0.49037
FBgn0000439	Dfd	-0.78325	1.0768
FBgn0260750	Mulk	-0.78134	-0.16485
FBgn0036529	pgant8	-0.78094	0.92362
FBgn0030823	CG8918	-0.78044	4.0903
FBgn0039742	CG15528	-0.77923	-1.5607
FBgn0030661	CG8105	-0.77729	0.31112
FBgn0013764	Chi	-0.77703	-0.071789
FBgn0039756	CG9743	-0.77373	5.5156
FBgn0085395	Shawl	-0.76812	0.037005
FBgn0030191	CG15306	-0.76584	1.5205
FBgn0265726	NnaD	-0.76475	-2.8779
FBgn0033205	CG2064	-0.76305	2.4053
FBgn0038063	Octbeta2R	-0.76146	2.486
FBgn0031694	Cyp4ac2	-0.75942	-2.2625
FBgn0039385	CG5913	-0.75889	-1.2384
FBgn0016797	fz2	-0.75651	-3.2408
FBgn0029866	CG3842	-0.75566	-1.9168
FBgn0263706	CG43658	-0.75476	-0.52013
FBgn0033856	CG13334	-0.75274	-1.1033
FBgn0039358	CG5028	-0.75133	-0.38981
FBgn0031041	CG12788	-0.75069	-2.1129
FBgn0039796	CG12069	-0.7495	-0.47308
FBgn0035574	RhoGEF64C	-0.74496	0.4734
FBgn0034657	LBR	-0.74285	-0.89866
FBgn0031478	CG8814	-0.74204	1.3581
FBgn0264077	Cnx14D	-0.73851	-0.004975
FBgn0037110	ORMDL	-0.73563	-0.85343
FBgn0025726	unc-13	-0.73325	-0.70339
FBgn0020443	Elf	-0.7322	4.878
FBgn0035601	Uev1A	-0.72668	2.3979
FBgn0046323	ORY	-0.72199	2.0762
FBgn0038473	Ns1	-0.72097	1.8129
FBgn0261613	Oaz	-0.71569	2.4242
FBgn0035400	CG11537	-0.71335	1.5972
FBgn0033813	fsd	-0.7089	0.019934
FBgn0039124	tbrd-1	-0.70528	0.27733
FBgn0051363	Jupiter	-0.70427	-1.3897
FBgn0030055	CG12772	-0.70339	-5.6912
FBgn0035720	CG10077	-0.69765	1.4041
FBgn0000229	bsk	-0.69724	0.59743
FBgn0011754	PhKgamma	-0.69283	3.5038
FBgn0010504	kermit	-0.69208	4.2803
FBgn0014184	Oda	-0.69074	5.1895
FBgn0000037	mAChR-A	-0.69073	0.95246
FBgn0001208	Hn	-0.69021	-1.6102
FBgn0053556	form3	-0.68786	1.2854
FBgn0036368	CG10738	-0.6869	0.71342
FBgn0040256	Ugt86Dd	-0.68501	0.99242
FBgn0053180	Ranbp16	-0.6831	1.2408
FBgn0038871	CG3337	-0.68266	-2.8807
FBgn0263116	5-HT1B	-0.68216	0.56855
FBgn0085408	Shroom	-0.68037	-1.1756
FBgn0260463	Unc-115b	-0.6799	1.6654
FBgn0038237	Pde6	-0.67911	1.8661
FBgn0038745	CG4538	-0.67705	1.456
FBgn0250788	beta-Spec	-0.67643	-2.5336
FBgn0015360	oxt	-0.67632	-4.312
FBgn0259246	brp	-0.67457	-0.94472
FBgn0031955	CG14535	-0.67428	0.63141
FBgn0261399	Pp1-Y1	-0.67292	-3.7995
FBgn0086370	sra	-0.6709	-0.30645
FBgn0032707	CG10348	-0.6699	1.2398
FBgn0033115	Spn42De	-0.66773	1.5304
FBgn0040918	schlank	-0.6653	2.8421
FBgn0022069	Nnp-1	-0.66374	2.6705
FBgn0038890	CG7956	-0.66167	1.0916
FBgn0035437	Strip	-0.65949	-1.5318
FBgn0015396	jumu	-0.65875	1.5468
FBgn0038365	CG9593	-0.65537	1.0671
FBgn0040524	CG11052	-0.65377	-3.2601
FBgn0004117	Tm2	-0.65339	-1.5263
FBgn0000617	e(y)1	-0.65113	4.0504
FBgn0026315	Ugt35a	-0.64956	6.5461
FBgn0001125	Got2	-0.64896	-0.16034
FBgn0035335	mRpL23	-0.64616	3.1337
FBgn0037188	CG7369	-0.64337	1.6125
FBgn0036551	CG17029	-0.63858	-2.0548
FBgn0031643	CG3008	-0.63373	-0.50164
FBgn0004852	Ac76E	-0.63302	1.4173
FBgn0086909	CG31751	-0.62842	-0.52676
FBgn0036318	Wbp2	-0.62718	1.2924
FBgn0032409	Ced-12	-0.62685	0.79419
FBgn0264815	Pde1c	-0.62346	-0.39261
FBgn0039543	CG12428	-0.62053	-1.7811
FBgn0029977	hdm	-0.61922	-2.459
FBgn0032470	CG5142	-0.61903	-0.8797
FBgn0012036	Aldh	-0.61486	-0.59356
FBgn0051133	Slimp	-0.61235	-0.59946
FBgn0027598	cindr	-0.61206	2.9296
FBgn0011276	HLH3B	-0.6085	1.1947
FBgn0032779	CG16771	-0.6066	-1.4012
FBgn0263232	Nxf3	-0.60505	2.0377
FBgn0027569	cert	-0.60397	0.073858
FBgn0033365	CG8170	-0.60361	1.9254
FBgn0024187	syd	-0.60324	1.6191
FBgn0036376	Liprin-beta	-0.6023	-1.3495
FBgn0028497	CG3530	-0.60114	1.359
FBgn0036099	CG11811	-0.59779	-1.108
FBgn0263199	Galk	-0.58995	1.2163
FBgn0003339	Scr	-0.58695	-0.172
FBgn0261549	rdgA	-0.58599	-4.0566
FBgn0033212	LRR	-0.58404	3.013
FBgn0033636	tou	-0.57905	4.7471
FBgn0038755	Hs6st	-0.57758	-0.48425
FBgn0034606	ASPP	-0.57678	1.2075
FBgn0039160	CG5510	-0.57557	4.5683
FBgn0030954	CCKLR-17D3	-0.57073	1.6237
FBgn0020379	Rfx	-0.56624	0.69386
FBgn0050491	CG30491	-0.56423	0.3209
FBgn0031265	CG2794	-0.55686	0.82179
FBgn0051992	gw	-0.55196	-0.34092
FBgn0034943	Fmo-1	-0.5489	-4.9431
FBgn0016059	Sema-1b	-0.54217	-2.686
FBgn0030864	CG8173	-0.54137	-2.1916
FBgn0051343	CG31343	-0.54024	-3.6109
FBgn0030634	CG9164	-0.53852	-1.3404
FBgn0260748	CG5004	-0.53781	1.002
FBgn0035247	metl	-0.53656	4.9728
FBgn0016650	Lgr1	-0.53511	-0.49611
FBgn0036480	Cep135	-0.53461	-1.6333
FBgn0086908	egg	-0.53448	0.79467
FBgn0033933	CG10104	-0.53373	1.549
FBgn0032726	CG10621	-0.5333	3.431
FBgn0022361	Pur-alpha	-0.53296	2.2981
FBgn0033199	CG17985	-0.53227	-2.1877
FBgn0260960	Baldspot	-0.53132	1.8058
FBgn0035806	PGRP-SD	-0.52765	3.0591
FBgn0033639	CG9003	-0.52212	0.81179
FBgn0027594	drpr	-0.51574	2.8655
FBgn0015790	Rab11	-0.51348	-0.18914
FBgn0038446	CG14903	-0.50663	-3.1025
FBgn0035173	CG13907	-0.50427	-1.7823
FBgn0039617	DIP-gamma	-0.50359	-0.61827
FBgn0033097	Zip42C.2	-0.4963	0.23657
FBgn0003463	sog	-0.49403	3.4571
FBgn0265052	St3	-0.4927	6.6069
FBgn0261563	wb	-0.49159	1.8614
FBgn0035619	CG10592	-0.49124	-0.59799
FBgn0086347	Myo31DF	-0.49109	-0.45304
FBgn0040324	Ephrin	-0.49068	5.3399
FBgn0036116	CG7888	-0.48677	2.2958
FBgn0034051	Mlf	-0.48265	-2.79
FBgn0030361	CG1492	-0.48065	-7.0961
FBgn0004648	svr	-0.47946	-2.0765
FBgn0030641	CG6299	-0.47698	2.5752
FBgn0062442	Cisd2	-0.47438	0.43688
FBgn0260003	Dys	-0.46907	-0.085923
FBgn0033209	CG12107	-0.46524	1.3713
FBgn0264075	tgo	-0.4649	-0.88543
FBgn0025809	Paf-AHalpha	-0.46341	1.0456
FBgn0002526	LanA	-0.46278	0.81126
FBgn0028695	Rpn1	-0.46211	0.90142
FBgn0037092	M6	-0.45995	4.1501
FBgn0037146	CG7470	-0.45694	-1.6383
FBgn0004897	fd96Ca	-0.45648	-0.96079
FBgn0034534	maf-S	-0.45512	0.6007
FBgn0052076	Alg10	-0.45477	0.92505
FBgn0033756	CG17760	-0.45446	4.6862
FBgn0266441	CG45071	-0.45319	1.1248
FBgn0261547	Exn	-0.44998	1.8975
FBgn0030622	CG9101	-0.44403	0.24744
FBgn0010501	Dcp-1	-0.44215	0.18755
FBgn0037354	CG12171	-0.4396	0.62485
FBgn0260938	tay	-0.4353	1.6655
FBgn0029174	FKBP59	-0.43365	1.3548
FBgn0033853	CG6145	-0.43165	-4.4533
FBgn0262112	sro	-0.42972	1.1843
FBgn0261588	pdm3	-0.42966	4.1667
FBgn0262617	CG43143	-0.42958	1.8023
FBgn0083992	Mkp	-0.42838	-2.4001
FBgn0040208	Kat60	-0.42623	-1.1542
FBgn0028717	Lnk	-0.42608	1.56
FBgn0042207	CG18530	-0.42345	1.7336
FBgn0034274	CG10931	-0.42341	3.9245
FBgn0029094	asf1	-0.42262	3.2356
FBgn0042693	PP2A-B'	-0.42225	4.0492
FBgn0010747	Srp54k	-0.42165	0.57994
FBgn0003261	Rm62	-0.42163	-0.23867
FBgn0036821	CG3961	-0.42146	2.5368
FBgn0001981	esg	-0.4214	-2.228
FBgn0264000	GluRIB	-0.42091	-5.1443
FBgn0029687	Vap-33A	-0.41632	0.43764
FBgn0003449	snf	-0.41628	8.7769
FBgn0051053	CG31053	-0.41531	0.34895
FBgn0038516	P5cr-2	-0.40974	-0.22171
FBgn0024371	E2f2	-0.40705	-0.49983
FBgn0029939	CG9650	-0.4069	-0.044237
FBgn0038451	CG14893	-0.40482	-0.35296
FBgn0020930	Dgkepsilon	-0.40429	-0.75654
FBgn0032341	Reps	-0.40402	-1.5645
FBgn0000320	eya	-0.40326	-1.1981
FBgn0030509	CG11162	-0.4026	4.0093
FBgn0033979	Cyp6a19	-0.40142	-3.0294
FBgn0042104	CG18747	-0.39773	6.9758
FBgn0031909	CG5181	-0.39453	-1.5209
FBgn0026189	prominin-like	-0.39093	-3.2974
FBgn0011723	byn	-0.38976	2.0282
FBgn0050054	CG30054	-0.38975	2.2866
FBgn0038136	CG8774	-0.38273	-0.0157
FBgn0004197	Ser	-0.37904	-0.64024
FBgn0035872	CG7185	-0.37779	0.96974
FBgn0033101	CG9436	-0.37674	-0.61744
FBgn0032147	IP3K1	-0.37274	-1.6777
FBgn0265177	CG44242	-0.37139	-1.6644
FBgn0052072	Elo68alpha	-0.3668	-1.6302
FBgn0053547	Rim	-0.36576	2.7471
FBgn0011829	Ret	-0.3622	0.2375
FBgn0046214	vig2	-0.3609	5.718
FBgn0051624	CG31624	-0.36021	0.67401
FBgn0032969	CG2528	-0.35932	-1.339
FBgn0037163	laza	-0.35877	-0.60664
FBgn0261859	CG42788	-0.35846	2.0128
FBgn0039055	Rassf	-0.35765	3.3557
FBgn0266579	tau	-0.356	-2.3586
FBgn0283471	wupA	-0.35499	3.1359
FBgn0026374	Rhp	-0.35488	2.1644
FBgn0037720	CG8312	-0.35399	0.20683
FBgn0051776	CG31776	-0.35248	-3.0418
FBgn0003140	PpY-55A	-0.35165	-0.66847
FBgn0261564	Reep1	-0.35094	9.2028
FBgn0002121	l(2)gl	-0.34999	-1.0701
FBgn0027079	Aats-val	-0.34724	-0.010605
FBgn0033763	CG8646	-0.34548	-0.47763
FBgn0052791	DIP-alpha	-0.34534	-3.0862
FBgn0030747	CG4301	-0.34446	-2.2199
FBgn0036820	CG6852	-0.34394	-1.8591
FBgn0019809	gcm2	-0.34151	-0.10189
FBgn0030768	CG9723	-0.33937	0.67448
FBgn0005632	faf	-0.33831	-3.812
FBgn0034141	CG8311	-0.33193	-2.4139
FBgn0026323	Tak1	-0.33186	-2.8912
FBgn0030104	CG15368	-0.33169	-0.59269
FBgn0051116	ClC-a	-0.32993	0.011767
FBgn0260658	CG42541	-0.32899	1.0812
FBgn0032026	CG7627	-0.32857	5.0977
FBgn0004179	Csp	-0.32737	-0.53323
FBgn0033557	CG12325	-0.32568	0.85557
FBgn0034179	CG6805	-0.32432	0.042416
FBgn0086913	Rab26	-0.32218	5.0532
FBgn0259139	glo	-0.32034	3.8521
FBgn0261930	vnd	-0.32009	-1.4344
FBgn0037170	Trxr-2	-0.31744	0.4144
FBgn0031296	CG4415	-0.31692	0.082864
FBgn0038074	Gnmt	-0.31672	0.24152
FBgn0031397	CG15385	-0.31538	0.86067
FBgn0026149	BCL7-like	-0.31411	-1.704
FBgn0034279	CG18635	-0.31347	1.9905
FBgn0004868	Gdi	-0.30902	-0.55942
FBgn0261570	CG42684	-0.30879	0.88262
FBgn0013972	Gycalpha99B	-0.30749	-0.58108
FBgn0014417	CG13397	-0.3046	1.8754
FBgn0051926	CG31926	-0.29912	-0.41862
FBgn0036059	nudE	-0.29468	-1.5425
FBgn0010575	sbb	-0.29383	1.2324
FBgn0262483	Rbp	-0.29287	0.39229
FBgn0035636	Cralbp	-0.29284	0.95537
FBgn0036876	CG9451	-0.29252	-3.131
FBgn0039487	gb	-0.29142	-0.9901
FBgn0032433	Oatp33Ea	-0.28961	0.54243
FBgn0052137	CG32137	-0.28821	-1.3588
FBgn0052238	CG32238	-0.28419	-0.14548
FBgn0038826	Syp	-0.2836	-3.138
FBgn0025360	Optix	-0.28275	-0.15978
FBgn0038744	CG4733	-0.28193	1.5311
FBgn0265595	CG44422	-0.28156	-5.4917
FBgn0005660	Ets21C	-0.2812	1.7672
FBgn0265434	zip	-0.27773	0.75952
FBgn0034694	CG6613	-0.27582	1.7801
FBgn0025743	mbt	-0.27125	-0.25452
FBgn0011648	Mad	-0.27107	-4.7082
FBgn0259227	CG42327	-0.2706	-0.53537
FBgn0083956	CG34120	-0.26725	2.5519
FBgn0028988	Spn42Dd	-0.26353	1.0245
FBgn0031319	CG4896	-0.26316	-0.79913
FBgn0051792	CG31792	-0.26275	1.0834
FBgn0003687	Tbp	-0.26068	2.5564
FBgn0029711	Usf	-0.25878	2.4783
FBgn0267911	trol	-0.25864	-0.54783
FBgn0267429	CG45782	-0.25662	3.3927
FBgn0037327	PEK	-0.2547	-4.3597
FBgn0004892	sob	-0.24904	2.2423
FBgn0028913	CG3473	-0.24645	-3.4474
FBgn0033980	Cyp6a20	-0.24599	0.93673
FBgn0037164	CG11438	-0.24442	-0.84067
FBgn0011740	alpha-Man-IIa	-0.24407	-0.37592
FBgn0037084	Syx6	-0.24199	3.7696
FBgn0037028	CG3618	-0.2419	1.2787
FBgn0051915	CG31915	-0.24135	1.639
FBgn0033550	CG12341	-0.24061	-1.5246
FBgn0026061	Mipp1	-0.23955	1.0983
FBgn0053096	CG33096	-0.23924	-3.0426
FBgn0016984	sktl	-0.23923	-1.8961
FBgn0031267	Ipk2	-0.23909	-0.40494
FBgn0031760	Tsp26A	-0.23861	1.3725
FBgn0037468	CG1943	-0.23717	1.6007
FBgn0040529	COX7A	-0.2331	1.1012
FBgn0034269	CG6406	-0.23002	7.0179
FBgn0037696	GstZ1	-0.22904	0.63473
FBgn0023535	arg	-0.2246	-0.16965
FBgn0031250	Ent1	-0.22316	3.5974
FBgn0032848	nesd	-0.22149	-0.58765
FBgn0027082	Aats-pro	-0.22084	1.7481
FBgn0030653	CG7860	-0.21983	0.0060879
FBgn0034802	CG3800	-0.21929	0.47482
FBgn0035238	CG12104	-0.21869	-4.2565
FBgn0264707	RhoGEF3	-0.21354	-0.26462
FBgn0027538	beta4GalNAcTA	-0.2111	-1.8526
FBgn0034782	CG12490	-0.2105	-1.7399
FBgn0260450	CalpC	-0.20928	-0.20086
FBgn0034075	Asph	-0.20737	-3.2606
FBgn0031500	CG17221	-0.2046	0.84308
FBgn0037037	CG10588	-0.20438	-2.3195
FBgn0037661	Ada	-0.20314	-4.8688
FBgn0086680	vvl	-0.20086	1.2008
FBgn0042083	CG3267	-0.2007	1.243
FBgn0037064	CG9389	-0.19929	-0.057184
FBgn0046332	gskt	-0.19751	-2.5316
FBgn0021767	org-1	-0.19733	0.44476
FBgn0039858	CycG	-0.197	4.1121
FBgn0032271	CG7329	-0.19583	1.5895
FBgn0259234	Camta	-0.19428	-0.38713
FBgn0010909	msn	-0.19307	0.23937
FBgn0038341	AdamTS-A	-0.19096	-0.059777
FBgn0033196	CG1358	-0.19083	1.6132
FBgn0043576	PGRP-SC1a	-0.18925	-0.64029
FBgn0032652	CG6870	-0.18815	-1.7557
FBgn0037672	sage	-0.18791	-1.1892
FBgn0027788	Hey	-0.18607	-0.76651
FBgn0035481	CG12605	-0.18438	1.7743
FBgn0261675	Npc1b	-0.18174	3.0067
FBgn0001227	Hsp67Ba	-0.17735	-0.38063
FBgn0000499	dsh	-0.1728	-3.4659
FBgn0031217	CG11377	-0.16936	2.3715
FBgn0031874	CG13775	-0.16732	0.34754
FBgn0031174	CG1486	-0.16702	-1.588
FBgn0031781	Arpc4	-0.16629	-1.0031
FBgn0034142	CG8306	-0.16527	2.1221
FBgn0038721	subdued	-0.16406	1.5984
FBgn0043364	cbt	-0.16268	5.7902
FBgn0031759	lid	-0.15901	10.028
FBgn0034202	CG17287	-0.15888	0.52687
FBgn0063485	Lasp	-0.15812	-6.2049
FBgn0035421	CG12034	-0.15686	1.8052
FBgn0082582	tmod	-0.15623	0.66322
FBgn0029830	Grip	-0.15307	0.70276
FBgn0014028	SdhB	-0.15005	-0.43191
FBgn0031682	CG5828	-0.14981	1.2184
FBgn0034731	CG10384	-0.14543	0.12469
FBgn0030010	CG10959	-0.14445	-3.2351
FBgn0033387	CG8008	-0.14394	0.033917
FBgn0000153	b	-0.1438	0.52247
FBgn0000084	AnxB10	-0.14367	-1.4151
FBgn0030077	CG15365	-0.143	-2.0421
FBgn0031990	PAPLA1	-0.14255	-4.4974
FBgn0265047	FDY	-0.14194	-2.8152
FBgn0039596	CG10000	-0.13965	-0.23499
FBgn0260634	eIF4G2	-0.13804	-3.7668
FBgn0022382	Pka-R2	-0.13662	-0.62784
FBgn0004198	ct	-0.13424	0.23705
FBgn0031700	CG14022	-0.1318	2.9201
FBgn0010317	CycJ	-0.13127	-0.88285
FBgn0038412	Zip89B	-0.13023	4.6231
FBgn0037834	Art1	-0.12558	2.3847
FBgn0015793	Rab19	-0.12208	0.36228
FBgn0261811	pico	-0.12145	-3.2739
FBgn0004102	oc	-0.1186	1.63
FBgn0043865	SA-2	-0.11696	1.737
FBgn0011656	Mef2	-0.11597	0.21494
FBgn0085451	htk	-0.1122	4.059
FBgn0031213	galectin	-0.1113	-0.30701
FBgn0025592	Gk1	-0.10897	-0.82248
FBgn0011828	Pxn	-0.1002	-2.3962
FBgn0086365	Orct2	-0.094097	-0.36489
FBgn0039747	AdoR	-0.09067	2.9183
FBgn0036814	CG14073	-0.089201	0.89586
FBgn0022943	Cbp20	-0.088576	4.5672
FBgn0034432	CG7461	-0.087691	-1.098
FBgn0029088	disp	-0.08596	2.7903
FBgn0031463	G6P	-0.081364	0.66028
FBgn0263512	Vsx2	-0.080998	1.0604
FBgn0028399	TMS1	-0.080232	0.61904
FBgn0011591	fng	-0.075473	2.7563
FBgn0032702	CG10376	-0.073661	-0.59015
FBgn0243512	puc	-0.071975	-1.315
FBgn0034837	RpL22-like	-0.071827	0.66842
FBgn0035321	CG1275	-0.070616	2.128
FBgn0004360	Wnt2	-0.069218	-0.78234
FBgn0051954	CG31954	-0.068586	-0.27674
FBgn0033214	CG1941	-0.064283	1.6331
FBgn0036763	CG7441	-0.0638	0.20738
FBgn0032266	CG18302	-0.063755	-0.75454
FBgn0004390	RasGAP1	-0.060008	3.3157
FBgn0031865	Nha1	-0.056225	2.261
FBgn0036043	CG8177	-0.05495	-3.4812
FBgn0003023	otu	-0.054824	-0.66382
FBgn0261612	CngA	-0.053303	2.6078
FBgn0031907	CG5171	-0.051443	0.27327
FBgn0039290	CG13654	-0.04943	2.4514
FBgn0051646	DIP-theta	-0.046628	5.2275
FBgn0027359	Tim8	-0.045299	0.41636
FBgn0262124	uex	-0.045074	3.6479
FBgn0259822	Ca-beta	-0.044681	-1.8149
FBgn0050103	CG30103	-0.044493	1.3724
FBgn0023458	Rbcn-3A	-0.044459	3.907
FBgn0027556	CG4928	-0.043581	0.052241
FBgn0266570	CG2982	-0.042542	-1.6807
FBgn0022709	Adk1	-0.042425	-1.9582
FBgn0037906	PGRP-LB	-0.042226	-0.86535
FBgn0014863	Mlp84B	-0.04102	0.31933
FBgn0003210	rb	-0.040677	0.54419
FBgn0039045	CG17119	-0.037056	5.1662
FBgn0037612	CG8112	-0.036263	-2.2444
FBgn0036274	CG4328	-0.036055	4.7763
FBgn0259818	CG42399	-0.03479	-1.526
FBgn0027844	CAH1	-0.028797	-0.52841
FBgn0038016	MBD-R2	-0.028747	0.043307
FBgn0014179	gcm	-0.028507	1.8523
FBgn0024432	Dlc90F	-0.027847	-0.94059
FBgn0003448	sna	-0.026808	5.8406
FBgn0040384	CG32795	-0.026465	2.759
FBgn0026238	gus	-0.026047	-1.69
FBgn0264490	Eip93F	-0.025187	-1.2778
FBgn0039136	CG5902	-0.024427	3.668
FBgn0038018	Tim17a1	-0.02426	-1.1198
FBgn0053087	LRP1	-0.023693	-0.87155
FBgn0034145	CG5065	-0.02189	-4.5066
FBgn0035997	phol	-0.020572	-1.2904
FBgn0010246	Myo61F	-0.017196	1.053
FBgn0027843	CAH2	-0.016367	-1.5194
FBgn0040068	Vav	-0.014635	-0.80882
FBgn0029763	Usp16-45	-0.012671	-2.229
FBgn0037512	CG2616	-0.007446	-0.68204
FBgn0004893	bowl	-0.0068119	-1.7291
FBgn0283531	Duox	-0.0036994	3.2253
FBgn0038032	CG10096	-0.0032917	1.2256
FBgn0052296	Mrtf	-0.0026861	1.6888
FBgn0051961	CG31961	-0.0014169	-0.016172
FBgn0031925	Cyp4d21	0.00068055	-7.2404
FBgn0035811	CG12262	0.0010203	-1.6648
FBgn0035519	CG1309	0.002058	1.8645
FBgn0034177	CG6796	0.0036656	-0.2469
FBgn0039681	CG7582	0.0042307	1.5362
FBgn0051106	CG31106	0.0073097	-2.1797
FBgn0083963	Nlg3	0.0089161	1.7586
FBgn0037698	CG16779	0.0090221	-1.7623
FBgn0260942	bond	0.0097317	3.8563
FBgn0032252	loh	0.01058	0.29368
FBgn0015622	Cnx99A	0.010936	-0.33145
FBgn0010114	hig	0.011839	1.3584
FBgn0038957	CG7059	0.011899	0.87529
FBgn0037712	CG16789	0.016066	0.985
FBgn0266465	GckIII	0.017466	-2.6876
FBgn0030658	CG7872	0.018001	-1.7018
FBgn0263132	Cht6	0.019135	0.16716
FBgn0038542	TyrR	0.020833	2.1074
FBgn0016075	vkg	0.02118	6.5802
FBgn0031375	erm	0.021337	-0.96361
FBgn0041789	Pax	0.021723	1.0567
FBgn0004644	hh	0.02302	-2.5923
FBgn0030163	CG1791	0.023579	3.0835
FBgn0053513	Nmdar2	0.025306	-2.9142
FBgn0004380	Klp64D	0.026173	-2.5364
FBgn0003891	tud	0.036802	0.26756
FBgn0259210	prom	0.036955	-2.4261
FBgn0016701	Rab4	0.040924	0.87482
FBgn0023081	gek	0.045804	-1.0894
FBgn0061515	endos	0.046353	5.0889
FBgn0022800	Cad96Ca	0.057975	-3.8198
FBgn0031730	CG7236	0.060221	-0.6746
FBgn0033913	CG8468	0.060702	0.3993
FBgn0045064	bwa	0.061167	1.5377
FBgn0035004	Pgam5-2	0.06359	-0.17563
FBgn0025814	Mgstl	0.064698	-1.7797
FBgn0259927	CG42450	0.06675	-0.46569
FBgn0031045	CG14212	0.072737	-3.2775
FBgn0040261	Ugt36Bb	0.077072	0.5454
FBgn0267975	vib	0.077093	0.68291
FBgn0010387	Dbi	0.077909	2.6255
FBgn0265935	coro	0.079048	-0.81236
FBgn0261794	kcc	0.081035	-1.3527
FBgn0035268	CG8001	0.086913	0.61024
FBgn0033773	Mos	0.089793	2.8894
FBgn0014857	His3.3A	0.092245	3.0485
FBgn0260442	rhea	0.095188	0.55211
FBgn0033978	Cyp6a23	0.096283	-1.0094
FBgn0265605	Ric	0.10052	-2.0543
FBgn0011589	Elk	0.1038	3.8514
FBgn0031245	CG3625	0.10604	1.1372
FBgn0264324	spg	0.11095	0.51226
FBgn0015038	Cyp9b1	0.11435	-1.1011
FBgn0038194	Cyp6d5	0.11442	-0.087277
FBgn0051928	CG31928	0.11577	0.23208
FBgn0010762	simj	0.11721	-8.0886
FBgn0014395	tilB	0.12393	-0.58701
FBgn0032596	Prosbeta4	0.12411	-4.666
FBgn0035411	Girdin	0.12622	5.3656
FBgn0004880	scrt	0.12762	2.4432
FBgn0033846	mip120	0.12766	-0.097692
FBgn0261986	RASSF8	0.128	4.0973
FBgn0003514	sqh	0.128	-2.0323
FBgn0040076	primo-2	0.12851	-2.48
FBgn0039150	CG13605	0.1287	2.3462
FBgn0031461	daw	0.1294	0.96361
FBgn0015831	Rtnl2	0.13205	0.94562
FBgn0050021	metro	0.13218	-0.35651
FBgn0041156	exex	0.13294	-2.7021
FBgn0037165	CG11437	0.13406	0.72287
FBgn0003890	betaTub97EF	0.1347	-0.116
FBgn0031118	RhoGAP19D	0.13597	1.2695
FBgn0003071	Pfk	0.13668	-1.0071
FBgn0000575	emc	0.1373	-2.752
FBgn0260004	Snmp1	0.14026	2.5622
FBgn0262127	kibra	0.14715	3.2797
FBgn0011206	bol	0.14744	-2.9699
FBgn0004841	TkR86C	0.14761	1.3349
FBgn0017457	U2af38	0.14771	1.8564
FBgn0029950	CG9657	0.14935	5.1774
FBgn0038100	Paip2	0.15017	3.7493
FBgn0028541	TM9SF4	0.15614	1.1601
FBgn0010399	Nmdar1	0.15764	-0.56147
FBgn0010435	emp	0.16221	0.54092
FBgn0263933	ebi	0.16243	2.9278
FBgn0013997	Nrx-IV	0.16795	2.599
FBgn0265089	eIF4E-3	0.16821	-1.0218
FBgn0003255	rk	0.16909	2.7147
FBgn0261996	CG42814	0.17303	2.4968
FBgn0025573	PpN58A	0.17493	0.9589
FBgn0036934	sNPF-R	0.17827	0.021375
FBgn0260987	vtd	0.17829	7.216
FBgn0029812	Prosbeta2R1	0.17951	-0.89061
FBgn0047135	CG32276	0.18901	-0.98339
FBgn0013812	Dhc93AB	0.19305	-2.8167
FBgn0024740	Lip2	0.1974	-0.23317
FBgn0051708	DIP-zeta	0.20033	3.1938
FBgn0024732	Drep1	0.20152	2.073
FBgn0003416	sl	0.20252	0.82737
FBgn0086675	fne	0.20274	0.77078
FBgn0036493	CG7255	0.20444	-2.7066
FBgn0039741	CG7943	0.20457	0.89874
FBgn0024909	Taf7	0.20905	2.4785
FBgn0011576	Cyp4d2	0.20947	0.3951
FBgn0051146	Nlg1	0.2102	2.4031
FBgn0052380	SMSr	0.21113	-1.8343
FBgn0035575	CG7509	0.21141	-1.0368
FBgn0034118	Nup62	0.2117	2.4858
FBgn0029761	SK	0.21292	-1.6544
FBgn0030615	Cyp4s3	0.21312	1.6997
FBgn0031929	CG18585	0.21453	-0.81232
FBgn0010328	woc	0.21511	-1.8596
FBgn0001291	Jra	0.21516	-4.0876
FBgn0035901	CG6745	0.2156	2.6997
FBgn0027608	CG2082	0.22044	2.9336
FBgn0032291	CG17118	0.22397	0.95741
FBgn0000330	cm	0.22428	-2.9006
FBgn0266758	Esyt2	0.22696	1.386
FBgn0031908	CG5177	0.23032	-2.6332
FBgn0283476	Dhc16F	0.23251	2.8618
FBgn0261984	Ire1	0.24128	0.47988
FBgn0034951	CG3860	0.24162	-1.5493
FBgn0083981	RunxA	0.2424	1.2976
FBgn0020371	Tim17b2	0.24272	-1.0961
FBgn0038760	MED25	0.24809	3.6688
FBgn0026059	Mhcl	0.24909	-0.15885
FBgn0020762	Atet	0.24969	0.39941
FBgn0037895	CG6723	0.25182	0.52635
FBgn0042696	NfI	0.25206	0.74159
FBgn0085190	CG34161	0.25359	0.80413
FBgn0038334	h-cup	0.25418	0.096783
FBgn0031837	DIP-iota	0.25469	2.0728
FBgn0027657	glob1	0.25947	1.7077
FBgn0033397	Cyp4p3	0.26004	1.5814
FBgn0028482	bdl	0.26803	1.6192
FBgn0047178	CG32147	0.27152	2.934
FBgn0004858	elB	0.27248	-0.77991
FBgn0035484	CG11594	0.27286	-3.6923
FBgn0035445	CG12014	0.27477	1.2005
FBgn0265959	rdgC	0.27648	-0.12932
FBgn0030964	Pvf1	0.27796	2.7793
FBgn0034985	CG3328	0.27814	-0.14741
FBgn0261279	lqfR	0.27991	3.1109
FBgn0262739	AGO1	0.28532	4.7546
FBgn0038037	Cyp9f2	0.28574	3.9659
FBgn0037539	CG10435	0.28673	-0.31
FBgn0027087	Aats-his	0.28691	-0.6407
FBgn0040512	zetaCOP	0.28754	0.58495
FBgn0031950	Herp	0.28907	-1.1072
FBgn0040028	CG17450	0.28908	0.92252
FBgn0015781	P5cr	0.29058	0.13506
FBgn0003651	svp	0.29311	2.6026
FBgn0030884	CG6847	0.29444	0.56357
FBgn0267828	Fatp	0.29468	-3.1145
FBgn0004574	Rop	0.29557	5.3688
FBgn0001134	Grd	0.29576	0.43661
FBgn0259986	nab	0.29922	3.4254
FBgn0261244	inaE	0.29929	-1.4902
FBgn0030578	CG5347	0.29943	3.1377
FBgn0031489	CG17224	0.30153	0.73139
FBgn0020248	stet	0.30306	1.8937
FBgn0039049	CG6726	0.30393	1.5005
FBgn0039491	CG6059	0.30407	3.1365
FBgn0030027	CG1632	0.30575	1.5611
FBgn0039486	caix	0.30739	1.2138
FBgn0011270	Pglym87	0.30857	4.5174
FBgn0025936	Eph	0.31028	-1.4664
FBgn0004837	Su(H)	0.31039	1.5135
FBgn0030749	AnxB11	0.31067	-1.8029
FBgn0264089	sli	0.31136	4.2468
FBgn0004854	B-H2	0.31149	2.4333
FBgn0028539	CG31731	0.31613	-1.0387
FBgn0010395	Itgbn	0.31803	3.5046
FBgn0034382	CG18609	0.31861	0.23734
FBgn0033020	COX4L	0.32236	1.4376
FBgn0035528	CG15012	0.32642	0.11231
FBgn0030018	slpr	0.32942	-1.6691
FBgn0039637	CG11880	0.332	0.35629
FBgn0052105	CG32105	0.3325	3.3455
FBgn0261550	CG42668	0.33308	4.5336
FBgn0035452	CG10359	0.33338	-0.024243
FBgn0001226	Hsp27	0.3347	-3.9172
FBgn0031804	CG9500	0.33513	4.7698
FBgn0265606	Prosalpha4T1	0.33763	-1.2761
FBgn0050035	Tret1-1	0.34026	-4.0269
FBgn0026376	Rgl	0.34525	1.6427
FBgn0036622	CG4753	0.34701	-2.7219
FBgn0053508	ppk13	0.34991	1.8628
FBgn0035392	CG1271	0.35125	-0.19123
FBgn0085390	Dgk	0.35144	0.25046
FBgn0026718	fu12	0.35182	-0.052493
FBgn0259978	vlc	0.3519	-1.601
FBgn0035909	ergic53	0.35209	-0.85754
FBgn0014870	Psi	0.35216	-1.248
FBgn0260944	Rbp1	0.35259	0.46737
FBgn0263220	Hk	0.35337	-0.87836
FBgn0051902	Spn28Da	0.35343	1.9967
FBgn0038598	CG7131	0.3545	-0.12484
FBgn0262733	Src64B	0.35578	-1.0581
FBgn0002543	robo2	0.35619	0.6231
FBgn0038069	CG11608	0.35858	4.8324
FBgn0260964	Vmat	0.35998	0.79382
FBgn0015589	Apc	0.36069	1.1599
FBgn0015039	Cyp9b2	0.36235	0.43092
FBgn0001222	Hsf	0.3652	-2.0397
FBgn0039471	CG6295	0.3653	5.909
FBgn0086676	spin	0.36655	1.4787
FBgn0033807	AQP	0.36862	0.2619
FBgn0036659	CG9701	0.36881	-0.40841
FBgn0265778	PDZ-GEF	0.37721	2.4359
FBgn0001223	Hsp22	0.3776	0.33552
FBgn0052066	CG32066	0.37786	0.43326
FBgn0031285	CG3662	0.37895	4.0376
FBgn0038980	Octbeta1R	0.38065	-0.50738
FBgn0038299	Spn88Eb	0.38066	-1.5726
FBgn0032650	CG7094	0.38119	-0.082714
FBgn0033327	PGRP-SC1b	0.38155	-1.9721
FBgn0260747	CG5010	0.38156	-1.8516
FBgn0053156	CG33156	0.38352	-0.61095
FBgn0034419	CG15111	0.38493	-1.5015
FBgn0040257	Ugt86Dc	0.38698	1.0485
FBgn0032076	CG9510	0.39274	2.4597
FBgn0031519	CG3326	0.39587	2.0387
FBgn0051547	CG31547	0.39692	1.7868
FBgn0033572	polyph	0.39771	0.60412
FBgn0050005	GstT2	0.39862	-0.15816
FBgn0263289	scrib	0.39871	1.3195
FBgn0005626	ple	0.3992	1.4881
FBgn0024326	Mkk4	0.39923	1.7263
FBgn0012051	CalpA	0.39979	-1.6734
FBgn0032032	CG17294	0.40048	1.5441
FBgn0000114	aret	0.40105	3.6269
FBgn0085444	mute	0.40137	7.3072
FBgn0261548	CG42666	0.40275	-3.132
FBgn0086708	stv	0.40494	-3.073
FBgn0040491	Buffy	0.40994	0.76288
FBgn0032246	CG5168	0.41264	1.834
FBgn0051637	CG31637	0.4144	-1.9784
FBgn0035146	CG13893	0.41447	-1.4578
FBgn0040506	ACXE	0.42707	2.7146
FBgn0262737	mub	0.42787	-5.8333
FBgn0051139	CG31139	0.42921	0.8511
FBgn0000490	dpp	0.43089	0.58021
FBgn0035470	Ccz1	0.43117	2.0618
FBgn0031086	fd19B	0.4336	-1.1985
FBgn0038438	Der-2	0.4343	1.1903
FBgn0034691	Synj	0.43932	-2.6439
FBgn0004509	Fur1	0.4446	1.7483
FBgn0011274	Dif	0.44648	-2.5615
FBgn0038983	CG5326	0.44797	-3.5731
FBgn0032796	CG10188	0.44896	-0.78358
FBgn0037305	CG12173	0.45155	-0.75449
FBgn0027580	PCB	0.45242	0.1539
FBgn0033903	CG8323	0.45245	3.3035
FBgn0040070	Trx-2	0.45263	0.56677
FBgn0031044	MKP-4	0.45322	-2.5101
FBgn0267432	kl-3	0.45507	0.87407
FBgn0036289	CG10657	0.45569	-0.16803
FBgn0024804	Dbp80	0.45857	0.51407
FBgn0052666	Drak	0.46044	-2.1491
FBgn0050344	CG30344	0.46188	1.3845
FBgn0035934	TrpA1	0.46329	2.0945
FBgn0033543	CG12338	0.46645	-3.938
FBgn0000635	Fas2	0.46845	-0.75419
FBgn0027889	ball	0.46908	0.0071621
FBgn0259704	Nsun5	0.47056	0.4516
FBgn0030752	CG9947	0.47278	0.063938
FBgn0031813	CG9527	0.4744	-1.4559
FBgn0033915	CG8485	0.47447	4.0354
FBgn0031762	CG9098	0.47503	-0.70267
FBgn0027101	Dyrk3	0.47737	-0.028425
FBgn0026754	Ugt37c1	0.47739	1.2091
FBgn0052484	Sk2	0.48212	1.5422
FBgn0039705	Atg16	0.48495	-0.99649
FBgn0034025	GalNAc-T1	0.48553	4.2525
FBgn0265296	Dscam2	0.486	0.80977
FBgn0030318	rho-4	0.48609	3.0339
FBgn0030347	CG15739	0.48611	0.4002
FBgn0025391	Scgdelta	0.48653	2.5547
FBgn0003132	Pp1-13C	0.48676	-0.43551
FBgn0039501	CG5987	0.48865	-1.9849
FBgn0265767	zyd	0.49066	3.0234
FBgn0052669	CG32669	0.49178	-1.0714
FBgn0032373	Vha100-5	0.4935	2.8684
FBgn0023179	amon	0.49584	1.194
FBgn0000405	CycB	0.49809	-1.7619
FBgn0012034	AcCoAS	0.49826	-0.68072
FBgn0262139	Trh	0.49843	-0.1125
FBgn0015774	NetB	0.50132	-4.0809
FBgn0027093	Aats-arg	0.50208	-4.11
FBgn0034568	CG3216	0.50218	-1.1176
FBgn0035813	CG8492	0.50391	4.0994
FBgn0260222	CG42496	0.50436	3.1171
FBgn0016754	sba	0.50936	-0.58168
[truncated: 1,943 more rows]
