# Supplementary material for: Pooled genome-wide CRISPR screening for basal and context-specific fitness gene essentiality in Drosophila cells
Source: eLife. 2018 Jul 27;7:e36333. doi: 10.7554/eLife.36333 (PMC6063728; doi:10.7554/eLife.36333)
Supplement: Supplementary file 4. — File is compatible with MAGeCK (Li et al., 2014). [file elife-36333-supp4.txt]

sgRNA	Gene	REF	avg1
Dsg6571_gr1	FBgn0044826	628	31165
Dsg6574_gr1	FBgn0044826	1776	42134
Dsg7649_gr1	FBgn0263395	927	21550
Dsg6575_gr1	FBgn0044826	1819	43022
Dsg1691_gr1	FBgn0011826	499	10144
Dsg2783_gr1	FBgn0026323	1034	15067
Dsg4307_gr1	FBgn0033853	904	12926
Dsg221_gr1	FBgn0000261	1284	18679
Dsg5427_gr1	FBgn0037024	1109	20610
Dsg6577_gr1	FBgn0044826	1057	19485
Dsg7647_gr1	FBgn0263395	729	12801
Dsg136_gr1	FBgn0000063	413	5536
Dsg7921_gr1	FBgn0267487	894	9652
Dsg5392_gr1	FBgn0036941	1030	14743
Dsg3661_gr1	FBgn0030018	1218	17338
Dsg6169_gr1	FBgn0039137	421	4947
Dsg1896_gr1	FBgn0015271	445	6364
Dsg6183_gr1	FBgn0039241	946	12046
Dsg7244_gr1	FBgn0259113	911	11965
Dsg3968_gr1	FBgn0032224	574	6256
Dsg3730_gr1	FBgn0030377	518	6476
Dsg1815_gr1	FBgn0014007	605	8354
Dsg6703_gr1	FBgn0050359	1090	14935
Dsg7668_gr1	FBgn0263782	400	6152
Dsg1773_gr1	FBgn0013954	1488	18366
Dsg7949_gr1	FBgn0267912	1614	20850
Dsg959_gr1	FBgn0004370	882	10720
Dsg4712_gr1	FBgn0035231	470	5510
Dsg4398_gr1	FBgn0034179	798	10786
Dsg1814_gr1	FBgn0014007	1348	15049
Dsg7543_gr1	FBgn0261985	406	4236
Dsg1775_gr1	FBgn0013954	2027	29364
Dsg5018_gr1	FBgn0036157	1271	15458
Dsg864_gr1	FBgn0003889	1229	16942
Dsg7233_gr1	FBgn0250906	919	10332
Dsg1626_gr1	FBgn0011703	942	12452
Dsg3615_gr1	FBgn0029891	1163	12540
Dsg5366_gr1	FBgn0036877	1305	14924
Dsg4220_gr1	FBgn0033373	1038	12509
Dsg6016_gr1	FBgn0038795	1007	12033
Dsg2541_gr1	FBgn0024734	1468	18740
Dsg6128_gr1	FBgn0039050	1456	16938
Dsg6681_gr1	FBgn0050104	927	10361
Dsg3240_gr1	FBgn0031907	751	8937
Dsg6639_gr1	FBgn0046698	698	8095
Dsg6579_gr1	FBgn0045035	430	5424
Dsg6578_gr1	FBgn0044826	998	12383
Dsg2721_gr1	FBgn0025837	629	8966
Dsg6554_gr1	FBgn0043002	433	4775
Dsg5097_gr1	FBgn0036272	1674	22314
Dsg357_gr1	FBgn0000721	1252	17100
Dsg2576_gr1	FBgn0024947	814	8723
Dsg3792_gr1	FBgn0030556	1620	18719
Dsg4954_gr1	FBgn0035957	704	7604
Dsg7599_gr1	FBgn0262619	702	8856
Dsg1001_gr1	FBgn0004512	428	4711
Dsg3211_gr1	FBgn0031824	687	6868
Dsg629_gr1	FBgn0003134	1091	13799
Dsg2060_gr1	FBgn0016126	683	8549
Dsg6550_gr1	FBgn0043002	1155	14981
Dsg7539_gr1	FBgn0261984	1164	12175
Dsg6621_gr1	FBgn0046689	1295	15351
Dsg88195_gr1	scrambled	657	6264
Dsg7468_gr1	FBgn0261399	733	9251
Dsg2344_gr1	FBgn0022338	1180	16969
Dsg3808_gr1	FBgn0030573	933	11265
Dsg4285_gr1	FBgn0033773	2054	26749
Dsg3173_gr1	FBgn0031733	1170	15994
Dsg2487_gr1	FBgn0023535	847	9027
Dsg1933_gr1	FBgn0015300	1610	18489
Dsg5393_gr1	FBgn0036941	541	5154
Dsg6080_gr1	FBgn0038952	804	9051
Dsg6281_gr1	FBgn0039698	1041	9974
Dsg4400_gr1	FBgn0034179	634	7521
Dsg4814_gr1	FBgn0035484	465	4474
Dsg4391_gr1	FBgn0034177	1079	12888
Dsg636_gr1	FBgn0003134	1291	13826
Dsg2348_gr1	FBgn0022338	1581	16060
Dsg6394_gr1	FBgn0039958	683	11264
Dsg6526_gr1	FBgn0042627	1105	15412
Dsg4185_gr1	FBgn0033203	625	8212
Dsg2668_gr1	FBgn0025686	797	9029
Dsg6160_gr1	FBgn0039112	1504	17486
Dsg504_gr1	FBgn0002284	1310	16533
Dsg87877_gr1	FBgn0014020	1056	10240
Dsg945_gr1	FBgn0004369	948	11903
Dsg5585_gr1	FBgn0037327	1155	14688
Dsg2680_gr1	FBgn0025742	784	7885
Dsg1689_gr1	FBgn0011826	435	4110
Dsg1266_gr1	FBgn0010015	467	5014
Dsg6218_gr1	FBgn0039421	1308	13368
Dsg6166_gr1	FBgn0039137	823	9096
Dsg7932_gr1	FBgn0267728	1125	13208
Dsg3556_gr1	FBgn0029157	908	10701
Dsg4279_gr1	FBgn0033754	968	8928
Dsg6121_gr1	FBgn0039049	1917	19536
Dsg5964_gr1	FBgn0038630	704	7083
Dsg5013_gr1	FBgn0036147	641	7277
Dsg8024_gr1	FBgn0283480	1694	22136
Dsg4840_gr1	FBgn0035590	845	9273
Dsg974_gr1	FBgn0004428	468	5142
Dsg2197_gr1	FBgn0019957	1165	11317
Dsg7808_gr1	FBgn0266369	552	4975
Dsg2022_gr1	FBgn0015805	452	4827
Dsg7384_gr1	FBgn0260945	580	5915
Dsg2822_gr1	FBgn0026565	1015	11765
Dsg5150_gr1	FBgn0036376	1469	17022
Dsg2934_gr1	FBgn0031044	1577	20205
Dsg1640_gr1	FBgn0011725	1630	20890
Dsg6882_gr1	FBgn0052549	1261	15905
Dsg3073_gr1	FBgn0031443	1549	17111
Dsg2507_gr1	FBgn0024222	743	8738
Dsg3285_gr1	FBgn0032036	1882	19432
Dsg198_gr1	FBgn0000229	613	5737
Dsg3373_gr1	FBgn0028341	1174	12419
Dsg7347_gr1	FBgn0260639	1636	16938
Dsg7501_gr1	FBgn0261549	1006	11895
Dsg4219_gr1	FBgn0033373	1322	13682
Dsg5484_gr1	FBgn0037146	960	13388
Dsg7912_gr1	FBgn0267486	992	10304
Dsg6720_gr1	FBgn0051097	1709	19166
Dsg88139_gr1	scrambled	579	6090
Dsg1685_gr1	FBgn0011826	1109	13911
Dsg4413_gr1	FBgn0034225	1173	11960
Dsg3685_gr1	FBgn0030218	1795	21984
Dsg4862_gr1	FBgn0035632	1682	14842
Dsg5593_gr1	FBgn0037332	905	8786
Dsg5591_gr1	FBgn0037332	1777	17517
Dsg6200_gr1	FBgn0039349	1641	16144
Dsg1796_gr1	FBgn0013987	1188	13887
Dsg2146_gr1	FBgn0017558	593	6255
Dsg4899_gr1	FBgn0035906	742	8865
Dsg6384_gr1	FBgn0039924	673	6365
Dsg6149_gr1	FBgn0039111	498	5662
Dsg5145_gr1	FBgn0036369	1093	10487
Dsg7782_gr1	FBgn0265784	1646	21789
Dsg3242_gr1	FBgn0031908	1432	17645
Dsg6620_gr1	FBgn0046689	590	6682
Dsg5929_gr1	FBgn0038486	1244	12040
Dsg7654_gr1	FBgn0263398	485	4366
Dsg1567_gr1	FBgn0027526	458	4072
Dsg1555_gr1	FBgn0027515	1022	11365
Dsg7049_gr1	FBgn0085370	1134	13403
Dsg3086_gr1	FBgn0031451	809	8082
Dsg7299_gr1	FBgn0259678	1051	12013
Dsg3864_gr1	FBgn0030697	799	7019
Dsg6180_gr1	FBgn0039241	1299	13221
Dsg370_gr1	FBgn0000723	1244	17179
Dsg6176_gr1	FBgn0039175	2057	21666
Dsg929_gr1	FBgn0004367	1058	9943
Dsg1396_gr1	FBgn0010389	1104	11762
Dsg1679_gr1	FBgn0011817	856	9551
Dsg3682_gr1	FBgn0030217	967	11807
Dsg7525_gr1	FBgn0261862	870	9517
Dsg4534_gr1	FBgn0034712	1107	12225
Dsg2140_gr1	FBgn0016984	1257	12578
Dsg3160_gr1	FBgn0031700	526	4983
Dsg3718_gr1	FBgn0030348	547	6024
Dsg1727_gr1	FBgn0013307	1001	11068
Dsg1688_gr1	FBgn0011826	1290	12137
Dsg4507_gr1	FBgn0034658	1490	18786
Dsg5934_gr1	FBgn0038516	1477	19604
Dsg5476_gr1	FBgn0037115	543	6221
Dsg7331_gr1	FBgn0260399	670	6104
Dsg5986_gr1	FBgn0038721	536	5208
Dsg6452_gr1	FBgn0040505	1075	10385
Dsg1991_gr1	FBgn0015622	926	9320
Dsg5783_gr1	FBgn0037900	1116	11462
Dsg6875_gr1	FBgn0052549	793	9308
Dsg3374_gr1	FBgn0028341	782	7577
Dsg4695_gr1	FBgn0035187	785	9471
Dsg4579_gr1	FBgn0034842	725	7229
Dsg572_gr1	FBgn0003067	657	7301
Dsg2593_gr1	FBgn0024995	543	5226
Dsg4476_gr1	FBgn0034568	1092	12917
Dsg4512_gr1	FBgn0034658	866	8170
Dsg88050_gr1	intergenic	1223	12538
Dsg88224_gr1	Puro	2216	23842
Dsg1575_gr1	FBgn0027538	1452	15981
Dsg6966_gr1	FBgn0053467	1343	13711
Dsg3852_gr1	FBgn0030661	1026	10569
Dsg5909_gr1	FBgn0038463	668	6358
Dsg88197_gr1	scrambled	593	5417
Dsg4982_gr1	FBgn0036099	1394	14619
Dsg7268_gr1	FBgn0259178	875	10686
Dsg1324_gr1	FBgn0010241	2094	22737
Dsg2654_gr1	FBgn0025642	843	10367
Dsg632_gr1	FBgn0003134	707	6896
Dsg2451_gr1	FBgn0023179	547	5526
Dsg472_gr1	FBgn0001291	1633	14183
Dsg1838_gr1	FBgn0014028	1393	18853
Dsg5183_gr1	FBgn0036451	712	7370
Dsg5957_gr1	FBgn0038603	1230	14980
Dsg983_gr1	FBgn0004429	1331	12076
Dsg1672_gr1	FBgn0011774	458	5436
Dsg6661_gr1	FBgn0050021	1112	10755
Dsg1414_gr1	FBgn0010407	1719	20678
Dsg775_gr1	FBgn0003429	2787	33302
Dsg3663_gr1	FBgn0030018	813	7772
Dsg5706_gr1	FBgn0037697	691	6945
Dsg88196_gr1	scrambled	1065	10037
Dsg2424_gr1	FBgn0023129	618	5823
Dsg4231_gr1	FBgn0033423	1598	16139
Dsg5730_gr1	FBgn0037786	891	10430
Dsg2754_gr1	FBgn0026063	573	4546
Dsg3051_gr1	FBgn0031397	1414	16779
Dsg88122_gr1	scrambled	606	7290
Dsg6508_gr1	FBgn0042083	930	9446
Dsg2887_gr1	FBgn0027086	593	5440
Dsg88181_gr1	scrambled	1904	19318
Dsg2678_gr1	FBgn0025742	1106	11713
Dsg7321_gr1	FBgn0259822	1454	15359
Dsg88140_gr1	scrambled	924	8126
Dsg5753_gr1	FBgn0037818	945	8449
Dsg6596_gr1	FBgn0046114	949	10856
Dsg3354_gr1	FBgn0027844	1415	12928
Dsg2682_gr1	FBgn0025742	2215	24158
Dsg4333_gr1	FBgn0033911	1406	13772
Dsg1719_gr1	FBgn0012037	1863	18502
Dsg3611_gr1	FBgn0029843	941	10209
Dsg7158_gr1	FBgn0086778	2913	28723
Dsg956_gr1	FBgn0004370	1123	14580
Dsg2752_gr1	FBgn0026063	665	6222
Dsg2050_gr1	FBgn0016123	1767	18729
Dsg994_gr1	FBgn0004507	510	5670
Dsg2046_gr1	FBgn0016123	1216	11462
Dsg2553_gr1	FBgn0024846	968	8103
Dsg6857_gr1	FBgn0052484	1142	11323
Dsg5698_gr1	FBgn0037696	1361	11703
Dsg317_gr1	FBgn0000489	704	6470
Dsg5918_gr1	FBgn0038475	2221	20325
Dsg7016_gr1	FBgn0061359	765	6325
Dsg6165_gr1	FBgn0039137	860	8377
Dsg2478_gr1	FBgn0023517	2157	24939
Dsg4586_gr1	FBgn0034950	800	7859
Dsg2568_gr1	FBgn0024945	1279	11652
Dsg4938_gr1	FBgn0035934	2059	25039
Dsg6593_gr1	FBgn0045980	814	7406
Dsg5275_gr1	FBgn0036742	1563	20599
Dsg6304_gr1	FBgn0039751	1262	13055
Dsg87858_gr1	FBgn0260635	954	9910
Dsg4952_gr1	FBgn0035945	2716	28506
Dsg1171_gr1	FBgn0005592	506	4483
Dsg88045_gr1	intergenic	1262	13781
Dsg6440_gr1	FBgn0040298	1453	13421
Dsg3236_gr1	FBgn0031907	1192	12556
Dsg6091_gr1	FBgn0038961	1175	10785
Dsg3536_gr1	FBgn0029118	3078	30975
Dsg7487_gr1	FBgn0261456	892	7865
Dsg384_gr1	FBgn0001079	1885	25746
Dsg3218_gr1	FBgn0031855	1958	21957
Dsg1557_gr1	FBgn0027515	940	8931
Dsg725_gr1	FBgn0003366	482	5404
Dsg88019_gr1	intergenic	1376	13154
Dsg4296_gr1	FBgn0033791	1011	10881
Dsg3531_gr1	FBgn0029093	1194	12842
Dsg200_gr1	FBgn0000229	780	9743
Dsg6259_gr1	FBgn0039640	553	5750
Dsg2759_gr1	FBgn0026064	1371	15562
Dsg238_gr1	FBgn0000274	1354	16307
Dsg3738_gr1	FBgn0030384	3402	36868
Dsg6925_gr1	FBgn0052703	1636	16018
Dsg1904_gr1	FBgn0015277	2020	23994
Dsg752_gr1	FBgn0003386	2431	25903
Dsg6994_gr1	FBgn0053531	1222	13119
Dsg4889_gr1	FBgn0035849	502	4312
Dsg1091_gr1	FBgn0004864	447	4183
Dsg3978_gr1	FBgn0032363	894	9526
Dsg2418_gr1	FBgn0023097	1132	11212
Dsg7709_gr1	FBgn0264607	837	8335
Dsg88232_gr1	Puro	1265	12568
Dsg2381_gr1	FBgn0022774	1059	11321
Dsg8003_gr1	FBgn0283473	1169	11715
Dsg7132_gr1	FBgn0086450	838	8606
Dsg2894_gr1	FBgn0027087	1553	15064
Dsg5106_gr1	FBgn0036279	962	10581
Dsg478_gr1	FBgn0001624	775	9439
Dsg6908_gr1	FBgn0052698	2094	20723
Dsg6154_gr1	FBgn0039111	1174	11022
Dsg3786_gr1	FBgn0030482	2802	30134
Dsg88112_gr1	scrambled	1170	12281
Dsg4394_gr1	FBgn0034179	1338	13222
Dsg7648_gr1	FBgn0263395	1829	15667
Dsg6451_gr1	FBgn0040505	1178	11865
Dsg1345_gr1	FBgn0010314	1177	13311
Dsg1359_gr1	FBgn0010329	1499	15213
Dsg4103_gr1	FBgn0032820	1458	14350
Dsg6727_gr1	FBgn0051116	1296	16193
Dsg1984_gr1	FBgn0015618	1969	21108
Dsg2808_gr1	FBgn0026403	1082	11218
Dsg2406_gr1	FBgn0023083	1138	9415
Dsg2660_gr1	FBgn0025642	1463	16607
Dsg88118_gr1	scrambled	520	6435
Dsg3702_gr1	FBgn0030300	640	5925
Dsg5949_gr1	FBgn0038588	1076	11112
Dsg711_gr1	FBgn0003353	892	7625
Dsg5731_gr1	FBgn0037801	638	6242
Dsg2916_gr1	FBgn0027091	1253	11078
Dsg3075_gr1	FBgn0031443	976	11094
Dsg5085_gr1	FBgn0036271	1085	12203
Dsg7628_gr1	FBgn0263199	1962	20059
Dsg1487_gr1	FBgn0027279	1368	15303
Dsg6616_gr1	FBgn0046685	1107	11214
Dsg6820_gr1	FBgn0051759	539	4831
Dsg3195_gr1	FBgn0031784	1844	20313
Dsg3915_gr1	FBgn0030932	1802	17959
Dsg7064_gr1	FBgn0085386	588	4863
Dsg716_gr1	FBgn0003353	757	8535
Dsg3729_gr1	FBgn0030377	1314	11829
Dsg7053_gr1	FBgn0085385	743	7597
Dsg3653_gr1	FBgn0030007	965	10249
Dsg1764_gr1	FBgn0013759	1189	15112
Dsg88194_gr1	scrambled	674	5997
Dsg6389_gr1	FBgn0039958	1098	11367
Dsg7463_gr1	FBgn0261387	2423	24961
Dsg7019_gr1	FBgn0061359	1652	17277
Dsg4681_gr1	FBgn0035143	1871	24165
Dsg7440_gr1	FBgn0261270	3727	37146
Dsg2261_gr1	FBgn0020440	1227	13392
Dsg3499_gr1	FBgn0028875	613	5846
Dsg3612_gr1	FBgn0029843	1134	10698
Dsg88062_gr1	intergenic	1857	16964
Dsg7513_gr1	FBgn0261794	995	9345
Dsg2643_gr1	FBgn0025625	1270	11935
Dsg1659_gr1	FBgn0011739	1961	17964
Dsg4773_gr1	FBgn0035421	402	4102
Dsg4513_gr1	FBgn0034658	1153	12455
Dsg1308_gr1	FBgn0010226	478	3835
Dsg88017_gr1	intergenic	973	10218
Dsg1227_gr1	FBgn0005696	1277	12963
Dsg3119_gr1	FBgn0031497	840	9483
Dsg3544_gr1	FBgn0029134	1064	11875
Dsg6777_gr1	FBgn0051453	593	5542
Dsg307_gr1	FBgn0000464	1389	13860
Dsg6737_gr1	FBgn0051140	2604	32470
Dsg2143_gr1	FBgn0017558	593	5937
Dsg4456_gr1	FBgn0034364	1196	13445
Dsg6247_gr1	FBgn0039623	940	9638
Dsg7597_gr1	FBgn0262619	1957	19160
Dsg6193_gr1	FBgn0039306	1409	14901
Dsg2893_gr1	FBgn0027087	2377	26836
Dsg5648_gr1	FBgn0037606	670	7828
Dsg6063_gr1	FBgn0038902	859	9272
Dsg88137_gr1	scrambled	1313	12035
Dsg88061_gr1	intergenic	958	8874
Dsg3451_gr1	FBgn0028692	1141	14316
Dsg4470_gr1	FBgn0034558	782	6152
Dsg1273_gr1	FBgn0010051	1801	19271
Dsg1506_gr1	FBgn0027492	1089	9638
Dsg4564_gr1	FBgn0034753	1149	12870
Dsg975_gr1	FBgn0004428	2938	30956
Dsg4563_gr1	FBgn0034753	1320	12689
Dsg7913_gr1	FBgn0267486	1971	19109
Dsg5383_gr1	FBgn0036927	698	7340
Dsg3446_gr1	FBgn0028692	1948	16788
Dsg7398_gr1	FBgn0260972	1363	14458
Dsg7103_gr1	FBgn0086254	548	5953
Dsg6626_gr1	FBgn0046689	950	9008
Dsg6680_gr1	FBgn0050104	1089	9959
Dsg2490_gr1	FBgn0023535	1642	14272
Dsg7025_gr1	FBgn0062449	727	7945
Dsg5131_gr1	FBgn0036368	1537	19663
Dsg2029_gr1	FBgn0016078	1031	12286
Dsg4475_gr1	FBgn0034568	2092	21246
Dsg2303_gr1	FBgn0020764	1816	20574
Dsg6558_gr1	FBgn0043791	1455	13562
Dsg1554_gr1	FBgn0027515	708	9137
Dsg6313_gr1	FBgn0039776	1119	11627
Dsg2748_gr1	FBgn0026061	999	8165
Dsg6322_gr1	FBgn0039790	522	4407
Dsg3572_gr1	FBgn0029712	1109	13163
Dsg2619_gr1	FBgn0025455	554	5375
Dsg622_gr1	FBgn0003132	1948	21401
Dsg3985_gr1	FBgn0032363	1797	21277
Dsg1530_gr1	FBgn0027504	1241	17549
Dsg6642_gr1	FBgn0046698	1046	11611
Dsg88007_gr1	intergenic	1093	11009
Dsg1447_gr1	FBgn0010909	4145	41676
Dsg7879_gr1	FBgn0267339	2534	25095
Dsg6948_gr1	FBgn0053123	1907	17854
Dsg6905_gr1	FBgn0052669	900	8717
Dsg1066_gr1	FBgn0004657	923	7720
Dsg4853_gr1	FBgn0035620	1609	17308
Dsg4583_gr1	FBgn0034842	897	8758
Dsg6138_gr1	FBgn0039052	1685	18392
Dsg6759_gr1	FBgn0051357	896	8517
Dsg7804_gr1	FBgn0266369	691	6217
Dsg3550_gr1	FBgn0029157	1478	11001
Dsg3397_gr1	FBgn0028410	1247	14056
Dsg4655_gr1	FBgn0035089	501	4722
Dsg3256_gr1	FBgn0031952	725	6830
Dsg5990_gr1	FBgn0038742	1648	14426
Dsg5316_gr1	FBgn0036820	1076	8995
Dsg4199_gr1	FBgn0033244	1490	13202
Dsg4410_gr1	FBgn0034225	893	8149
Dsg5117_gr1	FBgn0036299	739	7260
Dsg6709_gr1	FBgn0051092	2199	25364
Dsg1939_gr1	FBgn0015300	693	7956
Dsg5948_gr1	FBgn0038588	1850	19628
Dsg4670_gr1	FBgn0035142	1422	13120
Dsg6152_gr1	FBgn0039111	856	9717
Dsg3124_gr1	FBgn0031518	969	9188
Dsg3318_gr1	FBgn0032147	1653	16768
Dsg1185_gr1	FBgn0005626	468	4177
Dsg6632_gr1	FBgn0046692	970	9669
Dsg3569_gr1	FBgn0029712	1122	12915
Dsg940_gr1	FBgn0004368	1723	23854
Dsg6987_gr1	FBgn0053519	2066	19276
Dsg1378_gr1	FBgn0010355	1599	17315
Dsg280_gr1	FBgn0000422	1320	14158
Dsg5836_gr1	FBgn0038165	1075	12332
Dsg4184_gr1	FBgn0033203	1529	14410
Dsg4620_gr1	FBgn0035004	1156	11778
Dsg1778_gr1	FBgn0013954	1967	18865
Dsg2141_gr1	FBgn0017558	959	8584
Dsg2689_gr1	FBgn0025743	1491	14702
Dsg714_gr1	FBgn0003353	2049	22276
Dsg6636_gr1	FBgn0046698	2025	20273
Dsg88182_gr1	scrambled	1185	13260
Dsg5809_gr1	FBgn0037995	1235	11872
Dsg6983_gr1	FBgn0053519	1703	17102
Dsg6697_gr1	FBgn0050295	1487	19458
Dsg1718_gr1	FBgn0012037	710	6511
Dsg4877_gr1	FBgn0035811	664	5231
Dsg4458_gr1	FBgn0034494	571	4548
Dsg2463_gr1	FBgn0023495	762	8130
Dsg755_gr1	FBgn0003386	915	9711
Dsg2946_gr1	FBgn0031048	1318	14391
Dsg5149_gr1	FBgn0036376	3948	40296
Dsg7926_gr1	FBgn0267698	1191	12327
Dsg3686_gr1	FBgn0030218	968	13040
Dsg3817_gr1	FBgn0030574	1378	14074
Dsg88136_gr1	scrambled	412	4038
Dsg5936_gr1	FBgn0038516	1205	9457
Dsg3841_gr1	FBgn0030653	4532	44324
Dsg5873_gr1	FBgn0038279	576	7114
Dsg88096_gr1	GFP	3138	30681
Dsg5140_gr1	FBgn0036369	1613	14364
Dsg7482_gr1	FBgn0261439	1039	15045
Dsg3568_gr1	FBgn0029712	1682	17142
Dsg87855_gr1	FBgn0260635	641	4992
Dsg7418_gr1	FBgn0261041	2022	27162
Dsg6480_gr1	FBgn0041194	1348	11316
Dsg7725_gr1	FBgn0264815	562	6562
Dsg7252_gr1	FBgn0259166	452	3688
Dsg6115_gr1	FBgn0039049	1649	15758
Dsg87922_gr1	FBgn0026379	1561	15589
Dsg372_gr1	FBgn0000723	1606	16698
Dsg5992_gr1	FBgn0038742	1068	10107
Dsg5857_gr1	FBgn0038206	1259	15268
Dsg7686_gr1	FBgn0264326	2413	27502
Dsg6273_gr1	FBgn0039694	1773	18028
Dsg4819_gr1	FBgn0035529	2857	29783
Dsg3306_gr1	FBgn0032083	1021	9970
Dsg88013_gr1	intergenic	1079	9610
Dsg3598_gr1	FBgn0029831	1363	16102
Dsg2591_gr1	FBgn0024995	1099	10413
Dsg7218_gr1	FBgn0250823	1038	12260
Dsg4988_gr1	FBgn0036111	2031	22083
Dsg4078_gr1	FBgn0032779	2050	22396
Dsg4883_gr1	FBgn0035849	1186	11700
Dsg2399_gr1	FBgn0023081	1406	17207
Dsg7815_gr1	FBgn0266375	2059	24449
Dsg4578_gr1	FBgn0034842	2469	23403
Dsg1375_gr1	FBgn0010352	880	7938
Dsg2222_gr1	FBgn0020385	4108	36664
Dsg7285_gr1	FBgn0259227	1318	14217
Dsg88026_gr1	intergenic	1607	13851
Dsg3196_gr1	FBgn0031784	600	6520
Dsg7768_gr1	FBgn0265194	1164	10125
Dsg6865_gr1	FBgn0052487	1944	21318
Dsg4111_gr1	FBgn0032916	892	7458
Dsg1780_gr1	FBgn0013954	1854	16241
Dsg7504_gr1	FBgn0261549	704	7776
Dsg4485_gr1	FBgn0034590	1177	13809
Dsg6659_gr1	FBgn0050021	1075	9234
Dsg6688_gr1	FBgn0050274	1344	14499
Dsg3255_gr1	FBgn0031952	1980	18390
Dsg6390_gr1	FBgn0039958	886	8207
Dsg2414_gr1	FBgn0023097	1860	19861
Dsg7961_gr1	FBgn0270926	1182	10859
Dsg5752_gr1	FBgn0037818	925	8989
Dsg5094_gr1	FBgn0036272	1655	14576
Dsg7028_gr1	FBgn0067102	1366	14635
Dsg2603_gr1	FBgn0025115	2164	22171
Dsg6391_gr1	FBgn0039958	926	8085
Dsg3100_gr1	FBgn0031462	1934	17648
Dsg3081_gr1	FBgn0031451	722	5883
Dsg2866_gr1	FBgn0027082	1930	17315
Dsg524_gr1	FBgn0002466	1068	10906
Dsg4822_gr1	FBgn0035529	815	7545
Dsg3140_gr1	FBgn0031682	1908	18465
Dsg2075_gr1	FBgn0016641	790	8728
Dsg2637_gr1	FBgn0025625	540	5600
Dsg7026_gr1	FBgn0062449	1127	10111
Dsg4371_gr1	FBgn0034137	1556	17217
Dsg5907_gr1	FBgn0038463	1586	14603
Dsg3364_gr1	FBgn0027889	1792	20240
Dsg88010_gr1	intergenic	896	9506
Dsg6556_gr1	FBgn0043791	816	8511
Dsg88004_gr1	intergenic	900	8757
Dsg5216_gr1	FBgn0036552	750	6590
Dsg599_gr1	FBgn0003093	2173	22187
Dsg3797_gr1	FBgn0030558	1023	8557
Dsg2500_gr1	FBgn0024179	1033	9334
Dsg87923_gr1	FBgn0026379	1080	13135
Dsg2601_gr1	FBgn0025115	1987	18148
Dsg3110_gr1	FBgn0031463	1311	13188
Dsg2252_gr1	FBgn0020391	1420	10800
Dsg6144_gr1	FBgn0039083	1209	10294
Dsg6070_gr1	FBgn0038912	1635	15568
Dsg6032_gr1	FBgn0038827	745	7999
Dsg3478_gr1	FBgn0028833	1366	15136
Dsg1560_gr1	FBgn0027515	1109	11134
Dsg5945_gr1	FBgn0038570	976	10562
Dsg1788_gr1	FBgn0013972	620	5746
Dsg566_gr1	FBgn0003067	1290	10521
Dsg1521_gr1	FBgn0027497	1114	8523
Dsg2436_gr1	FBgn0023169	2022	20742
Dsg6212_gr1	FBgn0039421	1399	13583
Dsg3972_gr1	FBgn0032287	1193	12633
Dsg3542_gr1	FBgn0029134	1892	19135
Dsg4354_gr1	FBgn0034085	930	8399
Dsg5127_gr1	FBgn0036337	969	8980
Dsg1606_gr1	FBgn0027587	1548	11706
Dsg1416_gr1	FBgn0010407	565	5703
Dsg462_gr1	FBgn0001247	1811	17435
Dsg7141_gr1	FBgn0086532	797	7760
Dsg5259_gr1	FBgn0036702	1206	12645
Dsg576_gr1	FBgn0003071	1084	11661
Dsg1681_gr1	FBgn0011817	751	7362
Dsg2869_gr1	FBgn0027084	875	8363
Dsg1620_gr1	FBgn0011676	593	5992
Dsg5142_gr1	FBgn0036369	2000	21616
Dsg247_gr1	FBgn0000303	1008	8490
Dsg3733_gr1	FBgn0030384	3516	36354
Dsg8017_gr1	FBgn0283479	2836	27735
Dsg2612_gr1	FBgn0025373	2041	19771
Dsg2339_gr1	FBgn0022029	706	6651
Dsg3883_gr1	FBgn0030735	2058	20017
Dsg1638_gr1	FBgn0011725	2305	29190
Dsg2129_gr1	FBgn0016930	3095	29974
Dsg6468_gr1	FBgn0041087	1432	12221
Dsg1976_gr1	FBgn0015614	806	6704
Dsg2739_gr1	FBgn0026060	967	10384
Dsg6974_gr1	FBgn0053513	1120	10882
Dsg2646_gr1	FBgn0025640	765	6935
Dsg5130_gr1	FBgn0036368	1298	12905
Dsg3206_gr1	FBgn0031799	1317	12496
Dsg8000_gr1	FBgn0283473	1373	13330
Dsg5250_gr1	FBgn0036698	1591	18729
Dsg766_gr1	FBgn0003423	1437	12948
Dsg6955_gr1	FBgn0053123	1503	16197
Dsg4648_gr1	FBgn0035064	894	7792
Dsg3680_gr1	FBgn0030217	1369	14364
Dsg150_gr1	FBgn0000109	1424	14862
Dsg7238_gr1	FBgn0259101	1309	11255
Dsg4063_gr1	FBgn0032749	1517	15447
Dsg88188_gr1	scrambled	1143	9523
Dsg7676_gr1	FBgn0264077	970	8979
Dsg399_gr1	FBgn0001124	2211	21505
Dsg3461_gr1	FBgn0028707	833	7279
Dsg5505_gr1	FBgn0037164	823	7800
Dsg4209_gr1	FBgn0033246	1447	14578
Dsg4349_gr1	FBgn0034075	1615	14382
Dsg4492_gr1	FBgn0034628	1711	17300
Dsg1494_gr1	FBgn0027363	1403	13503
Dsg417_gr1	FBgn0001145	1152	9916
Dsg3098_gr1	FBgn0031462	1232	12986
Dsg5026_gr1	FBgn0036160	2378	26613
Dsg7237_gr1	FBgn0259101	990	9440
Dsg3803_gr1	FBgn0030558	859	7554
Dsg2226_gr1	FBgn0020385	581	5453
Dsg3309_gr1	FBgn0032083	727	6714
Dsg5735_gr1	FBgn0037801	708	6850
Dsg5622_gr1	FBgn0037469	835	8911
Dsg3687_gr1	FBgn0030218	568	5382
Dsg4164_gr1	FBgn0033187	704	6032
Dsg461_gr1	FBgn0001247	1160	10455
Dsg2995_gr1	FBgn0031265	1022	8957
Dsg5717_gr1	FBgn0037780	1585	15856
Dsg87884_gr1	FBgn0014020	1065	9671
Dsg283_gr1	FBgn0000422	1678	18901
Dsg2663_gr1	FBgn0025686	780	7070
Dsg540_gr1	FBgn0002673	471	3851
Dsg1237_gr1	FBgn0005777	996	9410
Dsg7703_gr1	FBgn0264503	433	3338
Dsg1777_gr1	FBgn0013954	2396	22387
Dsg4208_gr1	FBgn0033246	1403	12672
Dsg87901_gr1	FBgn0039969	2454	22317
Dsg937_gr1	FBgn0004368	1357	13102
Dsg8051_gr1	FBgn0283500	1186	12454
Dsg1771_gr1	FBgn0013762	1292	15895
Dsg5757_gr1	FBgn0037845	861	8676
Dsg6953_gr1	FBgn0053123	807	7130
Dsg3644_gr1	FBgn0029969	1019	10120
Dsg5422_gr1	FBgn0037010	1578	14752
Dsg3252_gr1	FBgn0031952	1345	12413
Dsg5055_gr1	FBgn0036208	1603	19320
Dsg479_gr1	FBgn0001624	1869	21255
Dsg88185_gr1	scrambled	1101	8730
Dsg8043_gr1	FBgn0283499	1065	9571
Dsg7600_gr1	FBgn0262619	1368	15102
Dsg4352_gr1	FBgn0034075	771	6217
Dsg7295_gr1	FBgn0259678	629	5842
Dsg254_gr1	FBgn0000346	1507	12137
Dsg204_gr1	FBgn0000229	1034	9241
Dsg8021_gr1	FBgn0283480	2229	19826
Dsg430_gr1	FBgn0001187	1066	9866
Dsg5630_gr1	FBgn0037491	1368	12920
Dsg2772_gr1	FBgn0026136	1892	18219
Dsg3618_gr1	FBgn0029891	3113	29804
Dsg7906_gr1	FBgn0267390	1854	21799
Dsg5222_gr1	FBgn0036553	1788	17561
Dsg6527_gr1	FBgn0042627	3213	34556
Dsg4728_gr1	FBgn0035266	1989	22820
Dsg3118_gr1	FBgn0031497	1336	15548
Dsg5944_gr1	FBgn0038570	1490	16279
Dsg4240_gr1	FBgn0033440	2055	19129
Dsg7162_gr1	FBgn0086778	1889	19228
Dsg6243_gr1	FBgn0039623	1126	10134
Dsg6047_gr1	FBgn0038845	1927	21057
Dsg6354_gr1	FBgn0039836	1577	15436
Dsg88048_gr1	intergenic	1031	8844
Dsg1069_gr1	FBgn0004657	954	9365
Dsg4320_gr1	FBgn0033893	1998	22354
Dsg1654_gr1	FBgn0011739	663	5819
Dsg1829_gr1	FBgn0014018	1494	17856
Dsg4499_gr1	FBgn0034644	865	7544
Dsg1876_gr1	FBgn0014903	1433	11663
Dsg2720_gr1	FBgn0025837	3306	27107
Dsg3305_gr1	FBgn0032083	1301	13379
Dsg1934_gr1	FBgn0015300	1139	9953
Dsg4546_gr1	FBgn0034726	868	8451
Dsg4466_gr1	FBgn0034558	648	5593
Dsg5515_gr1	FBgn0037166	3120	27625
Dsg2396_gr1	FBgn0022800	1563	15730
Dsg6874_gr1	FBgn0052488	2445	23955
Dsg3781_gr1	FBgn0030482	5676	55541
Dsg2431_gr1	FBgn0023169	764	7706
Dsg272_gr1	FBgn0000409	721	6593
Dsg1651_gr1	FBgn0011737	2177	21134
Dsg624_gr1	FBgn0003132	720	7075
Dsg1561_gr1	FBgn0027526	1063	12274
Dsg5315_gr1	FBgn0036820	1548	19070
Dsg88037_gr1	intergenic	2016	18413
Dsg6543_gr1	FBgn0042711	1137	9763
Dsg4921_gr1	FBgn0035909	743	9110
Dsg3617_gr1	FBgn0029891	1891	17253
Dsg5762_gr1	FBgn0037845	1765	19195
Dsg87985_gr1	intergenic	466	3983
Dsg5011_gr1	FBgn0036147	772	6254
Dsg939_gr1	FBgn0004368	1663	13291
Dsg6740_gr1	FBgn0051148	668	6053
Dsg6534_gr1	FBgn0042710	544	5319
Dsg7114_gr1	FBgn0086348	1450	13719
Dsg88158_gr1	scrambled	920	7335
Dsg5817_gr1	FBgn0038035	1303	14905
Dsg7017_gr1	FBgn0061359	966	10334
Dsg5924_gr1	FBgn0038486	2465	25545
Dsg143_gr1	FBgn0000078	1820	18950
Dsg1553_gr1	FBgn0027515	1739	20484
Dsg7644_gr1	FBgn0263395	916	9392
Dsg5421_gr1	FBgn0037010	915	7817
Dsg3437_gr1	FBgn0028646	3318	31824
Dsg4370_gr1	FBgn0034137	2346	20849
Dsg776_gr1	FBgn0003429	3765	37549
Dsg3821_gr1	FBgn0030575	1034	10172
Dsg2842_gr1	FBgn0027079	604	5220
Dsg6972_gr1	FBgn0053513	1267	12885
Dsg5513_gr1	FBgn0037165	2436	21085
Dsg4176_gr1	FBgn0033191	1953	16972
Dsg3454_gr1	FBgn0028695	1184	13613
Dsg88131_gr1	scrambled	728	5883
Dsg4360_gr1	FBgn0034085	926	8721
Dsg539_gr1	FBgn0002673	1229	10555
Dsg113_gr1	FBgn0000024	1228	15878
Dsg2076_gr1	FBgn0016641	717	8750
Dsg2708_gr1	FBgn0025814	1495	16369
Dsg2370_gr1	FBgn0022768	1068	10246
Dsg474_gr1	FBgn0001291	798	8955
Dsg5947_gr1	FBgn0038588	521	6891
Dsg6808_gr1	FBgn0051717	1255	11664
Dsg5991_gr1	FBgn0038742	3069	31504
Dsg700_gr1	FBgn0003308	1323	13073
Dsg3494_gr1	FBgn0028875	527	4346
Dsg2356_gr1	FBgn0022382	2008	23148
Dsg2701_gr1	FBgn0025814	1394	14855
Dsg5561_gr1	FBgn0037305	985	10959
Dsg4437_gr1	FBgn0034346	641	6603
Dsg88152_gr1	mCherry	555	4402
Dsg88073_gr1	Cas9	1672	14384
Dsg1721_gr1	FBgn0012037	1139	8777
Dsg555_gr1	FBgn0002921	2283	19486
Dsg3613_gr1	FBgn0029891	1821	21166
Dsg6060_gr1	FBgn0038902	1416	13345
Dsg5464_gr1	FBgn0037093	2170	20499
Dsg4607_gr1	FBgn0034997	1858	18078
Dsg7946_gr1	FBgn0267911	1360	15887
Dsg6010_gr1	FBgn0038771	1562	15172
Dsg5650_gr1	FBgn0037606	746	5969
Dsg3248_gr1	FBgn0031908	1326	11201
Dsg4467_gr1	FBgn0034558	1968	22882
Dsg5378_gr1	FBgn0036927	1182	9632
Dsg88161_gr1	scrambled	494	4638
Dsg5856_gr1	FBgn0038206	1889	22481
Dsg4962_gr1	FBgn0036030	1238	10949
Dsg274_gr1	FBgn0000409	1261	10437
Dsg5796_gr1	FBgn0037958	3621	37289
Dsg2267_gr1	FBgn0020440	914	8096
Dsg7523_gr1	FBgn0261854	1480	13395
Dsg3250_gr1	FBgn0031952	2376	23567
Dsg5144_gr1	FBgn0036369	582	4769
Dsg7066_gr1	FBgn0085386	2128	19926
Dsg4504_gr1	FBgn0034644	1298	13268
Dsg1251_gr1	FBgn0005779	1274	10670
Dsg4379_gr1	FBgn0034141	938	7791
Dsg88151_gr1	mCherry	1464	11636
Dsg88011_gr1	intergenic	953	9454
Dsg6949_gr1	FBgn0053123	838	7591
Dsg319_gr1	FBgn0000489	914	7943
Dsg2293_gr1	FBgn0020762	760	7220
Dsg918_gr1	FBgn0004242	676	5734
Dsg1007_gr1	FBgn0004512	1381	15382
Dsg4033_gr1	FBgn0032650	1062	10440
Dsg618_gr1	FBgn0003124	1454	16853
Dsg2343_gr1	FBgn0022338	742	7039
Dsg5530_gr1	FBgn0037186	1239	12859
Dsg4837_gr1	FBgn0035590	1133	11449
Dsg5562_gr1	FBgn0037315	808	7745
Dsg2345_gr1	FBgn0022338	1524	14494
Dsg2364_gr1	FBgn0022709	1893	22937
Dsg3552_gr1	FBgn0029157	1254	10511
Dsg3697_gr1	FBgn0030245	1761	16436
Dsg87908_gr1	FBgn0026379	1194	12404
Dsg5382_gr1	FBgn0036927	2327	24975
Dsg5038_gr1	FBgn0036161	1096	12276
Dsg7311_gr1	FBgn0259712	894	9176
Dsg7761_gr1	FBgn0265178	653	5793
Dsg6671_gr1	FBgn0050103	793	6754
Dsg5022_gr1	FBgn0036157	1178	10391
Dsg7297_gr1	FBgn0259678	1658	15108
Dsg88170_gr1	scrambled	1493	13363
Dsg5571_gr1	FBgn0037325	1323	12027
Dsg865_gr1	FBgn0003964	989	8311
Dsg7291_gr1	FBgn0259227	1438	13818
Dsg5345_gr1	FBgn0036844	1149	10911
Dsg8028_gr1	FBgn0283494	618	5210
Dsg1492_gr1	FBgn0027363	1464	14317
Dsg5973_gr1	FBgn0038655	963	7928
Dsg4014_gr1	FBgn0032456	4432	35759
Dsg3758_gr1	FBgn0030465	2898	37748
Dsg5172_gr1	FBgn0036448	1166	9972
Dsg4876_gr1	FBgn0035811	1157	9824
Dsg1252_gr1	FBgn0005779	899	7375
Dsg4998_gr1	FBgn0036128	1337	14873
Dsg2908_gr1	FBgn0027088	2403	23758
Dsg4144_gr1	FBgn0033021	818	7857
Dsg7508_gr1	FBgn0261794	920	10379
Dsg3681_gr1	FBgn0030217	737	5801
Dsg2130_gr1	FBgn0016930	1452	15541
Dsg285_gr1	FBgn0000442	1436	13565
Dsg4010_gr1	FBgn0032456	1297	12820
Dsg5720_gr1	FBgn0037780	1930	17016
Dsg4249_gr1	FBgn0033479	1134	11505
Dsg88231_gr1	Puro	1682	14620
Dsg1817_gr1	FBgn0014007	2010	17605
Dsg2327_gr1	FBgn0021796	950	9334
Dsg3147_gr1	FBgn0031696	2551	28117
Dsg4195_gr1	FBgn0033244	1357	11824
Dsg174_gr1	FBgn0000147	926	11353
Dsg7904_gr1	FBgn0267390	847	8094
Dsg5199_gr1	FBgn0036550	696	6929
Dsg7117_gr1	FBgn0086361	868	7644
Dsg2134_gr1	FBgn0016984	1870	17202
Dsg6409_gr1	FBgn0040076	1103	10135
Dsg3059_gr1	FBgn0031428	1771	16626
Dsg4381_gr1	FBgn0034141	992	8314
Dsg5028_gr1	FBgn0036160	927	7938
Dsg106_gr1	FBgn0000017	1531	11857
Dsg1000_gr1	FBgn0004507	909	8374
Dsg4236_gr1	FBgn0033440	1554	15684
Dsg4630_gr1	FBgn0035026	894	8629
Dsg7414_gr1	FBgn0261041	2686	32242
Dsg159_gr1	FBgn0000116	1062	11849
Dsg5049_gr1	FBgn0036187	1657	12412
Dsg2035_gr1	FBgn0016078	927	8709
Dsg4594_gr1	FBgn0034988	779	8905
Dsg3955_gr1	FBgn0032219	526	3239
Dsg1830_gr1	FBgn0014018	666	6069
Dsg88120_gr1	scrambled	988	8252
Dsg5715_gr1	FBgn0037780	2039	20446
Dsg6641_gr1	FBgn0046698	679	6078
Dsg3809_gr1	FBgn0030573	1180	10750
Dsg2575_gr1	FBgn0024947	1522	17500
Dsg7298_gr1	FBgn0259678	537	5703
Dsg1132_gr1	FBgn0004924	1136	13757
Dsg941_gr1	FBgn0004368	1163	10480
Dsg8025_gr1	FBgn0283480	1128	11579
Dsg7476_gr1	FBgn0261439	2374	24822
Dsg5386_gr1	FBgn0036941	856	9962
Dsg4385_gr1	FBgn0034141	2858	25326
Dsg5177_gr1	FBgn0036448	1139	11772
Dsg7744_gr1	FBgn0265045	4722	53778
Dsg118_gr1	FBgn0000032	1076	8849
Dsg300_gr1	FBgn0000447	763	6335
Dsg4933_gr1	FBgn0035929	1831	17492
Dsg6552_gr1	FBgn0043002	2008	24628
Dsg3783_gr1	FBgn0030482	2235	27037
Dsg5529_gr1	FBgn0037167	1289	10795
Dsg4119_gr1	FBgn0032945	1213	9910
Dsg371_gr1	FBgn0000723	551	5310
Dsg3020_gr1	FBgn0031294	468	5414
Dsg6530_gr1	FBgn0042627	1419	13771
Dsg1615_gr1	FBgn0011676	747	5744
Dsg4042_gr1	FBgn0032702	918	9027
Dsg87911_gr1	FBgn0026379	1492	16017
Dsg5631_gr1	FBgn0037491	561	4470
Dsg2190_gr1	FBgn0019949	1005	9571
Dsg7955_gr1	FBgn0267912	2152	21743
Dsg6741_gr1	FBgn0051148	1359	10986
Dsg1696_gr1	FBgn0011829	1453	13985
Dsg3182_gr1	FBgn0031741	1328	10920
Dsg4585_gr1	FBgn0034842	1157	12055
Dsg7943_gr1	FBgn0267911	2274	26038
Dsg5956_gr1	FBgn0038603	1588	17178
Dsg3333_gr1	FBgn0027610	1668	15636
Dsg6570_gr1	FBgn0043903	1781	13937
Dsg3484_gr1	FBgn0028833	1151	10487
Dsg7880_gr1	FBgn0267339	704	7372
Dsg5617_gr1	FBgn0037440	1435	11753
Dsg2128_gr1	FBgn0016930	703	5990
Dsg7317_gr1	FBgn0259822	4981	46441
Dsg171_gr1	FBgn0000140	2479	22458
Dsg88209_gr1	scrambled	1432	13706
Dsg7923_gr1	FBgn0267487	1648	11624
Dsg2081_gr1	FBgn0016672	1113	10669
Dsg578_gr1	FBgn0003071	1793	19209
Dsg6748_gr1	FBgn0051183	1394	12211
Dsg3376_gr1	FBgn0028341	2521	27605
Dsg6287_gr1	FBgn0039710	3232	34083
Dsg976_gr1	FBgn0004428	1411	12504
Dsg6768_gr1	FBgn0051414	1638	15197
Dsg6934_gr1	FBgn0052944	1939	16937
Dsg88030_gr1	intergenic	932	8886
Dsg1820_gr1	FBgn0014007	903	8381
Dsg946_gr1	FBgn0004369	2578	31067
Dsg6467_gr1	FBgn0041087	1516	13178
Dsg7905_gr1	FBgn0267390	1182	8871
Dsg948_gr1	FBgn0004369	2056	24098
Dsg3296_gr1	FBgn0032061	2029	20096
Dsg2160_gr1	FBgn0019662	2680	39377
Dsg2147_gr1	FBgn0017558	1119	8450
Dsg3016_gr1	FBgn0031279	706	6626
Dsg2284_gr1	FBgn0020621	1873	18025
Dsg1785_gr1	FBgn0013972	1379	13903
Dsg88085_gr1	GFP	948	9003
Dsg5356_gr1	FBgn0036876	1372	12754
Dsg5771_gr1	FBgn0037873	1093	10533
Dsg655_gr1	FBgn0003169	2333	22408
Dsg6859_gr1	FBgn0052487	957	8733
Dsg7302_gr1	FBgn0259680	1904	16213
Dsg3471_gr1	FBgn0028741	797	6729
Dsg3271_gr1	FBgn0032014	1184	10896
Dsg5962_gr1	FBgn0038603	1065	8921
Dsg5998_gr1	FBgn0038745	768	9264
Dsg2132_gr1	FBgn0016930	2107	20933
Dsg5905_gr1	FBgn0038446	886	7412
Dsg362_gr1	FBgn0000721	2334	26004
Dsg6730_gr1	FBgn0051116	1172	10663
Dsg103_gr1	FBgn0000017	733	5557
Dsg6134_gr1	FBgn0039052	1295	11300
Dsg7161_gr1	FBgn0086778	967	6694
Dsg4965_gr1	FBgn0036030	1684	14079
Dsg2177_gr1	FBgn0019830	1024	8882
Dsg7507_gr1	FBgn0261549	1206	10685
Dsg6376_gr1	FBgn0039915	651	6561
Dsg3414_gr1	FBgn0028484	1469	11760
Dsg3885_gr1	FBgn0030761	2428	20598
Dsg4808_gr1	FBgn0035438	1265	12560
Dsg5227_gr1	FBgn0036556	3489	38862
Dsg1897_gr1	FBgn0015271	751	7060
Dsg6375_gr1	FBgn0039915	699	6263
Dsg7645_gr1	FBgn0263395	1430	12746
Dsg3957_gr1	FBgn0032219	3118	31000
Dsg1374_gr1	FBgn0010352	3761	33306
Dsg88217_gr1	scrambled	631	5506
Dsg6944_gr1	FBgn0053087	958	9572
Dsg3540_gr1	FBgn0029118	1632	12904
Dsg2807_gr1	FBgn0026403	1182	9780
Dsg3703_gr1	FBgn0030300	1458	12590
Dsg885_gr1	FBgn0004103	1675	15774
Dsg3269_gr1	FBgn0032014	911	8005
Dsg3343_gr1	FBgn0027621	940	6710
Dsg595_gr1	FBgn0003091	1486	14971
Dsg1951_gr1	FBgn0015402	1431	14011
Dsg3324_gr1	FBgn0032151	572	4581
Dsg6058_gr1	FBgn0038890	870	7431
Dsg5703_gr1	FBgn0037697	1211	12615
Dsg1947_gr1	FBgn0015380	1248	10445
Dsg3367_gr1	FBgn0027945	1336	10859
Dsg2514_gr1	FBgn0024227	1794	19129
Dsg4233_gr1	FBgn0033423	972	9905
Dsg326_gr1	FBgn0000536	675	6837
Dsg3530_gr1	FBgn0029093	1538	16057
Dsg1281_gr1	FBgn0010097	2410	23787
Dsg1581_gr1	FBgn0027569	2844	29766
Dsg208_gr1	FBgn0000253	779	8290
Dsg2952_gr1	FBgn0031048	2405	22044
Dsg88115_gr1	scrambled	2793	25045
Dsg1302_gr1	FBgn0010222	1274	10222
Dsg3759_gr1	FBgn0030465	3407	36911
Dsg5874_gr1	FBgn0038279	1034	8609
Dsg742_gr1	FBgn0003380	1214	13651
Dsg1644_gr1	FBgn0011725	1801	18477
Dsg6027_gr1	FBgn0038827	1832	14426
Dsg3949_gr1	FBgn0032187	1225	10699
Dsg5449_gr1	FBgn0037063	1006	8003
Dsg3024_gr1	FBgn0031294	762	7739
Dsg345_gr1	FBgn0000658	5521	50155
Dsg4107_gr1	FBgn0032916	1711	14967
Dsg3231_gr1	FBgn0031881	874	8166
Dsg5408_gr1	FBgn0036984	568	5160
Dsg3751_gr1	FBgn0030449	742	6535
Dsg5445_gr1	FBgn0037063	1302	11639
Dsg3995_gr1	FBgn0032424	1470	13589
Dsg2337_gr1	FBgn0022029	1398	12031
Dsg4483_gr1	FBgn0034590	1502	17599
Dsg5210_gr1	FBgn0036552	911	8501
Dsg6131_gr1	FBgn0039052	1690	12205
Dsg5446_gr1	FBgn0037063	1114	9131
Dsg6458_gr1	FBgn0040505	996	9244
Dsg7538_gr1	FBgn0261984	1144	9253
Dsg7435_gr1	FBgn0261260	952	7251
Dsg4036_gr1	FBgn0032677	859	8055
Dsg5770_gr1	FBgn0037846	1388	12577
Dsg6516_gr1	FBgn0042094	1061	7542
Dsg2511_gr1	FBgn0024227	992	8869
Dsg2142_gr1	FBgn0017558	1457	16953
Dsg3465_gr1	FBgn0028707	547	3719
Dsg3506_gr1	FBgn0028978	676	5623
Dsg3930_gr1	FBgn0031030	1401	12042
Dsg3438_gr1	FBgn0028646	620	6350
Dsg3756_gr1	FBgn0030449	870	8007
Dsg349_gr1	FBgn0000711	1022	7667
Dsg4760_gr1	FBgn0035392	1297	10620
Dsg2001_gr1	FBgn0015623	1211	13745
Dsg4097_gr1	FBgn0032811	1100	9726
Dsg5573_gr1	FBgn0037325	1008	9923
Dsg3427_gr1	FBgn0028497	2040	19111
Dsg4291_gr1	FBgn0033791	1355	12136
Dsg4576_gr1	FBgn0034789	976	8927
Dsg6487_gr1	FBgn0041203	1592	14005
Dsg7509_gr1	FBgn0261794	1659	17027
Dsg1784_gr1	FBgn0013972	1201	11995
Dsg1150_gr1	FBgn0005536	3331	33805
Dsg6590_gr1	FBgn0045980	1824	15578
Dsg4541_gr1	FBgn0034713	850	7766
Dsg7492_gr1	FBgn0261524	3582	38893
Dsg6675_gr1	FBgn0050104	1627	12869
Dsg505_gr1	FBgn0002284	1970	15037
Dsg2673_gr1	FBgn0025702	1006	8193
Dsg6985_gr1	FBgn0053519	4545	42042
Dsg5543_gr1	FBgn0037203	1048	8457
Dsg3606_gr1	FBgn0029843	1490	14780
Dsg4905_gr1	FBgn0035906	1417	15100
Dsg6789_gr1	FBgn0051643	865	6526
Dsg7516_gr1	FBgn0261854	1512	16211
Dsg5416_gr1	FBgn0036992	1837	16733
Dsg88207_gr1	scrambled	912	10683
Dsg114_gr1	FBgn0000024	5524	47200
Dsg7582_gr1	FBgn0262614	988	9946
Dsg3502_gr1	FBgn0028978	813	7766
Dsg4652_gr1	FBgn0035089	1497	11870
Dsg4143_gr1	FBgn0033021	2096	15691
Dsg2176_gr1	FBgn0019830	1860	16217
Dsg4552_gr1	FBgn0034726	702	5928
Dsg2578_gr1	FBgn0024947	1872	17410
Dsg3503_gr1	FBgn0028978	1848	19027
Dsg1657_gr1	FBgn0011739	582	5202
Dsg6660_gr1	FBgn0050021	2368	25471
Dsg631_gr1	FBgn0003134	791	5153
Dsg5966_gr1	FBgn0038630	749	6598
Dsg3138_gr1	FBgn0031682	1310	12591
Dsg7900_gr1	FBgn0267390	2300	24629
Dsg6355_gr1	FBgn0039877	1343	11354
Dsg6614_gr1	FBgn0046685	1221	12448
Dsg7532_gr1	FBgn0261984	1066	11447
Dsg1383_gr1	FBgn0010355	2518	23355
Dsg7844_gr1	FBgn0266452	1058	9197
Dsg197_gr1	FBgn0000229	2591	26959
Dsg1874_gr1	FBgn0014903	1582	15426
Dsg1284_gr1	FBgn0010097	2363	24463
Dsg2178_gr1	FBgn0019830	2048	16278
Dsg6238_gr1	FBgn0039581	1153	12686
Dsg1325_gr1	FBgn0010241	659	6413
Dsg6402_gr1	FBgn0040056	441	4014
Dsg764_gr1	FBgn0003390	1615	17998
Dsg3520_gr1	FBgn0029067	1561	12679
Dsg5719_gr1	FBgn0037780	1389	17711
Dsg5546_gr1	FBgn0037218	907	8195
Dsg1757_gr1	FBgn0013759	1492	14836
Dsg4555_gr1	FBgn0034742	860	6870
Dsg2719_gr1	FBgn0025837	1140	10264
Dsg2809_gr1	FBgn0026403	1956	23559
Dsg341_gr1	FBgn0000658	648	4040
Dsg4731_gr1	FBgn0035298	1091	11307
Dsg2072_gr1	FBgn0016641	1738	13227
Dsg1637_gr1	FBgn0011725	1497	15232
Dsg1901_gr1	FBgn0015277	1741	20393
Dsg6643_gr1	FBgn0046706	1962	16112
Dsg2294_gr1	FBgn0020762	2636	26009
Dsg4572_gr1	FBgn0034789	2123	21189
Dsg3175_gr1	FBgn0031733	2198	21566
Dsg5437_gr1	FBgn0037046	1732	14341
Dsg4369_gr1	FBgn0034136	1818	20514
Dsg1649_gr1	FBgn0011737	1114	10272
Dsg6359_gr1	FBgn0039877	1549	14614
Dsg852_gr1	FBgn0003887	1386	12993
Dsg7588_gr1	FBgn0262617	1443	13827
Dsg6979_gr1	FBgn0053513	1141	12016
Dsg4940_gr1	FBgn0035934	1888	15027
Dsg7573_gr1	FBgn0262103	1048	9292
Dsg3676_gr1	FBgn0030087	1239	10720
Dsg4152_gr1	FBgn0033075	1233	11712
Dsg6159_gr1	FBgn0039112	1990	19239
Dsg3731_gr1	FBgn0030377	1509	12993
Dsg5494_gr1	FBgn0037163	1277	9339
Dsg4375_gr1	FBgn0034137	1398	12312
Dsg4243_gr1	FBgn0033479	1246	12791
Dsg88003_gr1	intergenic	1763	18762
Dsg858_gr1	FBgn0003889	1590	14149
Dsg87926_gr1	FBgn0001297	2044	17820
Dsg5611_gr1	FBgn0037440	1934	15828
Dsg6822_gr1	FBgn0051759	1645	16771
Dsg6505_gr1	FBgn0041342	1224	13732
Dsg5507_gr1	FBgn0037165	5324	51753
Dsg2008_gr1	FBgn0015765	2469	23327
Dsg6617_gr1	FBgn0046685	1165	9431
Dsg3076_gr1	FBgn0031443	826	6837
Dsg3168_gr1	FBgn0031730	2368	25303
Dsg4524_gr1	FBgn0034710	510	4466
Dsg503_gr1	FBgn0002284	1581	15080
Dsg5213_gr1	FBgn0036552	1117	10761
Dsg3215_gr1	FBgn0031824	2411	22815
Dsg6906_gr1	FBgn0052669	710	6194
Dsg87878_gr1	FBgn0014020	1500	16590
Dsg2767_gr1	FBgn0026136	1139	11152
Dsg5955_gr1	FBgn0038603	983	6790
Dsg3144_gr1	FBgn0031682	880	9140
Dsg7433_gr1	FBgn0261260	1204	9218
Dsg2497_gr1	FBgn0024179	1261	9351
Dsg3474_gr1	FBgn0028741	1574	14100
Dsg5398_gr1	FBgn0036942	1389	12012
Dsg2773_gr1	FBgn0026181	1383	14322
Dsg1343_gr1	FBgn0010303	1508	11875
Dsg5982_gr1	FBgn0038721	1195	9653
Dsg7389_gr1	FBgn0260964	1684	17164
Dsg5132_gr1	FBgn0036368	948	9170
Dsg3884_gr1	FBgn0030735	2115	18649
Dsg4734_gr1	FBgn0035298	1117	10984
Dsg769_gr1	FBgn0003423	6687	68692
Dsg5088_gr1	FBgn0036271	1178	11384
Dsg2926_gr1	FBgn0027101	1104	11123
Dsg7522_gr1	FBgn0261854	1472	13569
Dsg1842_gr1	FBgn0014028	1392	13258
Dsg311_gr1	FBgn0000479	860	8898
Dsg4409_gr1	FBgn0034215	916	7872
Dsg896_gr1	FBgn0004106	2005	17443
Dsg88230_gr1	Puro	638	5429
Dsg7794_gr1	FBgn0265959	1180	10068
Dsg6285_gr1	FBgn0039710	1631	14500
Dsg2936_gr1	FBgn0031044	3367	33932
Dsg6045_gr1	FBgn0038845	1466	15809
Dsg5114_gr1	FBgn0036299	902	10183
Dsg3939_gr1	FBgn0031041	1268	11625
Dsg6849_gr1	FBgn0052451	918	12020
Dsg1225_gr1	FBgn0005696	855	9101
Dsg5705_gr1	FBgn0037697	1124	9385
Dsg4861_gr1	FBgn0035632	1391	13985
Dsg2819_gr1	FBgn0026428	1176	11224
Dsg2815_gr1	FBgn0026428	1685	13945
Dsg7851_gr1	FBgn0266452	783	6465
Dsg644_gr1	FBgn0003139	1996	18277
Dsg6411_gr1	FBgn0040077	2250	19950
Dsg7099_gr1	FBgn0085484	725	7217
Dsg2813_gr1	FBgn0026428	496	6235
Dsg8001_gr1	FBgn0283473	1086	10818
Dsg4242_gr1	FBgn0033479	451	3887
Dsg6943_gr1	FBgn0053087	1618	15716
Dsg2394_gr1	FBgn0022800	2085	15224
Dsg6337_gr1	FBgn0039799	1645	12923
Dsg334_gr1	FBgn0000566	2095	20845
Dsg6286_gr1	FBgn0039710	1311	12771
Dsg645_gr1	FBgn0003140	826	8916
Dsg7500_gr1	FBgn0261549	1480	14029
Dsg2241_gr1	FBgn0020389	1973	15217
Dsg3097_gr1	FBgn0031462	759	7109
Dsg413_gr1	FBgn0001145	1036	10180
Dsg1073_gr1	FBgn0004784	914	9767
Dsg8039_gr1	FBgn0283499	454	3790
Dsg2792_gr1	FBgn0026370	1826	17367
Dsg6848_gr1	FBgn0052451	2583	30111
Dsg867_gr1	FBgn0003964	1089	9108
Dsg3832_gr1	FBgn0030582	1531	15044
Dsg7365_gr1	FBgn0260934	2414	25922
Dsg1257_gr1	FBgn0010014	1104	9944
Dsg754_gr1	FBgn0003386	1606	17556
Dsg6553_gr1	FBgn0043002	678	6699
Dsg5086_gr1	FBgn0036271	733	6141
Dsg3065_gr1	FBgn0031441	1014	8101
Dsg702_gr1	FBgn0003317	2341	19290
Dsg88163_gr1	scrambled	990	9351
Dsg6067_gr1	FBgn0038912	429	2778
Dsg693_gr1	FBgn0003308	2198	20712
Dsg1154_gr1	FBgn0005564	500	4017
Dsg6291_gr1	FBgn0039742	2450	19846
Dsg5951_gr1	FBgn0038588	1510	13750
Dsg2498_gr1	FBgn0024179	1004	8342
Dsg7518_gr1	FBgn0261854	1750	17503
Dsg1598_gr1	FBgn0027580	2187	18478
Dsg829_gr1	FBgn0003732	1326	13851
Dsg1852_gr1	FBgn0014031	1353	12004
Dsg7403_gr1	FBgn0260972	821	9705
Dsg88143_gr1	scrambled	1308	11834
Dsg1908_gr1	FBgn0015277	1100	10136
Dsg6210_gr1	FBgn0039420	1171	10906
Dsg7056_gr1	FBgn0085385	1116	8234
Dsg2906_gr1	FBgn0027088	1351	12824
Dsg6014_gr1	FBgn0038795	705	5289
Dsg6790_gr1	FBgn0051643	2531	22987
Dsg6055_gr1	FBgn0038890	518	4014
Dsg87950_gr1	intergenic	643	5508
Dsg1816_gr1	FBgn0014007	1089	9951
Dsg87919_gr1	FBgn0026379	1007	9598
Dsg2763_gr1	FBgn0026064	898	7920
Dsg88038_gr1	intergenic	555	4997
Dsg88179_gr1	scrambled	1175	9854
Dsg6170_gr1	FBgn0039137	2409	21608
Dsg3498_gr1	FBgn0028875	825	7912
Dsg4441_gr1	FBgn0034346	1769	17226
Dsg3938_gr1	FBgn0031041	575	6374
Dsg6973_gr1	FBgn0053513	2318	23049
Dsg1208_gr1	FBgn0005666	3027	29597
Dsg1994_gr1	FBgn0015622	1673	14235
Dsg434_gr1	FBgn0001187	1368	13577
Dsg7938_gr1	FBgn0267728	735	6145
Dsg4002_gr1	FBgn0032449	1037	9782
Dsg3424_gr1	FBgn0028497	4482	43556
Dsg2375_gr1	FBgn0022772	1312	10506
Dsg7583_gr1	FBgn0262614	1096	9665
Dsg2563_gr1	FBgn0024920	1490	13276
Dsg4017_gr1	FBgn0032456	2211	19323
Dsg5875_gr1	FBgn0038321	1407	16316
Dsg5825_gr1	FBgn0038074	1148	8509
Dsg2830_gr1	FBgn0026602	1288	9448
Dsg1517_gr1	FBgn0027493	823	6871
Dsg760_gr1	FBgn0003390	1773	16667
Dsg7271_gr1	FBgn0259178	886	9099
Dsg1299_gr1	FBgn0010222	3639	39440
Dsg3695_gr1	FBgn0030245	1250	16085
Dsg2784_gr1	FBgn0026323	1973	23817
Dsg5122_gr1	FBgn0036337	847	7968
Dsg4016_gr1	FBgn0032456	969	9706
Dsg1628_gr1	FBgn0011703	1251	10221
Dsg6056_gr1	FBgn0038890	1577	17397
Dsg2630_gr1	FBgn0025592	1539	15003
Dsg5051_gr1	FBgn0036208	748	7914
Dsg7278_gr1	FBgn0259221	1079	9630
Dsg6404_gr1	FBgn0040076	1292	10328
Dsg6413_gr1	FBgn0040077	2780	27690
Dsg4573_gr1	FBgn0034789	2881	30012
Dsg3609_gr1	FBgn0029843	1787	16253
Dsg1839_gr1	FBgn0014028	1885	19926
Dsg6713_gr1	FBgn0051092	2108	18773
Dsg2212_gr1	FBgn0019972	2673	22853
Dsg7327_gr1	FBgn0260399	2417	24714
Dsg1845_gr1	FBgn0014031	5195	55114
Dsg7493_gr1	FBgn0261524	1055	9992
Dsg6957_gr1	FBgn0053156	3329	33388
Dsg6525_gr1	FBgn0042627	1356	12600
Dsg4896_gr1	FBgn0035904	1181	9329
Dsg6380_gr1	FBgn0039924	1350	13672
Dsg3640_gr1	FBgn0029969	746	5615
Dsg6923_gr1	FBgn0052702	1365	11235
Dsg7979_gr1	FBgn0283427	783	6156
Dsg4137_gr1	FBgn0033010	444	3623
Dsg87999_gr1	intergenic	2451	22723
Dsg1009_gr1	FBgn0004516	1581	14322
Dsg4481_gr1	FBgn0034568	2749	33294
Dsg1958_gr1	FBgn0015544	616	6193
Dsg5099_gr1	FBgn0036273	3100	31209
Dsg88174_gr1	scrambled	584	5826
Dsg2474_gr1	FBgn0023508	1299	12616
Dsg7280_gr1	FBgn0259221	1998	18282
Dsg2290_gr1	FBgn0020622	1282	11517
Dsg6460_gr1	FBgn0040524	1103	8282
Dsg5965_gr1	FBgn0038630	441	3482
Dsg5267_gr1	FBgn0036723	2770	25841
Dsg4984_gr1	FBgn0036099	1432	14158
Dsg284_gr1	FBgn0000422	932	8800
Dsg4571_gr1	FBgn0034789	669	6433
Dsg179_gr1	FBgn0000147	888	7615
Dsg4344_gr1	FBgn0033915	444	4498
Dsg4339_gr1	FBgn0033915	715	5541
Dsg2123_gr1	FBgn0016917	1153	9568
Dsg6241_gr1	FBgn0039581	1690	18003
Dsg1674_gr1	FBgn0011774	2446	22078
Dsg980_gr1	FBgn0004429	2513	21312
Dsg4190_gr1	FBgn0033204	3039	32526
Dsg7752_gr1	FBgn0265177	3669	42111
Dsg2579_gr1	FBgn0024947	1808	17411
Dsg2225_gr1	FBgn0020385	2245	26768
Dsg713_gr1	FBgn0003353	1078	9923
Dsg6028_gr1	FBgn0038827	729	6038
Dsg3775_gr1	FBgn0030478	3483	30480
Dsg87971_gr1	T2A	952	9570
Dsg909_gr1	FBgn0004177	1555	14091
Dsg3378_gr1	FBgn0028341	442	3340
Dsg4357_gr1	FBgn0034085	504	5332
Dsg7954_gr1	FBgn0267912	1512	13638
Dsg4019_gr1	FBgn0032596	561	5831
Dsg4726_gr1	FBgn0035266	2051	22646
Dsg5539_gr1	FBgn0037203	2035	22034
Dsg7970_gr1	FBgn0275436	949	8071
Dsg5308_gr1	FBgn0036763	3220	34734
Dsg3278_gr1	FBgn0032032	1166	10568
Dsg4092_gr1	FBgn0032811	984	7886
Dsg796_gr1	FBgn0003513	642	5600
Dsg955_gr1	FBgn0004370	859	9374
Dsg1975_gr1	FBgn0015614	1443	14035
Dsg1298_gr1	FBgn0010222	812	7444
Dsg3848_gr1	FBgn0030661	987	9049
Dsg613_gr1	FBgn0003124	2192	21717
Dsg2071_gr1	FBgn0016641	1407	13155
Dsg5803_gr1	FBgn0037995	1226	8929
Dsg3538_gr1	FBgn0029118	1035	8841
Dsg5325_gr1	FBgn0036821	2075	20774
Dsg7619_gr1	FBgn0262866	1781	16584
Dsg6217_gr1	FBgn0039421	494	4398
Dsg6956_gr1	FBgn0053156	1394	15773
Dsg610_gr1	FBgn0003116	1682	15965
Dsg1724_gr1	FBgn0012037	941	8658
Dsg522_gr1	FBgn0002466	1814	17213
Dsg2209_gr1	FBgn0019972	3503	37118
Dsg88148_gr1	mCherry	1659	13340
Dsg88123_gr1	scrambled	4215	42239
Dsg6004_gr1	FBgn0038771	835	7889
Dsg4081_gr1	FBgn0032779	1106	10251
Dsg4868_gr1	FBgn0035644	1370	14330
Dsg1667_gr1	FBgn0011754	1339	11733
Dsg2770_gr1	FBgn0026136	705	6472
Dsg5743_gr1	FBgn0037807	853	7365
Dsg2165_gr1	FBgn0019686	2496	20261
Dsg2006_gr1	FBgn0015765	1485	18009
Dsg7497_gr1	FBgn0261524	1536	19877
Dsg3346_gr1	FBgn0027621	1959	19957
Dsg7430_gr1	FBgn0261260	2380	20406
Dsg7662_gr1	FBgn0263598	2109	18930
Dsg7427_gr1	FBgn0261112	3948	34875
Dsg6229_gr1	FBgn0039562	1151	10554
Dsg1256_gr1	FBgn0005779	1277	10201
Dsg87849_gr1	FBgn0260635	1419	12751
Dsg7658_gr1	FBgn0263398	1469	10316
Dsg6962_gr1	FBgn0053156	914	9298
Dsg6214_gr1	FBgn0039421	2229	25545
Dsg6478_gr1	FBgn0041194	1157	10657
Dsg491_gr1	FBgn0001991	1233	11695
Dsg5171_gr1	FBgn0036448	416	2756
Dsg2595_gr1	FBgn0024995	832	7880
Dsg7431_gr1	FBgn0261260	1501	15519
Dsg3464_gr1	FBgn0028707	2155	20217
Dsg6652_gr1	FBgn0050000	1133	9041
Dsg5148_gr1	FBgn0036376	1770	13198
Dsg6428_gr1	FBgn0040237	996	8733
Dsg4514_gr1	FBgn0034691	3729	35299
Dsg1854_gr1	FBgn0014073	616	4723
Dsg4005_gr1	FBgn0032449	1276	9919
Dsg1209_gr1	FBgn0005671	2440	24761
Dsg5081_gr1	FBgn0036266	1280	15286
Dsg2090_gr1	FBgn0016687	1567	15221
Dsg7412_gr1	FBgn0261041	1133	10760
Dsg88150_gr1	mCherry	1586	12155
Dsg7279_gr1	FBgn0259221	1585	13394
Dsg5073_gr1	FBgn0036212	1589	16126
Dsg3322_gr1	FBgn0032151	2142	21381
Dsg783_gr1	FBgn0003502	714	4925
Dsg6423_gr1	FBgn0040208	1302	10898
Dsg6625_gr1	FBgn0046689	1372	11758
Dsg7760_gr1	FBgn0265178	1653	17665
Dsg7935_gr1	FBgn0267728	1019	7881
Dsg2825_gr1	FBgn0026565	1345	10901
Dsg3162_gr1	FBgn0031730	3395	30961
Dsg87956_gr1	intergenic	1258	11851
Dsg4775_gr1	FBgn0035421	1698	12224
Dsg3812_gr1	FBgn0030573	1567	16256
Dsg241_gr1	FBgn0000274	1677	18585
Dsg5527_gr1	FBgn0037167	1250	10706
Dsg6124_gr1	FBgn0039050	575	3903
Dsg2407_gr1	FBgn0023083	3187	31139
Dsg7039_gr1	FBgn0083992	509	4603
Dsg3194_gr1	FBgn0031784	4621	51081
Dsg1187_gr1	FBgn0005626	897	7019
Dsg6704_gr1	FBgn0050359	846	8468
Dsg3018_gr1	FBgn0031294	1403	12171
Dsg6655_gr1	FBgn0050000	2372	20969
Dsg4632_gr1	FBgn0035026	1034	9824
Dsg5709_gr1	FBgn0037749	998	9282
Dsg6174_gr1	FBgn0039175	4532	45036
Dsg7860_gr1	FBgn0266465	1002	7311
Dsg7071_gr1	FBgn0085390	2448	20199
Dsg5341_gr1	FBgn0036844	1560	13093
Dsg6192_gr1	FBgn0039306	708	6518
Dsg1239_gr1	FBgn0005777	1816	14958
Dsg3019_gr1	FBgn0031294	717	6301
Dsg7557_gr1	FBgn0261996	992	7351
Dsg1353_gr1	FBgn0010329	819	6001
Dsg565_gr1	FBgn0003067	1795	16603
Dsg5569_gr1	FBgn0037315	1101	11380
Dsg110_gr1	FBgn0000024	1499	13321
Dsg1486_gr1	FBgn0027279	1037	10318
Dsg6679_gr1	FBgn0050104	1621	13594
Dsg1328_gr1	FBgn0010241	1139	10063
Dsg3826_gr1	FBgn0030575	692	6557
Dsg4065_gr1	FBgn0032749	1879	18359
Dsg7895_gr1	FBgn0267385	2485	24124
Dsg189_gr1	FBgn0000153	1034	9909
Dsg5967_gr1	FBgn0038630	1612	12889
Dsg2731_gr1	FBgn0025936	1308	10249
Dsg1835_gr1	FBgn0014018	720	6168
Dsg6234_gr1	FBgn0039562	1565	14162
Dsg5466_gr1	FBgn0037098	1868	19092
Dsg2149_gr1	FBgn0017581	1128	9955
Dsg1410_gr1	FBgn0010407	1167	10699
Dsg3099_gr1	FBgn0031462	1401	11700
Dsg88132_gr1	scrambled	1205	9524
Dsg6099_gr1	FBgn0039015	834	5659
Dsg7987_gr1	FBgn0283450	887	6855
Dsg7101_gr1	FBgn0086254	950	7138
Dsg4599_gr1	FBgn0034988	1101	10748
Dsg5139_gr1	FBgn0036369	2176	27142
Dsg5938_gr1	FBgn0038516	847	6667
Dsg4112_gr1	FBgn0032916	1669	13978
Dsg6311_gr1	FBgn0039776	1068	8345
Dsg692_gr1	FBgn0003301	1058	11911
Dsg5046_gr1	FBgn0036187	1091	9063
Dsg4348_gr1	FBgn0034075	2456	25023
Dsg2213_gr1	FBgn0019990	1065	13500
Dsg7111_gr1	FBgn0086348	1307	10601
Dsg758_gr1	FBgn0003390	726	7123
Dsg2876_gr1	FBgn0027084	1084	10589
Dsg6701_gr1	FBgn0050359	1126	9074
Dsg4971_gr1	FBgn0036053	652	5260
Dsg88177_gr1	scrambled	3751	36068
Dsg2943_gr1	FBgn0031045	497	3466
Dsg825_gr1	FBgn0003731	1843	19270
Dsg6377_gr1	FBgn0039915	1037	10942
Dsg6202_gr1	FBgn0039349	1485	15551
Dsg6735_gr1	FBgn0051140	1561	12081
Dsg6940_gr1	FBgn0053087	1970	18204
Dsg6282_gr1	FBgn0039698	5409	40845
Dsg1677_gr1	FBgn0011817	1675	14439
Dsg6977_gr1	FBgn0053513	1169	8323
Dsg5689_gr1	FBgn0037690	1948	15979
Dsg2993_gr1	FBgn0031265	1582	14379
Dsg4558_gr1	FBgn0034742	802	7570
Dsg5565_gr1	FBgn0037315	2260	18288
Dsg3302_gr1	FBgn0032076	3002	31128
Dsg88044_gr1	intergenic	1582	16782
Dsg88041_gr1	intergenic	1673	14504
Dsg6638_gr1	FBgn0046698	1476	10877
Dsg1464_gr1	FBgn0011286	1600	13618
Dsg5125_gr1	FBgn0036337	1825	18168
Dsg4244_gr1	FBgn0033479	2093	19466
Dsg4099_gr1	FBgn0032820	1336	11607
Dsg4148_gr1	FBgn0033075	1647	12816
Dsg1314_gr1	FBgn0010240	651	5210
Dsg3766_gr1	FBgn0030467	1507	12926
Dsg3148_gr1	FBgn0031696	1267	12831
Dsg763_gr1	FBgn0003390	1754	15460
Dsg6583_gr1	FBgn0045035	1347	12727
Dsg5037_gr1	FBgn0036161	2526	23578
Dsg7121_gr1	FBgn0086361	907	6674
Dsg2393_gr1	FBgn0022800	3332	29185
Dsg1008_gr1	FBgn0004512	1880	18997
Dsg3622_gr1	FBgn0029949	2237	20982
Dsg1035_gr1	FBgn0004619	2070	17454
Dsg329_gr1	FBgn0000536	419	2482
Dsg3433_gr1	FBgn0028507	2799	23000
Dsg5632_gr1	FBgn0037491	1642	13620
Dsg4100_gr1	FBgn0032820	1922	17480
Dsg4147_gr1	FBgn0033075	2117	21143
Dsg2806_gr1	FBgn0026403	2269	24675
Dsg7678_gr1	FBgn0264077	2483	22023
Dsg1439_gr1	FBgn0010803	1236	12066
Dsg4804_gr1	FBgn0035438	1421	15078
Dsg269_gr1	FBgn0000409	1081	9196
Dsg730_gr1	FBgn0003366	2884	25357
Dsg7991_gr1	FBgn0283472	5659	49840
Dsg5638_gr1	FBgn0037578	1745	16364
Dsg6133_gr1	FBgn0039052	818	8120
Dsg6088_gr1	FBgn0038957	657	5281
Dsg2244_gr1	FBgn0020389	3455	33127
Dsg7969_gr1	FBgn0275436	1380	12640
Dsg5876_gr1	FBgn0038321	1095	8052
Dsg6026_gr1	FBgn0038816	1600	13012
Dsg1037_gr1	FBgn0004619	774	6235
Dsg5314_gr1	FBgn0036820	1831	12220
Dsg3837_gr1	FBgn0030653	3643	36414
Dsg7505_gr1	FBgn0261549	1014	9340
Dsg6073_gr1	FBgn0038912	2125	17536
Dsg5831_gr1	FBgn0038157	1853	15460
Dsg3947_gr1	FBgn0032187	1580	16042
Dsg4325_gr1	FBgn0033900	1025	9272
Dsg6279_gr1	FBgn0039698	1753	15044
Dsg4022_gr1	FBgn0032596	1593	13297
Dsg6410_gr1	FBgn0040076	5476	62318
Dsg4832_gr1	FBgn0035588	3240	33869
Dsg1159_gr1	FBgn0005564	1136	13508
Dsg3045_gr1	FBgn0031392	460	5903
Dsg243_gr1	FBgn0000274	704	6328
Dsg1490_gr1	FBgn0027363	1177	9056
Dsg359_gr1	FBgn0000721	1524	12086
Dsg1038_gr1	FBgn0004619	792	6879
Dsg5100_gr1	FBgn0036273	1213	10569
Dsg3768_gr1	FBgn0030467	1400	10100
Dsg1430_gr1	FBgn0010747	917	8811
Dsg7326_gr1	FBgn0260399	1483	13283
Dsg406_gr1	FBgn0001125	1202	13110
Dsg5658_gr1	FBgn0037612	1646	13231
Dsg3554_gr1	FBgn0029157	4293	34718
Dsg5773_gr1	FBgn0037873	2961	26270
Dsg6606_gr1	FBgn0046332	2436	22134
Dsg7313_gr1	FBgn0259712	2151	21095
Dsg1641_gr1	FBgn0011725	1506	16226
Dsg88171_gr1	scrambled	1119	8476
Dsg6232_gr1	FBgn0039562	2424	18843
Dsg1362_gr1	FBgn0010333	1706	13883
Dsg7104_gr1	FBgn0086254	839	7603
Dsg3212_gr1	FBgn0031824	1347	12821
Dsg5496_gr1	FBgn0037163	2515	23005
Dsg88214_gr1	scrambled	4108	43373
Dsg2838_gr1	FBgn0027079	1070	9628
Dsg3234_gr1	FBgn0031907	2180	19715
Dsg3816_gr1	FBgn0030574	804	6222
Dsg1680_gr1	FBgn0011817	1138	11752
Dsg7459_gr1	FBgn0261278	1059	12713
Dsg569_gr1	FBgn0003067	3250	25532
Dsg4221_gr1	FBgn0033373	1824	14777
Dsg2778_gr1	FBgn0026181	1768	14692
Dsg5170_gr1	FBgn0036448	1341	12814
Dsg465_gr1	FBgn0001247	696	4951
Dsg2955_gr1	FBgn0031054	1763	17957
Dsg225_gr1	FBgn0000261	2324	21929
Dsg4667_gr1	FBgn0035142	1586	15074
Dsg287_gr1	FBgn0000442	760	5186
Dsg4598_gr1	FBgn0034988	1501	18424
Dsg5372_gr1	FBgn0036896	1320	12252
Dsg5514_gr1	FBgn0037166	1347	12916
Dsg2733_gr1	FBgn0026060	2518	21218
Dsg4214_gr1	FBgn0033322	2143	20001
Dsg4038_gr1	FBgn0032677	2203	16195
Dsg5168_gr1	FBgn0036439	907	7581
Dsg2695_gr1	FBgn0025802	865	7252
Dsg4178_gr1	FBgn0033203	934	7624
Dsg5961_gr1	FBgn0038603	3955	41264
Dsg1296_gr1	FBgn0010197	1782	16547
Dsg2699_gr1	FBgn0025802	4366	40035
Dsg2550_gr1	FBgn0024846	1043	10202
Dsg7639_gr1	FBgn0263237	1656	14239
Dsg5053_gr1	FBgn0036208	1955	16393
Dsg3389_gr1	FBgn0028360	1157	9128
Dsg1291_gr1	FBgn0010197	1369	17432
Dsg4419_gr1	FBgn0034259	1861	16861
Dsg1600_gr1	FBgn0027580	1925	16751
Dsg6523_gr1	FBgn0042627	2901	29794
Dsg2422_gr1	FBgn0023129	1551	14217
Dsg3410_gr1	FBgn0028427	1201	8968
Dsg306_gr1	FBgn0000464	2323	23348
Dsg813_gr1	FBgn0003716	1104	11507
Dsg5691_gr1	FBgn0037696	2129	18885
Dsg4256_gr1	FBgn0033538	1163	9741
Dsg1995_gr1	FBgn0015622	1420	13872
Dsg169_gr1	FBgn0000140	1488	12775
Dsg3066_gr1	FBgn0031441	2195	18476
Dsg2233_gr1	FBgn0020386	996	7108
Dsg4304_gr1	FBgn0033830	1354	11352
Dsg5979_gr1	FBgn0038721	784	5758
Dsg895_gr1	FBgn0004106	2150	20177
Dsg6223_gr1	FBgn0039543	2098	18316
Dsg2570_gr1	FBgn0024945	1195	14098
Dsg355_gr1	FBgn0000711	1213	11144
Dsg3497_gr1	FBgn0028875	1491	13543
Dsg7802_gr1	FBgn0265998	933	8533
Dsg6167_gr1	FBgn0039137	1564	15490
Dsg7824_gr1	FBgn0266377	1838	15391
Dsg3708_gr1	FBgn0030300	1120	10322
Dsg5462_gr1	FBgn0037093	1197	10393
Dsg3426_gr1	FBgn0028497	2398	20973
Dsg3009_gr1	FBgn0031279	2516	25983
Dsg1791_gr1	FBgn0013987	968	10486
Dsg3583_gr1	FBgn0029801	1671	14649
Dsg6892_gr1	FBgn0052666	1095	11697
Dsg4880_gr1	FBgn0035811	1138	9798
Dsg6498_gr1	FBgn0041205	3787	42808
Dsg5718_gr1	FBgn0037780	2280	23373
Dsg1795_gr1	FBgn0013987	1611	19180
Dsg4793_gr1	FBgn0035426	2825	23505
Dsg2774_gr1	FBgn0026181	1005	8298
Dsg1619_gr1	FBgn0011676	809	8035
Dsg2583_gr1	FBgn0024963	781	7952
Dsg2170_gr1	FBgn0019686	985	8570
Dsg5652_gr1	FBgn0037612	935	7478
Dsg487_gr1	FBgn0001991	1334	11602
Dsg7683_gr1	FBgn0264077	1216	9680
Dsg6497_gr1	FBgn0041205	2023	17524
Dsg2685_gr1	FBgn0025743	8508	87936
Dsg4813_gr1	FBgn0035484	2408	18786
Dsg5271_gr1	FBgn0036723	789	9526
Dsg88187_gr1	scrambled	2618	18832
Dsg3369_gr1	FBgn0027945	815	8692
Dsg4509_gr1	FBgn0034658	1833	18069
Dsg5320_gr1	FBgn0036820	1086	8660
Dsg2357_gr1	FBgn0022709	2207	21404
Dsg992_gr1	FBgn0004432	2830	22363
Dsg4151_gr1	FBgn0033075	1297	11989
Dsg2776_gr1	FBgn0026181	5364	49632
Dsg3652_gr1	FBgn0029970	1586	14618
Dsg411_gr1	FBgn0001125	3477	34662
Dsg2308_gr1	FBgn0020764	501	5355
Dsg88047_gr1	intergenic	654	5535
Dsg5266_gr1	FBgn0036723	1861	18611
Dsg2283_gr1	FBgn0020621	847	6565
Dsg6507_gr1	FBgn0042083	1482	14739
Dsg364_gr1	FBgn0000721	1346	11842
Dsg88153_gr1	mCherry	801	6390
Dsg6475_gr1	FBgn0041194	1327	13056
Dsg6068_gr1	FBgn0038912	607	6121
Dsg7354_gr1	FBgn0260750	939	8537
Dsg4315_gr1	FBgn0033893	1204	11241
Dsg2462_gr1	FBgn0023495	1788	16500
Dsg3999_gr1	FBgn0032424	1168	11041
Dsg6464_gr1	FBgn0040524	1123	10372
Dsg264_gr1	FBgn0000382	714	6481
Dsg3143_gr1	FBgn0031682	1320	15777
Dsg3917_gr1	FBgn0030976	902	7925
Dsg88145_gr1	scrambled	2275	23170
Dsg7868_gr1	FBgn0266720	1027	7753
Dsg87927_gr1	FBgn0001297	1390	12688
Dsg4610_gr1	FBgn0035001	2223	17848
Dsg7547_gr1	FBgn0261985	2989	25179
Dsg803_gr1	FBgn0003525	1666	15777
Dsg4676_gr1	FBgn0035143	1244	10022
Dsg3441_gr1	FBgn0028646	1333	11064
Dsg4959_gr1	FBgn0035957	1176	8925
Dsg3745_gr1	FBgn0030407	1108	10199
Dsg1084_gr1	FBgn0004839	1474	13296
Dsg5109_gr1	FBgn0036279	2615	24447
Dsg3996_gr1	FBgn0032424	1816	15922
Dsg88202_gr1	scrambled	1807	17270
Dsg2034_gr1	FBgn0016078	1963	22692
Dsg3222_gr1	FBgn0031855	2199	18170
Dsg3479_gr1	FBgn0028833	923	9069
Dsg342_gr1	FBgn0000658	1743	17067
Dsg5959_gr1	FBgn0038603	1373	12456
Dsg1229_gr1	FBgn0005696	1372	11337
Dsg7673_gr1	FBgn0263782	570	4617
Dsg827_gr1	FBgn0003731	4412	37892
Dsg1961_gr1	FBgn0015544	1400	14693
Dsg772_gr1	FBgn0003423	1262	12725
Dsg7415_gr1	FBgn0261041	2288	29338
Dsg5197_gr1	FBgn0036550	1492	13875
Dsg5554_gr1	FBgn0037305	475	4442
Dsg4961_gr1	FBgn0035957	1873	15268
Dsg7781_gr1	FBgn0265784	2679	24002
Dsg7706_gr1	FBgn0264503	1060	9943
Dsg1687_gr1	FBgn0011826	7264	70094
Dsg2010_gr1	FBgn0015765	869	6923
Dsg87986_gr1	intergenic	629	5918
Dsg5068_gr1	FBgn0036212	2073	18394
Dsg404_gr1	FBgn0001124	2622	21716
Dsg6437_gr1	FBgn0040298	1621	14740
Dsg5786_gr1	FBgn0037900	496	3842
Dsg6346_gr1	FBgn0039809	1416	10878
Dsg2662_gr1	FBgn0025686	1389	12620
Dsg6471_gr1	FBgn0041087	659	6106
Dsg7705_gr1	FBgn0264503	3065	28625
Dsg4449_gr1	FBgn0034356	1698	15325
Dsg2268_gr1	FBgn0020440	2034	23914
Dsg4210_gr1	FBgn0033322	442	4362
Dsg5993_gr1	FBgn0038742	1171	10678
Dsg3450_gr1	FBgn0028692	1573	15622
Dsg87847_gr1	FBgn0260635	3711	37220
Dsg1233_gr1	FBgn0005777	1630	14333
Dsg7908_gr1	FBgn0267486	1912	16688
Dsg6386_gr1	FBgn0039924	649	4843
Dsg4588_gr1	FBgn0034950	843	6636
Dsg5450_gr1	FBgn0037064	1385	11218
Dsg2404_gr1	FBgn0023081	741	7432
Dsg5670_gr1	FBgn0037679	978	8119
Dsg88000_gr1	intergenic	1533	12623
Dsg1099_gr1	FBgn0004876	1149	11004
Dsg5113_gr1	FBgn0036279	1749	17309
Dsg351_gr1	FBgn0000711	1015	8395
Dsg4502_gr1	FBgn0034644	1753	13645
Dsg1156_gr1	FBgn0005564	2138	21114
Dsg6338_gr1	FBgn0039799	557	5023
Dsg2980_gr1	FBgn0031194	2342	20103
Dsg3785_gr1	FBgn0030482	1285	12936
Dsg3316_gr1	FBgn0032147	1429	10251
Dsg7079_gr1	FBgn0085409	780	8970
Dsg3176_gr1	FBgn0031733	631	5676
Dsg3872_gr1	FBgn0030703	1196	11504
Dsg5059_gr1	FBgn0036211	1082	9860
Dsg416_gr1	FBgn0001145	1646	15839
Dsg531_gr1	FBgn0002524	696	7039
Dsg4080_gr1	FBgn0032779	569	3962
Dsg2573_gr1	FBgn0024947	1527	13354
Dsg5030_gr1	FBgn0036160	3067	29863
Dsg5087_gr1	FBgn0036271	923	8181
Dsg7472_gr1	FBgn0261399	2046	17847
Dsg3545_gr1	FBgn0029134	1014	9035
Dsg6425_gr1	FBgn0040208	2036	16389
Dsg3483_gr1	FBgn0028833	2184	19372
Dsg5270_gr1	FBgn0036723	1584	13674
Dsg1565_gr1	FBgn0027526	2668	21023
Dsg202_gr1	FBgn0000229	1251	11001
Dsg4621_gr1	FBgn0035004	2105	16483
Dsg3122_gr1	FBgn0031518	771	6104
Dsg3940_gr1	FBgn0031041	923	7549
Dsg7762_gr1	FBgn0265178	1506	12005
Dsg2889_gr1	FBgn0027086	766	6162
Dsg4115_gr1	FBgn0032945	1619	15665
Dsg1157_gr1	FBgn0005564	779	8699
Dsg5781_gr1	FBgn0037900	2019	19058
Dsg1377_gr1	FBgn0010355	1153	10949
Dsg2666_gr1	FBgn0025686	931	8271
Dsg1465_gr1	FBgn0011288	1044	7817
Dsg589_gr1	FBgn0003091	2897	26301
Dsg87854_gr1	FBgn0260635	961	9889
Dsg1269_gr1	FBgn0010015	604	4728
Dsg1193_gr1	FBgn0005640	3602	35958
Dsg3827_gr1	FBgn0030575	1968	18844
Dsg1242_gr1	FBgn0005778	1377	10695
Dsg2598_gr1	FBgn0025115	582	4840
Dsg4046_gr1	FBgn0032702	829	6673
Dsg5595_gr1	FBgn0037341	1141	13944
Dsg3599_gr1	FBgn0029831	1287	10515
Dsg1443_gr1	FBgn0010909	1196	11015
Dsg5137_gr1	FBgn0036368	1772	16699
Dsg2248_gr1	FBgn0020391	580	4807
Dsg1224_gr1	FBgn0005674	1294	10180
Dsg87912_gr1	FBgn0026379	874	8263
Dsg1068_gr1	FBgn0004657	1423	11551
Dsg5403_gr1	FBgn0036984	1880	14142
Dsg1460_gr1	FBgn0011286	1196	11135
Dsg4155_gr1	FBgn0033089	2266	18607
Dsg2387_gr1	FBgn0022774	1342	12279
Dsg6939_gr1	FBgn0052944	2062	17663
Dsg6151_gr1	FBgn0039111	897	8001
Dsg3828_gr1	FBgn0030575	884	10282
Dsg87963_gr1	Puro	1216	8809
Dsg6931_gr1	FBgn0052703	2400	17756
Dsg6199_gr1	FBgn0039349	935	7455
Dsg5348_gr1	FBgn0036875	698	6682
Dsg6982_gr1	FBgn0053519	6018	52022
Dsg4816_gr1	FBgn0035484	3480	29858
Dsg1337_gr1	FBgn0010303	1614	13460
Dsg7775_gr1	FBgn0265262	878	9120
Dsg3975_gr1	FBgn0032287	563	6474
Dsg3133_gr1	FBgn0031643	7332	68513
Dsg419_gr1	FBgn0001145	2291	18833
Dsg7014_gr1	FBgn0061359	2063	17376
Dsg6367_gr1	FBgn0039908	1427	13374
Dsg6597_gr1	FBgn0046114	1581	16127
Dsg7909_gr1	FBgn0267486	1812	17775
Dsg2690_gr1	FBgn0025743	621	6206
Dsg609_gr1	FBgn0003116	955	8429
Dsg3493_gr1	FBgn0028875	775	8740
Dsg2454_gr1	FBgn0023181	2076	25162
Dsg6787_gr1	FBgn0051643	1381	10924
Dsg2175_gr1	FBgn0019830	1560	13010
Dsg6909_gr1	FBgn0052698	983	7105
Dsg6734_gr1	FBgn0051140	2025	20082
Dsg2584_gr1	FBgn0024963	991	8761
Dsg4237_gr1	FBgn0033440	1815	18480
Dsg4287_gr1	FBgn0033773	1242	12094
Dsg1304_gr1	FBgn0010222	1459	14005
Dsg4779_gr1	FBgn0035425	738	7138
Dsg3771_gr1	FBgn0030467	3444	31615
Dsg7881_gr1	FBgn0267339	1928	18993
Dsg2053_gr1	FBgn0016126	1685	14837
Dsg2965_gr1	FBgn0031068	2050	16864
Dsg7061_gr1	FBgn0085386	1246	10464
Dsg87973_gr1	T2A	2853	25915
Dsg5483_gr1	FBgn0037146	1824	16116
Dsg1003_gr1	FBgn0004512	731	7885
Dsg4334_gr1	FBgn0033911	888	7157
Dsg3807_gr1	FBgn0030573	1079	8843
Dsg5063_gr1	FBgn0036211	2090	20527
Dsg6519_gr1	FBgn0042094	1315	15391
Dsg6942_gr1	FBgn0053087	2460	26029
Dsg4204_gr1	FBgn0033246	538	5678
Dsg1746_gr1	FBgn0013435	584	5167
Dsg2755_gr1	FBgn0026063	1024	6908
Dsg7052_gr1	FBgn0085385	4014	37829
Dsg5524_gr1	FBgn0037167	2442	21313
Dsg5633_gr1	FBgn0037491	1449	10826
Dsg1769_gr1	FBgn0013762	477	5314
Dsg4088_gr1	FBgn0032798	848	7130
Dsg5676_gr1	FBgn0037683	1455	12438
Dsg6042_gr1	FBgn0038829	1282	10106
Dsg401_gr1	FBgn0001124	1185	9853
Dsg7950_gr1	FBgn0267912	1577	15362
Dsg7562_gr1	FBgn0261996	780	6117
Dsg5489_gr1	FBgn0037146	2074	16023
Dsg2148_gr1	FBgn0017558	880	6632
Dsg7236_gr1	FBgn0259101	1266	11149
Dsg4684_gr1	FBgn0035146	757	6043
Dsg7755_gr1	FBgn0265177	1324	11565
Dsg7259_gr1	FBgn0259166	1950	21768
Dsg1166_gr1	FBgn0005585	1344	10442
Dsg88191_gr1	scrambled	932	7350
Dsg1177_gr1	FBgn0005619	1864	12532
Dsg5391_gr1	FBgn0036941	2015	19075
Dsg787_gr1	FBgn0003502	961	8122
Dsg5535_gr1	FBgn0037186	1632	16729
Dsg5684_gr1	FBgn0037690	1061	9259
Dsg3675_gr1	FBgn0030087	1891	14640
Dsg2990_gr1	FBgn0031263	4683	41935
Dsg2659_gr1	FBgn0025642	5651	48426
Dsg6397_gr1	FBgn0040056	1345	13662
Dsg797_gr1	FBgn0003525	1416	14530
Dsg88215_gr1	scrambled	1830	15157
Dsg1405_gr1	FBgn0010399	1365	11181
Dsg8055_gr1	FBgn0283510	1524	17361
Dsg5567_gr1	FBgn0037315	1352	13785
Dsg6603_gr1	FBgn0046332	1038	8311
Dsg5205_gr1	FBgn0036551	1586	13158
Dsg6807_gr1	FBgn0051717	594	5564
Dsg2059_gr1	FBgn0016126	1029	7595
Dsg5882_gr1	FBgn0038321	778	6493
Dsg6175_gr1	FBgn0039175	1355	12273
Dsg5858_gr1	FBgn0038206	2404	21353
Dsg6201_gr1	FBgn0039349	928	7991
Dsg5179_gr1	FBgn0036451	2131	15380
Dsg1502_gr1	FBgn0027491	1257	9478
Dsg1618_gr1	FBgn0011676	1728	14000
Dsg761_gr1	FBgn0003390	1085	8322
Dsg88029_gr1	intergenic	2344	27950
Dsg2650_gr1	FBgn0025640	980	8100
Dsg789_gr1	FBgn0003513	738	7807
Dsg2180_gr1	FBgn0019830	2222	19396
Dsg7948_gr1	FBgn0267912	1058	7174
Dsg773_gr1	FBgn0003429	2099	19167
Dsg418_gr1	FBgn0001145	1082	8241
Dsg6103_gr1	FBgn0039015	2376	27577
Dsg88052_gr1	intergenic	4851	41331
Dsg5015_gr1	FBgn0036147	2860	29761
Dsg4925_gr1	FBgn0035911	2346	21199
Dsg2686_gr1	FBgn0025743	411	3348
Dsg1072_gr1	FBgn0004657	552	4414
Dsg3510_gr1	FBgn0028997	1303	10604
Dsg2744_gr1	FBgn0026061	2054	17954
Dsg3794_gr1	FBgn0030556	668	5703
Dsg6682_gr1	FBgn0050104	1530	14323
Dsg1050_gr1	FBgn0004654	1530	14212
Dsg6123_gr1	FBgn0039050	1107	8210
Dsg4217_gr1	FBgn0033322	1032	8361
Dsg5895_gr1	FBgn0038373	2095	20136
Dsg6676_gr1	FBgn0050104	1801	12997
Dsg88125_gr1	scrambled	2186	20562
Dsg7542_gr1	FBgn0261985	948	6592
Dsg4319_gr1	FBgn0033893	1631	12372
Dsg8020_gr1	FBgn0283480	869	7537
Dsg7567_gr1	FBgn0262081	2300	21997
Dsg3894_gr1	FBgn0030796	1001	7644
Dsg2295_gr1	FBgn0020762	1340	12744
Dsg7249_gr1	FBgn0259113	2353	24391
Dsg2378_gr1	FBgn0022772	4973	37664
Dsg4733_gr1	FBgn0035298	1735	14080
Dsg673_gr1	FBgn0003204	1487	10980
Dsg2674_gr1	FBgn0025702	2032	13594
Dsg1643_gr1	FBgn0011725	2114	21828
Dsg3382_gr1	FBgn0028342	2023	20814
Dsg8042_gr1	FBgn0283499	582	5844
Dsg6897_gr1	FBgn0052666	1246	10193
Dsg5988_gr1	FBgn0038742	759	6020
Dsg88164_gr1	scrambled	948	6617
Dsg1542_gr1	FBgn0027506	1586	14712
Dsg1960_gr1	FBgn0015544	1540	12674
Dsg3317_gr1	FBgn0032147	1087	10513
Dsg1277_gr1	FBgn0010051	922	8659
Dsg4687_gr1	FBgn0035146	728	5965
Dsg224_gr1	FBgn0000261	2003	16953
Dsg1454_gr1	FBgn0011205	814	5797
Dsg2465_gr1	FBgn0023495	1821	18004
Dsg2877_gr1	FBgn0027085	2100	21216
Dsg3782_gr1	FBgn0030482	1778	14332
Dsg3267_gr1	FBgn0032014	1047	8699
Dsg3740_gr1	FBgn0030384	661	6039
Dsg4597_gr1	FBgn0034988	1182	10580
Dsg4106_gr1	FBgn0032916	7414	80594
Dsg2621_gr1	FBgn0025573	2338	23177
Dsg3069_gr1	FBgn0031441	652	5224
Dsg3603_gr1	FBgn0029831	2095	20992
Dsg5787_gr1	FBgn0037942	824	5630
Dsg5987_gr1	FBgn0038742	5439	53069
Dsg7021_gr1	FBgn0062449	1311	13121
Dsg3274_gr1	FBgn0032032	1524	12120
Dsg705_gr1	FBgn0003317	1073	9512
Dsg7075_gr1	FBgn0085390	1793	18881
Dsg5667_gr1	FBgn0037679	1158	10177
Dsg2120_gr1	FBgn0016917	2782	25380
Dsg3219_gr1	FBgn0031855	1652	17282
Dsg88180_gr1	scrambled	1157	10410
Dsg3964_gr1	FBgn0032224	1161	11197
Dsg3487_gr1	FBgn0028868	1884	16268
Dsg5972_gr1	FBgn0038655	523	2989
Dsg7481_gr1	FBgn0261439	2572	25749
Dsg816_gr1	FBgn0003716	6629	66884
Dsg6186_gr1	FBgn0039241	1204	10579
Dsg2874_gr1	FBgn0027084	1306	15090
Dsg7650_gr1	FBgn0263395	1775	19619
Dsg5855_gr1	FBgn0038206	967	7215
Dsg1986_gr1	FBgn0015618	1574	19399
Dsg6319_gr1	FBgn0039790	1170	10839
Dsg5746_gr1	FBgn0037807	1328	9815
Dsg7113_gr1	FBgn0086348	1177	10964
Dsg7205_gr1	FBgn0250786	1538	15569
Dsg746_gr1	FBgn0003380	2315	21459
Dsg4140_gr1	FBgn0033021	1375	11839
Dsg879_gr1	FBgn0004087	1025	9180
Dsg1272_gr1	FBgn0010015	3099	28236
Dsg921_gr1	FBgn0004363	1419	14108
Dsg3658_gr1	FBgn0030007	890	8528
Dsg3057_gr1	FBgn0031428	833	5459
Dsg1293_gr1	FBgn0010197	1475	14214
Dsg4308_gr1	FBgn0033853	1483	14709
Dsg744_gr1	FBgn0003380	1950	16163
Dsg6850_gr1	FBgn0052451	2604	20975
Dsg2199_gr1	FBgn0019957	1178	10695
Dsg7316_gr1	FBgn0259822	1966	16186
Dsg2789_gr1	FBgn0026370	820	8328
Dsg1457_gr1	FBgn0011286	2366	24521
Dsg6852_gr1	FBgn0052484	1396	9968
Dsg3673_gr1	FBgn0030087	1493	17358
Dsg7758_gr1	FBgn0265178	2188	18050
Dsg2794_gr1	FBgn0026370	1657	19181
Dsg2405_gr1	FBgn0023083	773	5393
Dsg2740_gr1	FBgn0026060	1339	11486
Dsg1249_gr1	FBgn0005779	2705	23525
Dsg8052_gr1	FBgn0283510	1880	18620
Dsg87864_gr1	FBgn0260635	2167	21900
Dsg893_gr1	FBgn0004106	1807	19470
Dsg2652_gr1	FBgn0025640	1568	13290
Dsg5401_gr1	FBgn0036942	1487	11100
Dsg452_gr1	FBgn0001218	796	6072
Dsg2336_gr1	FBgn0022029	614	5663
Dsg6832_gr1	FBgn0051871	436	3596
Dsg88116_gr1	scrambled	876	8987
Dsg4561_gr1	FBgn0034742	2155	20776
Dsg5057_gr1	FBgn0036208	916	7638
Dsg4040_gr1	FBgn0032677	1541	14746
Dsg88216_gr1	scrambled	1424	9495
Dsg5656_gr1	FBgn0037612	831	7923
Dsg7407_gr1	FBgn0260990	1657	16626
Dsg7329_gr1	FBgn0260399	1415	12797
Dsg6479_gr1	FBgn0041194	1677	13959
Dsg2837_gr1	FBgn0027079	1519	15395
Dsg4487_gr1	FBgn0034590	427	3171
Dsg1508_gr1	FBgn0027492	1212	9094
Dsg3910_gr1	FBgn0030932	1388	14690
Dsg4383_gr1	FBgn0034141	2184	27605
Dsg6261_gr1	FBgn0039640	595	4486
Dsg5415_gr1	FBgn0036992	2319	21291
Dsg4200_gr1	FBgn0033244	1310	12375
Dsg7234_gr1	FBgn0250906	2403	21524
Dsg7264_gr1	FBgn0259168	1105	9019
Dsg5153_gr1	FBgn0036376	1927	15765
Dsg7203_gr1	FBgn0250785	871	7001
Dsg1234_gr1	FBgn0005777	939	7609
Dsg4654_gr1	FBgn0035089	1508	14554
Dsg1496_gr1	FBgn0027363	1973	20653
Dsg6443_gr1	FBgn0040319	1960	17009
Dsg1642_gr1	FBgn0011725	1638	15562
Dsg3916_gr1	FBgn0030932	2699	19201
Dsg6033_gr1	FBgn0038827	1281	10026
Dsg7629_gr1	FBgn0263199	1317	10671
Dsg2931_gr1	FBgn0031044	1849	17342
Dsg4175_gr1	FBgn0033191	2121	24880
Dsg943_gr1	FBgn0004368	968	9369
Dsg1792_gr1	FBgn0013987	612	4821
Dsg5479_gr1	FBgn0037115	1976	15574
Dsg4511_gr1	FBgn0034658	1092	11033
Dsg5001_gr1	FBgn0036128	780	7264
Dsg4274_gr1	FBgn0033754	804	5869
Dsg6147_gr1	FBgn0039111	3463	28608
Dsg2385_gr1	FBgn0022774	1411	13306
Dsg6035_gr1	FBgn0038829	1219	10559
Dsg182_gr1	FBgn0000150	1829	15397
Dsg3929_gr1	FBgn0031030	6766	57523
Dsg7968_gr1	FBgn0275436	3243	32187
Dsg6536_gr1	FBgn0042710	1691	14418
Dsg4118_gr1	FBgn0032945	4546	35829
Dsg1574_gr1	FBgn0027538	1583	15246
Dsg482_gr1	FBgn0001624	1570	10535
Dsg3710_gr1	FBgn0030347	2088	19060
Dsg5357_gr1	FBgn0036876	1522	15133
Dsg6689_gr1	FBgn0050274	1717	16061
Dsg2714_gr1	FBgn0025825	2975	27260
Dsg142_gr1	FBgn0000078	3146	31685
Dsg3370_gr1	FBgn0027945	1898	21097
Dsg7092_gr1	FBgn0085484	1806	16529
Dsg2700_gr1	FBgn0025802	1295	9969
Dsg526_gr1	FBgn0002524	822	6545
Dsg7814_gr1	FBgn0266375	1918	17550
Dsg7985_gr1	FBgn0283450	3394	28439
Dsg87949_gr1	intergenic	1953	13811
Dsg4523_gr1	FBgn0034710	766	7670
Dsg8053_gr1	FBgn0283510	1532	17097
Dsg8037_gr1	FBgn0283499	1083	8796
Dsg5487_gr1	FBgn0037146	1027	8789
Dsg2956_gr1	FBgn0031054	1011	10173
Dsg1067_gr1	FBgn0004657	1225	9800
Dsg5062_gr1	FBgn0036211	2422	22541
Dsg4461_gr1	FBgn0034494	876	10069
Dsg932_gr1	FBgn0004367	586	5099
Dsg1840_gr1	FBgn0014028	1718	14118
Dsg5027_gr1	FBgn0036160	5707	46382
Dsg4980_gr1	FBgn0036099	1666	12675
Dsg1279_gr1	FBgn0010051	1376	11280
Dsg6189_gr1	FBgn0039306	1202	12732
Dsg3635_gr1	FBgn0029958	1170	8963
Dsg3202_gr1	FBgn0031799	814	7780
Dsg3228_gr1	FBgn0031881	1292	9893
Dsg1082_gr1	FBgn0004839	1015	8791
Dsg1253_gr1	FBgn0005779	1078	9310
Dsg2665_gr1	FBgn0025686	2108	20765
Dsg5581_gr1	FBgn0037327	1571	14562
Dsg2594_gr1	FBgn0024995	1034	7580
Dsg6227_gr1	FBgn0039562	1693	10730
Dsg88160_gr1	scrambled	1227	12340
Dsg3976_gr1	FBgn0032287	793	7140
Dsg5194_gr1	FBgn0036550	1866	13867
Dsg2219_gr1	FBgn0019990	2122	18373
Dsg3249_gr1	FBgn0031952	769	5735
Dsg87928_gr1	FBgn0001297	1940	23223
Dsg7428_gr1	FBgn0261260	1104	9047
Dsg1527_gr1	FBgn0027497	2602	25348
Dsg7754_gr1	FBgn0265177	1155	10423
Dsg7029_gr1	FBgn0067102	1624	12439
Dsg6706_gr1	FBgn0050359	1962	18804
Dsg5679_gr1	FBgn0037683	1174	9700
Dsg382_gr1	FBgn0001079	1540	13284
Dsg839_gr1	FBgn0003733	834	4519
Dsg1030_gr1	FBgn0004598	1561	13598
Dsg2017_gr1	FBgn0015772	1616	11657
Dsg4718_gr1	FBgn0035245	1934	17957
Dsg3495_gr1	FBgn0028875	511	4248
Dsg7085_gr1	FBgn0085413	2346	20893
Dsg3049_gr1	FBgn0031397	1226	11082
Dsg1533_gr1	FBgn0027504	1057	9553
Dsg1877_gr1	FBgn0014930	1167	8991
Dsg6299_gr1	FBgn0039751	1053	9776
Dsg5726_gr1	FBgn0037786	436	2876
Dsg3833_gr1	FBgn0030582	1488	17061
Dsg375_gr1	FBgn0000826	2092	19027
Dsg3108_gr1	FBgn0031463	522	5399
Dsg398_gr1	FBgn0001124	2896	24334
Dsg1744_gr1	FBgn0013435	2903	25205
Dsg425_gr1	FBgn0001186	882	5755
Dsg2639_gr1	FBgn0025625	1916	18907
Dsg4250_gr1	FBgn0033538	2350	21910
Dsg88033_gr1	intergenic	5549	51175
Dsg5478_gr1	FBgn0037115	724	5257
Dsg88198_gr1	scrambled	1890	21258
Dsg3338_gr1	FBgn0027610	1858	17251
Dsg3060_gr1	FBgn0031428	1588	17060
Dsg3834_gr1	FBgn0030582	1498	11491
Dsg7560_gr1	FBgn0261996	1275	11276
Dsg1114_gr1	FBgn0004889	1001	7124
Dsg3715_gr1	FBgn0030347	1204	9109
Dsg3247_gr1	FBgn0031908	1481	12189
Dsg278_gr1	FBgn0000422	1684	14089
Dsg5091_gr1	FBgn0036272	1465	12652
Dsg7480_gr1	FBgn0261439	2781	26301
Dsg2697_gr1	FBgn0025802	945	8563
Dsg6915_gr1	FBgn0052698	1273	11052
Dsg3907_gr1	FBgn0030864	1066	8640
Dsg2238_gr1	FBgn0020389	980	9270
Dsg6230_gr1	FBgn0039562	2842	26598
Dsg88193_gr1	scrambled	2533	19801
Dsg4700_gr1	FBgn0035228	1487	11769
Dsg3656_gr1	FBgn0030007	2767	24052
Dsg5346_gr1	FBgn0036875	3348	26906
Dsg8048_gr1	FBgn0283500	2325	21904
Dsg7319_gr1	FBgn0259822	464	3092
Dsg2367_gr1	FBgn0022768	1770	16172
[truncated: 6,085 more rows]
