# Supplementary material for: Pooled genome-wide CRISPR screening for basal and context-specific fitness gene essentiality in Drosophila cells
Source: eLife. 2018 Jul 27;7:e36333. doi: 10.7554/eLife.36333 (PMC6063728; doi:10.7554/eLife.36333)
Supplement: Supplementary file 5. — File is compatible with MAGeCK (Li et al., 2014). [file elife-36333-supp5.txt]

sgRNA	Gene	REF	avg2
Dsg82481_gr2	FBgn0265575	400	3266
Dsg20386_gr2	FBgn0027499	400	4394
Dsg52091_gr2	FBgn0037675	400	2742
Dsg11160_gr2	FBgn0003416	400	3922
Dsg49702_gr2	FBgn0037028	400	4676
Dsg83321_gr2	FBgn0266557	400	4042
Dsg18902_gr2	FBgn0025641	400	4934
Dsg49917_gr2	FBgn0037092	400	2516
Dsg23891_gr2	FBgn0029937	400	5040
Dsg38157_gr2	FBgn0033903	400	2509
Dsg49467_gr2	FBgn0036978	400	4130
Dsg8106_gr2	FBgn0000250	400	2369
Dsg82552_gr2	FBgn0265623	400	3882
Dsg25487_gr2	FBgn0030400	400	3785
Dsg24057_gr2	FBgn0029977	401	5139
Dsg15550_gr2	FBgn0015286	401	4121
Dsg19025_gr2	FBgn0025716	401	1482
Dsg55034_gr2	FBgn0038452	401	4019
Dsg77260_gr2	FBgn0261444	401	4118
Dsg44070_gr2	FBgn0035523	401	2237
Dsg24439_gr2	FBgn0030077	401	7717
Dsg47601_gr2	FBgn0036499	401	2559
Dsg42997_gr2	FBgn0035207	401	3885
Dsg31356_gr2	FBgn0031986	401	2667
Dsg12300_gr2	FBgn0004620	401	3671
Dsg13307_gr2	FBgn0010328	402	4150
Dsg21835_gr2	FBgn0028734	402	4872
Dsg74100_gr2	FBgn0086708	402	4435
Dsg66327_gr2	FBgn0051343	402	4201
Dsg21484_gr2	FBgn0028538	402	4162
Dsg41154_gr2	FBgn0034705	402	4975
Dsg23376_gr2	FBgn0029807	402	2131
Dsg81707_gr2	FBgn0264693	402	4235
Dsg75410_gr2	FBgn0259749	402	5572
Dsg57153_gr2	FBgn0039025	402	4999
Dsg61708_gr2	FBgn0040506	403	4380
Dsg60831_gr2	FBgn0040010	403	5823
Dsg10281_gr2	FBgn0002772	403	7262
Dsg65512_gr2	FBgn0051002	403	4207
Dsg42477_gr2	FBgn0035060	403	5782
Dsg77428_gr2	FBgn0261550	403	2889
Dsg10753_gr2	FBgn0003130	403	2893
Dsg8615_gr2	FBgn0000173	403	3400
Dsg74218_gr2	FBgn0086913	403	3193
Dsg56514_gr2	FBgn0038851	404	4161
Dsg44145_gr2	FBgn0035542	404	4799
Dsg22571_gr2	FBgn0029161	404	1969
Dsg24178_gr2	FBgn0030008	404	4450
Dsg59150_gr2	FBgn0039525	404	2975
Dsg9304_gr2	FBgn0001099	404	5645
Dsg40919_gr2	FBgn0034636	404	6366
Dsg8393_gr2	FBgn0000043	404	3916
Dsg56173_gr2	FBgn0038751	404	4327
Dsg78230_gr2	FBgn0261931	405	3801
Dsg58566_gr2	FBgn0039371	405	4725
Dsg8602_gr2	FBgn0000163	405	4441
Dsg14953_gr2	FBgn0013812	405	2265
Dsg20263_gr2	FBgn0027338	405	1344
Dsg82230_gr2	FBgn0265193	405	3321
Dsg63356_gr2	FBgn0043043	405	6291
Dsg42280_gr2	FBgn0035009	406	3368
Dsg56205_gr2	FBgn0038760	406	3211
Dsg43861_gr2	FBgn0035471	406	1574
Dsg70603_gr2	FBgn0053503	406	5109
Dsg17246_gr2	FBgn0021818	406	4484
Dsg62426_gr2	FBgn0040918	406	1696
Dsg28698_gr2	FBgn0031264	407	3295
Dsg78016_gr2	FBgn0261822	407	2271
Dsg59122_gr2	FBgn0039519	407	2952
Dsg36659_gr2	FBgn0033500	407	3384
Dsg39029_gr2	FBgn0034135	407	2820
Dsg19574_gr2	FBgn0026369	407	3938
Dsg43331_gr2	FBgn0035293	407	7238
Dsg64237_gr2	FBgn0050035	407	5014
Dsg88419_gr2	intergenic	407	2883
Dsg77449_gr2	FBgn0261555	407	3401
Dsg18680_gr2	FBgn0025394	407	2629
Dsg37134_gr2	FBgn0033638	407	4139
Dsg11874_gr2	FBgn0004227	407	3053
Dsg18441_gr2	FBgn0024957	408	3086
Dsg68200_gr2	FBgn0052191	408	3327
Dsg15206_gr2	FBgn0014395	408	4501
Dsg82189_gr2	FBgn0265187	408	3268
Dsg54552_gr2	FBgn0038325	408	4027
Dsg48781_gr2	FBgn0036809	408	7170
Dsg25836_gr2	FBgn0030509	408	3263
Dsg12925_gr2	FBgn0005658	408	4498
Dsg19806_gr2	FBgn0026441	409	4496
Dsg83601_gr2	FBgn0267002	409	4513
Dsg27553_gr2	FBgn0030954	409	5215
Dsg71398_gr2	FBgn0067317	409	3469
Dsg32034_gr2	FBgn0032167	409	2340
Dsg77784_gr2	FBgn0261673	409	3614
Dsg76068_gr2	FBgn0260442	409	4514
Dsg39879_gr2	FBgn0034382	409	6113
Dsg80930_gr2	FBgn0263776	410	3897
Dsg29249_gr2	FBgn0031424	410	3716
Dsg54539_gr2	FBgn0038320	410	4476
Dsg74156_gr2	FBgn0086784	410	2843
Dsg28516_gr2	FBgn0031216	410	4256
Dsg26244_gr2	FBgn0030617	410	3076
Dsg14482_gr2	FBgn0011763	410	5164
Dsg34082_gr2	FBgn0032731	410	2812
Dsg31967_gr2	FBgn0032144	410	4922
Dsg24691_gr2	FBgn0030164	410	3272
Dsg29545_gr2	FBgn0031500	410	3643
Dsg57026_gr2	FBgn0038983	411	5960
Dsg11812_gr2	FBgn0004170	411	4468
Dsg88609_gr2	scrambled	411	4195
Dsg29920_gr2	FBgn0031607	411	4383
Dsg10610_gr2	FBgn0003028	411	4223
Dsg42039_gr2	FBgn0034943	412	3066
Dsg19522_gr2	FBgn0026314	412	5581
Dsg30579_gr2	FBgn0031768	412	2928
Dsg51582_gr2	FBgn0037550	412	5082
Dsg61683_gr2	FBgn0040491	412	3670
Dsg21488_gr2	FBgn0028539	412	6751
Dsg38475_gr2	FBgn0033988	412	4678
Dsg35901_gr2	FBgn0033292	412	3485
Dsg59313_gr2	FBgn0039580	412	4585
Dsg19575_gr2	FBgn0026369	412	4570
Dsg26307_gr2	FBgn0030634	413	4575
Dsg55090_gr2	FBgn0038466	413	4963
Dsg73234_gr2	FBgn0085391	413	4148
Dsg12539_gr2	FBgn0004860	413	2787
Dsg29067_gr2	FBgn0031374	413	6154
Dsg41823_gr2	FBgn0034887	413	3267
Dsg57242_gr2	FBgn0039044	413	666
Dsg45343_gr2	FBgn0035866	413	2786
Dsg41130_gr2	FBgn0034697	413	6685
Dsg59265_gr2	FBgn0039561	413	3904
Dsg74389_gr2	FBgn0250788	414	4895
Dsg57279_gr2	FBgn0039056	414	5593
Dsg15586_gr2	FBgn0015320	414	4313
Dsg45643_gr2	FBgn0035956	414	5269
Dsg18081_gr2	FBgn0024249	414	3048
Dsg34492_gr2	FBgn0032850	414	4901
Dsg16816_gr2	FBgn0020304	414	3426
Dsg58830_gr2	FBgn0039450	414	3628
Dsg45647_gr2	FBgn0035956	414	3200
Dsg41427_gr2	FBgn0034782	414	4566
Dsg52021_gr2	FBgn0037660	414	6338
Dsg71711_gr2	FBgn0062411	414	3408
Dsg59547_gr2	FBgn0039637	414	3731
Dsg38422_gr2	FBgn0033978	414	3798
Dsg21817_gr2	FBgn0028704	414	3156
Dsg24438_gr2	FBgn0030077	415	5231
Dsg78936_gr2	FBgn0262527	415	3707
Dsg19729_gr2	FBgn0026404	415	6851
Dsg32888_gr2	FBgn0032394	415	4402
Dsg15331_gr2	FBgn0014870	415	6050
Dsg62688_gr2	FBgn0041184	415	6314
Dsg12087_gr2	FBgn0004436	415	7402
Dsg9493_gr2	FBgn0001215	415	3709
Dsg47555_gr2	FBgn0036491	415	4654
Dsg35583_gr2	FBgn0033205	415	3515
Dsg11429_gr2	FBgn0003687	415	3764
Dsg14517_gr2	FBgn0011785	415	1644
Dsg20919_gr2	FBgn0027841	415	879
Dsg20525_gr2	FBgn0027548	416	4484
Dsg31048_gr2	FBgn0031895	416	3200
Dsg58829_gr2	FBgn0039450	416	5292
Dsg12963_gr2	FBgn0005683	416	3562
Dsg60911_gr2	FBgn0040070	416	5145
Dsg13834_gr2	FBgn0011202	416	4957
Dsg88581_gr2	scrambled	416	1949
Dsg49582_gr2	FBgn0037005	416	3968
Dsg45002_gr2	FBgn0035772	416	4687
Dsg32325_gr2	FBgn0032243	416	4332
Dsg45580_gr2	FBgn0035942	416	4703
Dsg80297_gr2	FBgn0263131	416	3057
Dsg37401_gr2	FBgn0033708	416	7945
Dsg61109_gr2	FBgn0040238	416	3276
Dsg10969_gr2	FBgn0003300	416	5878
Dsg46260_gr2	FBgn0036143	417	4623
Dsg10026_gr2	FBgn0002543	417	7379
Dsg81182_gr2	FBgn0264000	417	7066
Dsg14516_gr2	FBgn0011785	417	1180
Dsg8416_gr2	FBgn0000047	417	4983
Dsg54818_gr2	FBgn0038400	417	2408
Dsg35433_gr2	FBgn0033159	417	6368
Dsg83992_gr2	FBgn0283468	417	3429
Dsg40603_gr2	FBgn0034539	417	3944
Dsg73292_gr2	FBgn0085408	417	4656
Dsg50987_gr2	FBgn0037408	417	5065
Dsg46307_gr2	FBgn0036154	417	3938
Dsg19572_gr2	FBgn0026369	417	5507
Dsg51778_gr2	FBgn0037607	417	1787
Dsg13375_gr2	FBgn0010383	417	5078
Dsg19387_gr2	FBgn0026179	417	4529
Dsg16682_gr2	FBgn0019985	418	3143
Dsg78687_gr2	FBgn0262169	418	5416
Dsg64239_gr2	FBgn0050035	418	2760
Dsg15768_gr2	FBgn0015550	418	3933
Dsg30198_gr2	FBgn0031675	418	2904
Dsg51434_gr2	FBgn0037518	418	5153
Dsg51270_gr2	FBgn0037473	418	5825
Dsg31220_gr2	FBgn0031947	419	3600
Dsg54913_gr2	FBgn0038424	419	3423
Dsg82840_gr2	FBgn0265974	419	2372
Dsg13561_gr2	FBgn0010470	419	3936
Dsg71876_gr2	FBgn0064119	419	4660
Dsg81155_gr2	FBgn0263995	419	4907
Dsg73477_gr2	FBgn0085450	419	2452
Dsg36297_gr2	FBgn0033397	419	3310
Dsg49418_gr2	FBgn0036964	419	3568
Dsg54550_gr2	FBgn0038325	419	2700
Dsg31468_gr2	FBgn0032013	420	3816
Dsg78217_gr2	FBgn0261929	420	4347
Dsg88285_gr2	FBgn0039969	420	2807
Dsg57503_gr2	FBgn0039110	420	4193
Dsg25303_gr2	FBgn0030349	421	5368
Dsg57601_gr2	FBgn0039136	421	3801
Dsg49584_gr2	FBgn0037005	421	5261
Dsg66003_gr2	FBgn0051201	421	4925
Dsg60906_gr2	FBgn0040069	421	5168
Dsg9545_gr2	FBgn0001227	421	2931
Dsg13685_gr2	FBgn0010620	421	3439
Dsg13935_gr2	FBgn0011270	421	5098
Dsg28491_gr2	FBgn0031208	421	4523
Dsg21815_gr2	FBgn0028703	421	3674
Dsg24065_gr2	FBgn0029979	422	3655
Dsg48122_gr2	FBgn0036640	422	1731
Dsg27295_gr2	FBgn0030884	422	4136
Dsg53375_gr2	FBgn0038018	422	2834
Dsg79350_gr2	FBgn0262730	422	2336
Dsg76167_gr2	FBgn0260466	422	3428
Dsg40317_gr2	FBgn0034479	422	6393
Dsg32452_gr2	FBgn0032271	422	3360
Dsg18328_gr2	FBgn0024804	422	4751
Dsg54801_gr2	FBgn0038396	422	4469
Dsg77466_gr2	FBgn0261560	422	3130
Dsg27061_gr2	FBgn0030823	423	4426
Dsg47561_gr2	FBgn0036492	423	4795
Dsg65473_gr2	FBgn0050495	423	4494
Dsg18666_gr2	FBgn0025391	423	3356
Dsg53454_gr2	FBgn0038047	423	4168
Dsg22037_gr2	FBgn0028887	423	5447
Dsg28365_gr2	FBgn0031164	423	2107
Dsg38477_gr2	FBgn0033988	423	6198
Dsg14954_gr2	FBgn0013812	423	6538
Dsg11975_gr2	FBgn0004390	423	5237
Dsg31357_gr2	FBgn0031986	423	4327
Dsg10020_gr2	FBgn0002542	424	7198
Dsg15457_gr2	FBgn0015039	424	7119
Dsg37827_gr2	FBgn0033813	424	3636
Dsg82220_gr2	FBgn0265192	424	5289
Dsg42585_gr2	FBgn0035091	424	4548
Dsg15784_gr2	FBgn0015561	424	4968
Dsg36768_gr2	FBgn0033539	424	4893
Dsg19904_gr2	FBgn0026616	424	3696
Dsg38058_gr2	FBgn0033876	424	5234
Dsg35271_gr2	FBgn0033112	424	4615
Dsg9679_gr2	FBgn0001308	424	4727
Dsg75409_gr2	FBgn0259749	424	6030
Dsg20612_gr2	FBgn0027568	424	4058
Dsg15980_gr2	FBgn0015774	424	6522
Dsg70497_gr2	FBgn0053234	425	2688
Dsg11510_gr2	FBgn0003862	425	4110
Dsg64126_gr2	FBgn0047178	425	5508
Dsg13162_gr2	FBgn0010225	425	4467
Dsg46879_gr2	FBgn0036318	425	4163
Dsg75095_gr2	FBgn0259243	426	3143
Dsg40826_gr2	FBgn0034605	426	4304
Dsg50297_gr2	FBgn0037202	426	3751
Dsg12665_gr2	FBgn0004907	426	2486
Dsg18233_gr2	FBgn0024371	426	4128
Dsg34397_gr2	FBgn0032821	426	3283
Dsg61148_gr2	FBgn0040256	426	5142
Dsg47357_gr2	FBgn0036442	426	4453
Dsg17028_gr2	FBgn0020616	426	5361
Dsg12861_gr2	FBgn0005631	426	3491
Dsg50390_gr2	FBgn0037231	426	3921
Dsg81745_gr2	FBgn0264711	426	4436
Dsg51263_gr2	FBgn0037472	426	3832
Dsg13653_gr2	FBgn0010590	426	2974
Dsg22368_gr2	FBgn0028990	427	3977
Dsg13283_gr2	FBgn0010315	427	4390
Dsg25357_gr2	FBgn0030361	427	4604
Dsg88578_gr2	scrambled	427	5639
Dsg55033_gr2	FBgn0038452	427	3818
Dsg88552_gr2	scrambled	427	6480
Dsg78580_gr2	FBgn0262115	427	2758
Dsg84054_gr2	FBgn0283531	427	4679
Dsg18077_gr2	FBgn0024248	427	4764
Dsg19461_gr2	FBgn0026252	427	4889
Dsg19906_gr2	FBgn0026616	427	5270
Dsg43362_gr2	FBgn0035309	427	4434
Dsg10546_gr2	FBgn0002962	428	6117
Dsg81245_gr2	FBgn0264089	428	3733
Dsg71725_gr2	FBgn0062413	428	4718
Dsg31995_gr2	FBgn0032156	428	5254
Dsg65352_gr2	FBgn0050463	428	4441
Dsg37685_gr2	FBgn0033774	428	3985
Dsg67936_gr2	FBgn0052079	428	5358
Dsg35232_gr2	FBgn0033097	428	3691
Dsg48173_gr2	FBgn0036659	428	4891
Dsg83505_gr2	FBgn0266722	428	4708
Dsg71656_gr2	FBgn0061356	428	5814
Dsg56533_gr2	FBgn0038855	429	5877
Dsg19196_gr2	FBgn0025865	429	4024
Dsg11159_gr2	FBgn0003416	429	3946
Dsg20661_gr2	FBgn0027583	429	2866
Dsg57275_gr2	FBgn0039055	429	2627
Dsg18000_gr2	FBgn0024187	429	5995
Dsg20014_gr2	FBgn0026754	430	5816
Dsg72056_gr2	FBgn0082831	430	6823
Dsg79385_gr2	FBgn0262738	430	5506
Dsg22546_gr2	FBgn0029152	430	4346
Dsg28434_gr2	FBgn0031187	430	3749
Dsg16656_gr2	FBgn0019952	430	4757
Dsg22632_gr2	FBgn0029504	430	1019
Dsg19801_gr2	FBgn0026439	430	5035
Dsg10496_gr2	FBgn0002932	430	4349
Dsg11859_gr2	FBgn0004197	430	4424
Dsg71723_gr2	FBgn0062413	430	5222
Dsg52049_gr2	FBgn0037665	430	3700
Dsg35607_gr2	FBgn0033209	431	4021
Dsg56396_gr2	FBgn0038818	431	3650
Dsg49414_gr2	FBgn0036964	431	4503
Dsg60903_gr2	FBgn0040069	431	4457
Dsg46460_gr2	FBgn0036196	431	2946
Dsg54185_gr2	FBgn0038233	431	5951
Dsg20686_gr2	FBgn0027589	431	1989
Dsg9523_gr2	FBgn0001223	431	3997
Dsg28693_gr2	FBgn0031261	432	3913
Dsg48973_gr2	FBgn0036849	432	3397
Dsg14360_gr2	FBgn0011701	432	5057
Dsg12836_gr2	FBgn0005613	432	5595
Dsg13778_gr2	FBgn0010812	432	4445
Dsg43553_gr2	FBgn0035375	432	4483
Dsg14552_gr2	FBgn0011828	432	3612
Dsg49538_gr2	FBgn0036996	432	5034
Dsg32966_gr2	FBgn0032409	432	3665
Dsg56883_gr2	FBgn0038947	433	1757
Dsg74419_gr2	FBgn0250816	433	4481
Dsg75494_gr2	FBgn0259878	433	4448
Dsg76352_gr2	FBgn0260743	433	3799
Dsg43041_gr2	FBgn0035217	433	3771
Dsg61143_gr2	FBgn0040255	433	4053
Dsg26675_gr2	FBgn0030724	433	3937
Dsg12709_gr2	FBgn0004921	433	6480
Dsg20411_gr2	FBgn0027508	434	2261
Dsg21685_gr2	FBgn0028665	434	3062
Dsg76013_gr2	FBgn0260400	434	3120
Dsg59120_gr2	FBgn0039519	434	3454
Dsg39522_gr2	FBgn0034276	434	3934
Dsg16513_gr2	FBgn0017561	434	5474
Dsg17023_gr2	FBgn0020545	434	4472
Dsg19204_gr2	FBgn0025866	434	5750
Dsg88445_gr2	intergenic	434	8452
Dsg10499_gr2	FBgn0002932	434	4169
Dsg26739_gr2	FBgn0030743	434	397
Dsg18414_gr2	FBgn0024941	434	7732
Dsg19172_gr2	FBgn0025836	434	5052
Dsg24291_gr2	FBgn0030037	434	2097
Dsg14643_gr2	FBgn0013303	434	3602
Dsg58067_gr2	FBgn0039249	434	6114
Dsg28607_gr2	FBgn0031244	434	3701
Dsg40598_gr2	FBgn0034538	435	5938
Dsg60034_gr2	FBgn0039755	435	5732
Dsg19527_gr2	FBgn0026315	435	4152
Dsg68523_gr2	FBgn0052296	435	5186
Dsg55388_gr2	FBgn0038541	435	6088
Dsg12636_gr2	FBgn0004895	435	3857
Dsg41629_gr2	FBgn0034837	435	6903
Dsg25589_gr2	FBgn0030434	435	5412
Dsg44987_gr2	FBgn0035769	435	3728
Dsg41426_gr2	FBgn0034782	435	4531
Dsg11951_gr2	FBgn0004380	435	4813
Dsg47310_gr2	FBgn0036428	435	7991
Dsg12977_gr2	FBgn0005695	435	4844
Dsg26260_gr2	FBgn0030622	435	3977
Dsg56789_gr2	FBgn0038924	436	4535
Dsg29664_gr2	FBgn0031534	436	4201
Dsg15429_gr2	FBgn0015034	436	5997
Dsg15011_gr2	FBgn0014002	436	4379
Dsg27168_gr2	FBgn0030850	436	4588
Dsg60905_gr2	FBgn0040069	436	3479
Dsg19201_gr2	FBgn0025866	436	4468
Dsg38419_gr2	FBgn0033978	437	4908
Dsg63169_gr2	FBgn0042138	437	5278
Dsg21887_gr2	FBgn0028836	437	5405
Dsg65353_gr2	FBgn0050463	437	3671
Dsg36295_gr2	FBgn0033397	437	5022
Dsg10607_gr2	FBgn0003023	437	5852
Dsg11348_gr2	FBgn0003557	437	5763
Dsg11897_gr2	FBgn0004244	437	4926
Dsg23562_gr2	FBgn0029853	437	3703
Dsg8614_gr2	FBgn0000173	437	5516
Dsg29606_gr2	FBgn0031519	437	3604
Dsg44626_gr2	FBgn0035676	437	4857
Dsg82428_gr2	FBgn0265434	438	4946
Dsg44276_gr2	FBgn0035575	438	4739
Dsg22212_gr2	FBgn0028944	438	3779
Dsg24853_gr2	FBgn0030234	438	4121
Dsg60128_gr2	FBgn0039774	438	5831
Dsg54983_gr2	FBgn0038438	439	3148
Dsg34382_gr2	FBgn0032818	439	5078
Dsg44147_gr2	FBgn0035542	439	5307
Dsg11197_gr2	FBgn0003449	439	3633
Dsg36632_gr2	FBgn0033494	439	3915
Dsg50792_gr2	FBgn0037358	439	4411
Dsg53809_gr2	FBgn0038135	439	4940
Dsg17915_gr2	FBgn0023531	439	5487
Dsg40216_gr2	FBgn0034459	439	4387
Dsg11166_gr2	FBgn0003430	439	4670
Dsg59151_gr2	FBgn0039525	439	5047
Dsg88597_gr2	scrambled	439	4516
Dsg23273_gr2	FBgn0029762	439	5116
Dsg9501_gr2	FBgn0001217	439	3835
Dsg19469_gr2	FBgn0026255	440	5378
Dsg74763_gr2	FBgn0259162	440	3158
Dsg17593_gr2	FBgn0023094	440	2553
Dsg29511_gr2	FBgn0031492	440	4981
Dsg29921_gr2	FBgn0031607	440	6358
Dsg77655_gr2	FBgn0261612	440	4530
Dsg16214_gr2	FBgn0016041	440	2080
Dsg14510_gr2	FBgn0011771	440	4763
Dsg14487_gr2	FBgn0011766	440	2925
Dsg39048_gr2	FBgn0034142	440	2997
Dsg19046_gr2	FBgn0025726	441	4440
Dsg29609_gr2	FBgn0031519	441	4244
Dsg18015_gr2	FBgn0024189	441	4692
Dsg21291_gr2	FBgn0028475	441	1519
Dsg44984_gr2	FBgn0035769	441	4543
Dsg41815_gr2	FBgn0034885	441	3653
Dsg67287_gr2	FBgn0051792	441	3758
Dsg16061_gr2	FBgn0015803	441	4109
Dsg37652_gr2	FBgn0033763	441	4954
Dsg76073_gr2	FBgn0260442	442	5906
Dsg84017_gr2	FBgn0283477	442	3513
Dsg40740_gr2	FBgn0034577	442	4177
Dsg21237_gr2	FBgn0028429	442	5391
Dsg63518_gr2	FBgn0043825	442	4026
Dsg64668_gr2	FBgn0050178	442	3713
Dsg18532_gr2	FBgn0024994	442	5075
Dsg88295_gr2	FBgn0039969	442	2635
Dsg58724_gr2	FBgn0039425	442	5730
Dsg77436_gr2	FBgn0261552	442	3197
Dsg69401_gr2	FBgn0052751	442	4375
Dsg19362_gr2	FBgn0026160	443	6160
Dsg48766_gr2	FBgn0036806	443	6841
Dsg23643_gr2	FBgn0029870	443	4779
Dsg69400_gr2	FBgn0052750	443	3868
Dsg83437_gr2	FBgn0266671	443	6935
Dsg59149_gr2	FBgn0039525	443	6348
Dsg82034_gr2	FBgn0265003	443	9105
Dsg57280_gr2	FBgn0039056	443	6266
Dsg88468_gr2	Cas9	443	1232
Dsg51577_gr2	FBgn0037550	443	1739
Dsg12112_gr2	FBgn0004509	443	4525
Dsg48882_gr2	FBgn0036830	443	5041
Dsg30017_gr2	FBgn0031630	443	3739
Dsg62954_gr2	FBgn0041630	443	3754
Dsg55892_gr2	FBgn0038681	443	4004
Dsg14864_gr2	FBgn0013751	443	3252
Dsg56665_gr2	FBgn0038886	443	5967
Dsg34853_gr2	FBgn0032961	444	5032
Dsg57151_gr2	FBgn0039025	444	6710
Dsg24058_gr2	FBgn0029977	444	5800
Dsg36192_gr2	FBgn0033371	444	3818
Dsg59836_gr2	FBgn0039705	444	6812
Dsg15290_gr2	FBgn0014857	444	3950
Dsg10034_gr2	FBgn0002561	444	4899
Dsg16722_gr2	FBgn0020249	444	2778
Dsg61137_gr2	FBgn0040253	444	5262
Dsg26376_gr2	FBgn0030658	444	4932
Dsg74820_gr2	FBgn0259176	444	2758
Dsg16800_gr2	FBgn0020294	444	4668
Dsg34814_gr2	FBgn0032940	444	5301
Dsg75748_gr2	FBgn0259979	444	2761
Dsg88387_gr2	intergenic	444	6338
Dsg23982_gr2	FBgn0029959	444	3881
Dsg24327_gr2	FBgn0030049	444	1231
Dsg42623_gr2	FBgn0035102	445	5152
Dsg13190_gr2	FBgn0010246	445	4998
Dsg80355_gr2	FBgn0263219	445	7076
Dsg47549_gr2	FBgn0036490	445	4582
Dsg16005_gr2	FBgn0015781	445	7445
Dsg81973_gr2	FBgn0264953	445	3756
Dsg18408_gr2	FBgn0024921	445	3706
Dsg76387_gr2	FBgn0260749	445	6157
Dsg9173_gr2	FBgn0000667	445	3798
Dsg49205_gr2	FBgn0036913	445	7820
Dsg74976_gr2	FBgn0259214	445	5229
Dsg75205_gr2	FBgn0259704	445	3243
Dsg51495_gr2	FBgn0037534	445	4706
Dsg13142_gr2	FBgn0010215	446	2420
Dsg43587_gr2	FBgn0035388	446	6003
Dsg82921_gr2	FBgn0266100	446	3741
Dsg19958_gr2	FBgn0026718	446	4064
Dsg9087_gr2	FBgn0000611	446	3992
Dsg55665_gr2	FBgn0038613	446	4295
Dsg29495_gr2	FBgn0031489	446	8292
Dsg50663_gr2	FBgn0037310	446	4150
Dsg17835_gr2	FBgn0023518	446	3335
Dsg53152_gr2	FBgn0037970	446	4413
Dsg60893_gr2	FBgn0040066	446	4590
Dsg57309_gr2	FBgn0039066	446	5754
Dsg76248_gr2	FBgn0260632	446	4193
Dsg19728_gr2	FBgn0026404	446	2623
Dsg48885_gr2	FBgn0036830	447	3777
Dsg74276_gr2	FBgn0087012	447	4081
Dsg73456_gr2	FBgn0085443	447	3856
Dsg34898_gr2	FBgn0032972	447	3643
Dsg82502_gr2	FBgn0265595	447	6710
Dsg8400_gr2	FBgn0000044	447	4523
Dsg74808_gr2	FBgn0259174	447	2726
Dsg53396_gr2	FBgn0038032	447	3910
Dsg78614_gr2	FBgn0262126	448	4012
Dsg36742_gr2	FBgn0033524	448	2714
Dsg29492_gr2	FBgn0031489	448	4381
Dsg8867_gr2	FBgn0000497	448	5561
Dsg9512_gr2	FBgn0001222	448	4615
Dsg34293_gr2	FBgn0032797	448	4940
Dsg88530_gr2	scrambled	448	4612
Dsg26829_gr2	FBgn0030768	448	4517
Dsg88288_gr2	FBgn0039969	448	4086
Dsg55579_gr2	FBgn0038593	448	5398
Dsg74766_gr2	FBgn0259162	448	4241
Dsg83647_gr2	FBgn0267378	449	1941
Dsg20710_gr2	FBgn0027596	449	3583
Dsg9633_gr2	FBgn0001269	449	3649
Dsg14208_gr2	FBgn0011592	449	6168
Dsg42127_gr2	FBgn0034967	449	295
Dsg78922_gr2	FBgn0262518	449	2783
Dsg46261_gr2	FBgn0036143	449	5526
Dsg57212_gr2	FBgn0039039	449	4877
Dsg14254_gr2	FBgn0011642	449	3863
Dsg83077_gr2	FBgn0266409	449	3929
Dsg12837_gr2	FBgn0005614	449	4010
Dsg19390_gr2	FBgn0026179	449	5553
Dsg74953_gr2	FBgn0259211	449	5091
Dsg61241_gr2	FBgn0040294	450	5186
Dsg43976_gr2	FBgn0035499	450	4042
Dsg40029_gr2	FBgn0034418	450	5449
Dsg74364_gr2	FBgn0250753	450	1597
Dsg12655_gr2	FBgn0004898	450	4801
Dsg76685_gr2	FBgn0260944	450	4013
Dsg74996_gr2	FBgn0259222	450	6281
Dsg21973_gr2	FBgn0028863	450	4879
Dsg88570_gr2	scrambled	451	6146
Dsg74391_gr2	FBgn0250789	451	4307
Dsg41267_gr2	FBgn0034730	451	4402
Dsg51237_gr2	FBgn0037466	451	2979
Dsg30425_gr2	FBgn0031729	451	3972
Dsg47251_gr2	FBgn0036414	452	5203
Dsg63862_gr2	FBgn0045759	452	7894
Dsg14168_gr2	FBgn0011576	452	4148
Dsg67211_gr2	FBgn0051760	452	5442
Dsg17460_gr2	FBgn0022764	452	3472
Dsg81553_gr2	FBgn0264490	452	5416
Dsg75800_gr2	FBgn0259994	452	4112
Dsg41425_gr2	FBgn0034782	452	5813
Dsg81721_gr2	FBgn0264695	452	4594
Dsg48533_gr2	FBgn0036750	452	3347
Dsg28593_gr2	FBgn0031239	452	6044
Dsg58919_gr2	FBgn0039471	452	5117
Dsg65288_gr2	FBgn0050440	452	4392
Dsg14210_gr2	FBgn0011592	452	5606
Dsg70369_gr2	FBgn0053182	453	4222
Dsg88511_gr2	scrambled	453	4854
Dsg28606_gr2	FBgn0031244	453	4610
Dsg17646_gr2	FBgn0023174	453	6556
Dsg76380_gr2	FBgn0260748	453	5301
Dsg16592_gr2	FBgn0019809	453	4701
Dsg27049_gr2	FBgn0030816	453	6148
Dsg80325_gr2	FBgn0263197	454	5094
Dsg75827_gr2	FBgn0260004	454	5385
Dsg50258_gr2	FBgn0037188	454	3740
Dsg21842_gr2	FBgn0028737	454	7358
Dsg65872_gr2	FBgn0051139	454	5108
Dsg67193_gr2	FBgn0051742	454	5781
Dsg88520_gr2	scrambled	454	5774
Dsg12362_gr2	FBgn0004648	454	7112
Dsg80401_gr2	FBgn0263236	455	4963
Dsg39779_gr2	FBgn0034345	455	8246
Dsg62660_gr2	FBgn0041180	455	6555
Dsg68320_gr2	FBgn0052230	455	7848
Dsg81184_gr2	FBgn0264000	455	4154
Dsg16121_gr2	FBgn0015904	455	4102
Dsg11284_gr2	FBgn0003507	455	2992
Dsg47219_gr2	FBgn0036398	455	3113
Dsg15108_gr2	FBgn0014135	456	4058
Dsg83873_gr2	FBgn0267975	456	3427
Dsg78219_gr2	FBgn0261929	456	4837
Dsg8365_gr2	FBgn0000036	456	3825
Dsg18057_gr2	FBgn0024236	456	3916
Dsg24005_gr2	FBgn0029963	456	4449
Dsg49562_gr2	FBgn0037000	456	5075
Dsg14139_gr2	FBgn0011566	456	7983
Dsg61000_gr2	FBgn0040099	456	2577
Dsg47758_gr2	FBgn0036545	456	6694
Dsg22355_gr2	FBgn0028986	456	5143
Dsg17165_gr2	FBgn0020912	456	5218
Dsg73470_gr2	FBgn0085447	456	5144
Dsg62570_gr2	FBgn0041094	457	4733
Dsg10578_gr2	FBgn0003008	457	5072
Dsg27523_gr2	FBgn0030946	457	4396
Dsg54460_gr2	FBgn0038302	457	4621
Dsg56988_gr2	FBgn0038975	457	5846
Dsg18001_gr2	FBgn0024187	457	5733
Dsg31330_gr2	FBgn0031977	457	1001
Dsg25916_gr2	FBgn0030529	457	6863
Dsg21722_gr2	FBgn0028675	457	4429
Dsg16717_gr2	FBgn0020248	457	5385
Dsg9496_gr2	FBgn0001216	457	3773
Dsg42586_gr2	FBgn0035091	457	4712
Dsg9556_gr2	FBgn0001229	458	4737
Dsg17576_gr2	FBgn0023076	458	7961
Dsg35570_gr2	FBgn0033199	458	4467
Dsg61667_gr2	FBgn0040475	458	6750
Dsg81505_gr2	FBgn0264449	458	3996
Dsg9160_gr2	FBgn0000659	458	4767
Dsg57743_gr2	FBgn0039170	458	4129
Dsg19058_gr2	FBgn0025740	458	6480
Dsg82065_gr2	FBgn0265047	458	4637
Dsg68650_gr2	FBgn0052371	458	4001
Dsg48594_gr2	FBgn0036768	458	3998
Dsg43593_gr2	FBgn0035390	458	2471
Dsg40804_gr2	FBgn0034598	458	4338
Dsg63936_gr2	FBgn0046225	458	2945
Dsg79394_gr2	FBgn0262740	458	4471
Dsg31905_gr2	FBgn0032129	458	4751
Dsg61221_gr2	FBgn0040285	458	1546
Dsg74420_gr2	FBgn0250816	458	4776
Dsg17643_gr2	FBgn0023172	459	5051
Dsg74698_gr2	FBgn0259111	459	3050
Dsg66541_gr2	FBgn0051445	459	4090
Dsg79264_gr2	FBgn0262624	459	3529
Dsg13863_gr2	FBgn0011217	459	3759
Dsg76381_gr2	FBgn0260748	459	3922
Dsg72150_gr2	FBgn0083953	459	4639
Dsg52024_gr2	FBgn0037660	459	4932
Dsg58600_gr2	FBgn0039380	459	5780
Dsg70696_gr2	FBgn0053533	459	4337
Dsg75163_gr2	FBgn0259685	459	3391
Dsg45165_gr2	FBgn0035815	459	4522
Dsg64575_gr2	FBgn0050122	459	2005
Dsg15295_gr2	FBgn0014859	459	3448
Dsg77463_gr2	FBgn0261560	460	6232
Dsg57549_gr2	FBgn0039124	460	5206
Dsg32634_gr2	FBgn0032329	460	2735
Dsg21677_gr2	FBgn0028663	460	5521
Dsg39027_gr2	FBgn0034135	460	5465
Dsg12921_gr2	FBgn0005658	460	3988
Dsg27966_gr2	FBgn0031057	460	7164
Dsg13712_gr2	FBgn0010651	460	2250
Dsg44331_gr2	FBgn0035587	460	4587
Dsg13736_gr2	FBgn0010762	460	5206
Dsg44776_gr2	FBgn0035711	460	3350
Dsg76703_gr2	FBgn0260960	460	2798
Dsg16958_gr2	FBgn0020443	461	4245
Dsg16588_gr2	FBgn0019809	461	2284
Dsg50064_gr2	FBgn0037130	461	3476
Dsg82550_gr2	FBgn0265623	461	6155
Dsg34963_gr2	FBgn0033015	461	4088
Dsg33683_gr2	FBgn0032633	461	4857
Dsg29368_gr2	FBgn0031457	461	6277
Dsg50551_gr2	FBgn0037280	461	5322
Dsg22345_gr2	FBgn0028984	461	2999
Dsg57928_gr2	FBgn0039213	461	4681
Dsg79657_gr2	FBgn0262872	461	5190
Dsg46958_gr2	FBgn0036333	461	4158
Dsg88453_gr2	intergenic	461	8470
Dsg21485_gr2	FBgn0028538	461	4904
Dsg9220_gr2	FBgn0000964	461	4450
Dsg76533_gr2	FBgn0260799	461	4306
Dsg22354_gr2	FBgn0028986	461	4345
Dsg52167_gr2	FBgn0037702	462	4356
Dsg16869_gr2	FBgn0020371	462	4837
Dsg34886_gr2	FBgn0032969	462	4743
Dsg13377_gr2	FBgn0010383	462	4391
Dsg18234_gr2	FBgn0024432	462	4118
Dsg39555_gr2	FBgn0034282	462	7617
Dsg45630_gr2	FBgn0035954	462	4208
Dsg76699_gr2	FBgn0260960	462	2600
Dsg20714_gr2	FBgn0027597	462	2984
Dsg40319_gr2	FBgn0034479	462	4566
Dsg15195_gr2	FBgn0014388	462	5668
Dsg66008_gr2	FBgn0051202	462	1981
Dsg51776_gr2	FBgn0037607	462	4000
Dsg12640_gr2	FBgn0004896	462	3846
Dsg8219_gr2	FBgn0000320	462	5589
Dsg19391_gr2	FBgn0026179	462	4045
Dsg43707_gr2	FBgn0035424	462	6320
Dsg48854_gr2	FBgn0036825	462	6070
Dsg16449_gr2	FBgn0017414	462	6057
Dsg31378_gr2	FBgn0031990	462	5495
Dsg9161_gr2	FBgn0000659	462	8205
Dsg37551_gr2	FBgn0033739	462	4432
Dsg51578_gr2	FBgn0037550	463	6266
Dsg76088_gr2	FBgn0260450	463	4281
Dsg15789_gr2	FBgn0015561	463	5931
Dsg11143_gr2	FBgn0003410	463	5415
Dsg82529_gr2	FBgn0265606	463	4512
Dsg18349_gr2	FBgn0024814	463	4086
Dsg20750_gr2	FBgn0027603	463	5978
Dsg15938_gr2	FBgn0015721	464	5735
Dsg60131_gr2	FBgn0039774	464	4879
Dsg39872_gr2	FBgn0034381	464	3594
Dsg26194_gr2	FBgn0030607	464	6601
Dsg12507_gr2	FBgn0004852	464	6346
Dsg45503_gr2	FBgn0035917	464	4496
Dsg56788_gr2	FBgn0038924	464	5255
Dsg49272_gr2	FBgn0036926	464	5186
Dsg75054_gr2	FBgn0259234	464	3781
Dsg65536_gr2	FBgn0051008	464	4523
Dsg84014_gr2	FBgn0283477	464	2083
Dsg74205_gr2	FBgn0086908	464	5595
Dsg23766_gr2	FBgn0029903	464	5132
Dsg13285_gr2	FBgn0010315	464	1147
Dsg83649_gr2	FBgn0267378	464	1860
Dsg13735_gr2	FBgn0010762	464	4466
Dsg10778_gr2	FBgn0003149	465	10831
Dsg60554_gr2	FBgn0039883	465	5939
Dsg74696_gr2	FBgn0259110	465	3186
Dsg38425_gr2	FBgn0033979	465	4079
Dsg35581_gr2	FBgn0033205	465	6516
Dsg15928_gr2	FBgn0015714	465	4758
Dsg74303_gr2	FBgn0087040	465	4609
Dsg16970_gr2	FBgn0020493	465	5737
Dsg21166_gr2	FBgn0028402	465	5300
Dsg41158_gr2	FBgn0034705	465	5552
Dsg59064_gr2	FBgn0039501	465	5684
Dsg70363_gr2	FBgn0053181	465	4022
Dsg46691_gr2	FBgn0036257	465	5460
Dsg36672_gr2	FBgn0033504	466	4683
Dsg22848_gr2	FBgn0029648	466	3497
Dsg36857_gr2	FBgn0033557	466	2133
Dsg88620_gr2	Puro	466	3768
Dsg56251_gr2	FBgn0038772	466	3504
Dsg88599_gr2	scrambled	466	7921
Dsg29585_gr2	FBgn0031514	466	4928
Dsg82110_gr2	FBgn0265089	466	5208
Dsg8589_gr2	FBgn0000157	466	6900
Dsg62645_gr2	FBgn0041164	466	6627
Dsg78613_gr2	FBgn0262126	466	5843
Dsg17550_gr2	FBgn0022987	467	2001
Dsg48932_gr2	FBgn0036838	467	8070
Dsg45741_gr2	FBgn0035983	467	4741
Dsg20702_gr2	FBgn0027594	467	3825
Dsg11608_gr2	FBgn0003943	467	3449
Dsg63953_gr2	FBgn0046253	467	3870
Dsg9793_gr2	FBgn0001965	467	8022
Dsg37238_gr2	FBgn0033663	467	6102
Dsg88372_gr2	intergenic	467	5685
Dsg67605_gr2	FBgn0051926	467	6304
Dsg14542_gr2	FBgn0011822	467	5732
Dsg45160_gr2	FBgn0035813	467	6955
Dsg53815_gr2	FBgn0038136	468	3871
Dsg22351_gr2	FBgn0028986	468	8438
Dsg57285_gr2	FBgn0039058	468	6365
Dsg15931_gr2	FBgn0015714	468	2667
Dsg79369_gr2	FBgn0262735	468	4453
Dsg36657_gr2	FBgn0033500	468	3551
Dsg88577_gr2	scrambled	468	4976
Dsg58193_gr2	FBgn0039280	468	5553
Dsg30201_gr2	FBgn0031675	469	4414
Dsg74815_gr2	FBgn0259175	469	4474
Dsg57152_gr2	FBgn0039025	469	6136
Dsg82146_gr2	FBgn0265140	469	5330
Dsg77782_gr2	FBgn0261673	469	4539
Dsg13204_gr2	FBgn0010263	469	8020
Dsg46362_gr2	FBgn0036173	469	4791
Dsg79382_gr2	FBgn0262738	469	6514
Dsg82342_gr2	FBgn0265298	470	4626
Dsg17461_gr2	FBgn0022764	470	3462
Dsg70343_gr2	FBgn0053177	470	5208
Dsg22253_gr2	FBgn0028950	470	5204
Dsg14362_gr2	FBgn0011701	470	5254
Dsg70700_gr2	FBgn0053533	470	4590
Dsg8118_gr2	FBgn0000256	470	5784
Dsg61536_gr2	FBgn0040372	471	5006
Dsg43654_gr2	FBgn0035411	471	2289
Dsg28538_gr2	FBgn0031224	471	3469
Dsg25004_gr2	FBgn0030276	471	3371
Dsg76980_gr2	FBgn0261244	471	6076
Dsg36299_gr2	FBgn0033397	471	3218
Dsg72972_gr2	FBgn0085322	471	6756
Dsg80615_gr2	FBgn0263396	471	5971
Dsg17592_gr2	FBgn0023094	471	6058
Dsg54152_gr2	FBgn0038220	471	4640
Dsg56945_gr2	FBgn0038965	472	5198
Dsg45644_gr2	FBgn0035956	472	4901
Dsg16002_gr2	FBgn0015781	472	4335
Dsg88604_gr2	scrambled	472	5251
Dsg32367_gr2	FBgn0032251	472	3099
Dsg29889_gr2	FBgn0031601	472	3533
Dsg48961_gr2	FBgn0036847	472	4718
Dsg53451_gr2	FBgn0038047	472	1674
Dsg34240_gr2	FBgn0032783	472	4358
Dsg88316_gr2	FBgn0026379	472	1414
Dsg37720_gr2	FBgn0033783	472	3798
Dsg31359_gr2	FBgn0031986	472	3606
Dsg40836_gr2	FBgn0034611	472	3921
Dsg63376_gr2	FBgn0043364	472	3125
Dsg33111_gr2	FBgn0032451	472	3853
Dsg75738_gr2	FBgn0259978	472	4517
Dsg62706_gr2	FBgn0041191	472	6118
Dsg57125_gr2	FBgn0039019	472	4343
Dsg19188_gr2	FBgn0025864	472	5072
Dsg11328_gr2	FBgn0003520	472	5788
Dsg13296_gr2	FBgn0010317	473	4176
Dsg34829_gr2	FBgn0032946	473	7954
Dsg83044_gr2	FBgn0266346	473	3734
Dsg29768_gr2	FBgn0031561	473	4292
Dsg9264_gr2	FBgn0001085	473	5061
Dsg52718_gr2	FBgn0037848	473	8062
Dsg77946_gr2	FBgn0261800	473	3862
Dsg30271_gr2	FBgn0031694	473	5080
Dsg12482_gr2	FBgn0004837	473	6289
Dsg68043_gr2	FBgn0052110	473	5854
Dsg88267_gr2	FBgn0014020	473	2749
Dsg11224_gr2	FBgn0003463	473	6572
Dsg45579_gr2	FBgn0035942	473	5087
Dsg62718_gr2	FBgn0041210	473	4454
Dsg22240_gr2	FBgn0028948	473	3725
Dsg81064_gr2	FBgn0263934	473	4973
Dsg59624_gr2	FBgn0039656	473	8046
Dsg17185_gr2	FBgn0021760	473	6565
Dsg73414_gr2	FBgn0085433	473	4115
Dsg36226_gr2	FBgn0033377	473	5145
Dsg60298_gr2	FBgn0039818	474	4524
Dsg68656_gr2	FBgn0052373	474	5710
Dsg44706_gr2	FBgn0035695	474	4039
Dsg45411_gr2	FBgn0035879	474	3928
Dsg22416_gr2	FBgn0029006	474	6629
Dsg28507_gr2	FBgn0031214	474	4030
Dsg10751_gr2	FBgn0003129	474	4232
Dsg79391_gr2	FBgn0262739	474	3229
Dsg83520_gr2	FBgn0266724	474	4134
Dsg54840_gr2	FBgn0038404	475	4232
Dsg77047_gr2	FBgn0261283	475	2489
Dsg31962_gr2	FBgn0032144	475	6470
Dsg81183_gr2	FBgn0264000	475	4595
Dsg26790_gr2	FBgn0030756	475	3928
Dsg10175_gr2	FBgn0002631	475	6489
Dsg29509_gr2	FBgn0031492	475	1963
Dsg13120_gr2	FBgn0010194	475	4184
Dsg46544_gr2	FBgn0036219	475	3768
Dsg42568_gr2	FBgn0035087	475	3482
Dsg29457_gr2	FBgn0031478	475	5728
Dsg46527_gr2	FBgn0036214	475	11287
Dsg18061_gr2	FBgn0024238	476	1083
Dsg46874_gr2	FBgn0036317	476	5348
Dsg13303_gr2	FBgn0010323	476	5405
Dsg26757_gr2	FBgn0030746	476	5611
Dsg31447_gr2	FBgn0032005	476	4950
Dsg14923_gr2	FBgn0013772	476	3973
Dsg64799_gr2	FBgn0050277	476	4449
Dsg32217_gr2	FBgn0032214	476	5112
Dsg56156_gr2	FBgn0038747	476	4614
Dsg18987_gr2	FBgn0025692	476	6516
Dsg67412_gr2	FBgn0051832	476	5325
Dsg50233_gr2	FBgn0037182	476	6335
Dsg11413_gr2	FBgn0003656	476	4561
Dsg88507_gr2	scrambled	476	9104
Dsg55251_gr2	FBgn0038507	476	7727
Dsg67939_gr2	FBgn0052081	477	5481
Dsg35167_gr2	FBgn0033079	477	3721
Dsg12175_gr2	FBgn0004573	477	5080
Dsg39438_gr2	FBgn0034258	477	4498
Dsg18111_gr2	FBgn0024285	477	2370
Dsg40840_gr2	FBgn0034611	477	5945
Dsg83052_gr2	FBgn0266347	477	5368
Dsg68955_gr2	FBgn0052528	477	10983
Dsg18059_gr2	FBgn0024236	478	4965
Dsg16977_gr2	FBgn0020496	478	2042
Dsg88449_gr2	intergenic	478	6275
Dsg59466_gr2	FBgn0039620	478	3591
Dsg9788_gr2	FBgn0001965	478	2837
Dsg34291_gr2	FBgn0032797	478	5326
Dsg26405_gr2	FBgn0030663	478	6564
Dsg81455_gr2	FBgn0264389	478	4420
Dsg21178_gr2	FBgn0028407	478	6344
Dsg11211_gr2	FBgn0003460	478	6001
Dsg88273_gr2	FBgn0014020	478	3999
Dsg25837_gr2	FBgn0030509	478	5302
Dsg41863_gr2	FBgn0034902	478	5547
Dsg55647_gr2	FBgn0038610	478	4452
Dsg18164_gr2	FBgn0024320	478	4579
Dsg68018_gr2	FBgn0052105	478	4437
Dsg81108_gr2	FBgn0263980	479	6653
Dsg71994_gr2	FBgn0069242	479	4045
Dsg83285_gr2	FBgn0266521	479	7217
Dsg71335_gr2	FBgn0066101	479	6362
Dsg50789_gr2	FBgn0037354	479	4183
Dsg82729_gr2	FBgn0265630	479	2003
Dsg61666_gr2	FBgn0040475	479	4736
Dsg77041_gr2	FBgn0261279	479	2711
Dsg69175_gr2	FBgn0052626	479	4844
Dsg35155_gr2	FBgn0033074	479	4672
Dsg61585_gr2	FBgn0040388	479	4671
Dsg76370_gr2	FBgn0260746	479	3944
Dsg66321_gr2	FBgn0051342	479	4960
Dsg30946_gr2	FBgn0031871	479	2068
Dsg29295_gr2	FBgn0031437	479	3242
Dsg88450_gr2	intergenic	480	6784
Dsg10991_gr2	FBgn0003312	480	4805
Dsg19073_gr2	FBgn0025776	480	3566
Dsg45568_gr2	FBgn0035936	480	3875
Dsg11562_gr2	FBgn0003886	480	5740
Dsg67602_gr2	FBgn0051926	480	5160
Dsg71337_gr2	FBgn0066101	480	6050
Dsg88297_gr2	FBgn0026379	481	10781
Dsg77534_gr2	FBgn0261574	481	3965
Dsg69454_gr2	FBgn0052791	481	4231
Dsg43763_gr2	FBgn0035437	481	7337
Dsg46110_gr2	FBgn0036101	481	7365
Dsg9296_gr2	FBgn0001092	481	4767
Dsg35772_gr2	FBgn0033259	481	453
Dsg52285_gr2	FBgn0037726	481	3347
Dsg12528_gr2	FBgn0004858	481	3963
Dsg34852_gr2	FBgn0032961	481	4177
Dsg53117_gr2	FBgn0037955	482	3622
Dsg12489_gr2	FBgn0004838	482	1482
Dsg45412_gr2	FBgn0035879	482	5428
Dsg19426_gr2	FBgn0026199	482	2769
Dsg10637_gr2	FBgn0003044	482	6159
Dsg73988_gr2	FBgn0086674	482	4099
Dsg61038_gr2	FBgn0040206	482	4025
Dsg57768_gr2	FBgn0039180	482	4921
Dsg11761_gr2	FBgn0004117	483	4459
Dsg10242_gr2	FBgn0002719	483	3989
Dsg37582_gr2	FBgn0033748	483	8367
Dsg67417_gr2	FBgn0051832	483	7019
Dsg41020_gr2	FBgn0034661	483	6804
Dsg34721_gr2	FBgn0032908	483	4971
Dsg13951_gr2	FBgn0011274	483	5498
Dsg21812_gr2	FBgn0028703	483	5795
Dsg10824_gr2	FBgn0003205	483	2845
Dsg23897_gr2	FBgn0029939	483	4280
Dsg11226_gr2	FBgn0003463	484	5195
Dsg52938_gr2	FBgn0037906	484	5174
Dsg70495_gr2	FBgn0053234	484	4365
Dsg46321_gr2	FBgn0036158	484	5358
Dsg19983_gr2	FBgn0026738	484	4422
Dsg36655_gr2	FBgn0033500	484	3836
Dsg25923_gr2	FBgn0030530	484	4881
Dsg28213_gr2	FBgn0031116	484	4969
Dsg10316_gr2	FBgn0002783	484	4824
Dsg74366_gr2	FBgn0250753	484	2220
Dsg38263_gr2	FBgn0033932	484	5984
Dsg20021_gr2	FBgn0026755	484	6117
Dsg13926_gr2	FBgn0011260	484	3751
Dsg11552_gr2	FBgn0003884	484	3384
Dsg74971_gr2	FBgn0259214	484	1875
Dsg10557_gr2	FBgn0002985	485	5193
Dsg19570_gr2	FBgn0026361	485	4676
Dsg20382_gr2	FBgn0027499	485	5590
Dsg22518_gr2	FBgn0029133	485	2919
Dsg32190_gr2	FBgn0032209	485	5036
Dsg77464_gr2	FBgn0261560	485	5687
Dsg17459_gr2	FBgn0022740	485	4658
Dsg9618_gr2	FBgn0001258	485	6009
Dsg19993_gr2	FBgn0026749	485	2862
Dsg14921_gr2	FBgn0013771	485	5665
Dsg53803_gr2	FBgn0038134	486	3377
Dsg10447_gr2	FBgn0002906	486	4365
Dsg12198_gr2	FBgn0004580	486	5434
Dsg8790_gr2	FBgn0000439	486	6299
Dsg52255_gr2	FBgn0037720	486	3156
Dsg70181_gr2	FBgn0053113	486	5984
Dsg39630_gr2	FBgn0034300	486	3486
Dsg21190_gr2	FBgn0028411	486	3856
Dsg45112_gr2	FBgn0035798	486	4545
Dsg35902_gr2	FBgn0033292	486	6141
Dsg52023_gr2	FBgn0037660	486	2791
Dsg59124_gr2	FBgn0039519	486	6493
Dsg33684_gr2	FBgn0032634	487	4686
Dsg88400_gr2	scrambled	487	7663
Dsg12962_gr2	FBgn0005677	487	3263
Dsg10261_gr2	FBgn0002733	487	4207
Dsg8394_gr2	FBgn0000043	487	2582
Dsg68671_gr2	FBgn0052379	487	7576
Dsg12069_gr2	FBgn0004430	487	6089
Dsg36431_gr2	FBgn0033443	487	4347
Dsg29648_gr2	FBgn0031530	487	4673
Dsg76382_gr2	FBgn0260748	487	6239
Dsg51535_gr2	FBgn0037541	487	6789
Dsg27832_gr2	FBgn0031020	487	6156
Dsg63543_gr2	FBgn0043884	487	3782
Dsg66917_gr2	FBgn0051646	487	4233
Dsg10267_gr2	FBgn0002734	487	7068
Dsg18444_gr2	FBgn0024958	487	3876
Dsg44897_gr2	FBgn0035742	488	4561
Dsg11383_gr2	FBgn0003612	488	4514
Dsg67545_gr2	FBgn0051902	488	4404
Dsg42614_gr2	FBgn0035101	488	8254
Dsg23952_gr2	FBgn0029950	488	4046
Dsg83644_gr2	FBgn0267376	488	4913
Dsg43330_gr2	FBgn0035293	488	4305
Dsg32459_gr2	FBgn0032276	488	3657
Dsg41464_gr2	FBgn0034791	488	4091
Dsg67235_gr2	FBgn0051776	488	6020
Dsg29775_gr2	FBgn0031562	489	5934
Dsg81554_gr2	FBgn0264490	489	4116
Dsg36484_gr2	FBgn0033457	489	3264
Dsg63357_gr2	FBgn0043043	489	8056
Dsg21185_gr2	FBgn0028408	489	3454
Dsg13123_gr2	FBgn0010194	489	5239
Dsg29774_gr2	FBgn0031562	489	4380
Dsg35508_gr2	FBgn0033183	490	6600
Dsg64336_gr2	FBgn0050054	490	2227
Dsg17896_gr2	FBgn0023528	490	4541
Dsg50429_gr2	FBgn0037239	490	7081
Dsg46407_gr2	FBgn0036183	490	5099
Dsg25285_gr2	FBgn0030344	490	3873
Dsg74635_gr2	FBgn0250876	490	3291
Dsg14896_gr2	FBgn0013764	490	6121
Dsg64907_gr2	FBgn0050338	490	7168
Dsg26599_gr2	FBgn0030707	490	8609
Dsg18793_gr2	FBgn0025615	491	2084
Dsg11125_gr2	FBgn0003392	491	1581
Dsg46114_gr2	FBgn0036101	491	8345
Dsg16063_gr2	FBgn0015803	491	5316
Dsg10466_gr2	FBgn0002922	491	4175
Dsg20042_gr2	FBgn0026777	491	2824
Dsg83652_gr2	FBgn0267378	491	179
Dsg63559_gr2	FBgn0044020	491	4039
Dsg46845_gr2	FBgn0036309	491	5807
Dsg37574_gr2	FBgn0033744	491	2749
Dsg53372_gr2	FBgn0038018	491	4563
Dsg28518_gr2	FBgn0031217	491	3480
Dsg11402_gr2	FBgn0003654	491	4764
Dsg28929_gr2	FBgn0031322	491	4514
Dsg10531_gr2	FBgn0002941	491	6139
Dsg32636_gr2	FBgn0032329	491	3351
Dsg11030_gr2	FBgn0003334	492	5788
Dsg24585_gr2	FBgn0030109	492	4377
Dsg78616_gr2	FBgn0262126	492	4094
Dsg20641_gr2	FBgn0027579	492	4904
Dsg80740_gr2	FBgn0263603	492	1782
Dsg36147_gr2	FBgn0033362	492	7026
Dsg81213_gr2	FBgn0264075	492	3970
Dsg72038_gr2	FBgn0082582	492	4374
Dsg17103_gr2	FBgn0020653	492	4250
Dsg8887_gr2	FBgn0000504	493	5410
Dsg83841_gr2	FBgn0267828	493	5002
Dsg54021_gr2	FBgn0038194	493	5112
Dsg24290_gr2	FBgn0030037	493	4299
Dsg28015_gr2	FBgn0031066	493	1496
Dsg65034_gr2	FBgn0050372	493	3186
Dsg30356_gr2	FBgn0031717	493	4798
Dsg49856_gr2	FBgn0037074	493	5465
Dsg24757_gr2	FBgn0030191	493	4646
Dsg22301_gr2	FBgn0028968	493	3506
Dsg18101_gr2	FBgn0024273	493	5541
Dsg51231_gr2	FBgn0037465	493	4849
Dsg78805_gr2	FBgn0262477	493	5047
Dsg70740_gr2	FBgn0053557	493	5196
Dsg12862_gr2	FBgn0005631	493	9134
Dsg40308_gr2	FBgn0034478	494	4615
Dsg65489_gr2	FBgn0050499	494	3788
Dsg20011_gr2	FBgn0026754	494	4551
Dsg20923_gr2	FBgn0027843	494	4335
Dsg75885_gr2	FBgn0260222	494	6661
Dsg63641_gr2	FBgn0044452	494	5223
Dsg36574_gr2	FBgn0033476	494	5233
Dsg74952_gr2	FBgn0259210	494	5169
Dsg20260_gr2	FBgn0027335	494	4238
Dsg78603_gr2	FBgn0262124	494	3303
Dsg16646_gr2	FBgn0019940	495	3979
Dsg23342_gr2	FBgn0029791	495	6393
Dsg19404_gr2	FBgn0026192	495	5915
Dsg35783_gr2	FBgn0033260	495	2064
Dsg8121_gr2	FBgn0000256	495	6940
Dsg66660_gr2	FBgn0051501	495	5504
Dsg19807_gr2	FBgn0026441	495	5504
Dsg39544_gr2	FBgn0034279	496	4492
Dsg72156_gr2	FBgn0083956	496	4408
Dsg27298_gr2	FBgn0030884	496	6758
Dsg65476_gr2	FBgn0050495	496	3493
Dsg21061_gr2	FBgn0028370	496	5014
Dsg37797_gr2	FBgn0033807	496	3985
Dsg23546_gr2	FBgn0029848	496	4752
Dsg63480_gr2	FBgn0043578	496	3717
Dsg54063_gr2	FBgn0038201	497	5227
Dsg80248_gr2	FBgn0263110	497	3666
Dsg35775_gr2	FBgn0033259	497	3554
Dsg56987_gr2	FBgn0038975	497	5289
Dsg41071_gr2	FBgn0034674	497	3121
Dsg52893_gr2	FBgn0037895	497	5127
Dsg56759_gr2	FBgn0038918	497	4625
Dsg88585_gr2	scrambled	497	7054
Dsg70284_gr2	FBgn0053144	497	4773
Dsg81901_gr2	FBgn0264845	497	3454
Dsg19892_gr2	FBgn0026597	498	5152
Dsg67728_gr2	FBgn0051992	498	5771
Dsg54206_gr2	FBgn0038237	498	5403
Dsg14927_gr2	FBgn0013772	498	8170
Dsg49935_gr2	FBgn0037100	498	3122
Dsg16892_gr2	FBgn0020378	498	3582
Dsg67501_gr2	FBgn0051872	498	6726
Dsg21587_gr2	FBgn0028570	498	6802
Dsg41594_gr2	FBgn0034827	499	3709
Dsg57906_gr2	FBgn0039207	499	4931
Dsg11480_gr2	FBgn0003742	499	6592
Dsg21215_gr2	FBgn0028422	499	4726
Dsg14585_gr2	FBgn0012051	499	5696
Dsg47250_gr2	FBgn0036414	499	6574
Dsg66784_gr2	FBgn0051559	499	4146
Dsg81504_gr2	FBgn0264449	499	8976
Dsg31959_gr2	FBgn0032143	499	4838
Dsg38437_gr2	FBgn0033981	499	4051
Dsg57246_gr2	FBgn0039044	499	6315
Dsg59316_gr2	FBgn0039580	499	4911
Dsg24584_gr2	FBgn0030109	499	4750
Dsg9133_gr2	FBgn0000635	499	6032
Dsg76530_gr2	FBgn0260795	499	4695
Dsg30407_gr2	FBgn0031725	500	3753
Dsg48754_gr2	FBgn0036804	500	2814
Dsg49465_gr2	FBgn0036978	500	4172
Dsg18269_gr2	FBgn0024555	500	3508
Dsg59628_gr2	FBgn0039656	500	5706
Dsg43351_gr2	FBgn0035300	500	4060
Dsg25860_gr2	FBgn0030514	500	6248
Dsg12116_gr2	FBgn0004509	500	3982
Dsg35825_gr2	FBgn0033272	500	6826
Dsg8648_gr2	FBgn0000206	500	6719
Dsg14228_gr2	FBgn0011604	501	3759
Dsg25360_gr2	FBgn0030361	501	4673
Dsg14245_gr2	FBgn0011640	501	991
Dsg58925_gr2	FBgn0039472	501	5452
Dsg53525_gr2	FBgn0038067	501	7057
Dsg80061_gr2	FBgn0267330	501	5243
Dsg13621_gr2	FBgn0010548	501	4828
Dsg30941_gr2	FBgn0031869	501	7580
Dsg80610_gr2	FBgn0263392	501	4619
Dsg12649_gr2	FBgn0004897	501	4696
Dsg25691_gr2	FBgn0030466	501	4853
Dsg70168_gr2	FBgn0053110	501	6338
Dsg88523_gr2	scrambled	501	5872
Dsg55021_gr2	FBgn0038450	501	7996
Dsg20717_gr2	FBgn0027597	501	4584
Dsg14578_gr2	FBgn0011837	501	7359
Dsg42839_gr2	FBgn0035161	502	3296
Dsg84011_gr2	FBgn0283476	502	4224
Dsg53805_gr2	FBgn0038134	502	6516
Dsg81991_gr2	FBgn0264975	502	6394
Dsg25587_gr2	FBgn0030434	502	6709
Dsg63026_gr2	FBgn0041781	502	2079
Dsg81105_gr2	FBgn0263980	502	3375
Dsg38435_gr2	FBgn0033980	502	4933
Dsg80473_gr2	FBgn0263260	502	3453
Dsg13972_gr2	FBgn0011278	502	4641
Dsg17960_gr2	FBgn0023549	502	5817
Dsg34342_gr2	FBgn0032810	502	6866
Dsg76384_gr2	FBgn0260749	502	4903
Dsg72151_gr2	FBgn0083956	502	3672
Dsg19459_gr2	FBgn0026252	502	6373
Dsg37152_gr2	FBgn0033644	502	4997
Dsg22388_gr2	FBgn0028993	502	4828
Dsg65647_gr2	FBgn0051053	502	6701
Dsg50662_gr2	FBgn0037310	502	6339
Dsg11893_gr2	FBgn0004244	503	6516
Dsg37830_gr2	FBgn0033814	503	8278
Dsg31195_gr2	FBgn0031941	503	4323
Dsg13784_gr2	FBgn0010825	503	3978
Dsg57211_gr2	FBgn0039039	503	4396
Dsg19756_gr2	FBgn0026417	503	3201
Dsg48811_gr2	FBgn0036814	503	6246
Dsg9372_gr2	FBgn0001134	504	6946
Dsg77685_gr2	FBgn0261617	504	870
Dsg38167_gr2	FBgn0033905	504	5414
Dsg80135_gr2	FBgn0263048	504	6326
Dsg23404_gr2	FBgn0029812	504	3857
Dsg58049_gr2	FBgn0039240	504	5398
Dsg52871_gr2	FBgn0037890	504	3956
Dsg38174_gr2	FBgn0033906	504	4710
Dsg12546_gr2	FBgn0004861	504	5200
Dsg88621_gr2	Puro	504	4047
Dsg10455_gr2	FBgn0002914	504	6472
Dsg73238_gr2	FBgn0085395	504	3896
Dsg50556_gr2	FBgn0037280	504	6788
Dsg23684_gr2	FBgn0029881	504	4269
Dsg26305_gr2	FBgn0030634	504	7205
Dsg52968_gr2	FBgn0037913	504	4426
Dsg21686_gr2	FBgn0028665	505	1586
Dsg81358_gr2	FBgn0264307	505	5683
Dsg27995_gr2	FBgn0031061	505	6036
Dsg10968_gr2	FBgn0003295	505	3634
Dsg73343_gr2	FBgn0085421	505	6800
Dsg13810_gr2	FBgn0010905	505	4387
Dsg78798_gr2	FBgn0262476	505	6771
Dsg54707_gr2	FBgn0038365	505	3417
Dsg18299_gr2	FBgn0024728	505	4332
Dsg71336_gr2	FBgn0066101	505	4362
Dsg28520_gr2	FBgn0031217	505	4548
Dsg16052_gr2	FBgn0015799	506	2504
Dsg26309_gr2	FBgn0030634	506	5789
Dsg22597_gr2	FBgn0029174	506	5963
Dsg77479_gr2	FBgn0261563	506	4661
Dsg32454_gr2	FBgn0032276	506	5307
Dsg13843_gr2	FBgn0011206	507	6044
Dsg83082_gr2	FBgn0266410	507	2624
Dsg12639_gr2	FBgn0004896	507	3758
Dsg60640_gr2	FBgn0039916	507	4409
Dsg38268_gr2	FBgn0033933	507	3508
Dsg33395_gr2	FBgn0032516	507	5137
Dsg21882_gr2	FBgn0028836	507	4214
Dsg57352_gr2	FBgn0039075	507	5674
Dsg49694_gr2	FBgn0037026	507	4424
Dsg80397_gr2	FBgn0263236	507	5391
Dsg30350_gr2	FBgn0031716	507	4386
Dsg25715_gr2	FBgn0030479	507	4438
Dsg49705_gr2	FBgn0037028	508	5980
Dsg16371_gr2	FBgn0016754	508	3321
Dsg72241_gr2	FBgn0083975	508	5141
Dsg33015_gr2	FBgn0032428	508	6880
Dsg16889_gr2	FBgn0020378	508	7890
Dsg10446_gr2	FBgn0002906	508	4914
Dsg44059_gr2	FBgn0035521	508	3955
Dsg20267_gr2	FBgn0027338	508	2398
Dsg24063_gr2	FBgn0029979	508	6339
Dsg71690_gr2	FBgn0061469	508	6012
Dsg8480_gr2	FBgn0000079	508	8220
Dsg78926_gr2	FBgn0262519	508	1892
Dsg21037_gr2	FBgn0028331	509	2861
Dsg62143_gr2	FBgn0040752	509	7739
Dsg78581_gr2	FBgn0262115	509	863
Dsg17833_gr2	FBgn0023518	509	4273
Dsg61110_gr2	FBgn0040238	509	6584
Dsg30214_gr2	FBgn0031677	509	5985
Dsg21344_gr2	FBgn0028494	509	5647
Dsg30820_gr2	FBgn0031835	509	8029
Dsg38427_gr2	FBgn0033979	509	5737
Dsg25457_gr2	FBgn0030391	509	7098
Dsg59460_gr2	FBgn0039617	509	3718
Dsg63521_gr2	FBgn0043825	509	6609
Dsg14509_gr2	FBgn0011771	509	6191
Dsg41818_gr2	FBgn0034885	510	5658
Dsg39108_gr2	FBgn0034158	510	6035
Dsg24325_gr2	FBgn0030049	510	5546
Dsg61586_gr2	FBgn0040388	510	5005
Dsg20501_gr2	FBgn0027539	510	3357
Dsg41579_gr2	FBgn0034824	510	3745
Dsg10842_gr2	FBgn0003210	510	8038
Dsg18016_gr2	FBgn0024189	510	6790
Dsg41435_gr2	FBgn0034783	510	4825
Dsg64354_gr2	FBgn0050062	510	2975
Dsg19809_gr2	FBgn0026441	510	7612
Dsg8659_gr2	FBgn0000212	510	3964
Dsg26674_gr2	FBgn0030724	510	5279
Dsg79379_gr2	FBgn0262737	510	6093
Dsg48683_gr2	FBgn0036784	510	3147
Dsg32456_gr2	FBgn0032276	510	5652
Dsg8569_gr2	FBgn0000137	511	8179
Dsg12117_gr2	FBgn0004509	511	5107
Dsg70493_gr2	FBgn0053234	511	3925
Dsg62670_gr2	FBgn0041181	511	5771
Dsg57733_gr2	FBgn0039169	511	4672
Dsg62683_gr2	FBgn0041184	511	6086
Dsg23627_gr2	FBgn0029866	511	3810
Dsg57977_gr2	FBgn0039225	511	7456
Dsg42713_gr2	FBgn0035134	511	6287
Dsg16001_gr2	FBgn0015781	511	4499
Dsg56656_gr2	FBgn0038880	511	3812
Dsg12295_gr2	FBgn0004618	511	4800
Dsg65794_gr2	FBgn0051106	511	4799
Dsg19363_gr2	FBgn0026160	511	4977
Dsg40215_gr2	FBgn0034459	511	5680
Dsg71686_gr2	FBgn0061469	512	4501
Dsg46404_gr2	FBgn0036183	512	4301
Dsg60001_gr2	FBgn0039747	512	5364
Dsg57903_gr2	FBgn0039207	512	3635
Dsg50296_gr2	FBgn0037202	512	4908
Dsg18583_gr2	FBgn0025334	512	3887
Dsg82212_gr2	FBgn0265190	512	5888
Dsg16330_gr2	FBgn0016694	512	5381
Dsg62674_gr2	FBgn0041182	512	6018
Dsg12966_gr2	FBgn0005683	512	772
Dsg11976_gr2	FBgn0004390	513	3174
Dsg49231_gr2	FBgn0036919	513	5292
Dsg53371_gr2	FBgn0038018	513	5824
Dsg55307_gr2	FBgn0038524	513	4433
Dsg30782_gr2	FBgn0031826	513	3520
Dsg71687_gr2	FBgn0061469	513	3787
Dsg54981_gr2	FBgn0038438	513	6534
Dsg18449_gr2	FBgn0024958	513	5511
Dsg77219_gr2	FBgn0261397	513	4557
Dsg47651_gr2	FBgn0036510	513	5418
Dsg62709_gr2	FBgn0041195	513	7190
Dsg9370_gr2	FBgn0001134	513	6553
Dsg38177_gr2	FBgn0033906	513	4461
Dsg21097_gr2	FBgn0028379	513	5396
Dsg63695_gr2	FBgn0044872	513	4671
Dsg15936_gr2	FBgn0015721	513	5134
Dsg67459_gr2	FBgn0051860	513	6313
Dsg53068_gr2	FBgn0037937	514	6362
Dsg88353_gr2	intergenic	514	5564
Dsg76309_gr2	FBgn0260657	514	4674
Dsg40035_gr2	FBgn0034419	514	3999
Dsg12591_gr2	FBgn0004872	514	3458
Dsg41010_gr2	FBgn0034660	514	6397
Dsg10513_gr2	FBgn0002937	514	3855
Dsg31144_gr2	FBgn0031925	514	5487
Dsg76350_gr2	FBgn0260743	514	4112
Dsg33557_gr2	FBgn0032593	514	5335
Dsg42567_gr2	FBgn0035087	515	5404
Dsg81572_gr2	FBgn0264493	515	5351
Dsg61308_gr2	FBgn0040324	515	4464
Dsg21679_gr2	FBgn0028664	515	3461
Dsg14275_gr2	FBgn0011656	515	4795
Dsg51702_gr2	FBgn0037579	515	6281
Dsg21976_gr2	FBgn0028863	515	6664
Dsg12622_gr2	FBgn0004892	515	3173
Dsg20576_gr2	FBgn0027561	515	5128
Dsg59476_gr2	FBgn0039622	515	3068
Dsg57383_gr2	FBgn0039081	515	3765
Dsg59263_gr2	FBgn0039561	515	4626
Dsg49110_gr2	FBgn0036887	515	2848
Dsg50187_gr2	FBgn0037170	516	4016
Dsg12547_gr2	FBgn0004861	516	4773
Dsg13497_gr2	FBgn0010422	516	5773
Dsg50516_gr2	FBgn0037263	516	11420
Dsg45222_gr2	FBgn0035833	516	5467
Dsg70739_gr2	FBgn0053557	516	3782
Dsg67053_gr2	FBgn0051694	516	5087
Dsg20358_gr2	FBgn0027494	516	4073
Dsg34972_gr2	FBgn0033017	516	3582
Dsg38466_gr2	FBgn0033987	516	3892
Dsg47489_gr2	FBgn0036480	516	5931
Dsg32039_gr2	FBgn0032167	516	7068
Dsg64246_gr2	FBgn0050036	516	7453
Dsg82128_gr2	FBgn0265137	516	5816
Dsg67413_gr2	FBgn0051832	516	7073
Dsg61732_gr2	FBgn0040510	516	3358
Dsg76702_gr2	FBgn0260960	516	2768
Dsg80911_gr2	FBgn0263772	517	6238
Dsg25220_gr2	FBgn0030330	517	4645
Dsg11045_gr2	FBgn0003345	517	4778
Dsg78800_gr2	FBgn0262476	517	6269
Dsg29068_gr2	FBgn0031374	517	4627
Dsg33159_gr2	FBgn0032465	517	6405
Dsg47670_gr2	FBgn0036516	517	5830
Dsg56634_gr2	FBgn0038876	517	3494
Dsg22900_gr2	FBgn0029662	517	8297
Dsg12200_gr2	FBgn0004580	517	5086
Dsg8524_gr2	FBgn0000108	517	4695
Dsg12342_gr2	FBgn0004644	517	5314
Dsg41689_gr2	FBgn0034854	517	6135
Dsg11042_gr2	FBgn0003345	518	4612
Dsg72178_gr2	FBgn0083963	518	3557
Dsg38861_gr2	FBgn0034092	518	5870
Dsg48476_gr2	FBgn0036734	518	3870
Dsg30355_gr2	FBgn0031717	518	4281
Dsg44272_gr2	FBgn0035574	518	6129
Dsg67500_gr2	FBgn0051872	518	4272
Dsg15080_gr2	FBgn0014075	518	5494
Dsg51987_gr2	FBgn0037653	518	3172
Dsg17544_gr2	FBgn0022986	518	3795
Dsg57300_gr2	FBgn0039064	518	7954
Dsg10650_gr2	FBgn0003048	518	6620
Dsg14201_gr2	FBgn0011591	519	3573
Dsg11528_gr2	FBgn0003866	519	7294
Dsg16125_gr2	FBgn0015904	519	4830
Dsg56984_gr2	FBgn0038975	519	3472
Dsg30881_gr2	FBgn0031854	519	5225
Dsg79387_gr2	FBgn0262738	519	5285
Dsg39658_gr2	FBgn0034308	519	6807
Dsg66326_gr2	FBgn0051343	519	4966
Dsg82399_gr2	FBgn0265416	519	4086
Dsg63612_gr2	FBgn0044323	519	5363
Dsg14805_gr2	FBgn0013717	519	5259
Dsg38471_gr2	FBgn0033987	519	6265
Dsg44760_gr2	FBgn0035709	519	4536
Dsg67937_gr2	FBgn0052081	519	5648
Dsg55793_gr2	FBgn0038653	520	7061
Dsg70841_gr2	FBgn0053653	520	7273
Dsg60857_gr2	FBgn0040028	520	6891
Dsg26571_gr2	FBgn0030699	520	3417
Dsg78305_gr2	FBgn0261983	520	4019
Dsg26765_gr2	FBgn0030747	520	6486
Dsg13014_gr2	FBgn0008651	520	7663
Dsg12856_gr2	FBgn0005624	520	4323
Dsg63302_gr2	FBgn0042650	520	5446
Dsg20175_gr2	FBgn0027095	520	4260
Dsg9780_gr2	FBgn0001942	520	5732
Dsg56192_gr2	FBgn0038755	520	7520
Dsg12805_gr2	FBgn0005586	521	7385
Dsg20299_gr2	FBgn0027356	521	6589
Dsg35187_gr2	FBgn0033086	521	4480
Dsg17767_gr2	FBgn0023496	521	5187
Dsg54856_gr2	FBgn0038412	521	4275
Dsg12860_gr2	FBgn0005624	521	5808
Dsg9835_gr2	FBgn0001983	521	4342
Dsg44946_gr2	FBgn0035761	521	5436
Dsg14234_gr2	FBgn0011606	521	3726
Dsg74402_gr2	FBgn0250791	521	4138
Dsg61741_gr2	FBgn0040512	521	2852
Dsg11374_gr2	FBgn0003607	521	4328
Dsg30423_gr2	FBgn0031729	521	5640
Dsg35899_gr2	FBgn0033292	521	6563
Dsg10332_gr2	FBgn0002789	521	5726
Dsg58494_gr2	FBgn0039354	522	3933
Dsg49279_gr2	FBgn0036928	522	969
Dsg44950_gr2	FBgn0035761	522	6101
Dsg74139_gr2	FBgn0086779	522	2113
Dsg15451_gr2	FBgn0015038	522	6699
Dsg46338_gr2	FBgn0036165	522	4783
Dsg44333_gr2	FBgn0035587	522	4585
Dsg77703_gr2	FBgn0261625	522	6574
Dsg58892_gr2	FBgn0039466	522	4910
Dsg33440_gr2	FBgn0032524	522	4707
Dsg40730_gr2	FBgn0034573	522	5212
Dsg26673_gr2	FBgn0030724	522	5313
Dsg32891_gr2	FBgn0032394	522	5629
Dsg41794_gr2	FBgn0034880	522	5943
Dsg60685_gr2	FBgn0039932	523	4586
Dsg30943_gr2	FBgn0031871	523	4758
Dsg33113_gr2	FBgn0032451	523	4675
Dsg24174_gr2	FBgn0030008	523	5720
Dsg80659_gr2	FBgn0263456	523	5232
Dsg56256_gr2	FBgn0038772	523	4820
Dsg71877_gr2	FBgn0064119	523	5463
Dsg39514_gr2	FBgn0034274	523	4739
Dsg48848_gr2	FBgn0036822	523	3319
Dsg40779_gr2	FBgn0034585	523	5455
Dsg19467_gr2	FBgn0026255	523	6109
Dsg12287_gr2	FBgn0004611	523	5366
Dsg61721_gr2	FBgn0040508	524	4015
Dsg16211_gr2	FBgn0016041	524	296
Dsg67414_gr2	FBgn0051832	524	4376
Dsg24592_gr2	FBgn0030114	524	7130
Dsg45177_gr2	FBgn0035817	524	6841
Dsg66349_gr2	FBgn0051352	524	5825
Dsg21139_gr2	FBgn0028397	524	5473
Dsg41003_gr2	FBgn0034657	524	5904
Dsg16506_gr2	FBgn0017556	524	7485
Dsg61531_gr2	FBgn0040372	524	4051
Dsg57354_gr2	FBgn0039075	524	4960
Dsg34493_gr2	FBgn0032850	525	3374
Dsg39634_gr2	FBgn0034300	525	5105
Dsg59474_gr2	FBgn0039622	525	3923
Dsg46115_gr2	FBgn0036101	525	3534
Dsg59618_gr2	FBgn0039655	525	5340
Dsg11005_gr2	FBgn0003321	525	1290
Dsg78309_gr2	FBgn0261986	525	4319
Dsg34239_gr2	FBgn0032783	525	3701
Dsg31473_gr2	FBgn0032015	525	7098
Dsg81746_gr2	FBgn0264711	525	5559
Dsg8182_gr2	FBgn0000307	525	2359
Dsg23445_gr2	FBgn0029820	525	4689
Dsg62142_gr2	FBgn0040752	525	5321
Dsg65351_gr2	FBgn0050463	525	4418
Dsg77796_gr2	FBgn0261675	525	5800
Dsg35963_gr2	FBgn0033312	525	6432
Dsg47010_gr2	FBgn0036346	526	6845
Dsg18728_gr2	FBgn0025549	526	3460
Dsg10827_gr2	FBgn0003206	526	5322
Dsg23771_gr2	FBgn0029903	526	7623
Dsg88253_gr2	FBgn0260635	526	3032
Dsg47564_gr2	FBgn0036493	526	5722
Dsg60694_gr2	FBgn0039936	526	5138
Dsg11170_gr2	FBgn0003435	526	6389
Dsg9279_gr2	FBgn0001089	526	5449
Dsg20362_gr2	FBgn0027494	526	6643
Dsg56066_gr2	FBgn0038725	527	2617
Dsg82091_gr2	FBgn0265082	527	3471
Dsg71997_gr2	FBgn0069354	527	3208
Dsg9777_gr2	FBgn0001942	527	5122
Dsg11239_gr2	FBgn0003475	527	8384
Dsg42036_gr2	FBgn0034943	527	9772
Dsg16804_gr2	FBgn0020299	527	4189
Dsg60944_gr2	FBgn0040080	527	4460
Dsg8388_gr2	FBgn0000042	527	5216
Dsg38723_gr2	FBgn0034058	527	5706
Dsg17836_gr2	FBgn0023518	528	4508
Dsg75411_gr2	FBgn0259749	528	7976
Dsg20867_gr2	FBgn0027786	528	2195
Dsg76091_gr2	FBgn0260450	528	4413
Dsg66868_gr2	FBgn0051634	528	4302
Dsg57973_gr2	FBgn0039225	528	6839
Dsg12540_gr2	FBgn0004860	528	5053
Dsg14099_gr2	FBgn0011481	528	2190
Dsg35821_gr2	FBgn0033272	528	5721
Dsg12817_gr2	FBgn0005593	528	5175
Dsg88426_gr2	intergenic	528	5203
Dsg70146_gr2	FBgn0053105	528	5955
Dsg78803_gr2	FBgn0262477	528	5791
Dsg66120_gr2	FBgn0051233	528	8059
Dsg35168_gr2	FBgn0033079	528	4572
Dsg10645_gr2	FBgn0003048	528	5509
Dsg50128_gr2	FBgn0037144	529	4761
Dsg43086_gr2	FBgn0035236	529	7414
Dsg58172_gr2	FBgn0039273	529	7513
Dsg60647_gr2	FBgn0039920	529	4019
Dsg61107_gr2	FBgn0040238	529	5192
Dsg8945_gr2	FBgn0000546	529	2368
Dsg21191_gr2	FBgn0028411	529	5595
Dsg65528_gr2	FBgn0051007	530	6007
Dsg83326_gr2	FBgn0266557	530	3666
Dsg34461_gr2	FBgn0032845	530	5166
Dsg38391_gr2	FBgn0033969	530	6420
Dsg11845_gr2	FBgn0004179	530	5211
Dsg63082_gr2	FBgn0042105	530	4196
Dsg9402_gr2	FBgn0001147	530	5054
Dsg8367_gr2	FBgn0000037	530	5264
Dsg62605_gr2	FBgn0041105	530	5462
Dsg13533_gr2	FBgn0010434	530	3809
Dsg80403_gr2	FBgn0263239	530	5455
Dsg88349_gr2	intergenic	530	5868
Dsg78627_gr2	FBgn0262139	530	5856
Dsg35580_gr2	FBgn0033205	531	6743
Dsg16060_gr2	FBgn0015803	531	3865
Dsg33782_gr2	FBgn0032652	531	5121
Dsg50928_gr2	FBgn0037387	531	4561
Dsg73973_gr2	FBgn0086656	531	7848
Dsg45078_gr2	FBgn0035791	531	4025
Dsg16994_gr2	FBgn0020506	531	5216
Dsg14589_gr2	FBgn0012051	531	5164
Dsg57243_gr2	FBgn0039044	531	2445
Dsg36520_gr2	FBgn0033464	531	4488
Dsg13928_gr2	FBgn0011260	531	8119
Dsg10756_gr2	FBgn0003130	531	7903
Dsg35687_gr2	FBgn0033233	531	3160
Dsg88429_gr2	intergenic	531	5761
Dsg45141_gr2	FBgn0035806	532	4067
Dsg74341_gr2	FBgn0243516	532	5105
Dsg11505_gr2	FBgn0003862	532	5609
Dsg13166_gr2	FBgn0010225	532	5451
Dsg34630_gr2	FBgn0032883	532	6994
Dsg27541_gr2	FBgn0030951	532	6764
Dsg14413_gr2	FBgn0011740	532	5575
Dsg28079_gr2	FBgn0031086	532	6118
Dsg45910_gr2	FBgn0036028	532	5379
Dsg17572_gr2	FBgn0023023	532	8319
Dsg42364_gr2	FBgn0035028	532	8135
Dsg53114_gr2	FBgn0037955	532	3650
Dsg62886_gr2	FBgn0041585	532	6413
Dsg15981_gr2	FBgn0015774	532	5360
Dsg19407_gr2	FBgn0026192	532	5824
Dsg49837_gr2	FBgn0037070	533	5765
Dsg75860_gr2	FBgn0260012	533	7581
Dsg11215_gr2	FBgn0003460	533	5306
Dsg63938_gr2	FBgn0046225	533	5146
Dsg19203_gr2	FBgn0025866	533	5691
Dsg80607_gr2	FBgn0263392	533	4214
Dsg23081_gr2	FBgn0029711	533	4686
Dsg30352_gr2	FBgn0031716	533	4325
Dsg82403_gr2	FBgn0265416	533	3630
Dsg19994_gr2	FBgn0026749	533	7905
Dsg8894_gr2	FBgn0000524	533	5118
Dsg34311_gr2	FBgn0032801	533	4948
Dsg70738_gr2	FBgn0053557	533	6116
Dsg80619_gr2	FBgn0263397	533	3960
Dsg25798_gr2	FBgn0030502	533	5673
Dsg38952_gr2	FBgn0034117	533	5662
Dsg33392_gr2	FBgn0032516	534	6224
Dsg25737_gr2	FBgn0030484	534	4363
Dsg55254_gr2	FBgn0038507	534	4016
Dsg13785_gr2	FBgn0010825	534	6196
Dsg17099_gr2	FBgn0020653	534	6084
Dsg9470_gr2	FBgn0001197	534	5596
Dsg58638_gr2	FBgn0039396	534	5440
Dsg63563_gr2	FBgn0044020	534	6561
Dsg80263_gr2	FBgn0263112	534	7025
Dsg10473_gr2	FBgn0002924	534	2824
Dsg29670_gr2	FBgn0031535	534	5825
Dsg11949_gr2	FBgn0004380	534	5148
Dsg40212_gr2	FBgn0034459	534	3170
Dsg49913_gr2	FBgn0037092	534	5279
Dsg34800_gr2	FBgn0032935	534	5068
Dsg28503_gr2	FBgn0031213	534	6365
Dsg29069_gr2	FBgn0031374	534	6978
Dsg28395_gr2	FBgn0031174	535	5044
Dsg67732_gr2	FBgn0051992	535	1997
Dsg16642_gr2	FBgn0019940	535	5126
Dsg23957_gr2	FBgn0029950	535	3796
Dsg38826_gr2	FBgn0034083	535	4646
Dsg24800_gr2	FBgn0030207	535	6532
Dsg80231_gr2	FBgn0263106	535	5249
Dsg30920_gr2	FBgn0031865	535	5697
Dsg42206_gr2	FBgn0034989	535	5920
Dsg31272_gr2	FBgn0031968	535	7611
Dsg76701_gr2	FBgn0260960	535	3610
Dsg44524_gr2	FBgn0035643	535	7706
Dsg32692_gr2	FBgn0032341	535	5859
Dsg61383_gr2	FBgn0040346	535	2393
Dsg32429_gr2	FBgn0032265	535	9029
Dsg52153_gr2	FBgn0037698	535	6317
Dsg21879_gr2	FBgn0028789	535	3824
Dsg47658_gr2	FBgn0036514	536	7282
Dsg68670_gr2	FBgn0052379	536	5914
Dsg64619_gr2	FBgn0050156	536	6090
Dsg13540_gr2	FBgn0010435	536	6415
Dsg12616_gr2	FBgn0004885	536	5959
Dsg38518_gr2	FBgn0033998	536	6103
Dsg15519_gr2	FBgn0015247	536	4487
Dsg43476_gr2	FBgn0035344	536	5167
Dsg37550_gr2	FBgn0033739	536	4186
Dsg15217_gr2	FBgn0014411	536	10657
Dsg58000_gr2	FBgn0039229	537	6441
Dsg49693_gr2	FBgn0037026	537	6881
Dsg72968_gr2	FBgn0085322	537	9609
Dsg12213_gr2	FBgn0004583	537	7332
Dsg88447_gr2	intergenic	537	5234
Dsg53218_gr2	FBgn0037986	537	6648
Dsg80375_gr2	FBgn0263232	537	5473
Dsg47710_gr2	FBgn0036528	537	6551
Dsg35431_gr2	FBgn0033159	537	6074
Dsg10601_gr2	FBgn0003016	537	7554
Dsg38472_gr2	FBgn0033988	537	4964
Dsg61680_gr2	FBgn0040491	537	4982
Dsg22366_gr2	FBgn0028988	537	7351
Dsg14226_gr2	FBgn0011604	537	8717
Dsg61174_gr2	FBgn0040261	537	4724
Dsg18986_gr2	FBgn0025692	537	4287
Dsg62704_gr2	FBgn0041191	537	837
Dsg31274_gr2	FBgn0031968	537	6212
Dsg58923_gr2	FBgn0039472	538	5898
Dsg61679_gr2	FBgn0040491	538	6937
Dsg64240_gr2	FBgn0050035	538	7519
Dsg18678_gr2	FBgn0025394	538	4877
Dsg55238_gr2	FBgn0038505	538	7167
Dsg32457_gr2	FBgn0032276	538	3808
Dsg12634_gr2	FBgn0004895	538	5896
Dsg19571_gr2	FBgn0026361	538	5574
Dsg82478_gr2	FBgn0265575	538	6518
Dsg81840_gr2	FBgn0264753	538	5499
Dsg51579_gr2	FBgn0037550	539	4051
Dsg16093_gr2	FBgn0015831	539	4991
Dsg67932_gr2	FBgn0052079	539	6292
Dsg66267_gr2	FBgn0051301	539	6444
Dsg25597_gr2	FBgn0030437	539	5286
Dsg32969_gr2	FBgn0032409	539	7643
Dsg57295_gr2	FBgn0039064	539	4882
Dsg32782_gr2	FBgn0032368	539	5006
Dsg53510_gr2	FBgn0038063	539	4587
Dsg20511_gr2	FBgn0027546	539	5552
Dsg41304_gr2	FBgn0034739	540	4784
Dsg49706_gr2	FBgn0037028	540	4259
Dsg10274_gr2	FBgn0002736	540	4402
Dsg33992_gr2	FBgn0032707	540	7792
Dsg25289_gr2	FBgn0030344	540	1812
Dsg26878_gr2	FBgn0030778	540	5601
Dsg67415_gr2	FBgn0051832	540	6493
Dsg16049_gr2	FBgn0015799	540	4270
Dsg38722_gr2	FBgn0034058	540	4509
Dsg74388_gr2	FBgn0250788	540	6765
Dsg48847_gr2	FBgn0036822	540	3311
Dsg31376_gr2	FBgn0031990	540	9920
Dsg41574_gr2	FBgn0034824	540	6504
Dsg21681_gr2	FBgn0028664	540	5414
Dsg61223_gr2	FBgn0040285	540	4450
Dsg11196_gr2	FBgn0003449	540	3952
Dsg68592_gr2	FBgn0052343	540	4229
Dsg65863_gr2	FBgn0051133	541	3512
Dsg79166_gr2	FBgn0262593	541	4747
Dsg45159_gr2	FBgn0035813	541	5498
Dsg55250_gr2	FBgn0038507	541	5873
Dsg13679_gr2	FBgn0010612	541	4020
Dsg17913_gr2	FBgn0023531	541	6988
Dsg88275_gr2	FBgn0014020	541	7040
Dsg56121_gr2	FBgn0038738	541	3355
Dsg12113_gr2	FBgn0004509	541	5480
Dsg58518_gr2	FBgn0039358	541	4704
Dsg73985_gr2	FBgn0086674	542	2916
Dsg77429_gr2	FBgn0261550	542	7019
Dsg32570_gr2	FBgn0032303	542	6711
Dsg55308_gr2	FBgn0038524	542	4018
Dsg31153_gr2	FBgn0031929	542	5554
Dsg67194_gr2	FBgn0051742	542	7255
Dsg23444_gr2	FBgn0029820	542	5448
Dsg51807_gr2	FBgn0037613	542	1091
Dsg16349_gr2	FBgn0016700	542	1043
Dsg23641_gr2	FBgn0029870	542	3765
Dsg16350_gr2	FBgn0016700	542	71
Dsg69106_gr2	FBgn0052581	542	5647
Dsg19068_gr2	FBgn0025776	542	6888
Dsg21405_gr2	FBgn0028516	542	8568
Dsg62680_gr2	FBgn0041183	542	4902
Dsg9636_gr2	FBgn0001269	543	4125
Dsg79319_gr2	FBgn0262716	543	6923
Dsg78843_gr2	FBgn0262483	543	4402
Dsg84050_gr2	FBgn0283531	543	6368
Dsg60331_gr2	FBgn0039830	543	1278
Dsg16255_gr2	FBgn0016075	543	6022
Dsg36197_gr2	FBgn0033371	543	7978
Dsg8683_gr2	FBgn0003963	543	5729
Dsg19013_gr2	FBgn0025709	543	8743
Dsg62200_gr2	FBgn0040777	543	5337
Dsg25524_gr2	FBgn0030412	543	8508
Dsg18942_gr2	FBgn0025679	543	5230
Dsg61891_gr2	FBgn0040628	544	5510
Dsg20509_gr2	FBgn0027546	544	4402
Dsg53616_gr2	FBgn0038088	544	5353
Dsg56790_gr2	FBgn0038924	544	5443
Dsg27048_gr2	FBgn0030816	544	4300
Dsg44322_gr2	FBgn0035586	544	5667
Dsg57036_gr2	FBgn0038984	544	3761
Dsg33994_gr2	FBgn0032707	544	4786
Dsg32372_gr2	FBgn0032252	544	6792
Dsg34018_gr2	FBgn0032717	544	3845
Dsg31579_gr2	FBgn0032042	544	3995
Dsg28514_gr2	FBgn0031216	544	5423
Dsg9041_gr2	FBgn0000578	544	5768
Dsg67933_gr2	FBgn0052079	544	5263
Dsg76363_gr2	FBgn0260745	544	6998
Dsg38514_gr2	FBgn0033998	545	5844
Dsg42476_gr2	FBgn0035060	545	5832
Dsg10019_gr2	FBgn0002542	545	2805
Dsg36741_gr2	FBgn0033524	545	6102
Dsg74954_gr2	FBgn0259211	545	9940
Dsg61625_gr2	FBgn0040395	545	5270
Dsg21821_gr2	FBgn0028704	545	4760
Dsg17196_gr2	FBgn0021764	545	6687
Dsg8645_gr2	FBgn0000183	545	6845
Dsg73335_gr2	FBgn0085419	545	4910
Dsg22325_gr2	FBgn0028979	545	4941
Dsg50295_gr2	FBgn0037202	545	3821
Dsg20087_gr2	FBgn0026876	545	5169
Dsg50519_gr2	FBgn0037263	546	5092
Dsg9357_gr2	FBgn0001128	546	4351
Dsg53524_gr2	FBgn0038067	546	3339
Dsg79649_gr2	FBgn0262871	546	7334
Dsg77175_gr2	FBgn0261383	546	890
Dsg77947_gr2	FBgn0261800	546	8729
Dsg75740_gr2	FBgn0259978	546	1827
Dsg14169_gr2	FBgn0011576	546	5098
Dsg79320_gr2	FBgn0262716	546	1311
Dsg44715_gr2	FBgn0035696	546	7621
Dsg57014_gr2	FBgn0038980	546	5885
Dsg31446_gr2	FBgn0032005	546	4818
Dsg40310_gr2	FBgn0034478	546	8958
Dsg45082_gr2	FBgn0035791	546	9422
Dsg68006_gr2	FBgn0052103	546	5117
Dsg51908_gr2	FBgn0037633	546	5549
Dsg73412_gr2	FBgn0085433	547	4762
Dsg22414_gr2	FBgn0029003	547	6973
Dsg83840_gr2	FBgn0267828	547	6087
Dsg81296_gr2	FBgn0264294	547	5653
Dsg19057_gr2	FBgn0025740	547	6021
Dsg24562_gr2	FBgn0030104	547	5034
Dsg50670_gr2	FBgn0037312	547	3192
Dsg15326_gr2	FBgn0014869	547	3563
Dsg10694_gr2	FBgn0003076	547	5555
Dsg34462_gr2	FBgn0032845	547	5033
Dsg10443_gr2	FBgn0002906	547	5863
Dsg58592_gr2	FBgn0039379	547	4319
Dsg47518_gr2	FBgn0036485	547	6081
Dsg88332_gr2	FBgn0001297	547	2612
Dsg63717_gr2	FBgn0045073	547	7682
Dsg73466_gr2	FBgn0085446	547	6290
Dsg83845_gr2	FBgn0267849	547	4138
Dsg14044_gr2	FBgn0011296	548	7592
Dsg41956_gr2	FBgn0034921	548	6466
Dsg23750_gr2	FBgn0029897	548	3457
Dsg9016_gr2	FBgn0000568	548	3092
Dsg48823_gr2	FBgn0036816	548	5877
Dsg59380_gr2	FBgn0039595	548	6804
Dsg62876_gr2	FBgn0041582	548	5135
Dsg60004_gr2	FBgn0039747	548	9003
Dsg9543_gr2	FBgn0001227	548	4402
Dsg88547_gr2	mCherry	548	4486
Dsg12545_gr2	FBgn0004861	548	7174
Dsg45142_gr2	FBgn0035806	548	5048
Dsg37086_gr2	FBgn0033624	548	7644
Dsg39515_gr2	FBgn0034274	549	5302
Dsg76977_gr2	FBgn0261244	549	3559
Dsg49586_gr2	FBgn0037005	549	7855
Dsg43398_gr2	FBgn0035318	549	6163
Dsg35283_gr2	FBgn0033115	549	4259
Dsg80832_gr2	FBgn0263740	549	3681
Dsg43699_gr2	FBgn0035423	549	3728
Dsg16726_gr2	FBgn0020251	549	4131
Dsg60039_gr2	FBgn0039756	549	5764
Dsg8624_gr2	FBgn0000180	549	6689
Dsg73474_gr2	FBgn0085447	549	5435
Dsg27052_gr2	FBgn0030816	549	6033
Dsg18058_gr2	FBgn0024236	549	1138
Dsg14508_gr2	FBgn0011771	549	3822
Dsg73441_gr2	FBgn0085440	549	3139
Dsg78883_gr2	FBgn0262511	550	6732
Dsg45017_gr2	FBgn0035777	550	4904
Dsg78578_gr2	FBgn0262115	550	2198
Dsg57514_gr2	FBgn0039114	550	5853
Dsg88389_gr2	intergenic	550	6200
Dsg16890_gr2	FBgn0020378	550	7347
Dsg19275_gr2	FBgn0026080	550	3113
Dsg77220_gr2	FBgn0261397	550	6746
Dsg8379_gr2	FBgn0000039	550	4720
Dsg12491_gr2	FBgn0004841	550	5768
Dsg29017_gr2	FBgn0031359	550	7172
Dsg11987_gr2	FBgn0004394	550	5648
Dsg67379_gr2	FBgn0051814	550	6011
Dsg54022_gr2	FBgn0038194	550	5692
Dsg20144_gr2	FBgn0027073	550	5687
Dsg12177_gr2	FBgn0004573	551	4354
Dsg37624_gr2	FBgn0033756	551	3626
Dsg26756_gr2	FBgn0030746	551	6480
Dsg55491_gr2	FBgn0038571	551	4150
Dsg11804_gr2	FBgn0004169	551	5744
Dsg8523_gr2	FBgn0000108	551	5843
Dsg74790_gr2	FBgn0259170	551	4083
Dsg60997_gr2	FBgn0040099	551	3308
Dsg64190_gr2	FBgn0050011	551	5718
Dsg52170_gr2	FBgn0037702	551	3779
Dsg26508_gr2	FBgn0030685	552	4576
Dsg61749_gr2	FBgn0040513	552	6147
Dsg48611_gr2	FBgn0036770	552	6639
Dsg21419_gr2	FBgn0028519	552	8345
Dsg11577_gr2	FBgn0003891	552	4677
Dsg11869_gr2	FBgn0004227	552	5078
Dsg83807_gr2	FBgn0267795	552	3872
Dsg46782_gr2	FBgn0036290	552	8483
Dsg23682_gr2	FBgn0029881	552	5702
Dsg21880_gr2	FBgn0028789	552	8048
Dsg30873_gr2	FBgn0031853	552	5579
Dsg27825_gr2	FBgn0031018	552	6912
Dsg9019_gr2	FBgn0000568	552	3822
Dsg23983_gr2	FBgn0029959	552	5701
Dsg63071_gr2	FBgn0042103	553	4140
Dsg31531_gr2	FBgn0032026	553	7015
Dsg20684_gr2	FBgn0027589	553	7348
Dsg33781_gr2	FBgn0032652	553	6125
Dsg22910_gr2	FBgn0029664	553	7933
Dsg23568_gr2	FBgn0029854	553	6336
Dsg12981_gr2	FBgn0005771	553	4097
Dsg25542_gr2	FBgn0030420	553	7183
Dsg43352_gr2	FBgn0035300	553	4830
Dsg12700_gr2	FBgn0004919	553	5710
Dsg16966_gr2	FBgn0020493	553	4307
Dsg71832_gr2	FBgn0063649	553	9349
Dsg62583_gr2	FBgn0041097	554	10830
Dsg14196_gr2	FBgn0011589	554	4934
Dsg27555_gr2	FBgn0030954	554	4829
Dsg18167_gr2	FBgn0024320	554	8205
Dsg20345_gr2	FBgn0027378	554	7303
Dsg10681_gr2	FBgn0003068	554	7932
Dsg19443_gr2	FBgn0026238	554	4793
Dsg43314_gr2	FBgn0035287	554	6652
Dsg44378_gr2	FBgn0035601	554	4054
Dsg78228_gr2	FBgn0261930	554	7788
Dsg62655_gr2	FBgn0041174	554	6243
Dsg32780_gr2	FBgn0032368	554	5254
Dsg52867_gr2	FBgn0037890	554	6891
Dsg41188_gr2	FBgn0034715	554	5098
Dsg88283_gr2	FBgn0039969	554	4328
Dsg16719_gr2	FBgn0020248	554	6709
Dsg43329_gr2	FBgn0035293	555	5051
Dsg10101_gr2	FBgn0002576	555	7032
Dsg46263_gr2	FBgn0036143	555	4244
Dsg80326_gr2	FBgn0263197	555	3292
Dsg20510_gr2	FBgn0027546	555	5743
Dsg11269_gr2	FBgn0003486	555	3143
Dsg65485_gr2	FBgn0050497	555	5871
Dsg24724_gr2	FBgn0030178	555	4688
Dsg12576_gr2	FBgn0004868	555	5073
Dsg36056_gr2	FBgn0033342	555	3072
Dsg10695_gr2	FBgn0003076	555	9665
Dsg19067_gr2	FBgn0025741	556	5095
Dsg10100_gr2	FBgn0002576	556	5685
Dsg11282_gr2	FBgn0003499	556	6352
Dsg69097_gr2	FBgn0052579	556	5794
Dsg80108_gr2	FBgn0267366	556	2965
Dsg20523_gr2	FBgn0027548	556	5255
Dsg52869_gr2	FBgn0037890	556	5265
Dsg61280_gr2	FBgn0040318	556	3710
Dsg10779_gr2	FBgn0003149	557	5659
Dsg80232_gr2	FBgn0263106	557	6434
Dsg21235_gr2	FBgn0028429	557	5321
Dsg11430_gr2	FBgn0003687	557	8304
Dsg38730_gr2	FBgn0034060	557	8611
Dsg59483_gr2	FBgn0039625	557	7235
Dsg20705_gr2	FBgn0027594	557	9476
Dsg29246_gr2	FBgn0031424	557	5400
Dsg62902_gr2	FBgn0041605	557	3814
Dsg11192_gr2	FBgn0003448	557	4963
Dsg9476_gr2	FBgn0001202	557	4440
Dsg61307_gr2	FBgn0040324	557	4879
Dsg19092_gr2	FBgn0025800	557	5653
Dsg19021_gr2	FBgn0025716	557	6479
Dsg68146_gr2	FBgn0052177	558	5040
Dsg9099_gr2	FBgn0000617	558	1928
Dsg27781_gr2	FBgn0031005	558	4966
Dsg59315_gr2	FBgn0039580	558	2305
Dsg23879_gr2	FBgn0029935	558	6458
Dsg45129_gr2	FBgn0035802	558	7373
Dsg79655_gr2	FBgn0262872	558	5674
Dsg77275_gr2	FBgn0261458	558	6062
Dsg13831_gr2	FBgn0011202	558	3683
Dsg42464_gr2	FBgn0035057	558	6133
Dsg60643_gr2	FBgn0039920	558	8460
Dsg81913_gr2	FBgn0264855	559	5781
Dsg45631_gr2	FBgn0035954	559	5433
Dsg22906_gr2	FBgn0029663	559	4609
Dsg51154_gr2	FBgn0037445	559	6651
Dsg26322_gr2	FBgn0030641	559	5413
Dsg58920_gr2	FBgn0039471	559	5512
Dsg16985_gr2	FBgn0020503	559	7651
Dsg71880_gr2	FBgn0064123	559	6655
Dsg63187_gr2	FBgn0042175	559	4839
Dsg15163_gr2	FBgn0014342	559	4425
Dsg11399_gr2	FBgn0003654	559	4620
Dsg16801_gr2	FBgn0020294	559	4021
Dsg21619_gr2	FBgn0028582	559	5287
Dsg36118_gr2	FBgn0033355	559	5158
Dsg84004_gr2	FBgn0283471	559	3281
Dsg19568_gr2	FBgn0026361	560	5967
Dsg9701_gr2	FBgn0001319	560	6670
Dsg81366_gr2	FBgn0264324	560	4072
Dsg51701_gr2	FBgn0037579	560	3414
Dsg46470_gr2	FBgn0036199	560	3189
Dsg8931_gr2	FBgn0000542	560	4775
Dsg18362_gr2	FBgn0024836	560	3880
Dsg22501_gr2	FBgn0029123	560	5735
Dsg40901_gr2	FBgn0034629	560	4467
Dsg55885_gr2	FBgn0038680	560	6076
Dsg12653_gr2	FBgn0004898	560	6705
Dsg35652_gr2	FBgn0033224	561	5108
Dsg78882_gr2	FBgn0262511	561	7097
Dsg42746_gr2	FBgn0035144	561	6419
Dsg10634_gr2	FBgn0003044	561	6970
Dsg13592_gr2	FBgn0010501	561	5975
Dsg31960_gr2	FBgn0032143	561	5996
Dsg37549_gr2	FBgn0033739	561	5312
Dsg9616_gr2	FBgn0001258	561	11886
Dsg55237_gr2	FBgn0038505	561	5699
Dsg60040_gr2	FBgn0039756	561	4902
Dsg25553_gr2	FBgn0030421	561	5597
Dsg24250_gr2	FBgn0030027	561	4398
Dsg83508_gr2	FBgn0266722	561	2982
Dsg50984_gr2	FBgn0037408	561	6546
Dsg21705_gr2	FBgn0028669	562	6215
Dsg14258_gr2	FBgn0011648	562	5362
Dsg77779_gr2	FBgn0261673	562	5646
Dsg20176_gr2	FBgn0027095	562	3974
Dsg16914_gr2	FBgn0020392	562	5485
Dsg60383_gr2	FBgn0039844	562	2953
Dsg67152_gr2	FBgn0051721	562	5073
Dsg10263_gr2	FBgn0002734	562	4419
Dsg26248_gr2	FBgn0030617	562	5337
Dsg42360_gr2	FBgn0035028	562	6811
Dsg74393_gr2	FBgn0250789	562	4195
Dsg30275_gr2	FBgn0031694	562	5487
Dsg18670_gr2	FBgn0025391	562	6874
Dsg35682_gr2	FBgn0033233	562	5011
Dsg27968_gr2	FBgn0031057	562	4484
Dsg36366_gr2	FBgn0033426	562	4897
Dsg24113_gr2	FBgn0029994	562	8791
Dsg55026_gr2	FBgn0038450	562	6750
Dsg8064_gr2	FBgn0000008	562	6006
Dsg19826_gr2	FBgn0026562	562	4758
Dsg76001_gr2	FBgn0260397	562	5850
Dsg38456_gr2	FBgn0033984	562	7784
Dsg10549_gr2	FBgn0002962	562	4352
Dsg55441_gr2	FBgn0038552	562	6900
Dsg37589_gr2	FBgn0033749	562	4743
Dsg63084_gr2	FBgn0042105	563	5984
Dsg16237_gr2	FBgn0016059	563	7704
Dsg15358_gr2	FBgn0014949	563	6388
Dsg52173_gr2	FBgn0037703	563	5974
Dsg12832_gr2	FBgn0005613	563	6890
Dsg82450_gr2	FBgn0265487	563	4152
Dsg16003_gr2	FBgn0015781	563	6096
Dsg47014_gr2	FBgn0036346	563	6153
Dsg10745_gr2	FBgn0003118	563	1391
Dsg48934_gr2	FBgn0036838	563	5318
Dsg15726_gr2	FBgn0015520	563	6753
Dsg61210_gr2	FBgn0040281	563	6274
Dsg32433_gr2	FBgn0032266	563	6037
Dsg21799_gr2	FBgn0028699	564	6318
Dsg82109_gr2	FBgn0265089	564	4681
Dsg32573_gr2	FBgn0032303	564	7579
Dsg58733_gr2	FBgn0039427	564	7958
Dsg42281_gr2	FBgn0035009	564	7001
Dsg18136_gr2	FBgn0024293	564	9103
Dsg70619_gr2	FBgn0053508	564	4981
Dsg77789_gr2	FBgn0261674	564	5862
Dsg14493_gr2	FBgn0011768	564	6112
Dsg74060_gr2	FBgn0086693	564	6093
Dsg38154_gr2	FBgn0033903	564	5292
Dsg63561_gr2	FBgn0044020	564	11329
Dsg61619_gr2	FBgn0040394	564	4540
Dsg28595_gr2	FBgn0031239	564	4415
Dsg58877_gr2	FBgn0039463	564	5264
Dsg23282_gr2	FBgn0029765	564	6637
Dsg36673_gr2	FBgn0033504	564	7560
Dsg54585_gr2	FBgn0038334	564	6007
Dsg14928_gr2	FBgn0013773	565	3483
Dsg64166_gr2	FBgn0050005	565	6121
Dsg36902_gr2	FBgn0033574	565	5910
Dsg59105_gr2	FBgn0039510	565	5569
Dsg20722_gr2	FBgn0027598	565	5674
Dsg33552_gr2	FBgn0032593	565	5816
Dsg34643_gr2	FBgn0032886	565	4872
Dsg77434_gr2	FBgn0261552	565	5436
Dsg29475_gr2	FBgn0031484	565	5328
Dsg29562_gr2	FBgn0031505	565	5540
Dsg53405_gr2	FBgn0038033	565	6165
Dsg61126_gr2	FBgn0040251	566	5408
Dsg26783_gr2	FBgn0030752	566	8282
Dsg16680_gr2	FBgn0019985	566	5491
Dsg11910_gr2	FBgn0004360	566	5992
Dsg61715_gr2	FBgn0040507	566	5236
[truncated: 14,327 more rows]
