# Supplementary material for: Pooled genome-wide CRISPR screening for basal and context-specific fitness gene essentiality in Drosophila cells
Source: eLife. 2018 Jul 27;7:e36333. doi: 10.7554/eLife.36333 (PMC6063728; doi:10.7554/eLife.36333)
Supplement: Supplementary file 6. — File is compatible with MAGeCK (Li et al., 2014). [file elife-36333-supp6.txt]

sgRNA	Gene	REF	avg3
Dsg28544_gr3	FBgn0031227	401	1900
Dsg46679_gr3	FBgn0036254	401	2575
Dsg57750_gr3	FBgn0039172	401	1241
Dsg28368_gr3	FBgn0031168	401	3922
Dsg66975_gr3	FBgn0051673	401	3002
Dsg40609_gr3	FBgn0034540	401	2739
Dsg44024_gr3	FBgn0035513	401	5360
Dsg79426_gr3	FBgn0262787	401	4502
Dsg52196_gr3	FBgn0037709	401	3343
Dsg38813_gr3	FBgn0034076	401	3630
Dsg64346_gr3	FBgn0050058	401	2669
Dsg59553_gr3	FBgn0039638	401	5465
Dsg76293_gr3	FBgn0260653	401	3609
Dsg50022_gr3	FBgn0037123	401	2056
Dsg65977_gr3	FBgn0051195	401	2838
Dsg32157_gr3	FBgn0032198	401	2622
Dsg12028_gr3	FBgn0004404	401	3248
Dsg68977_gr3	FBgn0052533	401	2837
Dsg37996_gr3	FBgn0033864	401	2993
Dsg67115_gr3	FBgn0051712	401	2769
Dsg36385_gr3	FBgn0033429	401	2916
Dsg60740_gr3	FBgn0039945	401	3053
Dsg10203_gr3	FBgn0002643	401	3748
Dsg69692_gr3	FBgn0053309	401	1957
Dsg67131_gr3	FBgn0051718	402	3757
Dsg13018_gr3	FBgn0010019	402	3648
Dsg26915_gr3	FBgn0030790	402	1526
Dsg16338_gr3	FBgn0016697	402	791
Dsg11639_gr3	FBgn0003983	402	1844
Dsg62137_gr3	FBgn0040751	402	5510
Dsg75853_gr3	FBgn0260011	402	1983
Dsg73604_gr3	FBgn0085474	402	3840
Dsg48368_gr3	FBgn0036708	402	2489
Dsg25076_gr3	FBgn0030296	402	2752
Dsg30854_gr3	FBgn0031849	402	3238
Dsg52798_gr3	FBgn0037876	402	4137
Dsg8270_gr3	FBgn0000356	402	3762
Dsg69843_gr3	FBgn0052806	402	2930
Dsg71449_gr3	FBgn0054023	402	4030
Dsg82323_gr3	FBgn0265276	402	4761
Dsg79679_gr3	FBgn0262876	403	2746
Dsg55738_gr3	FBgn0038641	403	4370
Dsg56679_gr3	FBgn0038888	403	1563
Dsg87135_gr3	FBgn0039915	403	3702
Dsg76418_gr3	FBgn0260759	403	3757
Dsg34390_gr3	FBgn0032819	403	1929
Dsg41724_gr3	FBgn0034863	403	3629
Dsg38782_gr3	FBgn0034069	403	3318
Dsg15321_gr3	FBgn0014868	403	4442
Dsg75873_gr3	FBgn0260027	403	2264
Dsg29260_gr3	FBgn0031430	403	3337
Dsg38558_gr3	FBgn0034008	403	3337
Dsg31668_gr3	FBgn0032067	403	3885
Dsg62968_gr3	FBgn0041706	403	3604
Dsg18716_gr3	FBgn0025519	403	2533
Dsg39568_gr3	FBgn0034284	403	4076
Dsg42848_gr3	FBgn0035164	403	3019
Dsg20911_gr3	FBgn0027836	403	2747
Dsg76793_gr3	FBgn0261014	403	2207
Dsg43833_gr3	FBgn0035462	403	2334
Dsg25273_gr3	FBgn0030342	404	2014
Dsg22188_gr3	FBgn0028940	404	3174
Dsg67111_gr3	FBgn0051710	404	1335
Dsg10922_gr3	FBgn0003274	404	1942
Dsg78274_gr3	FBgn0261954	404	3734
Dsg50818_gr3	FBgn0037364	404	4164
Dsg36554_gr3	FBgn0033473	404	2930
Dsg62119_gr3	FBgn0040736	404	3731
Dsg10519_gr3	FBgn0002939	404	2335
Dsg75685_gr3	FBgn0259967	404	4580
Dsg72118_gr3	FBgn0083946	404	3728
Dsg72827_gr3	FBgn0085294	404	2962
Dsg50952_gr3	FBgn0037396	404	3071
Dsg78239_gr3	FBgn0261932	404	2906
Dsg14393_gr3	FBgn0011722	404	4058
Dsg36472_gr3	FBgn0033453	404	3536
Dsg33719_gr3	FBgn0032639	404	1772
Dsg62482_gr3	FBgn0040958	404	3310
Dsg62043_gr3	FBgn0040715	404	1950
Dsg51646_gr3	FBgn0037566	404	3675
Dsg54831_gr3	FBgn0038402	404	2010
Dsg25820_gr3	FBgn0030506	404	2370
Dsg47075_gr3	FBgn0036360	404	2518
Dsg44608_gr3	FBgn0035673	404	2207
Dsg43749_gr3	FBgn0035434	405	2868
Dsg20829_gr3	FBgn0027660	405	2592
Dsg28433_gr3	FBgn0031184	405	3775
Dsg64204_gr3	FBgn0050016	405	2744
Dsg19908_gr3	FBgn0026619	405	1622
Dsg59129_gr3	FBgn0039520	405	2997
Dsg51176_gr3	FBgn0037449	405	2440
Dsg26503_gr3	FBgn0030684	405	4209
Dsg24091_gr3	FBgn0029990	405	3503
Dsg32731_gr3	FBgn0032358	405	2009
Dsg69855_gr3	FBgn0052811	405	1655
Dsg77322_gr3	FBgn0261507	405	4301
Dsg57254_gr3	FBgn0039051	405	3788
Dsg43525_gr3	FBgn0035370	405	3804
Dsg58419_gr3	FBgn0039336	405	3420
Dsg18086_gr3	FBgn0024250	406	2482
Dsg31494_gr3	FBgn0032020	406	322
Dsg36110_gr3	FBgn0033354	406	3712
Dsg51_gr3	FBgn0039969	406	2644
Dsg75232_gr3	FBgn0259709	406	5053
Dsg66178_gr3	FBgn0051265	406	2122
Dsg9875_gr3	FBgn0001995	406	3401
Dsg70548_gr3	FBgn0053477	406	2370
Dsg57049_gr3	FBgn0038993	406	2926
Dsg51173_gr3	FBgn0037448	406	4716
Dsg40149_gr3	FBgn0034442	406	3006
Dsg35588_gr3	FBgn0033206	407	3327
Dsg51993_gr3	FBgn0037654	407	1857
Dsg26280_gr3	FBgn0030628	407	3039
Dsg63651_gr3	FBgn0044511	407	2404
Dsg50381_gr3	FBgn0037229	407	3393
Dsg71032_gr3	FBgn0053998	407	4835
Dsg18624_gr3	FBgn0025378	407	4045
Dsg66369_gr3	FBgn0051361	407	3888
Dsg21049_gr3	FBgn0028343	407	788
Dsg38343_gr3	FBgn0033953	407	3368
Dsg55500_gr3	FBgn0038575	407	3619
Dsg50286_gr3	FBgn0037199	407	2967
Dsg19695_gr3	FBgn0026397	407	3961
Dsg75950_gr3	FBgn0260238	407	2458
Dsg70525_gr3	FBgn0053260	407	1954
Dsg35651_gr3	FBgn0033222	408	3005
Dsg15854_gr3	FBgn0015584	408	3258
Dsg73694_gr3	FBgn0085491	408	1664
Dsg23668_gr3	FBgn0029878	408	2787
Dsg46149_gr3	FBgn0036108	408	2620
Dsg62624_gr3	FBgn0041150	408	1689
Dsg35202_gr3	FBgn0033090	408	2963
Dsg80382_gr3	FBgn0263233	408	2333
Dsg81826_gr3	FBgn0264748	408	1963
Dsg28626_gr3	FBgn0031249	408	4255
Dsg33738_gr3	FBgn0032644	408	1906
Dsg36692_gr3	FBgn0033512	408	4632
Dsg33802_gr3	FBgn0032658	408	2461
Dsg51839_gr3	FBgn0037618	408	3656
Dsg77108_gr3	FBgn0261294	408	3084
Dsg10709_gr3	FBgn0003086	408	4720
Dsg14890_gr3	FBgn0013763	408	4098
Dsg24571_gr3	FBgn0030107	408	2786
Dsg59808_gr3	FBgn0039696	408	3631
Dsg16074_gr3	FBgn0015818	408	1800
Dsg71503_gr3	FBgn0054038	408	1827
Dsg72697_gr3	FBgn0085263	408	3581
Dsg56480_gr3	FBgn0038842	408	2875
Dsg65082_gr3	FBgn0050381	409	3385
Dsg55918_gr3	FBgn0038686	409	2985
Dsg56161_gr3	FBgn0038749	409	4375
Dsg59981_gr3	FBgn0039740	409	3772
Dsg21570_gr3	FBgn0028567	409	1539
Dsg79403_gr3	FBgn0262742	409	4165
Dsg26529_gr3	FBgn0030688	409	4292
Dsg81075_gr3	FBgn0263971	409	2883
Dsg46436_gr3	FBgn0036192	409	4188
Dsg74486_gr3	FBgn0250832	409	5304
Dsg26661_gr3	FBgn0030722	409	3159
Dsg50193_gr3	FBgn0037171	409	4474
Dsg40634_gr3	FBgn0034545	409	2424
Dsg8129_gr3	FBgn0000276	409	2919
Dsg38349_gr3	FBgn0033954	409	3160
Dsg61133_gr3	FBgn0040252	409	2478
Dsg50085_gr3	FBgn0037134	409	2799
Dsg36774_gr3	FBgn0033540	409	2873
Dsg81596_gr3	FBgn0264516	409	4957
Dsg51104_gr3	FBgn0037431	409	4332
Dsg44851_gr3	FBgn0035730	409	4098
Dsg14848_gr3	FBgn0013746	409	2481
Dsg64319_gr3	FBgn0050051	409	4945
Dsg36966_gr3	FBgn0033591	409	2874
Dsg54761_gr3	FBgn0038386	410	2133
Dsg44137_gr3	FBgn0035541	410	3579
Dsg62287_gr3	FBgn0040812	410	3539
Dsg73782_gr3	FBgn0086350	410	2386
Dsg78977_gr3	FBgn0262536	410	2969
Dsg78151_gr3	FBgn0261858	410	3312
Dsg55706_gr3	FBgn0038631	410	3856
Dsg59371_gr3	FBgn0039594	410	3182
Dsg81807_gr3	FBgn0264744	410	2094
Dsg63729_gr3	FBgn0045443	410	2912
Dsg77850_gr3	FBgn0261703	410	2590
Dsg20308_gr3	FBgn0027358	410	3019
Dsg80077_gr3	FBgn0267347	410	2487
Dsg28106_gr3	FBgn0031092	410	2559
Dsg36587_gr3	FBgn0033481	410	3544
Dsg38501_gr3	FBgn0033994	410	2387
Dsg11109_gr3	FBgn0003388	410	3257
Dsg31784_gr3	FBgn0032095	410	3835
Dsg49544_gr3	FBgn0036997	410	3099
Dsg27926_gr3	FBgn0031047	411	3346
Dsg83008_gr3	FBgn0266195	411	4594
Dsg26990_gr3	FBgn0030804	411	1827
Dsg62520_gr3	FBgn0040972	411	2324
Dsg66978_gr3	FBgn0051673	411	2272
Dsg64094_gr3	FBgn0047000	411	2980
Dsg71194_gr3	FBgn0053772	411	2379
Dsg77714_gr3	FBgn0261628	411	3357
Dsg48167_gr3	FBgn0036656	411	3553
Dsg47264_gr3	FBgn0036416	411	2750
Dsg61903_gr3	FBgn0040634	411	3167
Dsg9332_gr3	FBgn0001114	411	2963
Dsg39021_gr3	FBgn0034133	412	2652
Dsg72914_gr3	FBgn0085312	412	4388
Dsg34219_gr3	FBgn0032780	412	3364
Dsg60000_gr3	FBgn0039744	412	3297
Dsg43643_gr3	FBgn0035409	412	2493
Dsg73747_gr3	FBgn0086253	412	2606
Dsg37197_gr3	FBgn0033653	412	3279
Dsg24935_gr3	FBgn0030259	412	4197
Dsg33826_gr3	FBgn0032665	412	3271
Dsg50651_gr3	FBgn0037304	412	2810
Dsg81828_gr3	FBgn0264750	412	2820
Dsg36305_gr3	FBgn0033400	412	1861
Dsg37455_gr3	FBgn0033723	412	3187
Dsg25158_gr3	FBgn0030317	412	3597
Dsg42113_gr3	FBgn0034964	412	2960
Dsg40475_gr3	FBgn0034509	412	2491
Dsg29108_gr3	FBgn0031388	412	3992
Dsg78954_gr3	FBgn0262530	412	2956
Dsg8697_gr3	FBgn0003969	412	2333
Dsg65819_gr3	FBgn0051118	412	3609
Dsg41941_gr3	FBgn0034919	412	3858
Dsg48179_gr3	FBgn0036660	412	2504
Dsg55539_gr3	FBgn0038583	412	2461
Dsg39717_gr3	FBgn0034323	412	3516
Dsg36414_gr3	FBgn0033439	412	3005
Dsg33057_gr3	FBgn0032436	412	3570
Dsg21317_gr3	FBgn0028481	413	3737
Dsg70520_gr3	FBgn0053258	413	3291
Dsg34823_gr3	FBgn0032943	413	2932
Dsg70986_gr3	FBgn0053977	413	3136
Dsg24717_gr3	FBgn0030177	413	4193
Dsg87419_gr3	FBgn0261041	413	4871
Dsg32211_gr3	FBgn0032213	413	2484
Dsg56444_gr3	FBgn0038833	413	3523
Dsg50920_gr3	FBgn0037386	413	3522
Dsg76929_gr3	FBgn0261109	413	3706
Dsg16920_gr3	FBgn0020399	413	2757
Dsg44526_gr3	FBgn0035645	413	4800
Dsg52275_gr3	FBgn0037723	413	2381
Dsg86348_gr3	mCherry	413	4839
Dsg72351_gr3	FBgn0085195	413	4911
Dsg23127_gr3	FBgn0029720	413	2858
Dsg60465_gr3	FBgn0039861	413	2005
Dsg60103_gr3	FBgn0039769	414	2779
Dsg61090_gr3	FBgn0040234	414	3505
Dsg62321_gr3	FBgn0040827	414	3754
Dsg82545_gr3	FBgn0265610	414	3209
Dsg30572_gr3	FBgn0031766	414	3250
Dsg71515_gr3	FBgn0054040	414	3814
Dsg39398_gr3	FBgn0034246	414	847
Dsg81382_gr3	FBgn0264329	414	2443
Dsg32032_gr3	FBgn0032166	414	3580
Dsg83901_gr3	FBgn0270924	414	1959
Dsg46756_gr3	FBgn0036285	414	2511
Dsg23222_gr3	FBgn0029750	414	2472
Dsg86882_gr3	FBgn0003429	414	3279
Dsg14789_gr3	FBgn0013683	414	3837
Dsg14695_gr3	FBgn0013432	414	3419
Dsg22815_gr3	FBgn0029642	414	3237
Dsg32087_gr3	FBgn0032178	414	2335
Dsg20205_gr3	FBgn0027111	414	2958
Dsg44791_gr3	FBgn0035715	414	3143
Dsg79855_gr3	FBgn0262985	414	3608
Dsg3943_gr3	FBgn0028868	414	2738
Dsg64587_gr3	FBgn0050145	414	4001
Dsg50451_gr3	FBgn0037244	414	2325
Dsg38211_gr3	FBgn0033918	415	4129
Dsg28269_gr3	FBgn0031134	415	3630
Dsg30220_gr3	FBgn0031678	415	1721
Dsg80439_gr3	FBgn0263249	415	3019
Dsg74774_gr3	FBgn0259163	415	1872
Dsg13416_gr3	FBgn0010398	415	4118
Dsg42795_gr3	FBgn0035153	415	4603
Dsg63412_gr3	FBgn0043471	415	1673
Dsg65081_gr3	FBgn0050380	415	3494
Dsg41882_gr3	FBgn0034906	415	3609
Dsg24320_gr3	FBgn0030048	415	2126
Dsg54240_gr3	FBgn0038242	415	3595
Dsg13436_gr3	FBgn0010406	415	3210
Dsg35539_gr3	FBgn0033190	415	3427
Dsg71517_gr3	FBgn0054040	415	2920
Dsg27191_gr3	FBgn0030854	415	3187
Dsg69191_gr3	FBgn0052638	416	2358
Dsg74126_gr3	FBgn0086757	416	1293
Dsg27983_gr3	FBgn0031059	416	3604
Dsg59759_gr3	FBgn0039684	416	3294
Dsg18838_gr3	FBgn0025628	416	2619
Dsg10544_gr3	FBgn0002948	416	3366
Dsg60676_gr3	FBgn0039929	416	2731
Dsg81125_gr3	FBgn0263986	416	2301
Dsg24130_gr3	FBgn0029997	416	2828
Dsg22383_gr3	FBgn0028992	416	3302
Dsg17063_gr3	FBgn0020639	416	3811
Dsg56700_gr3	FBgn0038893	416	2480
Dsg75796_gr3	FBgn0259992	416	4973
Dsg39141_gr3	FBgn0034166	416	3166
Dsg55356_gr3	FBgn0038532	416	1707
Dsg72661_gr3	FBgn0085254	417	3157
Dsg21659_gr3	FBgn0028648	417	2731
Dsg87641_gr3	FBgn0035421	417	2486
Dsg46141_gr3	FBgn0036107	417	4190
Dsg24927_gr3	FBgn0030258	417	3244
Dsg17495_gr3	FBgn0022935	417	4151
Dsg58628_gr3	FBgn0039395	417	4100
Dsg49595_gr3	FBgn0037008	417	2248
Dsg38307_gr3	FBgn0033945	417	2953
Dsg13384_gr3	FBgn0010385	417	3165
Dsg47494_gr3	FBgn0036481	417	2765
Dsg75236_gr3	FBgn0259710	417	3278
Dsg87488_gr3	FBgn0040505	417	4075
Dsg83588_gr3	FBgn0266977	417	2853
Dsg73742_gr3	FBgn0086251	417	2932
Dsg78500_gr3	FBgn0262030	417	1425
Dsg40736_gr3	FBgn0034576	417	3345
Dsg23058_gr3	FBgn0029708	417	3812
Dsg31571_gr3	FBgn0032039	417	1436
Dsg43019_gr3	FBgn0035210	417	3449
Dsg80785_gr3	FBgn0263655	417	2734
Dsg55222_gr3	FBgn0038498	417	2655
Dsg29175_gr3	FBgn0031407	417	3797
Dsg40726_gr3	FBgn0034572	418	4276
Dsg43999_gr3	FBgn0035508	418	3322
Dsg49891_gr3	FBgn0037085	418	3233
Dsg35110_gr3	FBgn0033060	418	4014
Dsg72594_gr3	FBgn0085240	418	3326
Dsg29850_gr3	FBgn0031590	418	4194
Dsg20349_gr3	FBgn0027453	418	2120
Dsg74881_gr3	FBgn0259193	418	3223
Dsg87091_gr3	FBgn0010389	418	2670
Dsg54415_gr3	FBgn0038292	418	3535
Dsg53886_gr3	FBgn0038150	418	2470
Dsg36218_gr3	FBgn0033376	418	675
Dsg64745_gr3	FBgn0050259	418	1680
Dsg66520_gr3	FBgn0051437	418	3712
Dsg24539_gr3	FBgn0030100	418	2627
Dsg74473_gr3	FBgn0250830	418	1566
Dsg11650_gr3	FBgn0003996	418	3601
Dsg35591_gr3	FBgn0033206	418	2816
Dsg19421_gr3	FBgn0026197	418	3423
Dsg29338_gr3	FBgn0031452	418	2664
Dsg72452_gr3	FBgn0085212	418	809
Dsg25272_gr3	FBgn0030342	418	1904
Dsg56899_gr3	FBgn0038951	418	3858
Dsg22651_gr3	FBgn0029512	418	3145
Dsg32026_gr3	FBgn0032163	418	2404
Dsg53710_gr3	FBgn0038113	418	2605
Dsg59292_gr3	FBgn0039566	419	1470
Dsg42860_gr3	FBgn0035166	419	3197
Dsg35223_gr3	FBgn0033095	419	2813
Dsg42378_gr3	FBgn0035033	419	3682
Dsg77345_gr3	FBgn0261523	419	2236
Dsg42290_gr3	FBgn0035011	419	4711
Dsg41713_gr3	FBgn0034860	419	2951
Dsg79579_gr3	FBgn0262843	419	2197
Dsg69100_gr3	FBgn0052580	419	3710
Dsg69556_gr3	FBgn0053270	419	1570
Dsg30028_gr3	FBgn0031632	419	3408
Dsg32795_gr3	FBgn0032370	419	2166
Dsg65_gr3	FBgn0026379	419	3054
Dsg71135_gr3	FBgn0053752	420	3260
Dsg78809_gr3	FBgn0262478	420	3545
Dsg86949_gr3	FBgn0034075	420	2839
Dsg32526_gr3	FBgn0032293	420	2461
Dsg62541_gr3	FBgn0040989	420	2040
Dsg63816_gr3	FBgn0045487	420	2169
Dsg67674_gr3	FBgn0051958	420	3477
Dsg79730_gr3	FBgn0262891	420	3177
Dsg59938_gr3	FBgn0039733	420	2986
Dsg30155_gr3	FBgn0031660	420	3112
Dsg76457_gr3	FBgn0260767	420	3004
Dsg79257_gr3	FBgn0262623	420	3026
Dsg47444_gr3	FBgn0036468	420	2967
Dsg38345_gr3	FBgn0033953	420	4840
Dsg70919_gr3	FBgn0053923	420	4220
Dsg8730_gr3	FBgn0000395	420	2896
Dsg68802_gr3	FBgn0052441	420	2659
Dsg21956_gr3	FBgn0028857	420	3663
Dsg13019_gr3	FBgn0010019	420	6285
Dsg43892_gr3	FBgn0035478	420	2171
Dsg79680_gr3	FBgn0262876	420	3583
Dsg40924_gr3	FBgn0034638	420	3118
Dsg24755_gr3	FBgn0030189	420	2803
Dsg72540_gr3	FBgn0085230	420	3820
Dsg72204_gr3	FBgn0083968	421	2185
Dsg26498_gr3	FBgn0030680	421	5193
Dsg61430_gr3	FBgn0040354	421	4395
Dsg68359_gr3	FBgn0052243	421	2137
Dsg19971_gr3	FBgn0026722	421	2731
Dsg8477_gr3	FBgn0000077	421	1345
Dsg59408_gr3	FBgn0039600	421	2805
Dsg25441_gr3	FBgn0030389	421	3265
Dsg29277_gr3	FBgn0031434	421	3040
Dsg33562_gr3	FBgn0032595	421	3326
Dsg43017_gr3	FBgn0035210	421	2526
Dsg78647_gr3	FBgn0262143	421	3405
Dsg15151_gr3	FBgn0014269	421	4298
Dsg38705_gr3	FBgn0034053	421	2942
Dsg15615_gr3	FBgn0015336	421	2529
Dsg53119_gr3	FBgn0037956	421	3655
Dsg72201_gr3	FBgn0083968	421	4526
Dsg43067_gr3	FBgn0035232	422	5195
Dsg36610_gr3	FBgn0033485	422	1234
Dsg30307_gr3	FBgn0031703	422	4102
Dsg52685_gr3	FBgn0037837	422	3244
Dsg31362_gr3	FBgn0031987	422	5589
Dsg66678_gr3	FBgn0051516	422	2727
Dsg23658_gr3	FBgn0029877	422	2108
Dsg40363_gr3	FBgn0034488	422	3857
Dsg43815_gr3	FBgn0035455	422	3805
Dsg66432_gr3	FBgn0051391	422	2770
Dsg10713_gr3	FBgn0003087	422	2985
Dsg35703_gr3	FBgn0033236	422	3500
Dsg11702_gr3	FBgn0004052	422	2157
Dsg86173_gr3	intergenic	422	2046
Dsg21086_gr3	FBgn0028375	422	3316
Dsg45688_gr3	FBgn0035970	422	4264
Dsg87644_gr3	FBgn0035426	422	2098
Dsg81227_gr3	FBgn0264081	422	2896
Dsg55751_gr3	FBgn0038643	422	2834
Dsg31453_gr3	FBgn0032008	423	2984
Dsg50524_gr3	FBgn0037265	423	1851
Dsg39984_gr3	FBgn0034407	423	3007
Dsg53441_gr3	FBgn0038045	423	3278
Dsg44160_gr3	FBgn0035545	423	4010
Dsg73322_gr3	FBgn0085415	423	3137
Dsg57423_gr3	FBgn0039091	423	1292
Dsg40988_gr3	FBgn0034654	423	2545
Dsg81693_gr3	FBgn0264606	423	3513
Dsg68473_gr3	FBgn0052277	423	3490
Dsg17435_gr3	FBgn0022700	423	3244
Dsg29939_gr3	FBgn0031610	423	2932
Dsg86256_gr3	intergenic	423	3164
Dsg52249_gr3	FBgn0037719	423	4545
Dsg69671_gr3	FBgn0053303	423	1165
Dsg58377_gr3	FBgn0039325	423	2980
Dsg42034_gr3	FBgn0034942	423	3845
Dsg35789_gr3	FBgn0033261	424	2689
Dsg33670_gr3	FBgn0032631	424	2743
Dsg45814_gr3	FBgn0036000	424	3044
Dsg87790_gr3	FBgn0037341	424	1206
Dsg78992_gr3	FBgn0262538	424	3131
Dsg66997_gr3	FBgn0051676	424	3530
Dsg47363_gr3	FBgn0036443	424	3907
Dsg58528_gr3	FBgn0039360	424	1838
Dsg60587_gr3	FBgn0039896	424	3798
Dsg65357_gr3	FBgn0050464	424	4752
Dsg19789_gr3	FBgn0026433	424	3689
Dsg77726_gr3	FBgn0261631	424	1750
Dsg76265_gr3	FBgn0260643	424	2415
Dsg11752_gr3	FBgn0004108	424	3909
Dsg50819_gr3	FBgn0037364	424	2287
Dsg53471_gr3	FBgn0038052	424	4030
Dsg81762_gr3	FBgn0264725	424	4393
Dsg65013_gr3	FBgn0050365	424	2373
Dsg76340_gr3	FBgn0260741	425	4489
Dsg66984_gr3	FBgn0051674	425	2758
Dsg43212_gr3	FBgn0035262	425	3495
Dsg52001_gr3	FBgn0037655	425	1114
Dsg82295_gr3	FBgn0265268	425	2061
Dsg33328_gr3	FBgn0032499	425	2717
Dsg41049_gr3	FBgn0034666	425	2853
Dsg65393_gr3	FBgn0050472	425	4787
Dsg86216_gr3	intergenic	425	2591
Dsg80196_gr3	FBgn0263083	425	4170
Dsg9071_gr3	FBgn0000592	425	2211
Dsg81018_gr3	FBgn0263863	425	2648
Dsg87823_gr3	FBgn0037807	425	3828
Dsg33220_gr3	FBgn0032478	425	3186
Dsg51426_gr3	FBgn0037516	425	3059
Dsg68729_gr3	FBgn0052407	425	3485
Dsg60255_gr3	FBgn0039807	425	3972
Dsg62323_gr3	FBgn0040827	425	4412
Dsg45268_gr3	FBgn0035848	425	1755
Dsg76815_gr3	FBgn0261019	425	2949
Dsg72510_gr3	FBgn0085224	425	2657
Dsg44437_gr3	FBgn0035622	425	3939
Dsg57173_gr3	FBgn0039028	425	3505
Dsg8960_gr3	FBgn0000552	425	1882
Dsg86380_gr3	scrambled	426	3390
Dsg77773_gr3	FBgn0261671	426	3718
Dsg79829_gr3	FBgn0262980	426	3445
Dsg37007_gr3	FBgn0033599	426	5562
Dsg17925_gr3	FBgn0023536	426	3219
Dsg50958_gr3	FBgn0037398	426	1191
Dsg13116_gr3	FBgn0010173	426	2118
Dsg29161_gr3	FBgn0031403	426	4004
Dsg82955_gr3	FBgn0266163	426	2832
Dsg48564_gr3	FBgn0036761	426	2556
Dsg41048_gr3	FBgn0034666	426	4334
Dsg27691_gr3	FBgn0030990	426	4600
Dsg68416_gr3	FBgn0052263	426	4643
Dsg61337_gr3	FBgn0040338	426	2894
Dsg10235_gr3	FBgn0002716	426	2798
Dsg31991_gr3	FBgn0032154	427	2807
Dsg20628_gr3	FBgn0027575	427	3485
Dsg43576_gr3	FBgn0035384	427	3322
Dsg39281_gr3	FBgn0034204	427	3820
Dsg83625_gr3	FBgn0267106	427	2628
Dsg21078_gr3	FBgn0028374	427	3169
Dsg68236_gr3	FBgn0052201	427	4249
Dsg25184_gr3	FBgn0030321	427	2081
Dsg63623_gr3	FBgn0044324	427	3153
Dsg45471_gr3	FBgn0035902	427	3730
Dsg60677_gr3	FBgn0039929	427	3169
Dsg57133_gr3	FBgn0039022	427	2015
Dsg23072_gr3	FBgn0029710	428	3557
Dsg57560_gr3	FBgn0039126	428	4461
Dsg22043_gr3	FBgn0028888	428	3644
Dsg19484_gr3	FBgn0026261	428	2492
Dsg59306_gr3	FBgn0039577	428	4829
Dsg37035_gr3	FBgn0033605	428	2999
Dsg47298_gr3	FBgn0036426	428	4163
Dsg15592_gr3	FBgn0015321	428	4049
Dsg36458_gr3	FBgn0033450	428	1782
Dsg31529_gr3	FBgn0032025	428	3325
Dsg79550_gr3	FBgn0262836	428	3646
Dsg13258_gr3	FBgn0010295	428	3349
Dsg74510_gr3	FBgn0250836	428	3387
Dsg40421_gr3	FBgn0034499	428	4106
Dsg15883_gr3	FBgn0015600	428	2444
Dsg66811_gr3	FBgn0051606	429	1941
Dsg79598_gr3	FBgn0262846	429	3569
Dsg75988_gr3	FBgn0260393	429	5339
Dsg52042_gr3	FBgn0037664	429	2710
Dsg23724_gr3	FBgn0029893	429	2328
Dsg69459_gr3	FBgn0052792	429	3340
Dsg82362_gr3	FBgn0265342	429	4378
Dsg50313_gr3	FBgn0037206	429	2624
Dsg67496_gr3	FBgn0051870	429	3225
Dsg47396_gr3	FBgn0036459	429	3183
Dsg33399_gr3	FBgn0032517	429	949
Dsg66021_gr3	FBgn0051205	429	2044
Dsg34601_gr3	FBgn0032878	429	2749
Dsg46077_gr3	FBgn0036089	429	2730
Dsg83949_gr3	FBgn0283438	429	3097
Dsg40594_gr3	FBgn0034537	429	3924
Dsg31736_gr3	FBgn0032084	429	3282
Dsg35474_gr3	FBgn0033169	429	4448
Dsg73906_gr3	FBgn0086448	429	4097
Dsg37664_gr3	FBgn0033767	429	3702
Dsg17254_gr3	FBgn0021825	429	2350
Dsg37349_gr3	FBgn0033696	429	4492
Dsg46598_gr3	FBgn0036229	429	3023
Dsg81635_gr3	FBgn0264556	430	4167
Dsg13334_gr3	FBgn0010342	430	2398
Dsg11538_gr3	FBgn0003870	430	2877
Dsg24910_gr3	FBgn0030247	430	3977
Dsg60747_gr3	FBgn0039946	430	2468
Dsg37558_gr3	FBgn0033740	430	939
Dsg62098_gr3	FBgn0040733	430	2628
Dsg35400_gr3	FBgn0033149	430	2717
Dsg76626_gr3	FBgn0260873	430	2413
Dsg37989_gr3	FBgn0033863	430	2862
Dsg50023_gr3	FBgn0037123	430	2651
Dsg9140_gr3	FBgn0000639	430	4661
Dsg59696_gr3	FBgn0039674	430	2619
Dsg64953_gr3	FBgn0050350	430	4448
Dsg64786_gr3	FBgn0050273	430	2550
Dsg52000_gr3	FBgn0037655	430	1857
Dsg69487_gr3	FBgn0052668	430	2378
Dsg42012_gr3	FBgn0034938	430	2359
Dsg65499_gr3	FBgn0050502	430	2625
Dsg10001_gr3	FBgn0002533	430	3355
Dsg41278_gr3	FBgn0034733	431	4981
Dsg61568_gr3	FBgn0040383	431	4537
Dsg66231_gr3	FBgn0051286	431	2705
Dsg29190_gr3	FBgn0031412	431	3304
Dsg63524_gr3	FBgn0043841	431	2506
Dsg45803_gr3	FBgn0035998	431	2828
Dsg33313_gr3	FBgn0032494	431	5995
Dsg74104_gr3	FBgn0086710	431	578
Dsg56752_gr3	FBgn0038917	431	2998
Dsg34447_gr3	FBgn0032840	431	3529
Dsg78750_gr3	FBgn0262361	431	3429
Dsg59323_gr3	FBgn0039584	431	3248
Dsg57234_gr3	FBgn0039042	431	4001
Dsg25504_gr3	FBgn0030408	432	3613
Dsg79587_gr3	FBgn0262844	432	2542
Dsg24034_gr3	FBgn0029971	432	3898
Dsg83987_gr3	FBgn0283467	432	1381
Dsg41302_gr3	FBgn0034737	432	3928
Dsg81284_gr3	FBgn0264273	432	2841
Dsg73263_gr3	FBgn0085399	432	4195
Dsg24398_gr3	FBgn0030063	432	2416
Dsg86983_gr3	FBgn0014073	432	3126
Dsg19642_gr3	FBgn0026388	432	3093
Dsg39759_gr3	FBgn0034330	432	3040
Dsg55288_gr3	FBgn0038515	432	5110
Dsg52829_gr3	FBgn0037881	432	3248
Dsg46654_gr3	FBgn0036246	432	2936
Dsg79767_gr3	FBgn0262948	432	2498
Dsg81257_gr3	FBgn0264253	432	3521
Dsg68078_gr3	FBgn0052121	432	2772
Dsg35949_gr3	FBgn0033308	433	3887
Dsg86432_gr3	scrambled	433	4687
Dsg62195_gr3	FBgn0040775	433	4101
Dsg71072_gr3	FBgn0053690	433	3340
Dsg50309_gr3	FBgn0037205	433	3050
Dsg58762_gr3	FBgn0039435	433	3483
Dsg56368_gr3	FBgn0038809	433	2219
Dsg33033_gr3	FBgn0032431	433	3290
Dsg68603_gr3	FBgn0052350	433	2771
Dsg18436_gr3	FBgn0024956	433	2003
Dsg78033_gr3	FBgn0261830	433	3939
Dsg42976_gr3	FBgn0035203	433	2078
Dsg27986_gr3	FBgn0031060	433	3933
Dsg60117_gr3	FBgn0039771	433	5453
Dsg32361_gr3	FBgn0032250	433	2706
Dsg49589_gr3	FBgn0037007	433	2191
Dsg83731_gr3	FBgn0267489	433	5203
Dsg25328_gr3	FBgn0030354	433	2427
Dsg25579_gr3	FBgn0030433	433	674
Dsg20747_gr3	FBgn0027602	433	7334
Dsg13134_gr3	FBgn0010213	433	2068
Dsg67362_gr3	FBgn0051810	433	3086
Dsg31567_gr3	FBgn0032039	433	2110
Dsg31589_gr3	FBgn0032047	433	2908
Dsg71245_gr3	FBgn0053796	434	2438
Dsg36103_gr3	FBgn0033353	434	4452
Dsg21990_gr3	FBgn0028871	434	3044
Dsg70920_gr3	FBgn0053923	434	2901
Dsg11055_gr3	FBgn0003357	434	4990
Dsg38210_gr3	FBgn0033918	434	2511
Dsg67418_gr3	FBgn0051848	434	3547
Dsg14033_gr3	FBgn0011294	434	3631
Dsg45045_gr3	FBgn0035785	434	2726
Dsg72115_gr3	FBgn0083946	434	3121
Dsg22676_gr3	FBgn0029522	434	3654
Dsg51217_gr3	FBgn0037463	434	2515
Dsg87151_gr3	FBgn0085409	434	5951
Dsg63663_gr3	FBgn0044810	434	2320
Dsg83635_gr3	FBgn0267236	434	3814
Dsg22642_gr3	FBgn0029506	435	3755
Dsg73168_gr3	FBgn0085367	435	4570
Dsg36286_gr3	FBgn0033392	435	3064
Dsg30141_gr3	FBgn0031657	435	2845
Dsg28309_gr3	FBgn0031146	435	2590
Dsg80488_gr3	FBgn0263271	435	4038
Dsg72825_gr3	FBgn0085294	435	3237
Dsg72157_gr3	FBgn0083960	435	3860
Dsg87060_gr3	FBgn0005592	435	3044
Dsg16413_gr3	FBgn0016970	435	2373
Dsg75868_gr3	FBgn0260026	435	3923
Dsg74738_gr3	FBgn0259148	435	5054
Dsg39337_gr3	FBgn0034224	435	2579
Dsg72889_gr3	FBgn0085308	435	2470
Dsg52632_gr3	FBgn0037826	435	3595
Dsg31866_gr3	FBgn0032122	435	1831
Dsg51869_gr3	FBgn0037623	435	3272
Dsg20374_gr3	FBgn0027496	435	2732
Dsg19673_gr3	FBgn0026393	436	3656
Dsg52619_gr3	FBgn0037822	436	3416
Dsg82857_gr3	FBgn0266000	436	4333
Dsg27587_gr3	FBgn0030961	436	3742
Dsg65619_gr3	FBgn0051038	436	2615
Dsg81338_gr3	FBgn0264302	436	3292
Dsg76935_gr3	FBgn0261111	436	3989
Dsg67776_gr3	FBgn0052022	436	1956
Dsg41639_gr3	FBgn0034838	436	3119
Dsg45935_gr3	FBgn0036035	436	2454
Dsg31835_gr3	FBgn0032111	436	3919
Dsg72290_gr3	FBgn0083985	436	2800
Dsg39215_gr3	FBgn0034187	436	3692
Dsg19148_gr3	FBgn0025830	436	3758
Dsg58860_gr3	FBgn0039459	436	2881
Dsg64206_gr3	FBgn0050018	436	3838
Dsg29300_gr3	FBgn0031440	436	4408
Dsg11712_gr3	FBgn0004053	436	2750
Dsg78205_gr3	FBgn0261925	436	1769
Dsg46035_gr3	FBgn0036072	436	3963
Dsg74728_gr3	FBgn0259146	436	1986
Dsg27426_gr3	FBgn0030925	436	3606
Dsg63178_gr3	FBgn0042146	436	3130
Dsg59820_gr3	FBgn0039702	436	3068
Dsg12433_gr3	FBgn0004781	436	5453
Dsg86610_gr3	FBgn0033203	436	2732
Dsg55172_gr3	FBgn0038484	436	4539
Dsg16701_gr3	FBgn0020235	437	1862
Dsg75063_gr3	FBgn0259237	437	2024
Dsg40206_gr3	FBgn0034458	437	4386
Dsg70175_gr3	FBgn0053111	437	2004
Dsg42727_gr3	FBgn0035139	437	2669
Dsg31690_gr3	FBgn0032072	437	4904
Dsg73815_gr3	FBgn0086362	437	4071
Dsg62045_gr3	FBgn0040717	437	3390
Dsg50109_gr3	FBgn0037139	437	1960
Dsg59831_gr3	FBgn0039704	437	2923
Dsg40181_gr3	FBgn0034452	437	2543
Dsg74882_gr3	FBgn0259193	437	3566
Dsg71138_gr3	FBgn0053757	437	5322
Dsg60197_gr3	FBgn0039792	437	4570
Dsg52323_gr3	FBgn0037737	437	2798
Dsg21902_gr3	FBgn0028841	437	5065
Dsg63505_gr3	FBgn0043799	438	2037
Dsg8432_gr3	FBgn0000055	438	4801
Dsg82825_gr3	FBgn0265836	438	4873
Dsg67920_gr3	FBgn0052075	438	2986
Dsg43257_gr3	FBgn0035271	438	2006
Dsg21147_gr3	FBgn0028398	438	4154
Dsg79532_gr3	FBgn0262823	438	3824
Dsg65441_gr3	FBgn0050487	438	2527
Dsg73512_gr3	FBgn0085456	438	3029
Dsg65804_gr3	FBgn0051109	438	5302
Dsg15840_gr3	FBgn0015577	438	4788
Dsg23869_gr3	FBgn0029932	438	3435
Dsg87813_gr3	FBgn0037690	438	3494
Dsg21282_gr3	FBgn0028474	438	1374
Dsg63864_gr3	FBgn0045761	438	3182
Dsg54097_gr3	FBgn0038208	438	3953
Dsg81732_gr3	FBgn0264699	439	3790
Dsg41892_gr3	FBgn0034908	439	2268
Dsg21699_gr3	FBgn0028668	439	3747
Dsg37476_gr3	FBgn0033727	439	3363
Dsg42293_gr3	FBgn0035011	439	3192
Dsg79571_gr3	FBgn0262840	439	4787
Dsg71141_gr3	FBgn0053757	439	4066
Dsg79552_gr3	FBgn0262837	439	2839
Dsg19701_gr3	FBgn0026398	439	2700
Dsg79220_gr3	FBgn0262609	439	4376
Dsg26156_gr3	FBgn0030597	439	1855
Dsg50784_gr3	FBgn0037351	439	2009
Dsg46426_gr3	FBgn0036188	439	2267
Dsg39326_gr3	FBgn0034221	439	2898
Dsg44735_gr3	FBgn0035702	439	3245
Dsg74250_gr3	FBgn0087005	439	1964
Dsg46755_gr3	FBgn0036285	439	4847
Dsg79083_gr3	FBgn0262571	439	3176
Dsg78944_gr3	FBgn0262528	439	3689
Dsg71110_gr3	FBgn0053710	439	3019
Dsg73324_gr3	FBgn0085415	439	3438
Dsg43292_gr3	FBgn0035282	439	3864
Dsg60141_gr3	FBgn0039778	440	2811
Dsg32859_gr3	FBgn0032385	440	2734
Dsg73532_gr3	FBgn0085459	440	2729
Dsg62245_gr3	FBgn0040796	440	2245
Dsg32143_gr3	FBgn0032196	440	4387
Dsg73080_gr3	FBgn0085345	440	2684
Dsg71217_gr3	FBgn0053777	440	3076
Dsg72993_gr3	FBgn0085327	440	2906
Dsg11726_gr3	FBgn0004057	440	3763
Dsg47847_gr3	FBgn0036577	440	2743
Dsg64285_gr3	FBgn0050046	440	3479
Dsg87061_gr3	FBgn0005592	440	4348
Dsg66260_gr3	FBgn0051300	440	5503
Dsg83924_gr3	FBgn0278604	440	3131
Dsg25071_gr3	FBgn0030294	440	3339
Dsg64054_gr3	FBgn0046879	440	5422
Dsg86404_gr3	scrambled	440	4801
Dsg25141_gr3	FBgn0030313	440	2799
Dsg26705_gr3	FBgn0030734	440	5166
Dsg69988_gr3	FBgn0052984	440	3599
Dsg70135_gr3	FBgn0053099	440	3246
Dsg52408_gr3	FBgn0037757	440	2638
Dsg73539_gr3	FBgn0085460	440	3231
Dsg48447_gr3	FBgn0036729	441	3623
Dsg62589_gr3	FBgn0041100	441	3575
Dsg31832_gr3	FBgn0032111	441	2335
Dsg55437_gr3	FBgn0038551	441	5115
Dsg77820_gr3	FBgn0261682	441	3596
Dsg37530_gr3	FBgn0033736	441	3564
Dsg81287_gr3	FBgn0264273	441	1759
Dsg75575_gr3	FBgn0259938	441	1553
Dsg61406_gr3	FBgn0040350	441	2605
Dsg40869_gr3	FBgn0034622	441	2833
Dsg30342_gr3	FBgn0031715	441	3443
Dsg65678_gr3	FBgn0051072	441	3134
Dsg22052_gr3	FBgn0028893	441	4477
Dsg50245_gr3	FBgn0037184	441	2990
Dsg60604_gr3	FBgn0039902	441	2481
Dsg67788_gr3	FBgn0052024	441	2621
Dsg79122_gr3	FBgn0262580	441	3024
Dsg79123_gr3	FBgn0262580	442	3040
Dsg27087_gr3	FBgn0030829	442	5149
Dsg50445_gr3	FBgn0037242	442	2906
Dsg52898_gr3	FBgn0037896	442	3479
Dsg87816_gr3	FBgn0037786	442	2587
Dsg75624_gr3	FBgn0259957	442	4025
Dsg10214_gr3	FBgn0002707	442	9887
Dsg86623_gr3	FBgn0032916	442	3647
Dsg75875_gr3	FBgn0260027	442	2948
Dsg70963_gr3	FBgn0053966	442	2400
Dsg40932_gr3	FBgn0034641	442	3502
Dsg35640_gr3	FBgn0033221	442	5005
Dsg68899_gr3	FBgn0052476	442	2624
Dsg36873_gr3	FBgn0033569	442	2904
Dsg54865_gr3	FBgn0038415	442	2806
Dsg14391_gr3	FBgn0011715	442	2379
Dsg79023_gr3	FBgn0262547	442	5575
Dsg62859_gr3	FBgn0041337	443	4406
Dsg49900_gr3	FBgn0037087	443	2622
Dsg67144_gr3	FBgn0051720	443	2634
Dsg25254_gr3	FBgn0030339	443	2424
Dsg55331_gr3	FBgn0038528	443	2436
Dsg38488_gr3	FBgn0033990	443	4552
Dsg23047_gr3	FBgn0029706	443	4419
Dsg49790_gr3	FBgn0037057	443	1953
Dsg70106_gr3	FBgn0053093	443	2958
Dsg36723_gr3	FBgn0033520	443	1217
Dsg31595_gr3	FBgn0032048	443	2905
Dsg44567_gr3	FBgn0035661	443	2849
Dsg60992_gr3	FBgn0040098	443	2968
Dsg20957_gr3	FBgn0027872	443	2882
Dsg31229_gr3	FBgn0031948	443	3376
Dsg63114_gr3	FBgn0042119	443	3202
Dsg35086_gr3	FBgn0033055	444	3769
Dsg78715_gr3	FBgn0262356	444	3694
Dsg18187_gr3	FBgn0024352	444	5375
Dsg57661_gr3	FBgn0039153	444	4574
Dsg77742_gr3	FBgn0261634	444	3095
Dsg10853_gr3	FBgn0003227	444	3276
Dsg66583_gr3	FBgn0051463	444	3073
Dsg73218_gr3	FBgn0085384	444	4000
Dsg20485_gr3	FBgn0027535	444	1536
Dsg83727_gr3	FBgn0267489	444	2438
Dsg82799_gr3	FBgn0265785	444	3306
Dsg14334_gr3	FBgn0011692	444	2201
Dsg38285_gr3	FBgn0033935	444	2538
Dsg64969_gr3	FBgn0050356	444	4966
Dsg75016_gr3	FBgn0259226	444	3401
Dsg62177_gr3	FBgn0040764	444	3477
Dsg32582_gr3	FBgn0032305	444	1817
Dsg32513_gr3	FBgn0032290	444	4406
Dsg66727_gr3	FBgn0051538	444	1439
Dsg58331_gr3	FBgn0039312	444	2380
Dsg82011_gr3	FBgn0264988	444	4391
Dsg37166_gr3	FBgn0033648	444	4742
Dsg54328_gr3	FBgn0038268	444	2030
Dsg64736_gr3	FBgn0050222	444	5037
Dsg78431_gr3	FBgn0262008	444	2798
Dsg57819_gr3	FBgn0039192	445	3749
Dsg57318_gr3	FBgn0039067	445	1725
Dsg17764_gr3	FBgn0023489	445	3964
Dsg41034_gr3	FBgn0034664	445	3112
Dsg17323_gr3	FBgn0022023	445	470
Dsg26678_gr3	FBgn0030725	445	5003
Dsg81141_gr3	FBgn0263993	445	1885
Dsg54568_gr3	FBgn0038330	445	4056
Dsg57761_gr3	FBgn0039178	445	3375
Dsg60529_gr3	FBgn0039876	445	3195
Dsg12670_gr3	FBgn0004908	445	2671
Dsg83670_gr3	FBgn0267398	445	2278
Dsg74735_gr3	FBgn0259148	445	3702
Dsg37041_gr3	FBgn0033607	445	2444
Dsg27931_gr3	FBgn0031049	445	3607
Dsg11459_gr3	FBgn0003720	445	2300
Dsg62255_gr3	FBgn0040797	445	2758
Dsg25956_gr3	FBgn0030541	445	2972
Dsg67513_gr3	FBgn0051875	445	5223
Dsg63237_gr3	FBgn0042187	445	3346
Dsg81869_gr3	FBgn0264817	446	3378
Dsg24351_gr3	FBgn0030053	446	4251
Dsg24954_gr3	FBgn0030263	446	1991
Dsg31818_gr3	FBgn0032109	446	2539
Dsg49084_gr3	FBgn0036880	446	3965
Dsg68537_gr3	FBgn0052301	446	4225
Dsg79041_gr3	FBgn0262562	446	3987
Dsg15084_gr3	FBgn0014076	446	2103
Dsg67226_gr3	FBgn0051774	446	2869
Dsg55845_gr3	FBgn0038672	446	3989
Dsg66194_gr3	FBgn0051268	446	2803
Dsg62468_gr3	FBgn0040949	446	3569
Dsg31750_gr3	FBgn0032086	446	2077
Dsg74290_gr3	FBgn0087035	446	520
Dsg61392_gr3	FBgn0040347	446	4017
Dsg81806_gr3	FBgn0264744	446	2716
Dsg73710_gr3	FBgn0085638	446	3809
Dsg83402_gr3	FBgn0266647	446	4610
Dsg30336_gr3	FBgn0031713	446	3219
Dsg61344_gr3	FBgn0040339	447	1900
Dsg70000_gr3	FBgn0052986	447	4325
Dsg53747_gr3	FBgn0038124	447	2810
Dsg70028_gr3	FBgn0053012	447	3555
Dsg18743_gr3	FBgn0025571	447	4109
Dsg46384_gr3	FBgn0036178	447	4112
Dsg80343_gr3	FBgn0263206	447	3179
Dsg52600_gr3	FBgn0037816	447	2745
Dsg59237_gr3	FBgn0039555	447	4941
Dsg86787_gr3	FBgn0004369	447	5924
Dsg38148_gr3	FBgn0033902	447	4299
Dsg69620_gr3	FBgn0053288	447	4503
Dsg34577_gr3	FBgn0032871	447	3278
Dsg51736_gr3	FBgn0037590	447	4740
Dsg38115_gr3	FBgn0033889	447	2229
Dsg24771_gr3	FBgn0030196	447	2305
Dsg41097_gr3	FBgn0034687	447	2916
Dsg45657_gr3	FBgn0035960	447	3583
Dsg25964_gr3	FBgn0030542	447	3868
Dsg47785_gr3	FBgn0036560	447	4264
Dsg87105_gr3	FBgn0010407	447	2705
Dsg27750_gr3	FBgn0031000	447	3288
Dsg61788_gr3	FBgn0040534	447	2266
Dsg81288_gr3	FBgn0264291	447	3103
Dsg35743_gr3	FBgn0033249	447	3755
Dsg38135_gr3	FBgn0033897	447	2890
Dsg32845_gr3	FBgn0032381	447	4017
Dsg59228_gr3	FBgn0039554	447	1185
Dsg10732_gr3	FBgn0003114	448	4917
Dsg68379_gr3	FBgn0052249	448	4398
Dsg38982_gr3	FBgn0034126	448	2942
Dsg40243_gr3	FBgn0034464	448	3100
Dsg35875_gr3	FBgn0033285	448	4241
Dsg60377_gr3	FBgn0039840	448	3281
Dsg37223_gr3	FBgn0033658	448	4002
Dsg71082_gr3	FBgn0053696	448	2943
Dsg81705_gr3	FBgn0264691	448	3501
Dsg66536_gr3	FBgn0051441	448	4683
Dsg73781_gr3	FBgn0086350	448	6197
Dsg31847_gr3	FBgn0032116	448	4505
Dsg54589_gr3	FBgn0038337	448	4113
Dsg37477_gr3	FBgn0033727	448	3150
Dsg66341_gr3	FBgn0051347	448	3349
Dsg42288_gr3	FBgn0035011	448	2779
Dsg48950_gr3	FBgn0036843	448	2678
Dsg78554_gr3	FBgn0262104	448	3863
Dsg71755_gr3	FBgn0062978	448	3213
Dsg32949_gr3	FBgn0032406	448	2823
Dsg22017_gr3	FBgn0028880	448	4691
Dsg42602_gr3	FBgn0035097	448	2648
Dsg81698_gr3	FBgn0264672	448	2542
Dsg83036_gr3	FBgn0266282	448	3474
Dsg56442_gr3	FBgn0038832	449	3979
Dsg32380_gr3	FBgn0032253	449	2997
Dsg40467_gr3	FBgn0034507	449	3814
Dsg75001_gr3	FBgn0259223	449	2423
Dsg18771_gr3	FBgn0025595	449	3647
Dsg31173_gr3	FBgn0031936	449	2841
Dsg53062_gr3	FBgn0037936	449	2798
Dsg71812_gr3	FBgn0063497	449	3740
Dsg68126_gr3	FBgn0052170	449	2794
Dsg78249_gr3	FBgn0261934	449	3134
Dsg63406_gr3	FBgn0043470	449	2706
Dsg50939_gr3	FBgn0037391	449	2715
Dsg68829_gr3	FBgn0052447	449	2278
Dsg72418_gr3	FBgn0085206	450	4252
Dsg9233_gr3	FBgn0001075	450	2497
Dsg57446_gr3	FBgn0039098	450	3345
Dsg65425_gr3	FBgn0050484	450	4480
Dsg8322_gr3	FBgn0000392	450	5442
Dsg60157_gr3	FBgn0039782	450	2711
Dsg26468_gr3	FBgn0030674	450	4631
Dsg15689_gr3	FBgn0015399	450	2034
Dsg71516_gr3	FBgn0054040	450	2676
Dsg27733_gr3	FBgn0030997	450	4550
Dsg65822_gr3	FBgn0051118	450	2928
Dsg40759_gr3	FBgn0034580	450	5339
Dsg18916_gr3	FBgn0025644	450	2863
Dsg59898_gr3	FBgn0039723	450	3516
Dsg86703_gr3	FBgn0032036	450	3647
Dsg24844_gr3	FBgn0030228	450	4981
Dsg11253_gr3	FBgn0003482	450	3334
Dsg26563_gr3	FBgn0030696	450	2304
Dsg24160_gr3	FBgn0030004	450	2925
Dsg69316_gr3	FBgn0052695	450	3336
Dsg18275_gr3	FBgn0024556	450	4113
Dsg80913_gr3	FBgn0263773	450	3803
Dsg36099_gr3	FBgn0033352	451	2571
Dsg24300_gr3	FBgn0030039	451	3596
Dsg45659_gr3	FBgn0035960	451	1756
Dsg65189_gr3	FBgn0050411	451	3523
Dsg33162_gr3	FBgn0032467	451	5908
Dsg22160_gr3	FBgn0028932	451	4287
Dsg29725_gr3	FBgn0031548	451	3846
Dsg33060_gr3	FBgn0032439	451	3608
Dsg66527_gr3	FBgn0051438	451	3620
Dsg42732_gr3	FBgn0035140	451	3354
Dsg50643_gr3	FBgn0037301	451	3185
Dsg75701_gr3	FBgn0259970	451	2469
Dsg19318_gr3	FBgn0026090	451	3462
Dsg21130_gr3	FBgn0028394	451	2220
Dsg12443_gr3	FBgn0004783	451	1841
Dsg55673_gr3	FBgn0038617	451	2786
Dsg65775_gr3	FBgn0051103	451	3621
Dsg69704_gr3	FBgn0053322	451	2760
Dsg43496_gr3	FBgn0035356	451	4420
Dsg64347_gr3	FBgn0050058	451	3351
Dsg77512_gr3	FBgn0261568	451	2878
Dsg68012_gr3	FBgn0052104	452	4545
Dsg70777_gr3	FBgn0053632	452	3794
Dsg38790_gr3	FBgn0034071	452	4504
Dsg32860_gr3	FBgn0032385	452	3512
Dsg34854_gr3	FBgn0032964	452	3012
Dsg35364_gr3	FBgn0033137	452	5507
Dsg11921_gr3	FBgn0004364	452	2512
Dsg77288_gr3	FBgn0261477	452	3928
Dsg6893_gr3	FBgn0028868	452	3805
Dsg51387_gr3	FBgn0037504	452	4394
Dsg60882_gr3	FBgn0040063	452	6464
Dsg22014_gr3	FBgn0028880	452	3534
Dsg23680_gr3	FBgn0029880	452	3047
Dsg79911_gr3	FBgn0263021	452	3977
Dsg63044_gr3	FBgn0042092	452	1788
Dsg41801_gr3	FBgn0034882	452	2989
Dsg23071_gr3	FBgn0029710	452	2200
Dsg22150_gr3	FBgn0028926	452	1510
Dsg33194_gr3	FBgn0032474	452	3132
Dsg52977_gr3	FBgn0037916	452	3746
Dsg56302_gr3	FBgn0038789	452	2350
Dsg55852_gr3	FBgn0038673	452	3479
Dsg67084_gr3	FBgn0051704	452	4128
Dsg56412_gr3	FBgn0038820	453	2894
Dsg78665_gr3	FBgn0262150	453	3513
Dsg19488_gr3	FBgn0026262	453	3510
Dsg10211_gr3	FBgn0002645	453	4861
Dsg12472_gr3	FBgn0004832	453	2695
Dsg59918_gr3	FBgn0039730	453	2712
Dsg53653_gr3	FBgn0038099	453	2654
Dsg40201_gr3	FBgn0034457	453	4103
Dsg83895_gr3	FBgn0268063	453	2486
Dsg36488_gr3	FBgn0033458	453	2294
Dsg14887_gr3	FBgn0013763	453	3537
Dsg77477_gr3	FBgn0261562	453	1496
Dsg71314_gr3	FBgn0065035	453	5057
Dsg33484_gr3	FBgn0032549	453	3977
Dsg12573_gr3	FBgn0004867	453	689
Dsg56515_gr3	FBgn0038852	453	2244
Dsg25100_gr3	FBgn0030304	453	3534
Dsg81853_gr3	FBgn0264776	453	4900
Dsg44183_gr3	FBgn0035548	453	2733
Dsg22606_gr3	FBgn0029175	454	3193
Dsg80633_gr3	FBgn0263400	454	1802
Dsg42930_gr3	FBgn0035192	454	5663
Dsg78989_gr3	FBgn0262538	454	2903
Dsg38284_gr3	FBgn0033935	454	3458
Dsg71331_gr3	FBgn0065110	454	2804
Dsg47234_gr3	FBgn0036406	454	3149
Dsg33046_gr3	FBgn0032434	454	3044
Dsg24170_gr3	FBgn0030006	454	3238
Dsg54006_gr3	FBgn0038189	454	3484
Dsg45649_gr3	FBgn0035959	454	2895
Dsg69_gr3	FBgn0026379	454	3631
Dsg34667_gr3	FBgn0032894	454	2970
Dsg19974_gr3	FBgn0026737	454	4610
Dsg83675_gr3	FBgn0267408	454	2692
Dsg54199_gr3	FBgn0038236	454	2828
Dsg40112_gr3	FBgn0034436	454	2996
Dsg17527_gr3	FBgn0022981	454	3041
Dsg72214_gr3	FBgn0083970	454	3246
Dsg66500_gr3	FBgn0051427	454	3903
Dsg8950_gr3	FBgn0000547	454	4121
Dsg64959_gr3	FBgn0050354	454	3907
Dsg86371_gr3	scrambled	454	7583
Dsg36125_gr3	FBgn0033356	454	3487
Dsg70538_gr3	FBgn0053476	455	2721
Dsg24878_gr3	FBgn0030241	455	3468
Dsg18517_gr3	FBgn0024992	455	3135
Dsg37497_gr3	FBgn0033730	455	3853
Dsg39559_gr3	FBgn0034283	455	3851
Dsg31935_gr3	FBgn0032136	455	4022
Dsg52105_gr3	FBgn0037678	455	3665
Dsg26138_gr3	FBgn0030594	455	3184
Dsg57335_gr3	FBgn0039070	455	3423
Dsg15387_gr3	FBgn0015010	455	3158
Dsg9904_gr3	FBgn0002036	455	3607
Dsg39302_gr3	FBgn0034214	455	3659
Dsg69781_gr3	FBgn0053459	455	3414
Dsg26176_gr3	FBgn0030600	455	4666
Dsg45759_gr3	FBgn0035987	455	1953
Dsg68573_gr3	FBgn0052319	455	3840
Dsg47530_gr3	FBgn0036487	455	5124
Dsg8877_gr3	FBgn0000500	455	3333
Dsg72239_gr3	FBgn0083974	455	3298
Dsg36759_gr3	FBgn0033528	455	3559
Dsg22946_gr3	FBgn0029679	455	3379
Dsg58735_gr3	FBgn0039428	455	6061
Dsg71097_gr3	FBgn0053703	455	3756
Dsg51738_gr3	FBgn0037590	455	2824
Dsg69274_gr3	FBgn0052681	455	3322
Dsg77192_gr3	FBgn0261393	456	4310
Dsg31063_gr3	FBgn0031900	456	5412
Dsg9108_gr3	FBgn0000618	456	3141
Dsg40088_gr3	FBgn0034430	456	2306
Dsg66355_gr3	FBgn0051358	456	4177
Dsg41116_gr3	FBgn0034692	456	4555
Dsg66197_gr3	FBgn0051269	456	2629
Dsg73422_gr3	FBgn0085436	456	3707
Dsg48835_gr3	FBgn0036818	456	2905
Dsg74159_gr3	FBgn0086785	456	2591
Dsg19563_gr3	FBgn0026326	456	4393
Dsg21274_gr3	FBgn0028471	456	2811
Dsg66853_gr3	FBgn0051627	456	3544
Dsg60728_gr3	FBgn0039943	456	2487
Dsg68734_gr3	FBgn0052407	456	2826
Dsg64878_gr3	FBgn0050323	456	3158
Dsg75667_gr3	FBgn0259964	456	4533
Dsg58334_gr3	FBgn0039313	456	6183
Dsg79664_gr3	FBgn0262873	456	3129
Dsg8985_gr3	FBgn0000560	456	3793
Dsg70546_gr3	FBgn0053477	456	3726
Dsg86445_gr3	scrambled	456	5115
Dsg70886_gr3	FBgn0053912	456	1937
Dsg43255_gr3	FBgn0035271	456	3580
Dsg32291_gr3	FBgn0032233	456	2874
Dsg17438_gr3	FBgn0022702	456	2180
Dsg21493_gr3	FBgn0028540	457	4486
Dsg79141_gr3	FBgn0262583	457	2892
Dsg41388_gr3	FBgn0034766	457	2739
Dsg48672_gr3	FBgn0036783	457	2841
Dsg74978_gr3	FBgn0259215	457	4540
Dsg12005_gr3	FBgn0004397	457	3116
Dsg59924_gr3	FBgn0039731	457	3554
Dsg14029_gr3	FBgn0011293	457	3208
Dsg72400_gr3	FBgn0085203	457	2479
Dsg81490_gr3	FBgn0264433	457	3710
Dsg40671_gr3	FBgn0034554	457	4410
Dsg50974_gr3	FBgn0037405	457	1903
Dsg56921_gr3	FBgn0038958	457	4629
Dsg73793_gr3	FBgn0086356	457	3545
Dsg33042_gr3	FBgn0032434	457	6597
Dsg63643_gr3	FBgn0044510	457	2304
Dsg87669_gr3	FBgn0039640	457	2509
Dsg72142_gr3	FBgn0083952	457	4303
Dsg83442_gr3	FBgn0266672	457	3226
Dsg52658_gr3	FBgn0037832	457	4501
Dsg49343_gr3	FBgn0036945	458	3289
Dsg43870_gr3	FBgn0035473	458	3674
Dsg62737_gr3	FBgn0041231	458	3789
Dsg63416_gr3	FBgn0043530	458	3468
Dsg64114_gr3	FBgn0047114	458	3603
Dsg32958_gr3	FBgn0032408	458	3439
Dsg25997_gr3	FBgn0030552	458	4674
Dsg59613_gr3	FBgn0039654	458	2377
Dsg17207_gr3	FBgn0021765	458	2250
Dsg52345_gr3	FBgn0037743	458	1807
Dsg58954_gr3	FBgn0039478	458	2499
Dsg72767_gr3	FBgn0085282	458	4145
Dsg38442_gr3	FBgn0033982	458	4457
Dsg19472_gr3	FBgn0026257	458	3192
Dsg13508_gr3	FBgn0010424	458	3470
Dsg56006_gr3	FBgn0038709	458	2636
Dsg39292_gr3	FBgn0034206	458	2218
Dsg25892_gr3	FBgn0030522	458	3022
Dsg63208_gr3	FBgn0042179	458	4149
Dsg13481_gr3	FBgn0010417	458	4339
Dsg71721_gr3	FBgn0062412	458	2528
Dsg38322_gr3	FBgn0033950	458	4493
Dsg80757_gr3	FBgn0263607	459	2747
Dsg87140_gr3	FBgn0086778	459	3394
Dsg83550_gr3	FBgn0266801	459	3001
Dsg65978_gr3	FBgn0051195	459	4584
Dsg74088_gr3	FBgn0086706	459	3875
Dsg38983_gr3	FBgn0034126	459	4320
Dsg38463_gr3	FBgn0033985	459	3953
Dsg42243_gr3	FBgn0035000	459	4702
Dsg73201_gr3	FBgn0085380	459	2373
Dsg64830_gr3	FBgn0050286	459	2843
Dsg60375_gr3	FBgn0039840	459	3767
Dsg50078_gr3	FBgn0037133	459	3844
Dsg63647_gr3	FBgn0044510	460	2384
Dsg47739_gr3	FBgn0036536	460	2502
Dsg57672_gr3	FBgn0039154	460	2732
Dsg33165_gr3	FBgn0032467	460	5683
Dsg17916_gr3	FBgn0023534	460	4452
Dsg87707_gr3	FBgn0038742	460	2928
Dsg80645_gr3	FBgn0263402	460	4715
Dsg63139_gr3	FBgn0042132	460	4349
Dsg27673_gr3	FBgn0030984	460	2660
Dsg45436_gr3	FBgn0035888	460	5740
Dsg77732_gr3	FBgn0261633	460	2853
Dsg46308_gr3	FBgn0036155	460	2621
Dsg36320_gr3	FBgn0033403	461	3125
Dsg83290_gr3	FBgn0266525	461	2700
Dsg69146_gr3	FBgn0052601	461	3718
Dsg14382_gr3	FBgn0011710	461	3258
Dsg17607_gr3	FBgn0023096	461	4557
Dsg33825_gr3	FBgn0032665	461	4647
Dsg69766_gr3	FBgn0053454	461	5384
Dsg71256_gr3	FBgn0053798	461	2123
Dsg18221_gr3	FBgn0024365	461	2851
Dsg32799_gr3	FBgn0032371	461	4553
Dsg25249_gr3	FBgn0030338	461	3665
Dsg14635_gr3	FBgn0013301	461	5442
Dsg45774_gr3	FBgn0035993	461	4062
Dsg30787_gr3	FBgn0031829	461	3464
Dsg65848_gr3	FBgn0051125	461	2857
Dsg35849_gr3	FBgn0033277	461	2930
Dsg13351_gr3	FBgn0010356	461	3438
Dsg68694_gr3	FBgn0052391	461	3833
Dsg87110_gr3	FBgn0010441	462	5450
Dsg65516_gr3	FBgn0051004	462	2826
Dsg86950_gr3	FBgn0034075	462	2863
Dsg12845_gr3	FBgn0005616	462	4081
Dsg64344_gr3	FBgn0050058	462	2552
Dsg33655_gr3	FBgn0032626	462	3475
Dsg80676_gr3	FBgn0263510	462	4338
Dsg73608_gr3	FBgn0085475	462	4251
Dsg40983_gr3	FBgn0034651	462	3699
Dsg78523_gr3	FBgn0262098	462	1906
Dsg54258_gr3	FBgn0038246	462	3158
Dsg87593_gr3	FBgn0283510	462	2828
Dsg58297_gr3	FBgn0039305	462	3655
Dsg35473_gr3	FBgn0033169	462	3282
Dsg87666_gr3	FBgn0039640	462	1824
Dsg22053_gr3	FBgn0028893	462	6115
Dsg58440_gr3	FBgn0039339	462	4793
Dsg69515_gr3	FBgn0052675	462	1628
Dsg78038_gr3	FBgn0261831	462	4017
Dsg68413_gr3	FBgn0052262	462	1971
Dsg38557_gr3	FBgn0034008	462	3442
Dsg66597_gr3	FBgn0051465	462	3050
Dsg81847_gr3	FBgn0264775	462	3959
Dsg73704_gr3	FBgn0085569	462	3648
Dsg39289_gr3	FBgn0034206	462	3671
Dsg40935_gr3	FBgn0034641	462	279
Dsg20817_gr3	FBgn0027655	462	3420
Dsg41681_gr3	FBgn0034850	462	2657
Dsg45317_gr3	FBgn0035857	463	3542
Dsg70409_gr3	FBgn0053196	463	4286
Dsg50100_gr3	FBgn0037138	463	2507
Dsg67028_gr3	FBgn0051682	463	5654
Dsg81897_gr3	FBgn0264836	463	2206
Dsg87689_gr3	FBgn0039112	463	4512
Dsg52508_gr3	FBgn0037782	463	3624
Dsg66592_gr3	FBgn0051464	463	5696
Dsg32715_gr3	FBgn0032348	463	3459
Dsg54966_gr3	FBgn0038435	463	4799
Dsg26040_gr3	FBgn0030570	463	3758
Dsg9897_gr3	FBgn0002031	463	2814
Dsg47405_gr3	FBgn0036460	463	1698
Dsg28712_gr3	FBgn0031268	463	2595
Dsg26856_gr3	FBgn0030775	463	3342
Dsg11333_gr3	FBgn0003527	463	2297
Dsg59_gr3	FBgn0039969	463	1706
Dsg80846_gr3	FBgn0263742	463	3295
Dsg42966_gr3	FBgn0035199	463	3364
Dsg50851_gr3	FBgn0037372	464	2227
Dsg55440_gr3	FBgn0038551	464	4199
Dsg15673_gr3	FBgn0015391	464	2637
Dsg24323_gr3	FBgn0030048	464	4716
Dsg35595_gr3	FBgn0033207	464	2964
Dsg40268_gr3	FBgn0034471	464	3490
Dsg26813_gr3	FBgn0030763	464	3039
Dsg52822_gr3	FBgn0037880	464	2618
Dsg75343_gr3	FBgn0259734	464	3309
Dsg69707_gr3	FBgn0053325	464	2854
Dsg62472_gr3	FBgn0040949	464	3445
Dsg16982_gr3	FBgn0020497	464	3170
Dsg60292_gr3	FBgn0039817	464	3689
Dsg14598_gr3	FBgn0012344	464	4168
Dsg37601_gr3	FBgn0033751	464	4060
Dsg55272_gr3	FBgn0038510	465	4182
Dsg26368_gr3	FBgn0030655	465	2940
Dsg76492_gr3	FBgn0260777	465	3380
Dsg9552_gr3	FBgn0001228	465	2304
Dsg56015_gr3	FBgn0038714	465	3159
Dsg75703_gr3	FBgn0259971	465	3030
Dsg67128_gr3	FBgn0051716	465	4895
Dsg75479_gr3	FBgn0259832	465	2760
Dsg45851_gr3	FBgn0036010	465	3082
Dsg82369_gr3	FBgn0265351	465	4620
Dsg22795_gr3	FBgn0029608	465	3198
Dsg44191_gr3	FBgn0035551	465	4848
Dsg62190_gr3	FBgn0040775	465	4333
Dsg83122_gr3	FBgn0266431	465	3379
Dsg31041_gr3	FBgn0031894	465	3127
Dsg55531_gr3	FBgn0038582	465	4342
Dsg28971_gr3	FBgn0031337	465	4360
Dsg23671_gr3	FBgn0029879	465	4238
Dsg12771_gr3	FBgn0005411	465	3275
Dsg32548_gr3	FBgn0032296	466	2744
Dsg73141_gr3	FBgn0085360	466	4243
Dsg55946_gr3	FBgn0038694	466	2864
Dsg69614_gr3	FBgn0053287	466	4221
Dsg34102_gr3	FBgn0032734	466	1995
Dsg45585_gr3	FBgn0035943	466	3200
Dsg44509_gr3	FBgn0035641	466	2517
Dsg30975_gr3	FBgn0031876	466	3088
Dsg75797_gr3	FBgn0259992	466	4474
Dsg16962_gr3	FBgn0020445	466	2815
Dsg69573_gr3	FBgn0053276	466	4613
Dsg81725_gr3	FBgn0264696	466	2974
Dsg35255_gr3	FBgn0033104	466	4251
Dsg26955_gr3	FBgn0030798	466	4918
Dsg72305_gr3	FBgn0083991	466	4222
Dsg62843_gr3	FBgn0041249	466	3198
Dsg32804_gr3	FBgn0032372	466	2348
Dsg42953_gr3	FBgn0035196	467	2488
Dsg65317_gr3	FBgn0050456	467	3031
Dsg41943_gr3	FBgn0034919	467	1176
Dsg66096_gr3	FBgn0051226	467	4179
Dsg27282_gr3	FBgn0030881	467	5615
Dsg17810_gr3	FBgn0023513	467	1667
Dsg76124_gr3	FBgn0260456	467	3170
Dsg24666_gr3	FBgn0030160	467	3727
Dsg29355_gr3	FBgn0031455	467	3976
Dsg29592_gr3	FBgn0031516	467	2635
Dsg58704_gr3	FBgn0039415	467	3294
Dsg18768_gr3	FBgn0025595	467	4686
Dsg21897_gr3	FBgn0028838	467	3038
Dsg29252_gr3	FBgn0031426	467	5701
Dsg46450_gr3	FBgn0036194	467	3043
Dsg27085_gr3	FBgn0030829	467	4944
Dsg55434_gr3	FBgn0038550	467	2975
Dsg72024_gr3	FBgn0069969	467	4859
Dsg32220_gr3	FBgn0032216	467	3135
Dsg41974_gr3	FBgn0034925	467	2468
Dsg33050_gr3	FBgn0032435	467	2883
Dsg69853_gr3	FBgn0052811	467	3420
Dsg67537_gr3	FBgn0051898	467	2178
Dsg19725_gr3	FBgn0026402	467	3182
Dsg41036_gr3	FBgn0034664	467	3009
Dsg51123_gr3	FBgn0037435	468	2703
Dsg65725_gr3	FBgn0051088	468	1907
Dsg14871_gr3	FBgn0013753	468	3845
Dsg38153_gr3	FBgn0033902	468	2619
Dsg59632_gr3	FBgn0039659	468	2861
Dsg31180_gr3	FBgn0031937	468	7078
Dsg76879_gr3	FBgn0261065	468	4661
Dsg59143_gr3	FBgn0039523	468	2874
Dsg86869_gr3	FBgn0001291	468	1446
Dsg15857_gr3	FBgn0015585	468	4000
Dsg37617_gr3	FBgn0033755	468	2761
Dsg40659_gr3	FBgn0034552	468	4457
Dsg62619_gr3	FBgn0041147	468	2176
Dsg52325_gr3	FBgn0037737	468	3316
Dsg58656_gr3	FBgn0039403	468	2757
Dsg78967_gr3	FBgn0262534	468	2852
Dsg41722_gr3	FBgn0034861	468	3064
Dsg73254_gr3	FBgn0085398	469	3011
Dsg26002_gr3	FBgn0030554	469	3341
Dsg63533_gr3	FBgn0043854	469	4395
Dsg24319_gr3	FBgn0030048	469	5591
Dsg19493_gr3	FBgn0026262	469	1899
Dsg41861_gr3	FBgn0034901	469	5731
Dsg22929_gr3	FBgn0029667	469	2597
Dsg77818_gr3	FBgn0261682	469	3837
Dsg74412_gr3	FBgn0250815	469	3345
Dsg15071_gr3	FBgn0014033	469	4592
Dsg8694_gr3	FBgn0003965	469	2951
Dsg65575_gr3	FBgn0051019	469	2999
Dsg82150_gr3	FBgn0265158	469	3990
Dsg71945_gr3	FBgn0067779	469	3311
Dsg54528_gr3	FBgn0038318	469	4634
Dsg68224_gr3	FBgn0052198	469	2570
Dsg43906_gr3	FBgn0035480	469	2769
Dsg41146_gr3	FBgn0034703	469	3611
Dsg53339_gr3	FBgn0038011	470	3496
Dsg43773_gr3	FBgn0035440	470	3018
Dsg43634_gr3	FBgn0035407	470	2416
Dsg32628_gr3	FBgn0032322	470	2327
Dsg17330_gr3	FBgn0022027	470	3980
Dsg14563_gr3	FBgn0011834	470	2891
Dsg87084_gr3	FBgn0010355	470	4288
Dsg30249_gr3	FBgn0031689	470	2731
Dsg35437_gr3	FBgn0033160	470	3932
Dsg26707_gr3	FBgn0030737	470	2311
Dsg25480_gr3	FBgn0030398	470	3372
Dsg47025_gr3	FBgn0036349	470	2433
Dsg61292_gr3	FBgn0040322	470	2712
Dsg31587_gr3	FBgn0032047	470	1907
Dsg20835_gr3	FBgn0027779	470	1894
Dsg22302_gr3	FBgn0028969	470	3124
Dsg54989_gr3	FBgn0038439	470	3817
Dsg23820_gr3	FBgn0029915	470	4839
Dsg80624_gr3	FBgn0263399	470	6387
Dsg35931_gr3	FBgn0033302	470	4024
Dsg45363_gr3	FBgn0035870	470	4425
Dsg71115_gr3	FBgn0053721	470	3744
Dsg53484_gr3	FBgn0038054	471	4694
Dsg40245_gr3	FBgn0034464	471	4765
Dsg56877_gr3	FBgn0038946	471	3614
Dsg66257_gr3	FBgn0051300	471	3013
Dsg65601_gr3	FBgn0051029	471	4511
Dsg70829_gr3	FBgn0053647	471	2933
Dsg48164_gr3	FBgn0036656	471	2837
Dsg87351_gr3	FBgn0266411	471	3818
Dsg82184_gr3	FBgn0265186	471	3339
Dsg13355_gr3	FBgn0010357	471	2970
Dsg13756_gr3	FBgn0010772	471	3598
Dsg82122_gr3	FBgn0265102	471	4608
Dsg56042_gr3	FBgn0038719	471	4569
Dsg12162_gr3	FBgn0004567	471	3253
Dsg51959_gr3	FBgn0037646	471	2849
Dsg53176_gr3	FBgn0037975	471	4524
Dsg71205_gr3	FBgn0053774	472	2819
Dsg80045_gr3	FBgn0267326	472	2797
Dsg69119_gr3	FBgn0052590	472	3040
Dsg86425_gr3	scrambled	472	3646
Dsg8636_gr3	FBgn0000182	472	5303
Dsg68350_gr3	FBgn0052241	472	3625
Dsg30930_gr3	FBgn0031868	472	2310
Dsg79796_gr3	FBgn0262961	472	2488
Dsg46931_gr3	FBgn0036328	472	3853
Dsg60873_gr3	FBgn0040060	472	7845
Dsg35040_gr3	FBgn0033043	472	2794
Dsg46455_gr3	FBgn0036195	472	5674
Dsg69282_gr3	FBgn0052685	472	670
Dsg22025_gr3	FBgn0028884	472	2870
Dsg57195_gr3	FBgn0039033	472	3901
Dsg35906_gr3	FBgn0033294	473	4563
Dsg35315_gr3	FBgn0033127	473	4036
Dsg24077_gr3	FBgn0029986	473	3947
Dsg24471_gr3	FBgn0030086	473	2644
Dsg22273_gr3	FBgn0028956	473	2250
Dsg28800_gr3	FBgn0031292	473	3891
Dsg80968_gr3	FBgn0263841	473	2805
Dsg50680_gr3	FBgn0037317	473	4091
Dsg79840_gr3	FBgn0262983	473	4752
Dsg24239_gr3	FBgn0030025	473	4069
Dsg76896_gr3	FBgn0261068	473	2440
Dsg58580_gr3	FBgn0039376	473	2724
Dsg82927_gr3	FBgn0266101	473	4105
Dsg22509_gr3	FBgn0029128	473	2698
Dsg64016_gr3	FBgn0046793	473	2887
Dsg29686_gr3	FBgn0031538	473	3209
Dsg62621_gr3	FBgn0041147	473	2857
Dsg78720_gr3	FBgn0262356	473	2479
Dsg19319_gr3	FBgn0026090	473	1259
Dsg63790_gr3	FBgn0045479	473	5148
Dsg67365_gr3	FBgn0051812	473	4841
Dsg69969_gr3	FBgn0052971	473	4090
Dsg66699_gr3	FBgn0051524	473	2960
Dsg70583_gr3	FBgn0053494	474	3840
Dsg42862_gr3	FBgn0035166	474	3026
Dsg53963_gr3	FBgn0038173	474	5974
Dsg54947_gr3	FBgn0038429	474	3107
Dsg35013_gr3	FBgn0033032	474	2491
Dsg69821_gr3	FBgn0053469	474	2752
Dsg80322_gr3	FBgn0263144	474	3207
Dsg46176_gr3	FBgn0036117	474	2702
Dsg52726_gr3	FBgn0037849	474	2985
Dsg12971_gr3	FBgn0005694	474	3003
Dsg22194_gr3	FBgn0028941	474	5315
Dsg72790_gr3	FBgn0085287	474	3542
Dsg72973_gr3	FBgn0085324	474	4505
Dsg15376_gr3	FBgn0015008	474	2082
Dsg58362_gr3	FBgn0039321	474	3787
Dsg45339_gr3	FBgn0035865	474	2195
Dsg52138_gr3	FBgn0037687	474	4611
Dsg82434_gr3	FBgn0265455	474	3658
Dsg83562_gr3	FBgn0266848	474	2337
Dsg58533_gr3	FBgn0039366	474	4798
Dsg45125_gr3	FBgn0035800	474	3025
Dsg9745_gr3	FBgn0001341	475	2096
Dsg74092_gr3	FBgn0086707	475	5215
Dsg46043_gr3	FBgn0036075	475	5330
Dsg27245_gr3	FBgn0030872	475	4087
Dsg70952_gr3	FBgn0053965	475	3352
Dsg70688_gr3	FBgn0053530	475	3806
Dsg49257_gr3	FBgn0036923	475	2736
Dsg27885_gr3	FBgn0031036	475	2359
Dsg10368_gr3	FBgn0002862	475	3865
Dsg68221_gr3	FBgn0052196	475	3746
Dsg22729_gr3	FBgn0029568	475	3237
Dsg59111_gr3	FBgn0039511	475	2941
Dsg51752_gr3	FBgn0037594	475	3809
Dsg22149_gr3	FBgn0028926	475	2251
Dsg82993_gr3	FBgn0266177	475	3047
Dsg82252_gr3	FBgn0265256	475	3006
Dsg35466_gr3	FBgn0033168	475	4084
Dsg50039_gr3	FBgn0037126	475	2948
Dsg35979_gr3	FBgn0033316	475	2683
Dsg39240_gr3	FBgn0034197	475	3417
Dsg35547_gr3	FBgn0033192	475	4576
Dsg28062_gr3	FBgn0031082	476	4428
Dsg62436_gr3	FBgn0040922	476	2493
Dsg62135_gr3	FBgn0040747	476	3219
Dsg70461_gr3	FBgn0053217	476	2657
Dsg73647_gr3	FBgn0085481	476	2366
Dsg44419_gr3	FBgn0035612	476	7301
Dsg41_gr3	FBgn0039969	476	722
Dsg66066_gr3	FBgn0051220	476	3365
Dsg61064_gr3	FBgn0040228	476	2844
Dsg52675_gr3	FBgn0037836	476	2860
Dsg81773_gr3	FBgn0264739	476	3627
Dsg21907_gr3	FBgn0028844	476	3546
Dsg77318_gr3	FBgn0261507	476	4391
Dsg26507_gr3	FBgn0030684	476	2329
Dsg47773_gr3	FBgn0036549	476	3665
Dsg20507_gr3	FBgn0027544	476	3242
Dsg79538_gr3	FBgn0262824	476	3246
Dsg31061_gr3	FBgn0031897	476	3450
Dsg67424_gr3	FBgn0051849	476	2693
Dsg15482_gr3	FBgn0015221	476	3240
Dsg59648_gr3	FBgn0039665	476	2356
Dsg74794_gr3	FBgn0259171	476	4158
Dsg52542_gr3	FBgn0037796	477	3794
Dsg44161_gr3	FBgn0035545	477	3421
Dsg72375_gr3	FBgn0085199	477	3674
Dsg70060_gr3	FBgn0053056	477	5967
Dsg11321_gr3	FBgn0003517	477	617
Dsg64842_gr3	FBgn0050288	477	4643
Dsg19263_gr3	FBgn0026077	477	4094
Dsg73190_gr3	FBgn0085376	477	4027
Dsg83380_gr3	FBgn0266591	477	3242
Dsg9164_gr3	FBgn0000662	477	4012
Dsg43155_gr3	FBgn0035249	477	2632
Dsg70227_gr3	FBgn0053127	477	2449
Dsg38355_gr3	FBgn0033955	477	5802
Dsg38902_gr3	FBgn0034099	477	5287
Dsg12466_gr3	FBgn0004828	477	3539
Dsg45841_gr3	FBgn0036009	477	1948
Dsg34650_gr3	FBgn0032889	477	4321
Dsg40373_gr3	FBgn0034489	477	2973
Dsg51841_gr3	FBgn0037619	477	4849
Dsg62524_gr3	FBgn0040973	477	2743
Dsg29515_gr3	FBgn0031493	477	4489
Dsg13264_gr3	FBgn0010296	478	4401
Dsg25538_gr3	FBgn0030418	478	3356
Dsg69817_gr3	FBgn0053468	478	2997
Dsg49407_gr3	FBgn0036959	478	3999
Dsg75176_gr3	FBgn0259699	478	2611
Dsg58383_gr3	FBgn0039326	478	3222
Dsg68377_gr3	FBgn0052249	478	3443
Dsg13574_gr3	FBgn0010482	478	2159
Dsg41245_gr3	FBgn0034727	478	226
Dsg82558_gr3	FBgn0265625	478	4286
Dsg79984_gr3	FBgn0263034	478	2759
Dsg74324_gr3	FBgn0243511	478	2884
Dsg63344_gr3	FBgn0043012	478	3246
Dsg86824_gr3	FBgn0003716	478	3048
Dsg64714_gr3	FBgn0050195	478	6291
Dsg50438_gr3	FBgn0037241	478	2949
Dsg67802_gr3	FBgn0052029	478	3189
Dsg72284_gr3	FBgn0083984	478	3805
Dsg21772_gr3	FBgn0028690	478	1603
Dsg71987_gr3	FBgn0069056	478	3573
Dsg86989_gr3	FBgn0014018	478	2559
Dsg15352_gr3	FBgn0014931	478	3637
Dsg79975_gr3	FBgn0263032	479	3296
Dsg10220_gr3	FBgn0002709	479	2697
Dsg48542_gr3	FBgn0036752	479	2583
Dsg34927_gr3	FBgn0032986	479	1474
Dsg38070_gr3	FBgn0033880	479	4997
Dsg63051_gr3	FBgn0042098	479	5076
Dsg15762_gr3	FBgn0015546	479	5699
Dsg55803_gr3	FBgn0038656	479	2364
Dsg66360_gr3	FBgn0051360	479	2698
Dsg44923_gr3	FBgn0035754	479	3284
Dsg29165_gr3	FBgn0031403	479	3791
Dsg64416_gr3	FBgn0050081	479	3905
Dsg9484_gr3	FBgn0001206	479	1277
Dsg53916_gr3	FBgn0038159	479	3722
Dsg42985_gr3	FBgn0035205	479	2779
Dsg32153_gr3	FBgn0032197	479	4101
Dsg80087_gr3	FBgn0267351	479	3115
Dsg16855_gr3	FBgn0020369	479	3937
Dsg39197_gr3	FBgn0034183	479	3842
Dsg37210_gr3	FBgn0033656	479	3170
Dsg65573_gr3	FBgn0051019	479	5111
Dsg25229_gr3	FBgn0030331	479	1892
Dsg63584_gr3	FBgn0044047	479	3148
Dsg8240_gr3	FBgn0000337	479	2881
Dsg72991_gr3	FBgn0085327	479	4861
Dsg31635_gr3	FBgn0032055	479	3024
Dsg64464_gr3	FBgn0050091	479	5053
Dsg54496_gr3	FBgn0038311	479	1725
Dsg18010_gr3	FBgn0024188	479	2637
Dsg19510_gr3	FBgn0026309	479	1792
Dsg61987_gr3	FBgn0040682	480	3453
Dsg56454_gr3	FBgn0038834	480	2875
Dsg66523_gr3	FBgn0051438	480	3889
Dsg79235_gr3	FBgn0262612	480	3287
Dsg66579_gr3	FBgn0051460	480	3845
Dsg59295_gr3	FBgn0039568	480	4505
Dsg14963_gr3	FBgn0013813	480	2835
Dsg31780_gr3	FBgn0032094	480	3823
Dsg46710_gr3	FBgn0036262	480	3354
Dsg75333_gr3	FBgn0259731	480	2275
Dsg43430_gr3	FBgn0035331	480	2993
Dsg37378_gr3	FBgn0033702	480	2429
Dsg78988_gr3	FBgn0262537	480	2686
Dsg60756_gr3	FBgn0039955	480	4621
Dsg86960_gr3	FBgn0034346	480	3826
Dsg83763_gr3	FBgn0267652	480	3542
Dsg44414_gr3	FBgn0035611	480	3108
Dsg60237_gr3	FBgn0039804	480	3340
Dsg76713_gr3	FBgn0260965	480	4476
Dsg60253_gr3	FBgn0039807	480	3666
Dsg32732_gr3	FBgn0032358	480	3841
Dsg9711_gr3	FBgn0001321	480	3320
Dsg37752_gr3	FBgn0033792	480	4743
Dsg24094_gr3	FBgn0029990	481	3737
Dsg54680_gr3	FBgn0038358	481	3024
Dsg17205_gr3	FBgn0021765	481	4928
Dsg29415_gr3	FBgn0031469	481	2269
Dsg42438_gr3	FBgn0035047	481	2452
Dsg36807_gr3	FBgn0033547	481	3156
Dsg77539_gr3	FBgn0261575	481	3384
Dsg57223_gr3	FBgn0039041	481	4010
Dsg50407_gr3	FBgn0037235	481	2720
Dsg63242_gr3	FBgn0042189	481	3848
Dsg69468_gr3	FBgn0052793	481	3551
Dsg49529_gr3	FBgn0036995	481	2854
Dsg61472_gr3	FBgn0040361	481	2574
Dsg22186_gr3	FBgn0028939	481	5054
Dsg17088_gr3	FBgn0020645	481	2415
Dsg67703_gr3	FBgn0051975	481	3148
Dsg33274_gr3	FBgn0032487	481	2257
Dsg9079_gr3	FBgn0000594	481	2400
Dsg65138_gr3	FBgn0050394	481	4406
Dsg66470_gr3	FBgn0051415	481	2447
Dsg64452_gr3	FBgn0050089	481	3592
Dsg32928_gr3	FBgn0032402	481	4687
Dsg49890_gr3	FBgn0037085	482	5531
Dsg37077_gr3	FBgn0033616	482	3863
Dsg60845_gr3	FBgn0040020	482	704
Dsg25890_gr3	FBgn0030522	482	4691
Dsg28690_gr3	FBgn0031260	482	4301
Dsg55806_gr3	FBgn0038656	482	5214
Dsg61418_gr3	FBgn0040352	482	3677
Dsg8990_gr3	FBgn0000562	482	2834
Dsg66777_gr3	FBgn0051551	482	3587
Dsg8676_gr3	FBgn0000227	482	5165
Dsg86827_gr3	FBgn0003660	482	5297
Dsg80098_gr3	FBgn0267365	482	3589
Dsg32230_gr3	FBgn0032217	482	2436
Dsg32735_gr3	FBgn0032358	482	2744
Dsg52220_gr3	FBgn0037714	482	5877
Dsg87649_gr3	FBgn0037093	482	4358
Dsg81609_gr3	FBgn0264541	482	3211
Dsg21988_gr3	FBgn0028870	482	4068
Dsg86195_gr3	T2A	482	3451
Dsg63750_gr3	FBgn0045471	482	4345
Dsg56127_gr3	FBgn0038739	482	3338
Dsg11678_gr3	FBgn0004045	482	3135
Dsg48517_gr3	FBgn0036747	482	2724
Dsg62088_gr3	FBgn0040730	482	4214
Dsg18603_gr3	FBgn0025352	483	2729
Dsg73683_gr3	FBgn0085488	483	3254
Dsg38926_gr3	FBgn0034106	483	3442
Dsg36609_gr3	FBgn0033485	483	3046
Dsg65608_gr3	FBgn0051030	483	3773
Dsg74755_gr3	FBgn0259151	483	2645
Dsg40818_gr3	FBgn0034602	483	5219
Dsg65343_gr3	FBgn0050461	483	2841
Dsg45229_gr3	FBgn0035838	483	5543
Dsg52487_gr3	FBgn0037777	483	6260
Dsg68419_gr3	FBgn0052263	483	2798
Dsg21894_gr3	FBgn0028838	483	2299
Dsg53293_gr3	FBgn0038002	483	3182
Dsg82960_gr3	FBgn0266170	483	2635
Dsg23167_gr3	FBgn0029728	483	4207
Dsg54083_gr3	FBgn0038204	483	3415
Dsg52427_gr3	FBgn0037760	483	3955
Dsg45328_gr3	FBgn0035859	483	4781
Dsg60167_gr3	FBgn0039783	483	5312
Dsg22080_gr3	FBgn0028899	483	3028
Dsg69824_gr3	FBgn0053469	483	3625
Dsg30251_gr3	FBgn0031689	483	2716
Dsg81669_gr3	FBgn0264566	483	4972
Dsg71702_gr3	FBgn0061492	483	4003
Dsg22837_gr3	FBgn0029646	483	4045
Dsg14968_gr3	FBgn0013949	484	4047
Dsg25207_gr3	FBgn0030328	484	2095
Dsg65332_gr3	FBgn0050458	484	2390
Dsg23652_gr3	FBgn0029874	484	11248
Dsg34438_gr3	FBgn0032836	484	3441
Dsg40179_gr3	FBgn0034452	484	4639
Dsg41284_gr3	FBgn0034734	484	3715
Dsg78036_gr3	FBgn0261831	484	5020
Dsg75219_gr3	FBgn0259707	484	1579
Dsg51198_gr3	FBgn0037456	484	2861
Dsg57090_gr3	FBgn0039008	484	4738
Dsg54556_gr3	FBgn0038326	484	3478
Dsg9445_gr3	FBgn0001174	484	3481
Dsg46852_gr3	FBgn0036310	484	3912
Dsg49627_gr3	FBgn0037014	484	5225
Dsg35395_gr3	FBgn0033145	484	4443
Dsg78640_gr3	FBgn0262141	484	2776
Dsg39254_gr3	FBgn0034199	484	2276
Dsg19846_gr3	FBgn0026570	484	3480
Dsg46644_gr3	FBgn0036242	484	3755
Dsg56292_gr3	FBgn0038787	484	5165
Dsg70375_gr3	FBgn0053189	484	3068
Dsg47401_gr3	FBgn0036460	484	4385
Dsg36168_gr3	FBgn0033366	484	4086
Dsg48384_gr3	FBgn0036711	484	3208
Dsg38055_gr3	FBgn0033875	484	3260
Dsg31817_gr3	FBgn0032105	484	5422
Dsg56913_gr3	FBgn0038956	484	2893
Dsg68763_gr3	FBgn0052425	484	3682
Dsg77089_gr3	FBgn0261291	484	4444
Dsg76774_gr3	FBgn0260995	484	4796
Dsg57137_gr3	FBgn0039022	484	5733
Dsg55587_gr3	FBgn0038595	484	4430
Dsg80075_gr3	FBgn0267347	484	2352
Dsg27377_gr3	FBgn0030900	485	3936
Dsg69698_gr3	FBgn0053310	485	2923
Dsg67326_gr3	FBgn0051803	485	3936
Dsg46109_gr3	FBgn0036096	485	4676
Dsg15180_gr3	FBgn0014368	485	2761
Dsg26102_gr3	FBgn0030587	485	1854
Dsg62779_gr3	FBgn0041238	485	3285
Dsg67305_gr3	FBgn0051798	485	3512
Dsg10405_gr3	FBgn0002873	485	3151
Dsg25811_gr3	FBgn0030504	485	3869
Dsg79326_gr3	FBgn0262717	485	3149
Dsg61065_gr3	FBgn0040228	485	4069
Dsg77164_gr3	FBgn0261380	485	2831
Dsg24185_gr3	FBgn0030009	485	3602
Dsg46335_gr3	FBgn0036162	485	3589
Dsg77135_gr3	FBgn0261356	485	3003
Dsg54056_gr3	FBgn0038200	485	4802
Dsg28245_gr3	FBgn0031128	485	5442
Dsg57323_gr3	FBgn0039068	485	3499
Dsg52922_gr3	FBgn0037901	485	3956
Dsg36706_gr3	FBgn0033516	485	2674
Dsg87607_gr3	FBgn0035849	485	3369
Dsg78291_gr3	FBgn0261975	485	2828
Dsg75319_gr3	FBgn0259728	486	4332
Dsg58093_gr3	FBgn0039255	486	4486
Dsg69979_gr3	FBgn0052983	486	3702
Dsg14318_gr3	FBgn0011670	486	3868
Dsg62165_gr3	FBgn0040759	486	2780
Dsg42108_gr3	FBgn0034964	486	3627
Dsg61082_gr3	FBgn0040233	486	4225
Dsg67784_gr3	FBgn0052023	486	2249
Dsg81619_gr3	FBgn0264543	486	6410
Dsg78416_gr3	FBgn0262006	486	2629
Dsg77504_gr3	FBgn0261567	486	2575
Dsg44834_gr3	FBgn0035725	486	3044
Dsg27415_gr3	FBgn0030918	486	2723
Dsg47533_gr3	FBgn0036488	486	3875
Dsg57535_gr3	FBgn0039118	486	3099
Dsg51185_gr3	FBgn0037454	486	7228
Dsg68890_gr3	FBgn0052475	486	5633
Dsg66478_gr3	FBgn0051418	486	3787
Dsg44431_gr3	FBgn0035621	487	3488
Dsg73916_gr3	FBgn0086472	487	1701
Dsg57483_gr3	FBgn0039107	487	3901
Dsg49024_gr3	FBgn0036860	487	4958
Dsg80789_gr3	FBgn0263656	487	4678
Dsg58473_gr3	FBgn0039347	487	3093
Dsg71760_gr3	FBgn0063261	487	4130
Dsg80484_gr3	FBgn0263270	487	5265
Dsg41223_gr3	FBgn0034722	487	3246
Dsg15246_gr3	FBgn0014465	487	4990
Dsg25973_gr3	FBgn0030543	487	5253
Dsg20620_gr3	FBgn0027570	487	3503
Dsg35983_gr3	FBgn0033317	487	2806
Dsg35923_gr3	FBgn0033301	487	3143
Dsg36474_gr3	FBgn0033454	487	3892
Dsg45077_gr3	FBgn0035790	487	4389
Dsg87448_gr3	FBgn0261794	487	5150
Dsg43785_gr3	FBgn0035444	487	2008
Dsg65428_gr3	FBgn0050484	488	4472
Dsg15887_gr3	FBgn0015602	488	4413
Dsg87594_gr3	FBgn0034494	488	4219
Dsg34913_gr3	FBgn0032974	488	3608
Dsg75727_gr3	FBgn0259975	488	3673
Dsg9507_gr3	FBgn0001220	488	4120
Dsg16594_gr3	FBgn0019828	488	3332
Dsg15375_gr3	FBgn0015001	488	3372
Dsg29333_gr3	FBgn0031450	488	4484
Dsg47753_gr3	FBgn0036538	488	3918
Dsg86391_gr3	scrambled	488	3729
Dsg18674_gr3	FBgn0025393	488	3261
Dsg35389_gr3	FBgn0033141	488	2671
Dsg68378_gr3	FBgn0052249	488	3584
Dsg32560_gr3	FBgn0032298	488	5584
Dsg69029_gr3	FBgn0052557	488	2547
Dsg17530_gr3	FBgn0022981	488	3654
Dsg40513_gr3	FBgn0034517	488	1674
Dsg73390_gr3	FBgn0085428	488	5314
Dsg38659_gr3	FBgn0034045	488	4249
Dsg70091_gr3	FBgn0053082	488	5339
Dsg40430_gr3	FBgn0034501	488	5754
Dsg39387_gr3	FBgn0034243	488	512
Dsg27266_gr3	FBgn0030877	488	3327
Dsg69767_gr3	FBgn0053454	488	5153
Dsg30309_gr3	FBgn0031703	488	3072
Dsg59946_gr3	FBgn0039734	488	3806
Dsg20223_gr3	FBgn0027287	488	3860
Dsg44240_gr3	FBgn0035568	488	2472
Dsg67262_gr3	FBgn0051785	488	5732
Dsg42423_gr3	FBgn0035043	488	2054
Dsg24528_gr3	FBgn0030099	488	6269
Dsg42793_gr3	FBgn0035153	489	5077
Dsg72164_gr3	FBgn0083961	489	4112
Dsg54608_gr3	FBgn0038342	489	5123
Dsg28668_gr3	FBgn0031256	489	4668
Dsg83406_gr3	FBgn0266666	489	4756
Dsg25880_gr3	FBgn0030520	489	3465
Dsg33647_gr3	FBgn0032624	489	4159
Dsg67130_gr3	FBgn0051718	489	4001
Dsg64357_gr3	FBgn0050065	489	3220
Dsg68306_gr3	FBgn0052226	489	3542
Dsg37896_gr3	FBgn0033834	489	3868
Dsg66067_gr3	FBgn0051220	489	4521
Dsg74459_gr3	FBgn0250826	489	4017
Dsg23856_gr3	FBgn0029930	489	3648
Dsg30533_gr3	FBgn0031757	489	4536
Dsg53914_gr3	FBgn0038159	489	4638
Dsg49003_gr3	FBgn0036857	489	2981
Dsg34132_gr3	FBgn0032748	489	4973
Dsg79778_gr3	FBgn0262954	489	3966
Dsg48236_gr3	FBgn0036676	490	2782
Dsg57575_gr3	FBgn0039129	490	5445
Dsg58029_gr3	FBgn0039237	490	2639
Dsg46213_gr3	FBgn0036131	490	6787
Dsg41654_gr3	FBgn0034841	490	5774
Dsg31829_gr3	FBgn0032110	490	4362
Dsg37370_gr3	FBgn0033701	490	2817
Dsg18535_gr3	FBgn0024996	490	1596
Dsg54864_gr3	FBgn0038414	490	2741
Dsg9105_gr3	FBgn0000618	490	1298
Dsg72402_gr3	FBgn0085203	490	3735
Dsg48415_gr3	FBgn0036717	490	3501
Dsg60698_gr3	FBgn0039937	490	3195
Dsg10675_gr3	FBgn0003065	490	4135
Dsg59903_gr3	FBgn0039726	490	3858
Dsg14219_gr3	FBgn0011603	490	4697
Dsg78319_gr3	FBgn0261989	490	5404
Dsg28566_gr3	FBgn0031232	490	2901
Dsg55554_gr3	FBgn0038585	490	2488
Dsg30512_gr3	FBgn0031752	490	5122
Dsg24234_gr3	FBgn0030025	490	3741
Dsg71426_gr3	FBgn0054011	490	4313
Dsg40688_gr3	FBgn0034564	490	3191
Dsg76410_gr3	FBgn0260758	490	1847
Dsg46951_gr3	FBgn0036332	490	3263
Dsg20893_gr3	FBgn0027794	491	3120
Dsg59916_gr3	FBgn0039728	491	3832
Dsg49843_gr3	FBgn0037071	491	3982
Dsg24710_gr3	FBgn0030174	491	3637
Dsg13616_gr3	FBgn0010531	491	2473
Dsg65638_gr3	FBgn0051050	491	2958
Dsg32010_gr3	FBgn0032161	491	4127
Dsg69583_gr3	FBgn0053281	491	2700
Dsg34842_gr3	FBgn0032957	491	3655
Dsg53309_gr3	FBgn0038005	491	3587
Dsg16696_gr3	FBgn0020235	491	3817
Dsg36638_gr3	FBgn0033497	491	5205
Dsg49988_gr3	FBgn0037114	491	3604
Dsg63744_gr3	FBgn0045470	491	3635
Dsg41421_gr3	FBgn0034776	491	2217
Dsg42849_gr3	FBgn0035164	491	248
Dsg22379_gr3	FBgn0028991	492	5435
Dsg47725_gr3	FBgn0036532	492	2306
Dsg50465_gr3	FBgn0037249	492	2926
Dsg66014_gr3	FBgn0051204	492	2322
Dsg26733_gr3	FBgn0030742	492	3873
Dsg8949_gr3	FBgn0000547	492	4260
Dsg17170_gr3	FBgn0021738	492	3694
Dsg47397_gr3	FBgn0036459	492	3105
Dsg15489_gr3	FBgn0015222	492	4170
Dsg87073_gr3	FBgn0010240	492	2474
Dsg74174_gr3	FBgn0086856	492	4263
Dsg31718_gr3	FBgn0032079	492	2804
Dsg16036_gr3	FBgn0015795	492	2528
Dsg48458_gr3	FBgn0036731	492	3589
Dsg33661_gr3	FBgn0032629	492	4330
Dsg12930_gr3	FBgn0005659	492	3215
Dsg10906_gr3	FBgn0003267	492	4610
Dsg14062_gr3	FBgn0011327	492	4029
Dsg20273_gr3	FBgn0027339	492	3958
Dsg86750_gr3	FBgn0016917	492	4600
Dsg31401_gr3	FBgn0031997	492	3200
Dsg83166_gr3	FBgn0266438	492	3648
Dsg81810_gr3	FBgn0264746	493	3498
Dsg79534_gr3	FBgn0262823	493	3411
Dsg78165_gr3	FBgn0261861	493	4329
Dsg80028_gr3	FBgn0267253	493	3190
Dsg49664_gr3	FBgn0037020	493	2391
Dsg17092_gr3	FBgn0020645	493	2703
Dsg73400_gr3	FBgn0085431	493	2536
Dsg37529_gr3	FBgn0033735	493	1729
Dsg76291_gr3	FBgn0260648	493	2917
Dsg66050_gr3	FBgn0051216	493	3867
Dsg61867_gr3	FBgn0040607	493	3489
Dsg66091_gr3	FBgn0051225	493	4911
Dsg10230_gr3	FBgn0002715	493	2715
Dsg57190_gr3	FBgn0039031	493	3417
Dsg31954_gr3	FBgn0032140	493	4441
Dsg25047_gr3	FBgn0030290	493	3461
Dsg25742_gr3	FBgn0030485	493	3629
Dsg53651_gr3	FBgn0038098	493	4462
Dsg57949_gr3	FBgn0039218	493	3427
Dsg36750_gr3	FBgn0033527	493	4719
Dsg71130_gr3	FBgn0053725	493	4170
Dsg48208_gr3	FBgn0036666	493	5163
Dsg80385_gr3	FBgn0263234	493	3984
Dsg50165_gr3	FBgn0037156	494	4722
Dsg71057_gr3	FBgn0054005	494	4526
Dsg16539_gr3	FBgn0017577	494	4740
Dsg53889_gr3	FBgn0038151	494	2398
Dsg11386_gr3	FBgn0003638	494	2653
Dsg34565_gr3	FBgn0032869	494	3731
Dsg76182_gr3	FBgn0260468	494	3083
Dsg69385_gr3	FBgn0052732	494	3698
Dsg32962_gr3	FBgn0032408	494	3221
Dsg83264_gr3	FBgn0266491	494	3019
Dsg11264_gr3	FBgn0003483	494	3583
Dsg78167_gr3	FBgn0261861	494	3195
Dsg65057_gr3	FBgn0050376	494	3173
Dsg74782_gr3	FBgn0259167	494	3258
Dsg46517_gr3	FBgn0036210	494	3359
Dsg32657_gr3	FBgn0032335	494	5433
Dsg71055_gr3	FBgn0054005	494	3553
Dsg25849_gr3	FBgn0030511	494	3171
Dsg70302_gr3	FBgn0053155	494	2518
Dsg62023_gr3	FBgn0040697	494	5467
Dsg78136_gr3	FBgn0261850	494	4239
Dsg51512_gr3	FBgn0037537	494	2191
Dsg66595_gr3	FBgn0051465	494	3317
Dsg40704_gr3	FBgn0034567	494	4535
Dsg75083_gr3	FBgn0259241	494	4507
Dsg74606_gr3	FBgn0250867	494	3160
Dsg29734_gr3	FBgn0031549	494	3195
Dsg49963_gr3	FBgn0037107	494	2726
Dsg64966_gr3	FBgn0050355	494	3422
Dsg20657_gr3	FBgn0027582	495	3116
Dsg52995_gr3	FBgn0037920	495	3427
Dsg33769_gr3	FBgn0032649	495	2625
Dsg65014_gr3	FBgn0050365	495	5217
Dsg49133_gr3	FBgn0036891	495	2986
Dsg30954_gr3	FBgn0031873	495	3669
Dsg76195_gr3	FBgn0260474	495	2990
Dsg41727_gr3	FBgn0034863	495	4250
Dsg31426_gr3	FBgn0032001	495	3668
Dsg20844_gr3	FBgn0027783	495	2803
Dsg54671_gr3	FBgn0038356	495	4103
Dsg44242_gr3	FBgn0035568	495	3311
Dsg46416_gr3	FBgn0036186	495	2761
Dsg35085_gr3	FBgn0033055	495	3867
Dsg79982_gr3	FBgn0263034	495	2830
Dsg38366_gr3	FBgn0033960	495	2270
Dsg59354_gr3	FBgn0039591	495	3894
Dsg16097_gr3	FBgn0015834	495	5487
Dsg10152_gr3	FBgn0002609	495	4920
Dsg71296_gr3	FBgn0028646	495	3619
Dsg52586_gr3	FBgn0037814	495	2092
Dsg11175_gr3	FBgn0003444	495	5886
Dsg71197_gr3	FBgn0053773	495	5535
Dsg22260_gr3	FBgn0028953	495	3791
Dsg30825_gr3	FBgn0031836	495	3882
Dsg86611_gr3	FBgn0033187	495	2918
Dsg53291_gr3	FBgn0038001	495	4062
Dsg58298_gr3	FBgn0039305	496	2939
Dsg48252_gr3	FBgn0036679	496	4075
Dsg64776_gr3	FBgn0050272	496	5164
Dsg38494_gr3	FBgn0033993	496	4852
Dsg23913_gr3	FBgn0029942	496	3480
Dsg87422_gr3	FBgn0264077	496	2625
Dsg36136_gr3	FBgn0033358	496	4883
Dsg68157_gr3	FBgn0052181	496	2385
Dsg65263_gr3	FBgn0050430	496	4307
Dsg86969_gr3	FBgn0015622	496	3596
Dsg53213_gr3	FBgn0037985	496	6026
Dsg26251_gr3	FBgn0030620	496	3939
Dsg72327_gr3	FBgn0085191	496	3608
Dsg50734_gr3	FBgn0037336	496	3079
Dsg64596_gr3	FBgn0050148	496	3316
Dsg69364_gr3	FBgn0052718	496	3454
Dsg71086_gr3	FBgn0053700	496	4311
Dsg65211_gr3	FBgn0050416	496	3999
Dsg46424_gr3	FBgn0036188	496	2968
Dsg13698_gr3	FBgn0010622	496	5353
Dsg24782_gr3	FBgn0030202	496	3558
Dsg41233_gr3	FBgn0034724	496	3285
Dsg64924_gr3	FBgn0050342	496	2365
Dsg58059_gr3	FBgn0039246	496	3223
Dsg65727_gr3	FBgn0051088	496	3060
Dsg26697_gr3	FBgn0030733	497	2125
Dsg39393_gr3	FBgn0034245	497	2566
Dsg28242_gr3	FBgn0031128	497	4846
Dsg77708_gr3	FBgn0261627	497	3691
Dsg76199_gr3	FBgn0260475	497	3655
Dsg25034_gr3	FBgn0030286	497	3332
Dsg38603_gr3	FBgn0034022	497	3549
Dsg30763_gr3	FBgn0031820	497	4018
Dsg22484_gr3	FBgn0029114	497	4651
Dsg61760_gr3	FBgn0040519	497	4265
Dsg29121_gr3	FBgn0031390	497	3978
Dsg73101_gr3	FBgn0085352	497	3349
Dsg51194_gr3	FBgn0037456	497	3514
Dsg51791_gr3	FBgn0037609	497	3748
Dsg83401_gr3	FBgn0266647	497	3539
Dsg42702_gr3	FBgn0035132	497	2155
Dsg86726_gr3	FBgn0031463	497	3643
Dsg28685_gr3	FBgn0031258	497	2724
Dsg59366_gr3	FBgn0039593	497	3620
Dsg51042_gr3	FBgn0037417	497	3941
Dsg27147_gr3	FBgn0030841	497	3423
Dsg64077_gr3	FBgn0046887	497	4889
Dsg51312_gr3	FBgn0037485	497	4065
Dsg64664_gr3	FBgn0050177	497	5494
Dsg75946_gr3	FBgn0260237	497	3563
Dsg56892_gr3	FBgn0038948	497	5844
Dsg27716_gr3	FBgn0030994	497	2973
Dsg45790_gr3	FBgn0035996	497	3813
Dsg16319_gr3	FBgn0016691	497	3012
Dsg62796_gr3	FBgn0041240	497	5322
Dsg79673_gr3	FBgn0262875	497	1842
Dsg45605_gr3	FBgn0035948	497	2872
Dsg55534_gr3	FBgn0038582	498	3332
Dsg36105_gr3	FBgn0033353	498	3272
Dsg27474_gr3	FBgn0030936	498	4225
Dsg48161_gr3	FBgn0036655	498	2109
Dsg10995_gr3	FBgn0003313	498	3828
Dsg70034_gr3	FBgn0053017	498	4551
Dsg58604_gr3	FBgn0039381	498	4515
Dsg33143_gr3	FBgn0032457	498	2130
Dsg57019_gr3	FBgn0038981	498	4822
Dsg13063_gr3	FBgn0010044	498	3463
Dsg77811_gr3	FBgn0261681	498	3386
[truncated: 52,874 more rows]
