# Supplementary material for: Pooled genome-wide CRISPR screening for basal and context-specific fitness gene essentiality in Drosophila cells
Source: eLife. 2018 Jul 27;7:e36333. doi: 10.7554/eLife.36333 (PMC6063728; doi:10.7554/eLife.36333)
Supplement: Supplementary file 7. — Column 1 provides internal ID number compatible with Supplementary file 1. Column 2 provides targeted gene ID. Column 3, ‘REF’, provides readcount file from plasmid pool. Column 4 provides readcount following transfection and outgrowth. File is compatible with MAGeCK (Li et al., 2014). [file elife-36333-supp7.txt]

Dsg101_gr1	CGCTACGGAACACTACCAAA	FBgn0000017
Dsg102_gr1	GATATAGAACGGTGGTTCTC	FBgn0000017
Dsg103_gr1	GTGTACCACAAGCTAGACAA	FBgn0000017
Dsg104_gr1	AGTCCTCGGTTACCCATCAC	FBgn0000017
Dsg105_gr1	CTGGGACCGCTTGCTCTGCC	FBgn0000017
Dsg106_gr1	CTGGACCCGGAGCCTGTGAA	FBgn0000017
Dsg107_gr1	GCTGGCCTTCGGATTTAGTC	FBgn0000017
Dsg108_gr1	CATCATGGTGCCTTCGGTAG	FBgn0000017
Dsg109_gr1	TGTACGCGGTCGCTCCGTGA	FBgn0000024
Dsg110_gr1	TTGACCAGACCCCTCGTCAC	FBgn0000024
Dsg111_gr1	CCTGCCACGGGACAAATACC	FBgn0000024
Dsg112_gr1	CCCCACCAACGAGTATGCCC	FBgn0000024
Dsg113_gr1	CATTGATGGTGCGTTCCTGC	FBgn0000024
Dsg114_gr1	AGGCCCGACTTCGCCATGGG	FBgn0000024
Dsg115_gr1	GACGCCGTGCCATGGCTCCG	FBgn0000024
Dsg116_gr1	AGGGAGGTGCATGTCTACAC	FBgn0000024
Dsg117_gr1	CAGTATGGGATCCTCCCTCT	FBgn0000032
Dsg118_gr1	ATCATTATGCACGCCGTGTA	FBgn0000032
Dsg119_gr1	CCTGTCGCCCCAGGGGTCCG	FBgn0000032
Dsg120_gr1	GTCCGTGGGATAGGGATCCA	FBgn0000032
Dsg121_gr1	TCCTGCCTATGACTATGAGC	FBgn0000032
Dsg122_gr1	TGGAGTATATAGGCGGTAGG	FBgn0000032
Dsg123_gr1	GCTGGTCTCTACGAGCCGCA	FBgn0000032
Dsg124_gr1	TTCTGGCGATGATTCCAGGC	FBgn0000032
Dsg125_gr1	GGACTCATGCTGACACGCGA	FBgn0000053
Dsg126_gr1	TGCCAAGACCTTGGATCCTA	FBgn0000053
Dsg127_gr1	TGTGGGACCCGAAGATCCCT	FBgn0000053
Dsg128_gr1	TCAGGCTGGCGCCACGCTGG	FBgn0000053
Dsg129_gr1	GGCCATTGCTAAATGGAGCA	FBgn0000053
Dsg130_gr1	GGGTCTCGGGATCTCCAAAC	FBgn0000053
Dsg131_gr1	ACCCAACTGGTCTTTCACAG	FBgn0000053
Dsg132_gr1	ATTCCCCTGCAATGGCGCAA	FBgn0000053
Dsg133_gr1	GCAGCACGACTCACGGTCAT	FBgn0000063
Dsg134_gr1	CTTATGCTATCGGAGGCCAC	FBgn0000063
Dsg135_gr1	ATGTTCATCAGGCTATAGAG	FBgn0000063
Dsg136_gr1	TGTTTGTTAACTCTTGGGAT	FBgn0000063
Dsg137_gr1	AGTGTCCGAGTTGACTATGA	FBgn0000063
Dsg138_gr1	CATCATGTCCTTGGTGCGGC	FBgn0000063
Dsg139_gr1	AAATGAGTTCGCCCTGAAGG	FBgn0000063
Dsg140_gr1	CGAGGAGTCCAAGCTGTACA	FBgn0000063
Dsg141_gr1	TCACGCGGGGAGTGCCGAAT	FBgn0000078
Dsg142_gr1	CTCCTGCTCCATGTCCGCGC	FBgn0000078
Dsg143_gr1	CATAGTGTGCCTCTCCCTCC	FBgn0000078
Dsg144_gr1	TCCCAGGAAGTTCTCGCACT	FBgn0000078
Dsg145_gr1	GCTGCAGTATCTGACCAACT	FBgn0000078
Dsg146_gr1	GGGCATTGGCCACCGCCAGG	FBgn0000078
Dsg147_gr1	CGCCGACGTGCTGACCTACA	FBgn0000078
Dsg148_gr1	TACCAGGGAGCGGTCGGAGG	FBgn0000078
Dsg149_gr1	GTTGACGATCTACTAGCCAC	FBgn0000109
Dsg150_gr1	AGCTTGCCCTTCTTGCGAAT	FBgn0000109
Dsg151_gr1	GTGGAATACAAACTGGAGTA	FBgn0000109
Dsg152_gr1	CGGAGCCCTCACCGATCCGA	FBgn0000109
Dsg153_gr1	CATAGCCACCGAGCTGGGCC	FBgn0000109
Dsg154_gr1	CCGGGAAAGTGCTCCCGAGG	FBgn0000109
Dsg155_gr1	CGAGTATCCGAACTTCCCAA	FBgn0000109
Dsg156_gr1	GGCGGAGGTCATCGTGGGAC	FBgn0000109
Dsg157_gr1	CTTCAACAGCGACTTGGAGT	FBgn0000116
Dsg158_gr1	CCGCCAACGCCTGCCGCTTC	FBgn0000116
Dsg159_gr1	CCGCATCATCTCCATGCAGC	FBgn0000116
Dsg160_gr1	GGCCTGGAGAACCACGATTC	FBgn0000116
Dsg161_gr1	AGACTGGATCACATCCAGCA	FBgn0000116
Dsg162_gr1	CGTTGCGGTCGCTCCATGCA	FBgn0000116
Dsg163_gr1	ATCATCGAGGACTACCATGG	FBgn0000116
Dsg164_gr1	ATGCCAAGACCTTCCTGGTC	FBgn0000116
Dsg165_gr1	CCTGAATGACAGTAGCGGCC	FBgn0000140
Dsg166_gr1	CAACCGCAACTTCCGAAAGG	FBgn0000140
Dsg167_gr1	CACACTCACCGAAGAGTACG	FBgn0000140
Dsg168_gr1	AAGCTAGCTCTGGGCGCACT	FBgn0000140
Dsg169_gr1	TCTGCTCCTCACACTTATTC	FBgn0000140
Dsg170_gr1	TTCTTAAAGTTCAGGCTTAC	FBgn0000140
Dsg171_gr1	AGGCTGCGATCTTTCTTCAG	FBgn0000140
Dsg172_gr1	CCGACGTTTCTGGACTACAA	FBgn0000140
Dsg173_gr1	CGAGCACAACGCCTGAATAT	FBgn0000147
Dsg174_gr1	TCTCGATCTCACGACGCACC	FBgn0000147
Dsg175_gr1	GCGTTGAAAAGCGTTCCTTG	FBgn0000147
Dsg176_gr1	GAATTGGAGCCTCCTAGGCC	FBgn0000147
Dsg177_gr1	AAACCCTTGCCAGGATCCTC	FBgn0000147
Dsg178_gr1	CTTCCTGATCAAAGCGCCAG	FBgn0000147
Dsg179_gr1	CGGAGCAGCAAACTCTGATG	FBgn0000147
Dsg180_gr1	TTCTTCACGGACGGCACCAT	FBgn0000147
Dsg181_gr1	AAGTCACCGCGGATGGTGCC	FBgn0000150
Dsg182_gr1	GGTTGGTGGCGCCGAGCATC	FBgn0000150
Dsg183_gr1	GGTCTGAATGTGGTCAAGAC	FBgn0000150
Dsg184_gr1	TTCACGAGTCCGGGGAAGAA	FBgn0000150
Dsg185_gr1	CTACATGAACTCCGGCCCCG	FBgn0000150
Dsg186_gr1	GTGGTGCCCATGGTGTGGGA	FBgn0000150
Dsg187_gr1	GGTCGCCCTGAAGTTCACCT	FBgn0000150
Dsg188_gr1	GTGCCGGGCAGCGAGTCGGC	FBgn0000150
Dsg189_gr1	CTGGTGACGCGTCAGGAAGG	FBgn0000153
Dsg190_gr1	CAGCGTGTACACGTACGAGG	FBgn0000153
Dsg191_gr1	GCTGTGGCCGATACCATCAG	FBgn0000153
Dsg192_gr1	GTGCCACTCGACGACCTTCG	FBgn0000153
Dsg193_gr1	GCGATTGGTGCCCTGGAAGA	FBgn0000153
Dsg194_gr1	CAATCAGTTGTACTCGGGTG	FBgn0000153
Dsg195_gr1	TCCGAGGTGAAGATAATCAG	FBgn0000153
Dsg196_gr1	ACTCGGGCGAGTGTCTGTAG	FBgn0000153
Dsg197_gr1	ATGGTCCGTCGGTTGCATTA	FBgn0000229
Dsg198_gr1	ACAGTCGGTACATTAATCTA	FBgn0000229
Dsg199_gr1	CCCTATATGCTCGCTTGGCA	FBgn0000229
Dsg200_gr1	ATGTGGTCACCCGATATTAC	FBgn0000229
Dsg201_gr1	TGTAACCGTTGCATAAACGA	FBgn0000229
Dsg202_gr1	GCCAACCGTCCGAAACTATG	FBgn0000229
Dsg203_gr1	CCTTGGGCACCTGATCCTAT	FBgn0000229
Dsg204_gr1	CAACACTACACCGTCGAGGT	FBgn0000229
Dsg205_gr1	GGGCACAGTTATGCGCTCCC	FBgn0000253
Dsg206_gr1	GCGTCACGTGATGACAAATC	FBgn0000253
Dsg207_gr1	TCGGATCTCCTCTTCGCTAT	FBgn0000253
Dsg208_gr1	GCTCGGCCTCTGTGGGATTC	FBgn0000253
Dsg209_gr1	CCCTGAATTCCTTACCATGA	FBgn0000253
Dsg210_gr1	ATCAACGAGGTTGATGCCGA	FBgn0000253
Dsg211_gr1	AGCCTTCAGAGTGTTCGACA	FBgn0000253
Dsg212_gr1	GGATGGCAACGGCTTCATCT	FBgn0000253
Dsg213_gr1	CGAAATAGGCGCCATCGGTA	FBgn0000259
Dsg214_gr1	ATGAGCAGGTACCCAACTAT	FBgn0000259
Dsg215_gr1	TCGGTCATGTCGGACTGCAG	FBgn0000259
Dsg216_gr1	TGGTGGTGACGCGACGATTT	FBgn0000259
Dsg217_gr1	AGTCAGCCCATGCTGCCATT	FBgn0000259
Dsg218_gr1	TGCACCATGAAGAGCATGTG	FBgn0000259
Dsg219_gr1	TGACTTTCACAGTAGACACG	FBgn0000259
Dsg220_gr1	GGTGACCCAGGAGACTTCCT	FBgn0000259
Dsg221_gr1	ATGCAGCATCTTGTCCGGAG	FBgn0000261
Dsg222_gr1	AGAGCGTGTCGTGCACGCCA	FBgn0000261
Dsg223_gr1	TGCAGCAGGATAGGTCCTCG	FBgn0000261
Dsg224_gr1	CGGCAAATCCTCGAGGATCG	FBgn0000261
Dsg225_gr1	GCGTCTGCGGGTTGCGCTTC	FBgn0000261
Dsg226_gr1	TCTACACTGAGGATGGCGTC	FBgn0000261
Dsg227_gr1	AGGGCTCAACGCCGGGCACC	FBgn0000261
Dsg228_gr1	GAGTACCCTCTGATTCCTGT	FBgn0000261
Dsg229_gr1	CGGCTATCCGCCGTTCTTTG	FBgn0000273
Dsg230_gr1	TGTGCTGGACGATCATGACA	FBgn0000273
Dsg231_gr1	TTCTCCCACCTGCGCAAGGT	FBgn0000273
Dsg232_gr1	TGACTCGCAGGGCTACCTCA	FBgn0000273
Dsg233_gr1	GTGCTGGAGTATGTTCCCGG	FBgn0000273
Dsg234_gr1	CCGGAGATCATTCTGTCCAA	FBgn0000273
Dsg235_gr1	TAACAAGGCCGTGGACTGGT	FBgn0000273
Dsg236_gr1	GGTGCGTCCCTTGACCCGCT	FBgn0000273
Dsg237_gr1	AACCCCGGAATACTTGGCCC	FBgn0000274
Dsg238_gr1	CTAGTGTACGAGTTTGTGGC	FBgn0000274
Dsg239_gr1	CCAGTCGCCCTACACCAATC	FBgn0000274
Dsg240_gr1	TGAGTCGCGAGTTCGAAGAG	FBgn0000274
Dsg241_gr1	TCCGTTGCCGAGGACGGCCC	FBgn0000274
Dsg242_gr1	CCCGTTCCTCATCTACCTGG	FBgn0000274
Dsg243_gr1	CCCCGGAGATTGTTCAACTC	FBgn0000274
Dsg244_gr1	TTCCACACAGCGTTGATGTG	FBgn0000274
Dsg245_gr1	CAAGCTGTACGGACGTCTGG	FBgn0000303
Dsg246_gr1	TCCGCCGTGGATCATCTCAT	FBgn0000303
Dsg247_gr1	GCAAAGGCCCCAGGTTCCAT	FBgn0000303
Dsg248_gr1	GTCCACACTCTTGGAGGCTT	FBgn0000303
Dsg249_gr1	GCAGCCGCGCTCCGATTCCC	FBgn0000303
Dsg250_gr1	GGACCGGGAAATGCTTCAGG	FBgn0000303
Dsg251_gr1	GAAGTGGGCCACGTCGTGGA	FBgn0000303
Dsg252_gr1	CCAGCGGTTCGTCCAGACAG	FBgn0000303
Dsg253_gr1	GCCGGCATTCGGTACGGCCC	FBgn0000346
Dsg254_gr1	GGCCTTGATCAGTCGGTTCA	FBgn0000346
Dsg255_gr1	TTGGTCTCCGTACTCGTGGC	FBgn0000346
Dsg256_gr1	CAGTGCCGTCTTGCCAGAGT	FBgn0000346
Dsg257_gr1	GATCGGAGTCATAGGGTTCC	FBgn0000346
Dsg258_gr1	CAGATTCAGCGAACTGTTCT	FBgn0000346
Dsg259_gr1	AAACGCCTGGGTCCCAACAG	FBgn0000346
Dsg260_gr1	GTCCCAATCCGGGTTTATAA	FBgn0000346
Dsg261_gr1	TGCTCCGATCTACCCTCGTC	FBgn0000382
Dsg262_gr1	GGTGAGCAGACAGCCCTGGG	FBgn0000382
Dsg263_gr1	CAACACGCGTCAGAGTCACC	FBgn0000382
Dsg264_gr1	CAAGACCGGAACGCTGCGAT	FBgn0000382
Dsg265_gr1	CTCCGTGATCCGGCCACACC	FBgn0000382
Dsg266_gr1	ATTCAACGCCACACGAATCA	FBgn0000382
Dsg267_gr1	TTCCACCCGGGCATTGATGC	FBgn0000382
Dsg268_gr1	GCTCCGCTTGTGCTTGCTCA	FBgn0000382
Dsg269_gr1	GATCGGTCGCAAGACCGGAC	FBgn0000409
Dsg270_gr1	CAGTGCCACACCGTTGAGGC	FBgn0000409
Dsg271_gr1	ACCGATCAGACCATGCAGAT	FBgn0000409
Dsg272_gr1	CAAGGGCATCACCTGGAACG	FBgn0000409
Dsg273_gr1	AACCCCAAGAAGTACATCCC	FBgn0000409
Dsg274_gr1	GGCGGCCGGATTCGCGTACA	FBgn0000409
Dsg275_gr1	CGAAGATCATCTTGGTGCCG	FBgn0000409
Dsg276_gr1	GCTGGTGGCAAGCACAAGGT	FBgn0000409
Dsg277_gr1	TTCTACGCGGTGGTCACCCT	FBgn0000422
Dsg278_gr1	GGCTTCTCGGGCGCAGCATC	FBgn0000422
Dsg279_gr1	TTGGATGAGTGTGGACCGGT	FBgn0000422
Dsg280_gr1	CGACATGCAGGGATCAGCTC	FBgn0000422
Dsg281_gr1	CTCCTGCGCCTTCGACTACT	FBgn0000422
Dsg282_gr1	GTTCTGCCGGAAGTGAAGCC	FBgn0000422
Dsg283_gr1	ATCGAGCGAGTCATCATGCC	FBgn0000422
Dsg284_gr1	CATCCGGAATCAATGGCTTC	FBgn0000422
Dsg285_gr1	TGGACGATGCTCCGGGATCG	FBgn0000442
Dsg286_gr1	AAGTGAGGCCGCGAGGGTAT	FBgn0000442
Dsg287_gr1	CTATCCAGGGGAGACTATTT	FBgn0000442
Dsg288_gr1	GCTTGAAGGAATCCCTGTCC	FBgn0000442
Dsg289_gr1	TACTCCAAGAGCATAGCAGC	FBgn0000442
Dsg290_gr1	CAAGAAGAAACTGTCCCCGG	FBgn0000442
Dsg291_gr1	CCTGCATGGGTGGGGAGATA	FBgn0000442
Dsg292_gr1	GTGGTCAGCACTCTTGGCAT	FBgn0000442
Dsg293_gr1	AAATCCGTACCGATTAATGA	FBgn0000447
Dsg294_gr1	ATAATCCGCTATCGGGCTCA	FBgn0000447
Dsg295_gr1	AATGACCAGGTAGTCTGCTA	FBgn0000447
Dsg296_gr1	CAACGACACGAAATCCTCCC	FBgn0000447
Dsg297_gr1	CATCATGGTACTGTGAAACC	FBgn0000447
Dsg298_gr1	TCACGAAGGTCCGGAACAAC	FBgn0000447
Dsg299_gr1	ATTTAATAGCGACGGGCATC	FBgn0000447
Dsg300_gr1	TCGGTCAACCGGAATACTCT	FBgn0000447
Dsg301_gr1	TTTACCGGGGTTAGGCGAAT	FBgn0000464
Dsg302_gr1	GACGCGTGAATGATCGTAGG	FBgn0000464
Dsg303_gr1	CGGATTGAGCCCGTGCGGGC	FBgn0000464
Dsg304_gr1	GTGGCGGCACTAACTCGTAA	FBgn0000464
Dsg305_gr1	TCGGAGGCGTATACCCTGGA	FBgn0000464
Dsg306_gr1	TCGAGCACCTATGTCCCTGC	FBgn0000464
Dsg307_gr1	CGCACAGTACATCCGGAGTT	FBgn0000464
Dsg308_gr1	GCTGCAATGTACGGTGCATT	FBgn0000464
Dsg309_gr1	GCTGGCCGACCTAAAGACAA	FBgn0000479
Dsg310_gr1	AAGAACTGATTGGTTAAGCC	FBgn0000479
Dsg311_gr1	ACGGATTGTCTTTGACGTAG	FBgn0000479
Dsg312_gr1	GGAGCGTGCATACTGTCCAG	FBgn0000479
Dsg313_gr1	CTCAATACACCGGCGCTGGA	FBgn0000479
Dsg314_gr1	CGGCTCCGGAGTACTGCTGC	FBgn0000479
Dsg315_gr1	GCTGAATATCTGAATACCCC	FBgn0000479
Dsg316_gr1	TCTTAACTTTATGTCTACTC	FBgn0000479
Dsg317_gr1	CCCTTGGACTGAATTATCTC	FBgn0000489
Dsg318_gr1	AGCAGCGTCCAGACCGCGAA	FBgn0000489
Dsg319_gr1	TACGGCTTTATTATGACCCT	FBgn0000489
Dsg320_gr1	AGTGCGATCCCTCAGCTTTT	FBgn0000489
Dsg321_gr1	TGGATCGGATGACTCGCTTG	FBgn0000489
Dsg322_gr1	GCTGTTGTGCTGTTGTTTGA	FBgn0000489
Dsg323_gr1	ATCTCAGGTGCTATATACTC	FBgn0000489
Dsg324_gr1	TCCACATCAAAATTGACAAC	FBgn0000489
Dsg325_gr1	GGAGGCCGACGTAATTCAAG	FBgn0000536
Dsg326_gr1	CAGTTTGTTTGTGATGCCAT	FBgn0000536
Dsg327_gr1	AATTCGTATCCAAATCCAAG	FBgn0000536
Dsg328_gr1	TATAACCTTCAACAGTTCCT	FBgn0000536
Dsg329_gr1	TCTGGATTTATCCTCCGGTT	FBgn0000536
Dsg330_gr1	CTCGACGTGGCTGAGGTCCC	FBgn0000536
Dsg331_gr1	ATTGACCGTCTGACGAACTA	FBgn0000536
Dsg332_gr1	ACAGGACAGATTTCAACAAG	FBgn0000536
Dsg333_gr1	GGCTATGAGTACTCCCGCAG	FBgn0000566
Dsg334_gr1	CGATATCCTCGCGTACTCCA	FBgn0000566
Dsg335_gr1	GTCTCCATTCGACTGCTATC	FBgn0000566
Dsg336_gr1	CCTGGAGACGAATCCGTTCG	FBgn0000566
Dsg337_gr1	TAAGACGCTCTCGCTGCGCA	FBgn0000566
Dsg338_gr1	TGAGAACGTGAGGCCGTATT	FBgn0000566
Dsg339_gr1	CGTCTCCAGCACGTTCCTAG	FBgn0000566
Dsg340_gr1	CGGTGCATCTTGCTTGAAGG	FBgn0000566
Dsg341_gr1	CACGGATTACTCAAGCGGTT	FBgn0000658
Dsg342_gr1	CCACTGGGCCTTGACCTGAG	FBgn0000658
Dsg343_gr1	TTCCCAAGAGACTTGGTCCT	FBgn0000658
Dsg344_gr1	TCCACGCGGTAGCTGCTCAG	FBgn0000658
Dsg345_gr1	TGATCACAGCGCCCGAGCAT	FBgn0000658
Dsg346_gr1	TTCGCAATCCAACCCCAGCG	FBgn0000658
Dsg347_gr1	CGCCGCCTTCGTCTTTGGCA	FBgn0000658
Dsg348_gr1	CTCCTCCGGCAGATCTGGCG	FBgn0000658
Dsg349_gr1	GGCCTCAGTCCCGATCTTCA	FBgn0000711
Dsg350_gr1	GTCGCCGAGGAACAAGTAGT	FBgn0000711
Dsg351_gr1	GATCCCGACAAGGATGTTCA	FBgn0000711
Dsg352_gr1	GCACATCTGTGGGTCGCATT	FBgn0000711
Dsg353_gr1	AGATCAAGTCCAGCTCGTGG	FBgn0000711
Dsg354_gr1	TGTGAGCTTCACCTTCGGTG	FBgn0000711
Dsg355_gr1	CAGCTGCCGAACGGGCAAAC	FBgn0000711
Dsg356_gr1	GGAATCCGCCGTACTCGAAC	FBgn0000711
Dsg357_gr1	CTGCTTGAGCGCGAAGGACC	FBgn0000721
Dsg358_gr1	TTTGGAGAGAAGGCTCTCCA	FBgn0000721
Dsg359_gr1	TTCCGCCAGGTCTTTGAAGA	FBgn0000721
Dsg360_gr1	TGATGCGAACGGGCCTGATC	FBgn0000721
Dsg361_gr1	GGCGACTACATAGTGCGCCA	FBgn0000721
Dsg362_gr1	CTGCGCGTCATCGCAACCCT	FBgn0000721
Dsg363_gr1	CGCCGATGGCGTCAGTTGTC	FBgn0000721
Dsg364_gr1	ATGCTTGATCTCGTCTAGAT	FBgn0000721
Dsg365_gr1	TTGCCAGTGACCGTGAAATC	FBgn0000723
Dsg366_gr1	AATTACCCTCTCCGGTGGTC	FBgn0000723
Dsg367_gr1	GCTCCCGGCAAACGGGTCGT	FBgn0000723
Dsg368_gr1	CTCGTAAAGCGGACGATTTG	FBgn0000723
Dsg369_gr1	TGAGGATGCGCCCTTCCTGT	FBgn0000723
Dsg370_gr1	CCATGGCGTTCTGCCGCGCG	FBgn0000723
Dsg371_gr1	ACTTCTGGAGAGGATTGGTC	FBgn0000723
Dsg372_gr1	ACGCTTCTGTTCGTCGGGCA	FBgn0000723
Dsg373_gr1	CTGCGTGCGGTAAGGGTGCT	FBgn0000826
Dsg374_gr1	AGCAGCTGCCGTCAGGCACC	FBgn0000826
Dsg375_gr1	CTACTTCCGCGACATGGTAG	FBgn0000826
Dsg376_gr1	CGGCGAAGGGGCTGCGTCCG	FBgn0000826
Dsg377_gr1	AGAGTTGGGATTGATCAAGG	FBgn0000826
Dsg378_gr1	AGAGGAAGGTGTGCGTGAAG	FBgn0000826
Dsg379_gr1	CCGGGGGAGTCAATCAGGAG	FBgn0000826
Dsg380_gr1	CTGCTGGATGACATCCCTCA	FBgn0000826
Dsg381_gr1	CATCGCAGCTATCCCACCCC	FBgn0001079
Dsg382_gr1	GGGTCACAGCGTCGACCATG	FBgn0001079
Dsg383_gr1	ACTCTTGAGTACCCGTGGAA	FBgn0001079
Dsg384_gr1	TTACGTCCACGTACACGTTG	FBgn0001079
Dsg385_gr1	CTGGCCCGCAACATGACCCT	FBgn0001079
Dsg386_gr1	AGGTGAGCACGTGGGTACCC	FBgn0001079
Dsg387_gr1	TGACGTGCGGATGCTTCAGC	FBgn0001079
Dsg388_gr1	ACGTCGGGTGACCGGGCATC	FBgn0001079
Dsg389_gr1	TCAGGCGACCGTACGAGACG	FBgn0001098
Dsg390_gr1	CCCGATCTGTACATCAACGC	FBgn0001098
Dsg391_gr1	GTTGATCTTCAGACCGGCCT	FBgn0001098
Dsg392_gr1	CGTGCTCGGAGTACTCCTTA	FBgn0001098
Dsg393_gr1	GGGGGCGGGCACATCGACAC	FBgn0001098
Dsg394_gr1	CGCTCACCGGTTCCCATGTC	FBgn0001098
Dsg395_gr1	ATCAACCAGGGCGGTATCCA	FBgn0001098
Dsg396_gr1	GGCGCGGGTCAGATAGCGAG	FBgn0001098
Dsg397_gr1	CACGAAGTACCTAGCGGCCC	FBgn0001124
Dsg398_gr1	ATCTACGCCGACGTTCCAAA	FBgn0001124
Dsg399_gr1	AAACACACCGGAGTTGCGCA	FBgn0001124
Dsg400_gr1	GCTTACCAGGGCTTTGCCAG	FBgn0001124
Dsg401_gr1	TTTACTACTCGAACCCCACC	FBgn0001124
Dsg402_gr1	GATCAATGCCGGTGGGATTG	FBgn0001124
Dsg403_gr1	TACTCGAATCCGCCCGCGTA	FBgn0001124
Dsg404_gr1	GTTGTTCCCGCTGTTCGACT	FBgn0001124
Dsg405_gr1	CGAACACTGGGGAGCACGAA	FBgn0001125
Dsg406_gr1	GGCGTCGCGGTCAATGTCTC	FBgn0001125
Dsg407_gr1	TGGTCTGTACTCCAATCCCC	FBgn0001125
Dsg408_gr1	ACGGATCAGGATCTTAACTT	FBgn0001125
Dsg409_gr1	TCTGTATCCCTTCATCGACA	FBgn0001125
Dsg410_gr1	CGCCCACAACCCCACTGGAG	FBgn0001125
Dsg411_gr1	CACCGTGCTGTGCTCCGACG	FBgn0001125
Dsg412_gr1	GGCCATCGGCCTCGAAGGTG	FBgn0001125
Dsg413_gr1	TGCCCTCGCAGGGTCCCACC	FBgn0001145
Dsg414_gr1	CCGCAATAGTAGGGTCCCTG	FBgn0001145
Dsg415_gr1	CTTCGTCGACACATTGGTGT	FBgn0001145
Dsg416_gr1	CCAAGCCGATGCCTGGCGAT	FBgn0001145
Dsg417_gr1	CTTGATGCCGGCGTACAGAC	FBgn0001145
Dsg418_gr1	GGTCCGGGGAAACCGTTCTT	FBgn0001145
Dsg419_gr1	GGCGGGCATCACCTCGGCAT	FBgn0001145
Dsg420_gr1	CACCTGGAACTCCCACTGGG	FBgn0001145
Dsg421_gr1	TCCGAAGTGCTAAACACCCG	FBgn0001186
Dsg422_gr1	ATTGAAGAGTATACCCGCCT	FBgn0001186
Dsg423_gr1	CTCCACACGCTCCATATAGC	FBgn0001186
Dsg424_gr1	ATCGATGTCCCGATCGAATT	FBgn0001186
Dsg425_gr1	GGGCATGTATATGGGCGAGC	FBgn0001186
Dsg426_gr1	TGGGGCGCATTCGGCGACAA	FBgn0001186
Dsg427_gr1	CGTCCTGATCAACACGGAAT	FBgn0001186
Dsg428_gr1	GATGTGCACAGCATCAATCC	FBgn0001186
Dsg429_gr1	GCTATACTCAACGATACCAC	FBgn0001187
Dsg430_gr1	ATCCTGGTACGCTGGACTAA	FBgn0001187
Dsg431_gr1	GAGAATCCACCGTGGCGTCG	FBgn0001187
Dsg432_gr1	CGGAGATGCCGACATTGCCG	FBgn0001187
Dsg433_gr1	TGAGTGGGGCGCCTTTGGTG	FBgn0001187
Dsg434_gr1	CGAGGGCACGAAGTAGCACA	FBgn0001187
Dsg435_gr1	CTGTTCGAAAAGATGACGGC	FBgn0001187
Dsg436_gr1	AAAGATCAGCTTGCGCTCGA	FBgn0001187
Dsg437_gr1	GAGATCGGGCTAGCTTCCCT	FBgn0001208
Dsg438_gr1	GCTGTCCTCCTACGGGGAAC	FBgn0001208
Dsg439_gr1	TGAGTACGGCGTGTGCCGCC	FBgn0001208
Dsg440_gr1	CCTTCAACTCACCCTCCTGG	FBgn0001208
Dsg441_gr1	GACTTTGAGCCGGAGGTCAC	FBgn0001208
Dsg442_gr1	AGATGTCTGCCACGAGCTGA	FBgn0001208
Dsg443_gr1	TGTAATCATCGGGTGCTCCC	FBgn0001208
Dsg444_gr1	GATCTGCAAAAAGCGGCACG	FBgn0001208
Dsg445_gr1	TCCCAAATGAGTATCACCGT	FBgn0001218
Dsg446_gr1	GATGTGAACCCACTGACCAT	FBgn0001218
Dsg447_gr1	GTGGGGATGACGGTGTTGCG	FBgn0001218
Dsg448_gr1	TCTTCTCGACAACCTTGAAT	FBgn0001218
Dsg449_gr1	TGGCACGGTAACGACGGCAT	FBgn0001218
Dsg450_gr1	AAGGCCAAGCGTGCCCTGTC	FBgn0001218
Dsg451_gr1	CATCGATAACGGAGTGTTCG	FBgn0001218
Dsg452_gr1	GGCGGCAAGGAACCATCCCG	FBgn0001218
Dsg453_gr1	CTGATCCCTAACAAGACGGC	FBgn0001233
Dsg454_gr1	TTGCCAGAGTCCAGCTTGCT	FBgn0001233
Dsg455_gr1	AGCCTGCAGAGCCTCCATGA	FBgn0001233
Dsg456_gr1	ATTGCGGGTCCAGATGGGCT	FBgn0001233
Dsg457_gr1	ATCCTCCCAGTCGTTGGTCA	FBgn0001233
Dsg458_gr1	AGGCAGAGGTGTGGAAGCGA	FBgn0001233
Dsg459_gr1	AAGCACGTGTACTTCATCAC	FBgn0001233
Dsg460_gr1	GAGTACTTGAACTTCATGAA	FBgn0001233
Dsg461_gr1	GCCACGCCACCCCTACGCCG	FBgn0001247
Dsg462_gr1	TGGCGTCCAGACCTCATTAA	FBgn0001247
Dsg463_gr1	TCGGGGCTTCAGTGACAAAC	FBgn0001247
Dsg464_gr1	CGCATTGGTAGCCTCCAGGC	FBgn0001247
Dsg465_gr1	CAAACATCCCACGATTATTT	FBgn0001247
Dsg466_gr1	CAATGAGTACTTGTACGATG	FBgn0001247
Dsg467_gr1	GTGGCGCCGGACAAGTTAGA	FBgn0001247
Dsg468_gr1	TCCCACGAACCTGCCTGGAT	FBgn0001247
Dsg469_gr1	CCGGGACGCTTGTTAGGATT	FBgn0001291
Dsg470_gr1	GTGACGGGCCCCGCCTTGGT	FBgn0001291
Dsg471_gr1	ACCGTCTTGGATGACAGATC	FBgn0001291
Dsg472_gr1	CGAGGGCTTCTCGGTGATTA	FBgn0001291
Dsg473_gr1	CAACTTGCGCTTGCGGCACT	FBgn0001291
Dsg474_gr1	CAAGCGCATCTTCGCACCAC	FBgn0001291
Dsg475_gr1	AGAAGAAGGCCCCATGTCAC	FBgn0001291
Dsg476_gr1	CAATCTTCACACTAACTCCC	FBgn0001291
Dsg477_gr1	GCTCGGGATAGTGCGGCCAG	FBgn0001624
Dsg478_gr1	GTGGACGGACGTCTCTCCAT	FBgn0001624
Dsg479_gr1	TTCGATGACCTTCGGTCCGC	FBgn0001624
Dsg480_gr1	GTTGATGCTCAGACGTCCAT	FBgn0001624
Dsg481_gr1	GCATCCACGGCGGAGGCATG	FBgn0001624
Dsg482_gr1	CGCCGATCCCGCTGCCGGGG	FBgn0001624
Dsg483_gr1	AATGATCAGCGTCACCTTGT	FBgn0001624
Dsg484_gr1	CATTGTCGCCGGGGATGTGC	FBgn0001624
Dsg485_gr1	TAAGCCGCGACTCAGGGAAC	FBgn0001991
Dsg486_gr1	ATCGGACGGAAGTTGTGTAT	FBgn0001991
Dsg487_gr1	GTACTCTTCCGATCGGCCAC	FBgn0001991
Dsg488_gr1	TACGTAGGGCAGTGCCTGGA	FBgn0001991
Dsg489_gr1	GTACGGCGAGATACGACTCC	FBgn0001991
Dsg490_gr1	AACATCCGGCCCTGCGGAGT	FBgn0001991
Dsg491_gr1	CAGCGGTGATGTTTCCCGTA	FBgn0001991
Dsg492_gr1	GCGAATGCACAGGGCTCGCA	FBgn0001991
Dsg493_gr1	TTCCGAGAGGCCATATCTTC	FBgn0002069
Dsg494_gr1	ACTGCGTGATAAGTACGCTA	FBgn0002069
Dsg495_gr1	CGTCCACACTTCGAGAGCCA	FBgn0002069
Dsg496_gr1	TCTGCGGAGGATCACGCCGC	FBgn0002069
Dsg497_gr1	GTTCACCGTGAGCTACTTCA	FBgn0002069
Dsg498_gr1	CCTGATTTGCCGGGGTCCTC	FBgn0002069
Dsg499_gr1	AGGAGCCGTGTTCCGTGCAG	FBgn0002069
Dsg500_gr1	AGGCATCCACCTTGTACTGC	FBgn0002069
Dsg501_gr1	CTCTCGCCCCAGACAGTGTT	FBgn0002284
Dsg502_gr1	CTCGTTGACCGGATCGATTA	FBgn0002284
Dsg503_gr1	AGCCTTCTCGCAGTGACCGA	FBgn0002284
Dsg504_gr1	TGCCGGGCACCTGGTAGTCC	FBgn0002284
Dsg505_gr1	GTTGGGTTCCGCAGGCTGCT	FBgn0002284
Dsg506_gr1	TACGTGTCGAACATTCTGGC	FBgn0002284
Dsg507_gr1	AAATCAGGATGCTTCATGCC	FBgn0002284
Dsg508_gr1	TGACTTTGCCGTAATTGCAG	FBgn0002284
Dsg509_gr1	TTTGCGCAGGTGGCAGTAAT	FBgn0002413
Dsg510_gr1	CTGGGCCGCAAGATAGGATC	FBgn0002413
Dsg511_gr1	TTCTACAAGACGATGCAGGG	FBgn0002413
Dsg512_gr1	GTACATTAGGACGTAGCCCA	FBgn0002413
Dsg513_gr1	CAGGCGCAGGACGGAGCGGA	FBgn0002413
Dsg514_gr1	GACGCTGGTCGAAATGCATC	FBgn0002413
Dsg515_gr1	TCGTTCGGCGACATCTACCT	FBgn0002413
Dsg516_gr1	GCTTCAGCGACCGGGCATCG	FBgn0002413
Dsg517_gr1	TCATCGTCAGACCTAACAGT	FBgn0002466
Dsg518_gr1	CACTCATCGCGTAAGCAAGA	FBgn0002466
Dsg519_gr1	CTGCTCCTCATGGTTTGTCT	FBgn0002466
Dsg520_gr1	TCTGTATCGCGCTCTAAAGG	FBgn0002466
Dsg521_gr1	GTGATGAGCCTGGTTCTCAA	FBgn0002466
Dsg522_gr1	ATCGATCTCTGCGTGCAAGT	FBgn0002466
Dsg523_gr1	GCGTGCTCAAGTGTTGGCAT	FBgn0002466
Dsg524_gr1	CGCAGTTTGGGCTTCGTAAT	FBgn0002466
Dsg525_gr1	CATAGCACACACCCTGACGG	FBgn0002524
Dsg526_gr1	AATCTGTAACTCCTCGTCCA	FBgn0002524
Dsg527_gr1	GCACAACAACATGCGCGATC	FBgn0002524
Dsg528_gr1	CAATGGGCATGCCTCCATTC	FBgn0002524
Dsg529_gr1	ATAGCCATCCCGACCCTTCT	FBgn0002524
Dsg530_gr1	ACGGCCTGCCTTACGTATTT	FBgn0002524
Dsg531_gr1	GGATGGTAGTTGATCGAGCT	FBgn0002524
Dsg532_gr1	TCAGGAGTCCAAGCCCAACC	FBgn0002524
Dsg533_gr1	AAACTCGCCCTGAATCAGTC	FBgn0002673
Dsg534_gr1	CTATGATCTCGTATCCGCCC	FBgn0002673
Dsg535_gr1	CTGAGATCTCCGATTAACTC	FBgn0002673
Dsg536_gr1	TTGCAGCGGAGTCTCCTGCA	FBgn0002673
Dsg537_gr1	GCCATGTACCCTGCCCTGTT	FBgn0002673
Dsg538_gr1	TCCCACGCTGACCTCCAATC	FBgn0002673
Dsg539_gr1	CAAGGAACTCGTATGGGTAA	FBgn0002673
Dsg540_gr1	ATTCATATTCTGCGACAATT	FBgn0002673
Dsg541_gr1	AGTGACGGCGACCACTTCCA	FBgn0002781
Dsg542_gr1	TTCCACGAGTCGCTATGCCG	FBgn0002781
Dsg543_gr1	TCCGCGGTGCTAATAAACGC	FBgn0002781
Dsg544_gr1	AGGGTCCATAACATTTGCGG	FBgn0002781
Dsg545_gr1	TTGTAGCGGGCGGAGGCGCG	FBgn0002781
Dsg546_gr1	GTAGTCAGGTTCAGATTTCG	FBgn0002781
Dsg547_gr1	GTTTGCACGGTGATCTGTTG	FBgn0002781
Dsg548_gr1	TGTTGTACATGAGGTGCTGC	FBgn0002781
Dsg549_gr1	CTTCAGAGACGGGTATGTTG	FBgn0002921
Dsg550_gr1	TGTAACCGTGCCGAGTTCAA	FBgn0002921
Dsg551_gr1	CAGCGCTCCAAGATACGTTC	FBgn0002921
Dsg552_gr1	CCACAATAGCTCCCATGCGC	FBgn0002921
Dsg553_gr1	CCGTTGGGATACTTGTCGGA	FBgn0002921
Dsg554_gr1	CATCGGGCACGGCAGCACGT	FBgn0002921
Dsg555_gr1	AACTCGGCACCGCGGGACTG	FBgn0002921
Dsg556_gr1	GGTGCTGGCCTGGATAGAAT	FBgn0002921
Dsg557_gr1	CACAAAGTCCCGGTTGATGT	FBgn0002938
Dsg558_gr1	GCAAGTCTCCCGGATAATGT	FBgn0002938
Dsg559_gr1	GCGGCCCGTGTAATGAGCCA	FBgn0002938
Dsg560_gr1	CTATGACAACAAGACAGCTC	FBgn0002938
Dsg561_gr1	GGTACGTAGATTGTTCACTT	FBgn0002938
Dsg562_gr1	AATCAAATCCTGATCTTGAC	FBgn0002938
Dsg563_gr1	CAAACGGACCTGATGAGATC	FBgn0002938
Dsg564_gr1	GCCATAGAACTCGGGAAGAT	FBgn0002938
Dsg565_gr1	CGCCCACAGAGTGTAGGGCG	FBgn0003067
Dsg566_gr1	CGGAGTGCCCCTAATCTATG	FBgn0003067
Dsg567_gr1	GAACACCATCTTCACGAACG	FBgn0003067
Dsg568_gr1	CACTCCCGCCGGATCTTCCC	FBgn0003067
Dsg569_gr1	GAACACACCGCCATCAGAGG	FBgn0003067
Dsg570_gr1	CCAGTCAGTGATTTGGACAT	FBgn0003067
Dsg571_gr1	TGGATGAAGTTTGACTCGCA	FBgn0003067
Dsg572_gr1	TCCCATCTCCTATGGAAATG	FBgn0003067
Dsg573_gr1	TGGTGATTCCTCGCTGAATC	FBgn0003071
Dsg574_gr1	CCAGGACTTCCGTGAGCGTC	FBgn0003071
Dsg575_gr1	CGCTCTACGCACTCCATCAG	FBgn0003071
Dsg576_gr1	ATCCAGGGTCTCCTGATCAT	FBgn0003071
Dsg577_gr1	CCAATCTGTTCCGTCAGGAG	FBgn0003071
Dsg578_gr1	TTGCGACCGTATCCGTCAGT	FBgn0003071
Dsg579_gr1	CTCAAGGAGTTTAAGATCCA	FBgn0003071
Dsg580_gr1	GTGCGCAATGCCATCTACCG	FBgn0003071
Dsg581_gr1	CGGCCACGGGACCGTGCCAA	FBgn0003079
Dsg582_gr1	CAATTGGCGCGAGTGCACCA	FBgn0003079
Dsg583_gr1	CTCTATTGGCACACCTCTGA	FBgn0003079
Dsg584_gr1	ATTGTGACCCAGTGGTGCGA	FBgn0003079
Dsg585_gr1	CATCGATATCGGACGTCAGG	FBgn0003079
Dsg586_gr1	CTTGAAACACAATCGTCCCA	FBgn0003079
Dsg587_gr1	CAGGGCATCAATATTCTCGC	FBgn0003079
Dsg588_gr1	CTTCTCGTTGGTATTCTGCG	FBgn0003079
Dsg589_gr1	AATGTGCTCCTAGACGCCGA	FBgn0003091
Dsg590_gr1	ATAATACTGTATCAGCCCTA	FBgn0003091
Dsg591_gr1	ACACTCCTGCTTTCAGACGA	FBgn0003091
Dsg592_gr1	TGATCGCATCCGCAAAGGCT	FBgn0003091
Dsg593_gr1	ACTGAGCGATCCCTATGTGA	FBgn0003091
Dsg594_gr1	TGGCAAGTTTAAGGAACCAG	FBgn0003091
Dsg595_gr1	GGCTGAGCGCAAAGGCAGCG	FBgn0003091
Dsg596_gr1	ATGTGCAAGGAGAACATAGT	FBgn0003091
Dsg597_gr1	CACGAAGAACAGGCGGTCCG	FBgn0003093
Dsg598_gr1	CCCCGGAGCACCGTCGCCAT	FBgn0003093
Dsg599_gr1	CTTGCCCGGGCGCGTCTCGC	FBgn0003093
Dsg600_gr1	GAAGATTCACATTGAACCTC	FBgn0003093
Dsg601_gr1	CTATACGGCCTGATCAAGCA	FBgn0003093
Dsg602_gr1	ACCGACGCGCCTTCTGTATC	FBgn0003093
Dsg603_gr1	GGTAGATGACGCCGTGGGTG	FBgn0003093
Dsg604_gr1	CGTATAGCAGGGATCCGCAG	FBgn0003093
Dsg605_gr1	TATACTGAACATTCCTCGCC	FBgn0003116
Dsg606_gr1	TCTTCCGAGACGATATTCCC	FBgn0003116
Dsg607_gr1	CGGAAATTACATCTGGTAAT	FBgn0003116
Dsg608_gr1	TTGTCTACGCGCAGCGTCAT	FBgn0003116
Dsg609_gr1	GGCCACTTGTTTGTGAAATG	FBgn0003116
Dsg610_gr1	GGCCCGTAGCGCTTGGCCGC	FBgn0003116
Dsg611_gr1	TGGGCCACGCTAGTGGATCG	FBgn0003116
Dsg612_gr1	GGGTTCCTGCGCCACTCTGG	FBgn0003116
Dsg613_gr1	CGCCATTACCGCGTCAGCGC	FBgn0003124
Dsg614_gr1	ACCGCGTGCCCAGCTACTTA	FBgn0003124
Dsg615_gr1	CAGGCCCGACGACACTCGTC	FBgn0003124
Dsg616_gr1	GCTCTTCTGGATATCCAAGT	FBgn0003124
Dsg617_gr1	TGCGGTGAATAGTTATCTCC	FBgn0003124
Dsg618_gr1	CGTCATGTACACACTGCTTG	FBgn0003124
Dsg619_gr1	CCGGAGAGCCGCCCGGCAAT	FBgn0003124
Dsg620_gr1	GTGTCGTTGCTGCCGATACG	FBgn0003124
Dsg621_gr1	GTATCTCACCCTCCGACAGC	FBgn0003132
Dsg622_gr1	CAAGTCGCGCGAAATACTGC	FBgn0003132
Dsg623_gr1	AAGAAAAGATAGTTAGCCTC	FBgn0003132
Dsg624_gr1	GTCACAGAGTAGTCCCTGAT	FBgn0003132
Dsg625_gr1	TGTTGGAGGTGCGTGGCGCA	FBgn0003132
Dsg626_gr1	GTACGGCGGCTATCCGCCGG	FBgn0003132
Dsg627_gr1	TGACCTGCTGTGGTCCGATC	FBgn0003132
Dsg628_gr1	CACCTTTGGCGCCGAAGTTG	FBgn0003132
Dsg629_gr1	TGGACGACAGATCTGGACTC	FBgn0003134
Dsg630_gr1	CCTGATGAGCCCGACAGATC	FBgn0003134
Dsg631_gr1	GGAATATCTCGCGGGACTTG	FBgn0003134
Dsg632_gr1	GAAAGCCGCCGTATTCGAAC	FBgn0003134
Dsg633_gr1	AACAGGTAGTTTGACTCGGG	FBgn0003134
Dsg634_gr1	GATAGCTGAACATTCTTTCC	FBgn0003134
Dsg635_gr1	CCACGATGGCGGCCACCGGC	FBgn0003134
Dsg636_gr1	TCCCACAGACGTGCCCGATC	FBgn0003134
Dsg637_gr1	TACTGGGGCCAGAGTCCGCG	FBgn0003139
Dsg638_gr1	TGTAGTTGGTATGCGGCACC	FBgn0003139
Dsg639_gr1	TGAAGGCGCGCTATCCCAGC	FBgn0003139
Dsg640_gr1	CAAGGGTGCCTTCTGCGATC	FBgn0003139
Dsg641_gr1	GAAGAAATGCAAGTACCTGC	FBgn0003139
Dsg642_gr1	GGACAGGGGCTACTACTCGC	FBgn0003139
Dsg643_gr1	GCGCAGCAGGGTGATCCGGC	FBgn0003139
Dsg644_gr1	CGCCTTCAGCGTGAGCAGTC	FBgn0003139
Dsg645_gr1	GTAGACACACTGTTCGTCTG	FBgn0003140
Dsg646_gr1	ACCCTCATCCGGAATATCAG	FBgn0003140
Dsg647_gr1	AAATCACACCACCAAAGGCT	FBgn0003140
Dsg648_gr1	AGACTCGTGAAGTGATCAAA	FBgn0003140
Dsg649_gr1	ATGTGCACTCACTTCCATTC	FBgn0003140
Dsg650_gr1	TCTCGGTGACTATGTGGACC	FBgn0003140
Dsg651_gr1	CTTCCGGTGGCCGCATTGGT	FBgn0003140
Dsg652_gr1	TGTGAGCTTCACCTTCGATA	FBgn0003140
Dsg653_gr1	TCCCGGCATCAAAGACCGAT	FBgn0003169
Dsg654_gr1	TTGACCGTGTGTATCGCCGC	FBgn0003169
Dsg655_gr1	TCTATGATCCCATGACTTCC	FBgn0003169
Dsg656_gr1	TCCCTGCCGTGGCTCTGCAC	FBgn0003169
Dsg657_gr1	AGCGTGCTCATGGTCATTGT	FBgn0003169
Dsg658_gr1	AAGTCTCGGTGAGCTATCGA	FBgn0003169
Dsg659_gr1	TAGTGATCCGTTATGCTGGT	FBgn0003169
Dsg660_gr1	ATCGCTGAGTCCATGGCCAA	FBgn0003169
Dsg661_gr1	CGACTATGCCCTGTATGTGG	FBgn0003189
Dsg662_gr1	GCTCAACATAGTGAGGTGTT	FBgn0003189
Dsg663_gr1	CCCGTCTTTGGAATATGTCT	FBgn0003189
Dsg664_gr1	TCCACTGATCGGTAACTATG	FBgn0003189
Dsg665_gr1	AGATCCGAACGTCAGGAATT	FBgn0003189
Dsg666_gr1	TGTGGTCAAGATTCCACGCT	FBgn0003189
Dsg667_gr1	AACGCCGTACTTCTCTCCAT	FBgn0003189
Dsg668_gr1	GCCAGCGTACTGGATGTCAC	FBgn0003189
Dsg669_gr1	TCCATGGGCGAACTAACCAG	FBgn0003204
Dsg670_gr1	ATGCCTCCGTCCGCGATCAC	FBgn0003204
Dsg671_gr1	TATCCCGAACTACAGGTCAT	FBgn0003204
Dsg672_gr1	GATTCGGTTACCGTGTCCAT	FBgn0003204
Dsg673_gr1	CTCGAGAATAGCGTTTGCCG	FBgn0003204
Dsg674_gr1	CGCTGCCATCGGAACGCGAT	FBgn0003204
Dsg675_gr1	GGACACCTGGTAGACAGCAG	FBgn0003204
Dsg676_gr1	AGCCTTCACAATGTGTCCAA	FBgn0003204
Dsg677_gr1	TTATATTGTACAGTGTTTGA	FBgn0003256
Dsg678_gr1	GTCCCGATGCAAGACGTTTG	FBgn0003256
Dsg679_gr1	AATACACTCTAAATCGTCCC	FBgn0003256
Dsg680_gr1	AACACCAAACTTATTGTCAA	FBgn0003256
Dsg681_gr1	AATCATATTCTTGGAGTATT	FBgn0003256
Dsg682_gr1	ACAGTAAATTACTTGGCTTA	FBgn0003256
Dsg683_gr1	AGTAATCGGCCAATATTTCC	FBgn0003256
Dsg684_gr1	TTCTTATATCAGATATTGCG	FBgn0003256
Dsg685_gr1	CGGGTTACGTGCACCCGACC	FBgn0003301
Dsg686_gr1	CTGGAACCGACACTGCTGAC	FBgn0003301
Dsg687_gr1	ATTGCCATTCTCCCGGATAT	FBgn0003301
Dsg688_gr1	CATGCCGTGAAGGCGACGCG	FBgn0003301
Dsg689_gr1	CCCAGTGTGTTGAGCATCAG	FBgn0003301
Dsg690_gr1	CACGGGCCGTGTGCTCTGCG	FBgn0003301
Dsg691_gr1	CATGATGTTCACCACGAGAC	FBgn0003301
Dsg692_gr1	CTGTTTGCGTATCAAGATCC	FBgn0003301
Dsg693_gr1	CCACGGAAGGCCGTATTCGA	FBgn0003308
Dsg694_gr1	CCCCATCGAGCGGTGTCTGG	FBgn0003308
Dsg695_gr1	ACGCCGGTGAGCATATCATC	FBgn0003308
Dsg696_gr1	TCCACTTTGAGAATTGCTAC	FBgn0003308
Dsg697_gr1	CCATCCACCCACGCGAACGT	FBgn0003308
Dsg698_gr1	GCAACCCTCTATGCGAGACT	FBgn0003308
Dsg699_gr1	ATGCGGCGCCTGCACCGTGA	FBgn0003308
Dsg700_gr1	GTTGGCCCGACGGTCTAGGC	FBgn0003308
Dsg701_gr1	AAATACGGCGAGGTTTGGCG	FBgn0003317
Dsg702_gr1	GATATTCTTCAGTCGCGACG	FBgn0003317
Dsg703_gr1	ACTCCTGCGAGCCGCCCTGT	FBgn0003317
Dsg704_gr1	AAGATGCTCGTCGCCGTTCT	FBgn0003317
Dsg705_gr1	AATATACTGGTCACCTCGAA	FBgn0003317
Dsg706_gr1	GATGACGCACTACTATCCAC	FBgn0003317
Dsg707_gr1	GTGTACCAGCCCATTAGCTA	FBgn0003317
Dsg708_gr1	TATCTCTGTCTCCCGCTTCC	FBgn0003317
Dsg709_gr1	GAACTGCTATCCGTCCGGGA	FBgn0003353
Dsg710_gr1	CGAGTACAGCCTTTGAATAA	FBgn0003353
Dsg711_gr1	ACCAGTGCGGTTGTCGAAAT	FBgn0003353
Dsg712_gr1	CCCGCTCAGGCAGAGACTGG	FBgn0003353
Dsg713_gr1	CCTGCACTACTCGCCCTTTA	FBgn0003353
Dsg714_gr1	GGCCATCTTCACGCCGTACG	FBgn0003353
Dsg715_gr1	CAAGAACCTCAAATACAACC	FBgn0003353
Dsg716_gr1	CAGCATTTGCGTGTGATATC	FBgn0003353
Dsg717_gr1	GGCATCGTTGGATTGTACCG	FBgn0003360
Dsg718_gr1	GGTGGTCAGCGTGAATTCAC	FBgn0003360
Dsg719_gr1	CATGCCCTTGTACTGCTTGT	FBgn0003360
Dsg720_gr1	GTCGGGCAGCATACCGCGAG	FBgn0003360
Dsg721_gr1	GATGGGTGTGTTCTTGGGGT	FBgn0003360
Dsg722_gr1	GTAGATGATGATGCCCTGCA	FBgn0003360
Dsg723_gr1	GCAGTTTCACACGCTCAATG	FBgn0003360
Dsg724_gr1	TCTGTGCTTTGTCTACCCCT	FBgn0003360
Dsg725_gr1	GATACAGCGTATCGTCTACT	FBgn0003366
Dsg726_gr1	GCGCGTGTTCGTGGAGCGCT	FBgn0003366
Dsg727_gr1	ACTCACATTAGCCTCCTGCA	FBgn0003366
Dsg728_gr1	TCTTCGGAGGCTGTGATCAT	FBgn0003366
Dsg729_gr1	TCGTCCAGACGCACGCTATC	FBgn0003366
Dsg730_gr1	CCCTCATCCCGCGGAGGCAA	FBgn0003366
Dsg731_gr1	CTAACGCCAGGAATAGGCAG	FBgn0003366
Dsg732_gr1	TGTGCTCCGCTGGGATGCGC	FBgn0003366
Dsg733_gr1	CCCATCTTCCCTGGCGATTC	FBgn0003371
Dsg734_gr1	CATGGATGACTCTTAATCTG	FBgn0003371
Dsg735_gr1	CTTCTGTAGGAGTGCGTATA	FBgn0003371
Dsg736_gr1	GGATGTGCGCAGGCCTTGAG	FBgn0003371
Dsg737_gr1	ACCTGGCGGCAATCGACCCT	FBgn0003371
Dsg738_gr1	CGCGCCCCCGAGCTCATCTT	FBgn0003371
Dsg739_gr1	CTGGAGTGCCGGTTGCGTTT	FBgn0003371
Dsg740_gr1	AAGCATCTGCAGAACGCATC	FBgn0003371
Dsg741_gr1	ATTTAACGTATCCTCCTCTT	FBgn0003380
Dsg742_gr1	AAGTACCGTAATCTCCGAGC	FBgn0003380
Dsg743_gr1	GAAATCATGATCGTGAGGAA	FBgn0003380
Dsg744_gr1	CAATTCCCGGACACGCTGCT	FBgn0003380
Dsg745_gr1	AGAGGAAGAAAGACCATTAC	FBgn0003380
Dsg746_gr1	CATCGAAGCTCGGTCGACTA	FBgn0003380
Dsg747_gr1	AATTATGGCTACAACTCTGG	FBgn0003380
Dsg748_gr1	AAAAATATTCATTTCTAAGC	FBgn0003380
Dsg749_gr1	CGAGTACGGCTAGGGTTTCC	FBgn0003386
Dsg750_gr1	TGCGCTCCGCGTAGTAGACA	FBgn0003386
Dsg751_gr1	CGACTTCAACAGCATACCGC	FBgn0003386
Dsg752_gr1	TGTGTGCGGTCCGCTGTTTG	FBgn0003386
Dsg753_gr1	CATGTCGCCGTAGCCGACGG	FBgn0003386
Dsg754_gr1	AATCGCGATAATCGCGTAGC	FBgn0003386
Dsg755_gr1	AACAGGGTGGTGCTCAATGT	FBgn0003386
Dsg756_gr1	ACGCAAATTCGGCTTCGAGG	FBgn0003386
Dsg757_gr1	CTTTGACCGCCTGCAGACCA	FBgn0003390
Dsg758_gr1	CGTTAACTTCACATGGAAGT	FBgn0003390
Dsg759_gr1	GGCACCGCGTCCTTCAACGT	FBgn0003390
Dsg760_gr1	AGAAGGCCGTCTCGCAGTAT	FBgn0003390
Dsg761_gr1	GCCGTGGCCCTCCTCTGAGC	FBgn0003390
Dsg762_gr1	CCCGACGCGGCTGGTGTCCA	FBgn0003390
Dsg763_gr1	AATGCGTCCGCTCTTGCGAA	FBgn0003390
Dsg764_gr1	CGTCGTGTCCCTCAGATCAT	FBgn0003390
Dsg765_gr1	CATCTGTCCGGTTTGGGGAT	FBgn0003423
Dsg766_gr1	CTGGTCGGGCATTGTTGACG	FBgn0003423
Dsg767_gr1	TCGTCTCAACACGATTGTAA	FBgn0003423
Dsg768_gr1	GAACAATGTAACGTCCGATA	FBgn0003423
Dsg769_gr1	TTCGGCGCCAAGCTGGTGCG	FBgn0003423
Dsg770_gr1	GAAGTAGAAGTTCTGGCGCT	FBgn0003423
Dsg771_gr1	TGATACGGGAGATGGCCGGC	FBgn0003423
Dsg772_gr1	TGCCAAGTCGCTGGGCTACC	FBgn0003423
Dsg773_gr1	TAGCGGCGTCCGATAAGCTT	FBgn0003429
Dsg774_gr1	ACACGCTTTGCAGTAGAACC	FBgn0003429
Dsg775_gr1	GTGGCCGTTCAGCACGGTCA	FBgn0003429
Dsg776_gr1	GCTTGGGGTCGTTGGGCCCC	FBgn0003429
Dsg777_gr1	AATATTTGTTAGCTAGCACG	FBgn0003429
Dsg778_gr1	CTTGCTGAACATACCATCAT	FBgn0003429
Dsg779_gr1	CATCCTCCCGATCTTCGTGG	FBgn0003429
Dsg780_gr1	CCCGGGCGCCAAACAACTCT	FBgn0003429
Dsg781_gr1	CCTGGCGGTATACCCACTCC	FBgn0003502
Dsg782_gr1	GTGACCGAGTACATGAAGCA	FBgn0003502
Dsg783_gr1	GGGATTGTCCCACGACAAAT	FBgn0003502
Dsg784_gr1	GTCAAGCCGAAGGCTCTTCT	FBgn0003502
Dsg785_gr1	GAAGGAAGGAACCATGTCCG	FBgn0003502
Dsg786_gr1	TCGCCACAACTCTGGGGGTT	FBgn0003502
Dsg787_gr1	ATGTGCATACAGGTTAGCAA	FBgn0003502
Dsg788_gr1	GTGGAAGGTCAAAGATGCCT	FBgn0003502
Dsg789_gr1	TACGGCGAGGTTGTGTACAT	FBgn0003513
Dsg790_gr1	ACGGTAGGCGATCATGCCAG	FBgn0003513
Dsg791_gr1	TGCCGCGGACAATCTATACA	FBgn0003513
Dsg792_gr1	CGACCGCCATGACTATTTAG	FBgn0003513
Dsg793_gr1	GACGCCGAAATCTTCACCCC	FBgn0003513
Dsg794_gr1	GTCCACCTACTTCTCCGAGG	FBgn0003513
Dsg795_gr1	GCCTCCGAGCACCTCCCCCA	FBgn0003513
Dsg796_gr1	CCGGAGCAGGGGATCCCACC	FBgn0003513
Dsg797_gr1	ACATGATCTCGGCGTCGTTC	FBgn0003525
Dsg798_gr1	CGATGACGACCCTCCATCAG	FBgn0003525
Dsg799_gr1	TGCGGTTCTCGGAGCGGGCC	FBgn0003525
Dsg800_gr1	CATGCACTTCCTCAGTGGAG	FBgn0003525
Dsg801_gr1	CCGGGATTGCTTCAAGCGCC	FBgn0003525
Dsg802_gr1	GCTGATCAGCGGCCAGATCA	FBgn0003525
Dsg803_gr1	GGCGAGCAGTTGGCCGATGC	FBgn0003525
Dsg804_gr1	ACAGTGGCTCGCCTGCTTAA	FBgn0003525
Dsg805_gr1	TTGTTGGATCCCGAGGGGGA	FBgn0003660
Dsg806_gr1	AATGATCATCATCTTCATGT	FBgn0003660
Dsg807_gr1	GCTGAAGCGCAAGCAATGGT	FBgn0003660
Dsg808_gr1	GGGCGAGCGTGCGGATCAGC	FBgn0003660
Dsg809_gr1	GGAGCGGGACCAGAAGCTAT	FBgn0003660
Dsg810_gr1	CACCTCGTCCACCTTGGCTT	FBgn0003660
Dsg811_gr1	TTGTCATTCGCGTTCGGCGG	FBgn0003660
Dsg812_gr1	AATTCGGTGACCATCAAATC	FBgn0003660
Dsg813_gr1	ATATCGCGATGAGCGATAGC	FBgn0003716
Dsg814_gr1	ATATCAAGGGTAATGGTAGC	FBgn0003716
Dsg815_gr1	TGAGACGACCGGGATGTACG	FBgn0003716
Dsg816_gr1	CTACACACGCTGGCCGTCTT	FBgn0003716
Dsg817_gr1	CACATTGAGTTGATGAGACG	FBgn0003716
Dsg818_gr1	ACACGATTACCTCTCAATGT	FBgn0003716
Dsg819_gr1	AGTGCGCTATTGCTGACTTC	FBgn0003716
Dsg820_gr1	GCTGCCCATCTCGTGGTAGT	FBgn0003716
Dsg821_gr1	ACCTGCGTCAAGGAGTGTCC	FBgn0003731
Dsg822_gr1	TCTGTCGTACTTCCGCAATC	FBgn0003731
Dsg823_gr1	ACGAGTGTACAAGGGCGTTT	FBgn0003731
Dsg824_gr1	GCGACAAGACTTGCAATCGT	FBgn0003731
Dsg825_gr1	TTGCACCTCGAAGTGTCCCT	FBgn0003731
Dsg826_gr1	AACTATCAGTACACGGCCAT	FBgn0003731
Dsg827_gr1	CGGCTCGGAATCCTCACAGC	FBgn0003731
Dsg828_gr1	AGCCTACATCATGGCCTCTG	FBgn0003731
Dsg829_gr1	GGCTGATCGCCTCAGTGATC	FBgn0003732
Dsg830_gr1	CTTGAGCCACGCGGTCAATT	FBgn0003732
Dsg831_gr1	GTCCTGGAGCCTTTATCAAA	FBgn0003732
Dsg832_gr1	ATTTAAGTACGATGGATCGG	FBgn0003732
Dsg833_gr1	AGGACGCATGGAGTATGTTT	FBgn0003732
Dsg834_gr1	GCGACTCATCTACCATCCTT	FBgn0003732
Dsg835_gr1	CTCTTTAAGGATATCGATCG	FBgn0003732
Dsg836_gr1	TGTGATGAGTTGTTGAAGCG	FBgn0003732
Dsg837_gr1	CAGCTACTCCTTGATAGCAA	FBgn0003733
Dsg838_gr1	ATCCACCCGGATTATGTAGG	FBgn0003733
Dsg839_gr1	GGATTTCCGAAGCTGTTTAA	FBgn0003733
Dsg840_gr1	AGAGGGCAACATGGTCAAGT	FBgn0003733
Dsg841_gr1	ACCTTGCGGTAGGTGTCCTG	FBgn0003744
Dsg842_gr1	TCCCACGGTGCTGTAGGCGA	FBgn0003744
Dsg843_gr1	TCCGACTTCGGACTGTGCAC	FBgn0003744
Dsg844_gr1	TTCGTACATGATGACTCCCA	FBgn0003744
Dsg845_gr1	GTATTTCTGCAGACTGGCTA	FBgn0003744
Dsg846_gr1	CGCCGCGTCCGATGACTTTG	FBgn0003744
Dsg847_gr1	TTGATAATGGAGTTCTTGCC	FBgn0003744
Dsg848_gr1	TGGGGATTGTCCGAGCAGAA	FBgn0003744
Dsg849_gr1	TGGGATCCTCGGGAGGTCAG	FBgn0003887
Dsg850_gr1	TCAGGGAGACAAGATGGTTC	FBgn0003887
Dsg851_gr1	ATGTGGGTGTCGTCAGCTTG	FBgn0003887
Dsg852_gr1	TGGGAAGGGCACCATGTTGA	FBgn0003887
Dsg853_gr1	GGAAGATGGCGGCGACGGTA	FBgn0003887
Dsg854_gr1	GTGTACTACAATGAGGCGTC	FBgn0003887
Dsg855_gr1	GTGTTCGGCCAGTCGGGTGC	FBgn0003887
Dsg856_gr1	TCCCGATCGCACAGAGTCCA	FBgn0003887
Dsg857_gr1	GCAGGTCGTCACACCAGACA	FBgn0003889
Dsg858_gr1	GGGGAAGGGTACCATGTTCA	FBgn0003889
Dsg859_gr1	CAATGCGGTAACCAGATCGG	FBgn0003889
Dsg860_gr1	CAGCTGATGCACACTCAGGG	FBgn0003889
Dsg861_gr1	GGTCAGCTCCGGAACGGTAA	FBgn0003889
Dsg862_gr1	GTCAGATAGCGACCATGTCG	FBgn0003889
Dsg863_gr1	ACTATCGCCGTAGTACGTTC	FBgn0003889
Dsg864_gr1	TGTGCCACGCGCAATTCTCG	FBgn0003889
Dsg865_gr1	CATGAAGGGCACGGGACTCT	FBgn0003964
Dsg866_gr1	CATGATGCCGCACTTTGCCC	FBgn0003964
Dsg867_gr1	GACACGGCACCCTTGTAGTC	FBgn0003964
Dsg868_gr1	TCCTTTGAGCGACGATCACC	FBgn0003964
Dsg869_gr1	ATCGTTTCGCTGGATGACGG	FBgn0003964
Dsg870_gr1	GCACCTCTGCTCTATTTGCG	FBgn0003964
Dsg871_gr1	GCGCTCGATCGAGAAATCCC	FBgn0003964
Dsg872_gr1	CGCGGCGCCCGCAATGCGGC	FBgn0003964
Dsg873_gr1	CGGTAGTGGAGTCTACGAGG	FBgn0004087
Dsg874_gr1	TGGCCTCGCCAAGGTGTCAC	FBgn0004087
Dsg875_gr1	GCATCAGAGGCGATCTACCA	FBgn0004087
Dsg876_gr1	ATGTTCAGCCGATCGGGAAG	FBgn0004087
Dsg877_gr1	AGTGCTGAGCACCACACTTC	FBgn0004087
Dsg878_gr1	CAGGAAAGTGATCTGCCCAA	FBgn0004087
Dsg879_gr1	CTTCATGGCCGTCTCGAGAT	FBgn0004087
Dsg880_gr1	GTGGCAGTTTGCGAGAATTT	FBgn0004087
Dsg881_gr1	CAGTCCCGATTTGACCTCCA	FBgn0004103
Dsg882_gr1	CTCTCGGAGGGCGAGATCCG	FBgn0004103
Dsg883_gr1	AGGTAAAAACGTACAGCTCT	FBgn0004103
Dsg884_gr1	TAGCTTCACCTTCGGTGCCG	FBgn0004103
Dsg885_gr1	GAAGATCTTCTCGTCGACAA	FBgn0004103
Dsg886_gr1	TCGCGACTTCTCGAGGTGCG	FBgn0004103
Dsg887_gr1	GAGGCACCGTTGAAGATCTG	FBgn0004103
Dsg888_gr1	CAGTCCCTGGTCGGGCACAT	FBgn0004103
Dsg889_gr1	AGGTGCTACTGGGTTCACCC	FBgn0004106
Dsg890_gr1	CTCCGGCGCTCTGTACCACA	FBgn0004106
Dsg891_gr1	ATTCCTGTCCCGTCGATATC	FBgn0004106
Dsg892_gr1	CTCCGCGAATATGCATCCAA	FBgn0004106
Dsg893_gr1	AAGGGTCGCAACCGCCTGAC	FBgn0004106
Dsg894_gr1	ACGAGAAAGCCGCTATTCCA	FBgn0004106
Dsg895_gr1	CGCACGAGATTGTTACCTTG	FBgn0004106
Dsg896_gr1	CACATATGGCGTGGTGTATA	FBgn0004106
Dsg897_gr1	GGGCACGAAATTCTACTCCA	FBgn0004107
Dsg898_gr1	TGATCGATCTCGCTGTCTCC	FBgn0004107
Dsg899_gr1	CTATTTGACGTAGTCATTTC	FBgn0004107
Dsg900_gr1	TCTCTGGAGCTCGGTACCAG	FBgn0004107
Dsg901_gr1	CAGCAGGGAGATCTCTCGAA	FBgn0004107
Dsg902_gr1	GCGTTGAAAGTTATCTAGAA	FBgn0004107
Dsg903_gr1	TATCATGTACAGATTGTTGC	FBgn0004107
Dsg904_gr1	CGTGTCTACGAGAAGGTTCT	FBgn0004107
Dsg905_gr1	CGTGGCGCCGGTTACACCTT	FBgn0004177
Dsg906_gr1	CATCTCCGCACACTGTCACC	FBgn0004177
Dsg907_gr1	GGACCGTGGATACTACTCCG	FBgn0004177
Dsg908_gr1	CTTGCAGGAGGTTCCGCACG	FBgn0004177
Dsg909_gr1	CCCCAGCCACCCCTGTCATC	FBgn0004177
Dsg910_gr1	AGTTCGCACCCTCTGCGACA	FBgn0004177
Dsg911_gr1	CCGGATAGGCGGCAAGTCTC	FBgn0004177
Dsg912_gr1	CAACAAAAGATCTTGATCAA	FBgn0004177
Dsg913_gr1	GAGTGCTACCACAGAGGCTC	FBgn0004242
Dsg914_gr1	CGAGGTGATCGCGGAGCGCA	FBgn0004242
Dsg915_gr1	CTTCTTACCCTTTCCATCTT	FBgn0004242
Dsg916_gr1	GTTGTTGGGATCGGCGTACA	FBgn0004242
Dsg917_gr1	GCTGCCCACATGGGGCGTGG	FBgn0004242
Dsg918_gr1	CAGTCAAAGAATCGCACAGG	FBgn0004242
Dsg919_gr1	GATCACCGGCACTGCGGTGG	FBgn0004242
Dsg920_gr1	GGTGCTCGCCGAGAAGGCGG	FBgn0004242
Dsg921_gr1	CCAGCTTGTCCGAAGTGCGT	FBgn0004363
Dsg922_gr1	GTTGTGTGTCAAATGCGGTC	FBgn0004363
Dsg923_gr1	GCTTGGCTACCAGGGATGGT	FBgn0004363
Dsg924_gr1	ATGTGGGTGTACAGCTGTCG	FBgn0004363
Dsg925_gr1	GTGCAGAACAAAGTCCTTGG	FBgn0004363
Dsg926_gr1	GTTGAACTCAATGCCCGACG	FBgn0004363
Dsg927_gr1	GGTCTGAAGCTGTCCCTGGA	FBgn0004363
Dsg928_gr1	TGAGAACGTCAAGGCCGATT	FBgn0004363
Dsg929_gr1	GAGCTCAGTCAGGGGCCGCC	FBgn0004367
Dsg930_gr1	GATTGACTACCTCCCATCCT	FBgn0004367
Dsg931_gr1	CAATCCCTTAAGGTCCAGAT	FBgn0004367
Dsg932_gr1	TTAGAATCTATCGTCTCGGG	FBgn0004367
Dsg933_gr1	TCGAGCGCGCTAAGCTTCTG	FBgn0004367
Dsg934_gr1	TCAGAGTTACTCTGGCGCCT	FBgn0004367
Dsg935_gr1	GCACTCGGCGAAGCACTGAT	FBgn0004367
Dsg936_gr1	CACGGCTCCCTCCACAGAAT	FBgn0004367
Dsg937_gr1	CAGTGATACCGTCATAGTGG	FBgn0004368
Dsg938_gr1	TTTCCCTGGGTAGCATTCAC	FBgn0004368
Dsg939_gr1	ATTTAGCACGCGCTCCGGTA	FBgn0004368
Dsg940_gr1	CATAACGCGCTACACACGTC	FBgn0004368
Dsg941_gr1	GCTACTGCAATGGTCCGCTG	FBgn0004368
Dsg942_gr1	TTTGGGCTACGGTGCCGAAC	FBgn0004368
Dsg943_gr1	AGCGGTCAGCGTTTGGTAAC	FBgn0004368
Dsg944_gr1	AATACAGAGATTACGCTGCA	FBgn0004368
Dsg945_gr1	CTGCACGCGGACGGGGACAT	FBgn0004369
Dsg946_gr1	CGTAGTCGTCCTGTATCGAC	FBgn0004369
Dsg947_gr1	CGGGTCGTCCAGATAGTAGT	FBgn0004369
Dsg948_gr1	CTTGACCTGGATTACGCCAT	FBgn0004369
Dsg949_gr1	AAGCACGGGTAGGGGATGAT	FBgn0004369
Dsg950_gr1	CGTTGACGGGCACAGCCGCT	FBgn0004369
Dsg951_gr1	CATGCCTTCATCGGCACCCA	FBgn0004369
Dsg952_gr1	GGTGTCGGGCAATGGACCCT	FBgn0004369
Dsg953_gr1	GTTAAGGTGCGGGCGTTCAC	FBgn0004370
Dsg954_gr1	GTCACAGTTCTCCGTACCGA	FBgn0004370
Dsg955_gr1	CAACGACAATATGTCCCTGC	FBgn0004370
Dsg956_gr1	CAATTGCCGTAAGACGACCA	FBgn0004370
Dsg957_gr1	CGATGGGGCCTCCTATCGAC	FBgn0004370
Dsg958_gr1	AGTAGTTGCGACCGGGTAGC	FBgn0004370
Dsg959_gr1	GTACGGATCTATGGCCTGAT	FBgn0004370
Dsg960_gr1	GATAGTTAACGGCACCGTAA	FBgn0004370
Dsg961_gr1	GCCTCGAACCGTCTCGAAGC	FBgn0004373
Dsg962_gr1	CACCTCGTGGCCTTCCAAAG	FBgn0004373
Dsg963_gr1	GAAGCCAGACTCTAGCGGGC	FBgn0004373
Dsg964_gr1	ACGTCAGCCCTGTCCCCACC	FBgn0004373
Dsg965_gr1	CATAACGCGATAGCGTGTTC	FBgn0004373
Dsg966_gr1	CTGACTGTCCCTGAGTGATC	FBgn0004373
Dsg967_gr1	GACCTCAAGTCTGCAGGTAC	FBgn0004373
Dsg968_gr1	TTCTACGTATATGATATAGG	FBgn0004373
Dsg969_gr1	TCTGGGCGCAACGAACGGAG	FBgn0004428
Dsg970_gr1	TCCTGCTCTTGGTCGCACCT	FBgn0004428
Dsg971_gr1	CGTTCTGGTTGCCCTGGCTA	FBgn0004428
Dsg972_gr1	GTTCTCAGGACCCACCACTC	FBgn0004428
Dsg973_gr1	GCTCAATCCGCACTCGTTGT	FBgn0004428
Dsg974_gr1	ACCAGTAGTAGTTGTTGATC	FBgn0004428
Dsg975_gr1	CGGACCATCCCTGCTGGCTA	FBgn0004428
Dsg976_gr1	GGATGGTTGCCGTCCATCGA	FBgn0004428
Dsg977_gr1	CCTATCCATCGTTCGGGCCT	FBgn0004429
Dsg978_gr1	GTTGGCCGGTCCAACGACGC	FBgn0004429
Dsg979_gr1	CTGGGCGATGCAGGTCCACT	FBgn0004429
Dsg980_gr1	TAGGAGAAGCGTCCGTCGGC	FBgn0004429
Dsg981_gr1	CACGAGAGTTCCTTCCGCAC	FBgn0004429
Dsg982_gr1	TGGTGATGTCGTCGGTTAGG	FBgn0004429
Dsg983_gr1	GGGCGTTCCCCGGGACCAGC	FBgn0004429
Dsg984_gr1	AGCCAGGGAGATGTCCAAAC	FBgn0004429
Dsg985_gr1	GTTTCGGCACAGGTCGGCAG	FBgn0004432
Dsg986_gr1	ACCGAGGGGCTCGTTGTCGG	FBgn0004432
Dsg987_gr1	AAAGATGAGTACTTTGCCTA	FBgn0004432
Dsg988_gr1	TCAGCGTGCAGTGTGAATAG	FBgn0004432
Dsg989_gr1	GCGGAAGTTCTCGGCGGTCT	FBgn0004432
Dsg990_gr1	AACTTCGAGCTGAAGCACAC	FBgn0004432
Dsg991_gr1	GAACTGGGAGCCGTTCGTGT	FBgn0004432
Dsg992_gr1	CGGCTCCGGCATCCTGTCGA	FBgn0004432
Dsg993_gr1	CCGAGGACAATCATGATCGG	FBgn0004507
Dsg994_gr1	CCGTGTGATCGACACGCCCG	FBgn0004507
Dsg995_gr1	GAGCAGCAACCAACGACGCG	FBgn0004507
Dsg996_gr1	ACTCTGGGTCTGGCCGCCTA	FBgn0004507
Dsg997_gr1	CTCCGGACGAGCCTTCTCCC	FBgn0004507
Dsg998_gr1	GGGCCTCTGGGAGCACGGTG	FBgn0004507
Dsg999_gr1	GGATATCATCCGCCGCTACA	FBgn0004507
Dsg1000_gr1	GATGTCCCATGCCTTCTCCC	FBgn0004507
Dsg1001_gr1	AAAACGGCCCTCCAAGTAGA	FBgn0004512
Dsg1002_gr1	GAAGGCTAAGGCGTCGATCG	FBgn0004512
Dsg1003_gr1	GGCAAAGACCATTGACCGTT	FBgn0004512
Dsg1004_gr1	AGGCGTAAGGTTCGCTTCCG	FBgn0004512
Dsg1005_gr1	CATTGTGCCCACACGAGCTC	FBgn0004512
Dsg1006_gr1	CCAGACCTACATGTTCACAA	FBgn0004512
Dsg1007_gr1	TCGCGTTGTCATCTTCACGC	FBgn0004512
Dsg1008_gr1	CACACTGGTCACCCTGCCCC	FBgn0004512
Dsg1009_gr1	CGCTCAACACCAGTAAATCT	FBgn0004516
Dsg1010_gr1	GCTAATGTCATACTGCTTGT	FBgn0004516
Dsg1011_gr1	TATAAACTGTCCGAGAGGAC	FBgn0004516
Dsg1012_gr1	CTGGACCTGATCTCCATGGC	FBgn0004516
Dsg1013_gr1	CGAGTAATGGCACTGATCCG	FBgn0004516
Dsg1014_gr1	CAAGATGTTCCCGAACTACA	FBgn0004516
Dsg1015_gr1	CAGGGCTCCCATGAGCTTGT	FBgn0004516
Dsg1016_gr1	TGACCGCTGGACCGGAGACA	FBgn0004516
Dsg1017_gr1	GCCTTAGCGCGTCCCTTAGG	FBgn0004584
Dsg1018_gr1	TATTGGCTGTGCATGCCAGG	FBgn0004584
Dsg1019_gr1	TTGGTGGCTTTCCTCGCGCG	FBgn0004584
Dsg1020_gr1	GAGCCATCGCCCGAGACTGT	FBgn0004584
Dsg1021_gr1	AATGCCGTATTCCACGTGTA	FBgn0004584
Dsg1022_gr1	TGCCGGGATATCATCCCTAT	FBgn0004584
Dsg1023_gr1	GTCTTTATCCAATGTTACAG	FBgn0004584
Dsg1024_gr1	CTCCTTTCGCTTCCGTCCTT	FBgn0004584
Dsg1025_gr1	TGTGCTCTACGGAGTAGTGC	FBgn0004598
Dsg1026_gr1	GGTACGGGCCGTCCCTCTTT	FBgn0004598
Dsg1027_gr1	TCTACCGATGGTAACTCGGC	FBgn0004598
Dsg1028_gr1	TTTGTGTTACAGTCGTTCCA	FBgn0004598
Dsg1029_gr1	TTGGGGCCTCCACAGCGGGA	FBgn0004598
Dsg1030_gr1	ATACAGCGCTTCCTGGGGAC	FBgn0004598
Dsg1031_gr1	CTCACAGCGCATGGAGTACC	FBgn0004598
Dsg1032_gr1	AGATCCATGGTCGTCCGGCT	FBgn0004598
Dsg1033_gr1	GTTTCCCACCCTATGAGTGG	FBgn0004619
Dsg1034_gr1	TGCAATCTTCGAACAGGGAA	FBgn0004619
Dsg1035_gr1	GTACACCTACGGAGAATCAT	FBgn0004619
Dsg1036_gr1	AGCGTGATTCTCAGCTATGT	FBgn0004619
Dsg1037_gr1	CACGGGCTTCTTTATCATAA	FBgn0004619
Dsg1038_gr1	GCAGAGAATCAGTATGCTCC	FBgn0004619
Dsg1039_gr1	CATAGTTGCCATCTTGCACC	FBgn0004619
Dsg1040_gr1	CTGCCAGCCGTAGTACTGGA	FBgn0004619
Dsg1041_gr1	ATCGGACGGCGAGCGTGTCC	FBgn0004638
Dsg1042_gr1	CTATGTAATTACTAGGTATG	FBgn0004638
Dsg1043_gr1	CGATTCAAATTGGTATCGCG	FBgn0004638
Dsg1044_gr1	TAAGGAGAAATCGCCGGGAC	FBgn0004638
Dsg1045_gr1	GTTCAACTCCCTCAACGAAC	FBgn0004638
Dsg1046_gr1	TGACAGCAGCTTCTCAGCAT	FBgn0004638
Dsg1047_gr1	CCAGAGGAAGAATTTGCTTT	FBgn0004638
Dsg1048_gr1	CGTCGCAGAGAAATCGTGTT	FBgn0004638
Dsg1049_gr1	TCGCATGAGCATGAATCCCT	FBgn0004654
Dsg1050_gr1	GAGCGGATTCGCGATACCGC	FBgn0004654
Dsg1051_gr1	GCTGAAGGGACCCTCGACCA	FBgn0004654
Dsg1052_gr1	TGCGACGAGTTAGCCAAACT	FBgn0004654
Dsg1053_gr1	GCAGGGTTCACCGTCGGCCT	FBgn0004654
Dsg1054_gr1	CATGCAGAGCCTGGGACTGT	FBgn0004654
Dsg1055_gr1	CTTCCAGGCGATCTGCGCCA	FBgn0004654
Dsg1056_gr1	TGTCCGCCGGGCATCAGCGA	FBgn0004654
Dsg1057_gr1	CCAGGCGGTGTCGGGTCCTT	FBgn0004656
Dsg1058_gr1	TGGTATGGACGGTGCACCGC	FBgn0004656
Dsg1059_gr1	AACTCAGCCGGGTTCCGGTG	FBgn0004656
Dsg1060_gr1	CGTGCCGCCCATGGCGGATA	FBgn0004656
Dsg1061_gr1	CTGCCGGGTACCGTGTGCGG	FBgn0004656
Dsg1062_gr1	CTGGCCGGGCGCACCGGGAT	FBgn0004656
Dsg1063_gr1	CATTGGCTACCGGCTCATCG	FBgn0004656
Dsg1064_gr1	GGCACTCCGGAGACGCCTAG	FBgn0004656
Dsg1065_gr1	GATCGGGACCCGAGCACAAC	FBgn0004657
Dsg1066_gr1	GATGGATCTCTCCAAATCTA	FBgn0004657
Dsg1067_gr1	TTTACCGGATATGATCTCAA	FBgn0004657
Dsg1068_gr1	GGTGATCTTCACATCTCCAG	FBgn0004657
Dsg1069_gr1	AAACACCAGCTCACTGTGTC	FBgn0004657
Dsg1070_gr1	CCAGTATTGCGATCATGAGG	FBgn0004657
Dsg1071_gr1	CACCGGATATCCCTCCGCCT	FBgn0004657
Dsg1072_gr1	GGATGAATCGTTATCGAGCT	FBgn0004657
Dsg1073_gr1	GTGCTTCACCTTAGCGCAGT	FBgn0004784
Dsg1074_gr1	ACTGCTATACGTCGAGCTTA	FBgn0004784
Dsg1075_gr1	TATAGATAATATCACGCTCG	FBgn0004784
Dsg1076_gr1	GGACCGATTATTCTTCGTAA	FBgn0004784
Dsg1077_gr1	AACCTACTGCGGTCATTGCA	FBgn0004784
Dsg1078_gr1	ACATCGGTGGCACTGTCTCC	FBgn0004784
Dsg1079_gr1	CAAATGCATCCGGACCGTTC	FBgn0004784
Dsg1080_gr1	TGCTCATCGAGGTTTGGGAT	FBgn0004784
Dsg1081_gr1	AGACAGGCAGGGCTCCTGCT	FBgn0004839
Dsg1082_gr1	TCAGTACAGCTCGGGTGACC	FBgn0004839
Dsg1083_gr1	CTGGTACTGACCCGCATCAC	FBgn0004839
Dsg1084_gr1	TAGTGCAGGACTCAAGCGAG	FBgn0004839
Dsg1085_gr1	GTCCGAGGGCGAGGTGACTA	FBgn0004839
Dsg1086_gr1	GTTCTTGCGCCTAGGAAGTC	FBgn0004839
Dsg1087_gr1	GTCGTAGTGCAGTTCACTGT	FBgn0004839
Dsg1088_gr1	ATCCAGCTGGACGTTCTTCC	FBgn0004839
Dsg1089_gr1	GTACGAATTCGGATCGTACT	FBgn0004864
Dsg1090_gr1	TGTGCATCAGGTATCCCATT	FBgn0004864
Dsg1091_gr1	GGTGAACTGTTCGGTCATAT	FBgn0004864
Dsg1092_gr1	TCGGATTCTCGGTAGGGACG	FBgn0004864
Dsg1093_gr1	TGTACGGATCGGCGAGCGTT	FBgn0004864
Dsg1094_gr1	ATTGTCTCGAATATCGGCGC	FBgn0004864
Dsg1095_gr1	CGGCGACTGGATGAGGCTCC	FBgn0004864
Dsg1096_gr1	TGGTGCGTTTGGATCTGACG	FBgn0004864
Dsg1097_gr1	ACTCTCGAATTCACCAGTAC	FBgn0004876
Dsg1098_gr1	CTGGCGCTGGGTATAGCGCG	FBgn0004876
Dsg1099_gr1	CGTGACGCGGACCATATCAT	FBgn0004876
Dsg1100_gr1	CCACCGTGGGTACTGATGCT	FBgn0004876
Dsg1101_gr1	GGTACTCACACTGCGCAAAG	FBgn0004876
Dsg1102_gr1	AAAGCGGGGGCTCAGGGCGG	FBgn0004876
Dsg1103_gr1	GATGCCCGCGTCGTGAACGT	FBgn0004876
Dsg1104_gr1	GCCGTTGATGTACTCGGTCA	FBgn0004876
Dsg1105_gr1	CTCGGGAACCTTGACCTACG	FBgn0004888
Dsg1106_gr1	TGCTGGGTGCCTCCCTTCTT	FBgn0004888
Dsg1107_gr1	CGATTCGCGGGTGATCTGCC	FBgn0004888
Dsg1108_gr1	TCCGTAATGCAAACGATCAG	FBgn0004888
Dsg1109_gr1	GACGGGCAGTCCCAGATGCT	FBgn0004888
Dsg1110_gr1	TGTGCCACCACCGGGCGCTG	FBgn0004888
Dsg1111_gr1	CAGCCAGAGCAAGTCGCGAT	FBgn0004888
Dsg1112_gr1	ATTGGTGGGTCCCAACTGCC	FBgn0004888
Dsg1113_gr1	GTTCGGCGGCGCTATGCGAC	FBgn0004889
Dsg1114_gr1	GTTTGTCTACTCGAGCTCTA	FBgn0004889
Dsg1115_gr1	AAAGCCCATTGAGACCTATC	FBgn0004889
Dsg1116_gr1	GATGTGAAGCTAAGCAACTC	FBgn0004889
Dsg1117_gr1	CAGATTGATCCGCAGGTCGT	FBgn0004889
Dsg1118_gr1	AGTGGTATCTGCTTCACGGA	FBgn0004889
Dsg1119_gr1	GGTCGGATGGAATTCGGCCG	FBgn0004889
Dsg1120_gr1	AAAGCCGCCAATCCGAGACG	FBgn0004889
Dsg1121_gr1	AAGGCCATGCGCTTGAAGTC	FBgn0004901
Dsg1122_gr1	GGAAATAGGCCGCTATGCAT	FBgn0004901
Dsg1123_gr1	TACGCCGTGAGGGACACCTA	FBgn0004901
Dsg1124_gr1	TTCAACCCTCTACCCGGCTG	FBgn0004901
Dsg1125_gr1	GTCGCGAAGTGGCTACCGCA	FBgn0004901
Dsg1126_gr1	TACACAGTGAGGCTGCAGTG	FBgn0004901
Dsg1127_gr1	TCACGTGTGCAATGTCCATT	FBgn0004901
Dsg1128_gr1	GTCGTTGTGCTGCGCCCCGG	FBgn0004901
Dsg1129_gr1	CCAGGCCTGTTCCGCGGTCG	FBgn0004924
Dsg1130_gr1	GGGCTGTTGCTCGCTACGCG	FBgn0004924
Dsg1131_gr1	ACCTCCTTCCAGCGAGATCC	FBgn0004924
Dsg1132_gr1	GTACGAGACGGCGCGACGCC	FBgn0004924
Dsg1133_gr1	GAATCCCTCCTCGAAACTCA	FBgn0004924
Dsg1134_gr1	GTTTGCACCGCGATACGAAC	FBgn0004924
Dsg1135_gr1	AACTTCCGCCTGGAGCCGCC	FBgn0004924
Dsg1136_gr1	GGACTTCCACTCGTCGCGAT	FBgn0004924
Dsg1137_gr1	AATCATGCCCGTCTTGGCGA	FBgn0005278
Dsg1138_gr1	GTTTGGATCCTGCTTCAGAT	FBgn0005278
Dsg1139_gr1	CCAAATCAGCGACGCTATCT	FBgn0005278
Dsg1140_gr1	CAACGGACTCGGAAGTGAAC	FBgn0005278
Dsg1141_gr1	ACAAACGGACATAGCGCCAA	FBgn0005278
Dsg1142_gr1	CAATGGCAACTCATATGACA	FBgn0005278
Dsg1143_gr1	ACATTCCTCGGTTTCGTCGG	FBgn0005278
Dsg1144_gr1	GTGAGCCAAAACGACGGTTA	FBgn0005278
Dsg1145_gr1	CGGGTGCGGTCTATCCACCT	FBgn0005536
Dsg1146_gr1	TTTCGTGTAACCCTTTGCGG	FBgn0005536
Dsg1147_gr1	AGGTGCCGACATAAACCGCC	FBgn0005536
Dsg1148_gr1	CCCGGCACGAGCACGGCCGC	FBgn0005536
Dsg1149_gr1	GTGGAGTTTCTAGTGGAGCG	FBgn0005536
Dsg1150_gr1	ACTGCACGCGGCATCGCATT	FBgn0005536
Dsg1151_gr1	ATGGATATACGAAACTATGC	FBgn0005536
Dsg1152_gr1	CCTGGCCGGACGTGGCAATG	FBgn0005536
Dsg1153_gr1	GGCTATCGGCACCCACCCGA	FBgn0005564
Dsg1154_gr1	ATGGTATACCAGAAGGCCGC	FBgn0005564
Dsg1155_gr1	GGCGGCGTCTGCTCGCTTAG	FBgn0005564
Dsg1156_gr1	AGGGCGCTCGTCGACGTGTG	FBgn0005564
Dsg1157_gr1	GCCATTATGCCGTACTACAT	FBgn0005564
Dsg1158_gr1	TCGCAAGGACTTCGGATCCT	FBgn0005564
Dsg1159_gr1	CTGGTGAGGCATTCGTGCTT	FBgn0005564
Dsg1160_gr1	CAGCAATCGCCAATGACATC	FBgn0005564
Dsg1161_gr1	TCAGGATGCTCGATTCTACG	FBgn0005585
Dsg1162_gr1	TAGTGCCGAGGTTTATCTGA	FBgn0005585
Dsg1163_gr1	GAAGCCATCAAACTTGCGGC	FBgn0005585
Dsg1164_gr1	CTGCGGACCCGGCACCAAGA	FBgn0005585
Dsg1165_gr1	GGCGATCTCGGGATGCTCCC	FBgn0005585
Dsg1166_gr1	CCCAGGCGCCCTTGTAGTTG	FBgn0005585
Dsg1167_gr1	ATAGTGTTGCTGGCGACAGT	FBgn0005585
Dsg1168_gr1	CAGACCCGACAACACGTACG	FBgn0005585
Dsg1169_gr1	CTTGGCCGCTATTACGATAG	FBgn0005592
Dsg1170_gr1	AGATCTGACTCCGGGAGGGC	FBgn0005592
Dsg1171_gr1	GCTGGTATTGCGGGGATATC	FBgn0005592
Dsg1172_gr1	TACCTGCGGTTCATCCATTC	FBgn0005592
Dsg1173_gr1	ACTGATGAACCGTTTCGATG	FBgn0005592
Dsg1174_gr1	TAATGAGTATGAGTTCCCGC	FBgn0005592
Dsg1175_gr1	CAAGGTGAATCCGAGAGGAT	FBgn0005592
Dsg1176_gr1	CTTATCCTCATAGAACCATT	FBgn0005592
Dsg1177_gr1	CCGGACGCCGGCATAGGTTT	FBgn0005619
Dsg1178_gr1	TTCTCCGCTCTCGCCTAAGG	FBgn0005619
Dsg1179_gr1	CGCGTATCCGGAATACCACC	FBgn0005619
Dsg1180_gr1	CTGAAGAGGCTGAATCACCG	FBgn0005619
Dsg1181_gr1	ACTTCAAGGAATACCGCCAA	FBgn0005619
Dsg1182_gr1	GTCGCCCAGTAGGGAAGGCA	FBgn0005619
Dsg1183_gr1	AGTAACTGGCGCATATAGCC	FBgn0005619
Dsg1184_gr1	CTTTGATCCCGTAGGATCGC	FBgn0005619
Dsg1185_gr1	GGTCTTGAACACCGAGCGCC	FBgn0005626
Dsg1186_gr1	TTGGTGGTCCGCCTCAAGGA	FBgn0005626
Dsg1187_gr1	ACATCGGAGTAGTCGATGAA	FBgn0005626
Dsg1188_gr1	GGAGTCCCGTCAGTCGCGCG	FBgn0005626
Dsg1189_gr1	GGTATACCGCCAGCGTCGCA	FBgn0005626
Dsg1190_gr1	ATCCGCTCCCTCAGGCAGTC	FBgn0005626
Dsg1191_gr1	GTACTCGGCACAGGCGTGCT	FBgn0005626
Dsg1192_gr1	GAAGATGCGGAAGGCCAAGG	FBgn0005626
Dsg1193_gr1	AGGTCAGCGTCTCGCGCGTG	FBgn0005640
Dsg1194_gr1	GCGGCTTGACATCCCGATGG	FBgn0005640
Dsg1195_gr1	TATGTTAAACTCGAGCCGCT	FBgn0005640
Dsg1196_gr1	AACAGGAAACGCATCCGCGC	FBgn0005640
Dsg1197_gr1	CCACACCTACTCCCACGAGG	FBgn0005640
Dsg1198_gr1	TCGACCTCGCTGGACATGTG	FBgn0005640
Dsg1199_gr1	TCCATACAACGGCTACAATT	FBgn0005640
Dsg1200_gr1	AGGACACGGAAAGCTGTCTC	FBgn0005640
Dsg1201_gr1	TGGAAACGTCCGAGCGATGA	FBgn0005666
Dsg1202_gr1	GTAGAGCGACGCGAACGCGG	FBgn0005666
Dsg1203_gr1	GAACGTCGCGACGTAAACAC	FBgn0005666
Dsg1204_gr1	TCGTTCGTCCACATGGTCTA	FBgn0005666
Dsg1205_gr1	AACGACATCACGGTCCATGC	FBgn0005666
Dsg1206_gr1	TTGGTCGGAAGTAAGTGGAT	FBgn0005666
Dsg1207_gr1	GTATATACCGGAATCAGATC	FBgn0005666
Dsg1208_gr1	AAATCTCAGTACACGGTGCC	FBgn0005666
Dsg1209_gr1	ATCGTTAGGCATGGTCAGAA	FBgn0005671
Dsg1210_gr1	CTACGAGCGTGCCGGTCGTG	FBgn0005671
Dsg1211_gr1	ACGACCGGGCACCTCCTCAC	FBgn0005671
Dsg1212_gr1	GCGTATCATCACTCCCCGCC	FBgn0005671
Dsg1213_gr1	CGGTACTGTGCGCTCCGGAC	FBgn0005671
Dsg1214_gr1	CTGGTCGCGTATCTACCCCG	FBgn0005671
Dsg1215_gr1	CTGGCCCTCGGTAATGTAAC	FBgn0005671
Dsg1216_gr1	AAATCGGTGTACATGTAACC	FBgn0005671
Dsg1217_gr1	ACAGGAACTCGCGGGTACGT	FBgn0005674
Dsg1218_gr1	TGTCTCGGAGGTAGGACGCA	FBgn0005674
Dsg1219_gr1	CGCCTCCGCGACCTGCTACG	FBgn0005674
Dsg1220_gr1	CCCCCTGAGCATTAATCTCC	FBgn0005674
Dsg1221_gr1	GGCGGGGTACATGACTGTCT	FBgn0005674
Dsg1222_gr1	TACTCGCAGGTTATCACCAA	FBgn0005674
Dsg1223_gr1	GATTACACGCATGGGTGTCA	FBgn0005674
Dsg1224_gr1	CGCGGACTTCGCTCCGGAAG	FBgn0005674
Dsg1225_gr1	TGGTAGTCACACAGCAGTGC	FBgn0005696
Dsg1226_gr1	GCCCCTGGGTATGAACCCTT	FBgn0005696
Dsg1227_gr1	CTTGTCCACTAGTGCCGGAC	FBgn0005696
Dsg1228_gr1	TATGCTGGCAGACTTGACCC	FBgn0005696
Dsg1229_gr1	AGATCCGTACTGTCCGTAAA	FBgn0005696
Dsg1230_gr1	TGTACAGGATACGAGCTCAC	FBgn0005696
Dsg1231_gr1	ATATGGTTCGCCCTCTGTAC	FBgn0005696
Dsg1232_gr1	CAGCTGCGGAAGGACAAGGC	FBgn0005696
Dsg1233_gr1	TTCGTTCGATGCGTCTTATA	FBgn0005777
Dsg1234_gr1	AAGAATCCCTACCTGTTCAA	FBgn0005777
Dsg1235_gr1	TTGCGTGAATATGTCAGCCA	FBgn0005777
Dsg1236_gr1	GGCGTAATATATCGCGCTGT	FBgn0005777
Dsg1237_gr1	GATTACGGGGTCCAAGCAGC	FBgn0005777
Dsg1238_gr1	GCAGCGGCTCACATGTCTCT	FBgn0005777
Dsg1239_gr1	AGAGCCCGCCGTGCATGACC	FBgn0005777
Dsg1240_gr1	TGACAGGGGTTCCTTCTCTG	FBgn0005777
Dsg1241_gr1	GGTGGCCTCGGATAGATTTC	FBgn0005778
Dsg1242_gr1	AGTGCTCCGGTAAAGATCTG	FBgn0005778
Dsg1243_gr1	TCCCAATTGGACGTTATTAT	FBgn0005778
Dsg1244_gr1	ATGAATCGGCGGATTTGAAT	FBgn0005778
Dsg1245_gr1	TTTGGAGCCAACATAGTGGA	FBgn0005778
Dsg1246_gr1	CACGTTCCGGTGGTCTCATC	FBgn0005778
Dsg1247_gr1	GGTTAAACTTGTGCTGCATG	FBgn0005778
Dsg1248_gr1	GAAACAGCTCTCGGCTCGCC	FBgn0005778
Dsg1249_gr1	AGTGAACTTACTGTGCACCC	FBgn0005779
Dsg1250_gr1	AAGCATATTTACCTACTGCG	FBgn0005779
Dsg1251_gr1	AATAGATACCGTGTCTGCGG	FBgn0005779
Dsg1252_gr1	TTTCGGGCACTTCAGTGGGA	FBgn0005779
Dsg1253_gr1	GATGCAAAGACTTCCATTGT	FBgn0005779
Dsg1254_gr1	TGCACAGTTTACATTTCGCG	FBgn0005779
Dsg1255_gr1	CGAGTTGTGGGCGACATACA	FBgn0005779
Dsg1256_gr1	GGAAACGATCACCCTGCTCT	FBgn0005779
Dsg1257_gr1	GCGATTCCGCAAGCTGGATC	FBgn0010014
Dsg1258_gr1	ACACATGTCCATGGGCAGGG	FBgn0010014
Dsg1259_gr1	CGCCTTCCGCATCTATGATA	FBgn0010014
Dsg1260_gr1	TGATGGCTACATCTCGAACG	FBgn0010014
Dsg1261_gr1	GACTTCAAGGAGTTTATCCA	FBgn0010014
Dsg1262_gr1	TGCGGATGGAAACGGGGAGG	FBgn0010014
Dsg1263_gr1	CATGTGTTCCAACTTCGATG	FBgn0010014
Dsg1264_gr1	GTGTCGCAGTTTAGCGTGCG	FBgn0010014
Dsg1265_gr1	TATCGGAAGAACCAGGTTAC	FBgn0010015
Dsg1266_gr1	AAAAGGTACCTAGTGGTGGC	FBgn0010015
Dsg1267_gr1	TCCTTCGGTGATGATCCTCA	FBgn0010015
Dsg1268_gr1	CACATGGGCCCGTAGGCCGG	FBgn0010015
Dsg1269_gr1	AACATCCAGATAATTGGGGG	FBgn0010015
Dsg1270_gr1	AAATCTCCGACAGCCGCCAG	FBgn0010015
Dsg1271_gr1	GTCGATAGTCAGGGCGCACG	FBgn0010015
Dsg1272_gr1	GACGCGCGACATCTTGCCAA	FBgn0010015
Dsg1273_gr1	CTCCAGGCGTACGTCCTGAA	FBgn0010051
Dsg1274_gr1	CAGGTCGCGAACCTCCACCG	FBgn0010051
Dsg1275_gr1	CACCGGACGCACCAGTGCTA	FBgn0010051
Dsg1276_gr1	GGCTACGGGACACTACCTGG	FBgn0010051
Dsg1277_gr1	GGTGGAGTTCTACGCTCGAT	FBgn0010051
Dsg1278_gr1	GGACGATGGTACCCCATCTA	FBgn0010051
Dsg1279_gr1	GGCACGGGCCGTTGCCAGTC	FBgn0010051
Dsg1280_gr1	TTCCGAGCCTCTGTTCCGGC	FBgn0010051
Dsg1281_gr1	AGCGTTCGGACAGCCGTTCC	FBgn0010097
Dsg1282_gr1	CAGTTCCGCCGGCTATCGAG	FBgn0010097
Dsg1283_gr1	GCGAGGCGGTCAGACCGATG	FBgn0010097
Dsg1284_gr1	CAGCTGCACTTCCTGATGAC	FBgn0010097
Dsg1285_gr1	GCGACGCATTACATCCAAAA	FBgn0010097
Dsg1286_gr1	CATGTACGAGGGATATCGCA	FBgn0010097
Dsg1287_gr1	CTCCACCGCCGTGCTTGGAG	FBgn0010097
Dsg1288_gr1	AGACTTCGCCACCGATGGAC	FBgn0010097
Dsg1289_gr1	TAGGCGTCCCTCAAAAGCTC	FBgn0010197
Dsg1290_gr1	CTGGGCGGTGATATTTACGA	FBgn0010197
Dsg1291_gr1	ACGTGCCCTCTGCATGGCGC	FBgn0010197
Dsg1292_gr1	AGGAATAGACATCCCCCTTT	FBgn0010197
Dsg1293_gr1	CCTATCGCGTTAAACCGTTG	FBgn0010197
Dsg1294_gr1	GCATCTGAGAATATTCAGCC	FBgn0010197
Dsg1295_gr1	GCTTTCAAACCGGTTGACAT	FBgn0010197
Dsg1296_gr1	GCTGGCGTGACCGCATTCAT	FBgn0010197
Dsg1297_gr1	CCTTGGGCGGTGTATACCTG	FBgn0010222
Dsg1298_gr1	CATCGGTAGACTGACATTCT	FBgn0010222
Dsg1299_gr1	CGGTCGTAACGCCGTTGTGG	FBgn0010222
Dsg1300_gr1	CTCCTCCTGCGTGGTAGAGG	FBgn0010222
Dsg1301_gr1	GGGCAATCTCTTGGTCTCAC	FBgn0010222
Dsg1302_gr1	GCTGGGAGTCAAGCGACTGT	FBgn0010222
Dsg1303_gr1	AAAGCCGGGTTTGATCACCA	FBgn0010222
Dsg1304_gr1	GCAATCTTGCTGCACGCGGA	FBgn0010222
Dsg1305_gr1	ATGGAATGACCTCCGCATTC	FBgn0010226
Dsg1306_gr1	GTAGCTGTGCTTGATGGGCT	FBgn0010226
Dsg1307_gr1	CCTGTGCGGCGCTACTCCGT	FBgn0010226
Dsg1308_gr1	CCTGGTTGCCGTAGGCGAAC	FBgn0010226
Dsg1309_gr1	ACAGGCCGACAGTCTTGGCC	FBgn0010226
Dsg1310_gr1	CAGGGCTGGCCACTCGTCGC	FBgn0010226
Dsg1311_gr1	GCTCTTCTACTTCAACGTGA	FBgn0010226
Dsg1312_gr1	GAGGCGCCACCACCCGCCGA	FBgn0010226
Dsg1313_gr1	GTATTGGCGCGACGAGCGTT	FBgn0010240
Dsg1314_gr1	GCCCCAGTAAGTATAGTTAA	FBgn0010240
Dsg1315_gr1	GACGAGTGCCCGGGTTGCAT	FBgn0010240
Dsg1316_gr1	GAAGGCGATCGACATTTATC	FBgn0010240
Dsg1317_gr1	CGAGACGTGTTCAACGACAG	FBgn0010240
Dsg1318_gr1	GAGACTTTGCTGAAAAGATA	FBgn0010240
Dsg1319_gr1	AGGAACAAACTGGTGCGACT	FBgn0010240
Dsg1320_gr1	TCTGATCGTAATGCTGTCGT	FBgn0010240
Dsg1321_gr1	CCAGTATCCCACGCGACCGG	FBgn0010241
Dsg1322_gr1	TTGATTGCCGGTATCGTAGT	FBgn0010241
Dsg1323_gr1	GGCAATGCCCAATGCCAGAG	FBgn0010241
Dsg1324_gr1	GGCTGGCTACTTCGCCACTC	FBgn0010241
Dsg1325_gr1	AGCATCGTAGTTCTCATACG	FBgn0010241
Dsg1326_gr1	CATCCTATGCTCTGGCCTTC	FBgn0010241
Dsg1327_gr1	CCTGGGGGTCATAGAATCGC	FBgn0010241
Dsg1328_gr1	TGATCCCGAAATCTTGCTGT	FBgn0010241
Dsg1329_gr1	AAGCTGGGCGAGCTCGGATC	FBgn0010269
Dsg1330_gr1	TGGGCGACACGGAACGCAAG	FBgn0010269
Dsg1331_gr1	TCCAGGGTGGCGGTGTTTGG	FBgn0010269
Dsg1332_gr1	GCCGCTCTCCTCCGCATTGT	FBgn0010269
Dsg1333_gr1	TGCGCTGACAGAGACGCTGG	FBgn0010269
Dsg1334_gr1	GCCGCCATTCAAAACCCCCT	FBgn0010269
Dsg1335_gr1	TGGCGGCGTCGGCGCCACTG	FBgn0010269
Dsg1336_gr1	CAAGATGTTCCTCAGCCAGA	FBgn0010269
Dsg1337_gr1	GCACCGGCGACGGGCACCTT	FBgn0010303
Dsg1338_gr1	CGTGTTGCATCCCTCGTACG	FBgn0010303
Dsg1339_gr1	CCCTCGCCGTATGGCAAACA	FBgn0010303
Dsg1340_gr1	GTGGTGGACTGAATCGTACG	FBgn0010303
Dsg1341_gr1	ATCGTCCTCTCCGGTGCGCG	FBgn0010303
Dsg1342_gr1	CTGCCGAAGGGCGTCGCATG	FBgn0010303
Dsg1343_gr1	TTCTTGGGGTCGATGCGCTC	FBgn0010303
Dsg1344_gr1	CTGGAGCGTTGGATCGCCAT	FBgn0010303
Dsg1345_gr1	ATCTGATGACGGAGGCCGAG	FBgn0010314
Dsg1346_gr1	ATTGGCGTACAGCAGTCGCG	FBgn0010314
Dsg1347_gr1	CCACTACATGATCCATAAGC	FBgn0010314
Dsg1348_gr1	CTGCTCATCGTAGTACTTGT	FBgn0010314
Dsg1349_gr1	ACCATTTTTACCAGCTCTTT	FBgn0010314
Dsg1350_gr1	TCGCCGAAACAGGAGGATGT	FBgn0010314
Dsg1351_gr1	GAGGCCGAGTGGCGATCAAT	FBgn0010314
Dsg1352_gr1	TCCGTCATCAGATGAGTCTT	FBgn0010314
Dsg1353_gr1	CCGGAAGCCGGTCTACCAAT	FBgn0010329
Dsg1354_gr1	GTCCTAACCCGGCACTTTCG	FBgn0010329
Dsg1355_gr1	GGTGAGACGGGACTACCAGC	FBgn0010329
Dsg1356_gr1	GCTGAGCGGCTATTGTGTGG	FBgn0010329
Dsg1357_gr1	TTGAAGCCGGGTCCGCCGAT	FBgn0010329
Dsg1358_gr1	GGGCACCTTTACCTATCCTC	FBgn0010329
Dsg1359_gr1	AGTGATGGTCCTGTGGGCCA	FBgn0010329
Dsg1360_gr1	GATGGTCGACTGGTACAAGC	FBgn0010329
Dsg1361_gr1	GCGCACCTCCGGATACCACT	FBgn0010333
Dsg1362_gr1	GGCGCCCATCACCTATCCGC	FBgn0010333
Dsg1363_gr1	TACACGACCAATGCCTTTCC	FBgn0010333
Dsg1364_gr1	GGCATCGTTCGAGAACGTGC	FBgn0010333
Dsg1365_gr1	TCCCACAGGCCCAGGTTGAT	FBgn0010333
Dsg1366_gr1	CTTCCTCATCTGCTTCTCGC	FBgn0010333
Dsg1367_gr1	TTGGCCATGGCCAGGCCCTG	FBgn0010333
Dsg1368_gr1	TGATGGGCGTGCTGGGGCAG	FBgn0010333
Dsg1369_gr1	GCTCGACATCCTGTCCCGAA	FBgn0010352
Dsg1370_gr1	CCAGTCCTTGTACTTGACGT	FBgn0010352
Dsg1371_gr1	CTGTCGGAGTACGCAGTGCT	FBgn0010352
Dsg1372_gr1	GATGTACAACGCCTGGCTTC	FBgn0010352
Dsg1373_gr1	CGTGGCCAACCCGTCCCATC	FBgn0010352
Dsg1374_gr1	GGAGATCATCGACGTATCAA	FBgn0010352
Dsg1375_gr1	GGTGTTAAGACGTCCACGAT	FBgn0010352
Dsg1376_gr1	CACATCCGTACAGTAGGGAG	FBgn0010352
Dsg1377_gr1	AGGCTATACCAGGTGTCATC	FBgn0010355
Dsg1378_gr1	GGCAAACCGTCTATGCCCGT	FBgn0010355
Dsg1379_gr1	GTGGGAGTACTTCTTTAGGG	FBgn0010355
Dsg1380_gr1	TCACACCCGCCTTGCCAAGT	FBgn0010355
Dsg1381_gr1	CCCACCCTACGACTTAAGGT	FBgn0010355
Dsg1382_gr1	CGAGCTCTTAGGATCACCCA	FBgn0010355
Dsg1383_gr1	CTCGGGCGGTCATTCGCACA	FBgn0010355
Dsg1384_gr1	GCGGGATAGCGGCTACAAGG	FBgn0010355
Dsg1385_gr1	GCATGACCCGATGTAACGCT	FBgn0010379
Dsg1386_gr1	CATCTAATACTTCCGGAGCT	FBgn0010379
Dsg1387_gr1	TTTGTGATGCAGTACGTGAA	FBgn0010379
Dsg1388_gr1	AATGGACCACGGTAATCGAA	FBgn0010379
Dsg1389_gr1	CACTATCTGCCGGCTTGCTG	FBgn0010379
Dsg1390_gr1	TTCCGAGCAGTTCTCCGTAC	FBgn0010379
Dsg1391_gr1	AGGATCGAACACGTTTCTAT	FBgn0010379
Dsg1392_gr1	AATTTATCGCGACTTAAAGC	FBgn0010379
Dsg1393_gr1	CTATCCTGATCCCTTCCGAA	FBgn0010389
Dsg1394_gr1	ATAGCCGCGCGTCCAGTCGA	FBgn0010389
Dsg1395_gr1	GCGGCTATGGGAGCCTGAAG	FBgn0010389
Dsg1396_gr1	TCGATGGACCCTGACGATGG	FBgn0010389
Dsg1397_gr1	ATCCTGAGCCCAATATCACA	FBgn0010389
Dsg1398_gr1	GCCCAGAAGTCATTTGGTAC	FBgn0010389
Dsg1399_gr1	ACTTTGGGAGAAGGTGCTTT	FBgn0010389
Dsg1400_gr1	CCTAACCACCGGCATAATCA	FBgn0010389
Dsg1401_gr1	AAGGAGTGGACGGGCCTCAT	FBgn0010399
Dsg1402_gr1	CGCGTACATGAGGTAGACCC	FBgn0010399
Dsg1403_gr1	TGATGTGCCCCTTGTCACTA	FBgn0010399
Dsg1404_gr1	GGCGCTCGTGCTCTACCTGC	FBgn0010399
Dsg1405_gr1	ACGAGAGTACTCGATCGTGA	FBgn0010399
Dsg1406_gr1	TAGTAACACGCTATGGATCT	FBgn0010399
Dsg1407_gr1	GCTGAACAGCGGGATCGGCG	FBgn0010399
Dsg1408_gr1	GCCCCGGAGCTTCTCCGCCC	FBgn0010399
Dsg1409_gr1	CACAAGGACTGCCTATCCTT	FBgn0010407
Dsg1410_gr1	CCCGATGACGGGATGTCGCT	FBgn0010407
Dsg1411_gr1	AGATGCTGGCAGGGGAAATC	FBgn0010407
Dsg1412_gr1	TCAGAATATAGTGTGCATAT	FBgn0010407
Dsg1413_gr1	GAATTCGTGCAGATCACCAT	FBgn0010407
Dsg1414_gr1	CTGCGACAGCGACTTGCCTT	FBgn0010407
Dsg1415_gr1	TACAAGAGATTCGTGCGCTC	FBgn0010407
Dsg1416_gr1	GGCAAATACCTGATGATTGC	FBgn0010407
Dsg1417_gr1	GCGCTCGTAAACGAGCCTCC	FBgn0010441
Dsg1418_gr1	CTTTGATGCTGTATCCGTAG	FBgn0010441
Dsg1419_gr1	TACGTCTAGGGCATCCAAGT	FBgn0010441
Dsg1420_gr1	GAGTTCCTCAACATTTGGGG	FBgn0010441
Dsg1421_gr1	ACACATTAGCACCGTACAGC	FBgn0010441
Dsg1422_gr1	ATCAGCTGGTAGACGAGGCA	FBgn0010441
Dsg1423_gr1	AGACTTCGGTCTGGTGCGCG	FBgn0010441
Dsg1424_gr1	AGGCATCTACTTTCTGCACA	FBgn0010441
Dsg1425_gr1	TTCGGTGATCATAACCAAGT	FBgn0010747
Dsg1426_gr1	CATGATACCCGGTTTCTCGC	FBgn0010747
Dsg1427_gr1	CAAGGCGACCGTAATCAATG	FBgn0010747
Dsg1428_gr1	CTGGTAGTGATAGGCCAGCT	FBgn0010747
Dsg1429_gr1	AGCCTCGCAAGCCTGTCCGA	FBgn0010747
Dsg1430_gr1	ATGATCATTGTGGACACCTC	FBgn0010747
Dsg1431_gr1	CATCGAAGGACTGATAGATA	FBgn0010747
Dsg1432_gr1	GGATATTCACATCAGCCTCC	FBgn0010747
Dsg1433_gr1	GAAATATGGGTCCTGATCGA	FBgn0010803
Dsg1434_gr1	TTCGGGGACTCAGACATCAT	FBgn0010803
Dsg1435_gr1	GCGAATGATGTTCTGATACA	FBgn0010803
Dsg1436_gr1	AGCCACTTGGTCATGATGAA	FBgn0010803
Dsg1437_gr1	ATCCCTGCACGTGGGCCACC	FBgn0010803
Dsg1438_gr1	GTCGGCTAGCGACCAGAACT	FBgn0010803
Dsg1439_gr1	GAGCCACATCGCGAGTCATG	FBgn0010803
Dsg1440_gr1	CATCCATTCGACCTTCTTCC	FBgn0010803
Dsg1441_gr1	TAGATCCGGCAGGACGCTGC	FBgn0010909
Dsg1442_gr1	CGTGTTGGCGTCCTCGGAGA	FBgn0010909
Dsg1443_gr1	GGTTCTCGGTGTAAGGCCGC	FBgn0010909
Dsg1444_gr1	AGCTGATCGTCCTTCCCAGG	FBgn0010909
Dsg1445_gr1	CTGTGGTGCTGGATCGGTAA	FBgn0010909
Dsg1446_gr1	CACCAAGGGTCAGAGCCTGA	FBgn0010909
Dsg1447_gr1	CGGATCCGCCGCACGCCAAT	FBgn0010909
Dsg1448_gr1	CCATGATAAATCATCCAGTG	FBgn0010909
Dsg1449_gr1	CCGTTTATTCTGGTGAACGT	FBgn0011205
Dsg1450_gr1	GGCCTGTGTTGTCTACTCAC	FBgn0011205
Dsg1451_gr1	CGCTTCCAGACCACGGACAT	FBgn0011205
Dsg1452_gr1	TGTCGGGACCGTAGACCGCC	FBgn0011205
Dsg1453_gr1	CTTTGGTCTCCCCGGCGATT	FBgn0011205
Dsg1454_gr1	GGAGCCGATATTATTCGTTA	FBgn0011205
Dsg1455_gr1	TATGGTGACCAGAGTGGCGT	FBgn0011205
Dsg1456_gr1	CTCCGTGCGATTATGCAGAT	FBgn0011205
Dsg1457_gr1	CGGCTGTGACCATGGTCACG	FBgn0011286
Dsg1458_gr1	ACCCGCTCTGGGCTCCTGTC	FBgn0011286
Dsg1459_gr1	TACCCAAGTCATCGGATGTC	FBgn0011286
Dsg1460_gr1	GCCTCACGACCCCATGTACT	FBgn0011286
Dsg1461_gr1	CACGTCCGGACCAATGCGAG	FBgn0011286
Dsg1462_gr1	TTTACGGATAAAGGGCTCCT	FBgn0011286
Dsg1463_gr1	CCTACGGCACGGGCATCTCC	FBgn0011286
Dsg1464_gr1	CATCGCTCCCGGATAGCAAT	FBgn0011286
Dsg1465_gr1	CGCAAGCGGGTTATATTGGC	FBgn0011288
Dsg1466_gr1	TCAAAGAAGATGATGGGACC	FBgn0011288
Dsg1467_gr1	CATACGTCGCGTACTTTCCA	FBgn0011288
Dsg1468_gr1	AATTTGCAGCTCTTCTAGCT	FBgn0011288
Dsg1469_gr1	AGAGTGATGGATGATAGAAA	FBgn0011288
Dsg1470_gr1	GATGAAATGGAAGAAAATAT	FBgn0011288
Dsg1471_gr1	AGTGGAATGGAAAAATGTTG	FBgn0011288
Dsg1472_gr1	ATTGTTATGTTGGATGAGCA	FBgn0011288
Dsg1473_gr1	GTTATCGGAAAGGGACGTTT	FBgn0011300
Dsg1474_gr1	GATTTCCGCCTCACGGAACC	FBgn0011300
Dsg1475_gr1	CTACCTAACCACGCACCCAG	FBgn0011300
Dsg1476_gr1	CGTTTCGGCGAGGTCTGGCG	FBgn0011300
Dsg1477_gr1	GCGCTCCGGCTAATCTTCCT	FBgn0011300
Dsg1478_gr1	AGTTTGTGGCTATCATCCTA	FBgn0011300
Dsg1479_gr1	GCTTGTCTGCATCCCATTCA	FBgn0027101
Dsg1480_gr1	ATCGGCGGACAGTCACGTCG	FBgn0027101
Dsg1481_gr1	CGTCTCGCCGTGATATAAGA	FBgn0027279
Dsg1482_gr1	TTGTACGAACATGCCTCTGA	FBgn0027279
Dsg1483_gr1	AAGGAGATCCTGACACGTCT	FBgn0027279
Dsg1484_gr1	CGTAAAAGTCCCGCGTTGGA	FBgn0027279
Dsg1485_gr1	CGATCGAGAGTTCTCTAAGG	FBgn0027279
Dsg1486_gr1	GGAGTATGGACTGACGCCAC	FBgn0027279
Dsg1487_gr1	CATTATCGCCGTGCGAATGC	FBgn0027279
Dsg1488_gr1	TTGAATCCACATTATAGCCA	FBgn0027279
Dsg1489_gr1	GTGCCACTGCCCTATCAGAA	FBgn0027363
Dsg1490_gr1	CCACCGGCCCAAAATTATCC	FBgn0027363
Dsg1491_gr1	CAAGGTATGGTACAGATTAA	FBgn0027363
Dsg1492_gr1	GCGGTCGACGCGTTCCAGCT	FBgn0027363
Dsg1493_gr1	GCTGTCCTGCGAGGGATCTT	FBgn0027363
Dsg1494_gr1	CTGCATCACCACATGAGGAT	FBgn0027363
Dsg1495_gr1	GGAATCCAACTCTCGTTGCC	FBgn0027363
Dsg1496_gr1	ATCTGTCCGTCGATCCCGAG	FBgn0027363
Dsg1497_gr1	TGACGGTCTTGCGTGGGATC	FBgn0027491
Dsg1498_gr1	ATCCGGGAGGAGGTCATGAC	FBgn0027491
Dsg1499_gr1	TGGGGCAGGCTGAGCGTCAG	FBgn0027491
Dsg1500_gr1	GGTCATGTGGCTCAGAGCAG	FBgn0027491
Dsg1501_gr1	ATAATCACTCGACCGATATG	FBgn0027491
Dsg1502_gr1	GAAGCAGGCCGTGGGCAGGT	FBgn0027491
Dsg1503_gr1	CAGCAGCTGGGCCTTGAAGC	FBgn0027491
Dsg1504_gr1	GGATTCTGCGATTTACCCGG	FBgn0027491
Dsg1505_gr1	ATCGAAATCAGGGTTCTCAC	FBgn0027492
Dsg1506_gr1	CTGAGCGAGCTCTTTATCTG	FBgn0027492
Dsg1507_gr1	TAAGGAATGGATCCTTCTCT	FBgn0027492
Dsg1508_gr1	CTCGCGCTACAGAAATTCTC	FBgn0027492
Dsg1509_gr1	GCGCCCATGTGTTATATAGG	FBgn0027492
Dsg1510_gr1	TTGCTCCAGCCTAGAACAGG	FBgn0027492
Dsg1511_gr1	CACGCTTGCCGATAGTTGCT	FBgn0027492
Dsg1512_gr1	CGGATTCGCCTTGCCCCTGA	FBgn0027492
Dsg1513_gr1	GGCGGTGTTCTCACGGGCCT	FBgn0027493
Dsg1514_gr1	CAAGGCCTATACGACGCGAG	FBgn0027493
Dsg1515_gr1	AGGCGCCAACGCGGCCATGC	FBgn0027493
Dsg1516_gr1	GCGCAACGGCAAGACGATCT	FBgn0027493
Dsg1517_gr1	GGTCTGCCCCCGCAGACGAT	FBgn0027493
Dsg1518_gr1	CGTTCACAACTCCACTGGGC	FBgn0027493
Dsg1519_gr1	GTAGCCTTGCTGGAGTAAGC	FBgn0027493
Dsg1520_gr1	ATCGATTAACGTCGACGTAG	FBgn0027493
Dsg1521_gr1	CCGGGCCGCCTCCCCGGAAC	FBgn0027497
Dsg1522_gr1	ACTCGTCGCCACGCGAGTCC	FBgn0027497
Dsg1523_gr1	CAGATGGACGCAGTCAATAC	FBgn0027497
Dsg1524_gr1	ACGAGGCGCCCACTACTTCC	FBgn0027497
Dsg1525_gr1	GTCCACTACAGCGTCCGGCG	FBgn0027497
Dsg1526_gr1	CCAGCGCACAATCTTTAGCC	FBgn0027497
Dsg1527_gr1	CGCCAACCGCACTATGTTCT	FBgn0027497
Dsg1528_gr1	TTCGTCGAGGACGTGAAGTA	FBgn0027497
Dsg1529_gr1	AACGCTAAGCACTCCGTTCC	FBgn0027504
Dsg1530_gr1	TACGTCACGTGACGCCCACC	FBgn0027504
Dsg1531_gr1	CGGAGCGTGTAGACCGGGCG	FBgn0027504
Dsg1532_gr1	CAGACGCATGTCCTCAGCAG	FBgn0027504
Dsg1533_gr1	CAGGTAGTGCCCAAGGGTAA	FBgn0027504
Dsg1534_gr1	TTCGACGCGGGCTAGCCGCC	FBgn0027504
Dsg1535_gr1	CCAGATCACTTCGTCGCGAA	FBgn0027504
Dsg1536_gr1	TTTGACAGGGATCGTAACCC	FBgn0027504
Dsg1537_gr1	GGGAGGGATATTGCGCGTGG	FBgn0027506
Dsg1538_gr1	CTTCCCGATCGCCTGAAACG	FBgn0027506
Dsg1539_gr1	ATTGAGCTGGATAATACGAA	FBgn0027506
Dsg1540_gr1	GTATGATATCCAGCGAATGC	FBgn0027506
Dsg1541_gr1	AAAGCTCTTATAGTGCTTGT	FBgn0027506
Dsg1542_gr1	CAGGCACGGCGAATCTTTGA	FBgn0027506
Dsg1543_gr1	GGGATCCGCTTTCTCTGACG	FBgn0027506
Dsg1544_gr1	AGAAACCTACGGCCGAAAAG	FBgn0027506
Dsg1545_gr1	TCGCCTTAGCCCGGACGGTG	FBgn0027507
Dsg1546_gr1	CTGGCTTCGAGTACGTTTGG	FBgn0027507
Dsg1547_gr1	ATTAAAGGACTAATAGACCG	FBgn0027507
Dsg1548_gr1	CTGGCTGCAACGTTCATCGT	FBgn0027507
Dsg1549_gr1	CTTCGAATACGGAGAGCATC	FBgn0027507
Dsg1550_gr1	CACGCAGTCTATTTACGTAA	FBgn0027507
Dsg1551_gr1	ACTGACATTGAAGTCTGCCT	FBgn0027507
Dsg1552_gr1	GGAAGTAGTGGCTTCGCAGC	FBgn0027507
Dsg1553_gr1	TGGCCACGTCACGTGCTCTA	FBgn0027515
Dsg1554_gr1	TCCGTGTTCGATGTAGCACT	FBgn0027515
Dsg1555_gr1	GGAGTCATGTACGACTGGCG	FBgn0027515
Dsg1556_gr1	GAGGCGTTTGGCGTGTGGCC	FBgn0027515
Dsg1557_gr1	TGGTGATCACCAGAGCTGGG	FBgn0027515
Dsg1558_gr1	GGACGCATCCAGGCAACCCT	FBgn0027515
Dsg1559_gr1	TGTGTGGAGTCGCAGCATCC	FBgn0027515
Dsg1560_gr1	GACTGTGTAGATGTCGGCAA	FBgn0027515
Dsg1561_gr1	TTCCTCGATCCAGCGCATGC	FBgn0027526
Dsg1562_gr1	AGGGCCCAGATTACACCAAG	FBgn0027526
Dsg1563_gr1	TATGATGGTGGGCTCCACAG	FBgn0027526
Dsg1564_gr1	ATAGGGTATAGTCTATGTCC	FBgn0027526
Dsg1565_gr1	GGAGTTAGCGCCGCCGCGTG	FBgn0027526
Dsg1566_gr1	GCTGCACGCATCCTCGATAT	FBgn0027526
Dsg1567_gr1	AAGTGGTAGTGATTGTAAAA	FBgn0027526
Dsg1568_gr1	TGCCTGTTTCAGCAGGCGAT	FBgn0027526
Dsg1569_gr1	TGGCGCTACCTCCGTCGGAA	FBgn0027538
Dsg1570_gr1	GGCCTTAAAGCTGTACCAGT	FBgn0027538
Dsg1571_gr1	AATCTCATACGCTTCCTAGC	FBgn0027538
Dsg1572_gr1	AACAATAGCCACGTGATGCT	FBgn0027538
Dsg1573_gr1	AATGACGCGTGAGCACTTTC	FBgn0027538
Dsg1574_gr1	GACATGTGTCGCGGCTGACG	FBgn0027538
Dsg1575_gr1	CTATAGACACGCTGAACTTC	FBgn0027538
Dsg1576_gr1	GAGCGGGACCAGGAGCTCAA	FBgn0027538
Dsg1577_gr1	CGCCGGCCATATCCGCTTAT	FBgn0027569
Dsg1578_gr1	CTGGCAAATCTTTGCCGACG	FBgn0027569
Dsg1579_gr1	GGTGCAGGGCGTGACGGCGA	FBgn0027569
Dsg1580_gr1	GATGGTGCAGTCCTCCAAAG	FBgn0027569
Dsg1581_gr1	CGGCCACAGGGCATGGCTGG	FBgn0027569
Dsg1582_gr1	TGCGCATCACGCTGGCTCGC	FBgn0027569
Dsg1583_gr1	TGACCAGTGTCTGGGAGATC	FBgn0027569
Dsg1584_gr1	GAACTCATCCTCGGGCAATG	FBgn0027569
Dsg1585_gr1	AATATGTACAACGTGATATC	FBgn0027572
Dsg1586_gr1	AAACGATGGCTTTAGCTATC	FBgn0027572
Dsg1587_gr1	TTTGGTGAAGGTTTATGGGC	FBgn0027572
Dsg1588_gr1	CCTGCGCGGTCTGGAGACCA	FBgn0027572
Dsg1589_gr1	GAACTCCCGGGGATTGAAGG	FBgn0027572
Dsg1590_gr1	TTTGGAGGATCCAGCCCTTC	FBgn0027572
Dsg1591_gr1	CGTGCCCACCATCATGGGCC	FBgn0027572
Dsg1592_gr1	AGGCATCCACTATTGCCACT	FBgn0027572
Dsg1593_gr1	CCAGGCCTTCTCGCTGGGTC	FBgn0027580
Dsg1594_gr1	CACCCACGACACCTCTGGAG	FBgn0027580
Dsg1595_gr1	CTTCTGGACGACTTCGGGTG	FBgn0027580
Dsg1596_gr1	GGGCATGACCCTACCCGAAT	FBgn0027580
Dsg1597_gr1	AGGACCTCGCGGAGTCCCTT	FBgn0027580
Dsg1598_gr1	GTCGGGGTGCTTGTCACGAA	FBgn0027580
Dsg1599_gr1	TCCGCGCAACAGCATCTGGA	FBgn0027580
Dsg1600_gr1	CATGCCGCTCATGGAGTCGA	FBgn0027580
Dsg1601_gr1	GCGACCGTTCACCCCCACGT	FBgn0027587
Dsg1602_gr1	ATATGAGACCAGGTCGTGCA	FBgn0027587
Dsg1603_gr1	ACTCGGTCTCGTACGAGTCT	FBgn0027587
Dsg1604_gr1	CTCGACTGGCAAGACCGAGA	FBgn0027587
Dsg1605_gr1	GTGCTTGGCCCGACGCTCTT	FBgn0027587
Dsg1606_gr1	GCGCCTGGGCGCCTATATGT	FBgn0027587
Dsg1607_gr1	TGCGACCGCTGCATACGACT	FBgn0027587
Dsg1608_gr1	AGCAGACCCAGGTTCGCCCG	FBgn0027587
Dsg1609_gr1	GCGTAGTACTCTCTGACCAC	FBgn0027588
Dsg1610_gr1	GTTCCCGGGGTCCACTCCGT	FBgn0027588
Dsg1611_gr1	ATCGTACGCCGAATCCTCCT	FBgn0011300
Dsg1612_gr1	CAAGATCTTCTCTAGTCGCG	FBgn0011300
Dsg1613_gr1	CTTCCAGTATCAATTCGGGC	FBgn0011676
Dsg1614_gr1	AACAGCATACTGGATACGGC	FBgn0011676
Dsg1615_gr1	AGCCGGCATAAGATATTAAT	FBgn0011676
Dsg1616_gr1	GTAGTCCGGATCGTGACCAT	FBgn0011676
Dsg1617_gr1	CCCATCCGCCTGCTTGTAGC	FBgn0011676
Dsg1618_gr1	TGTGGGCGGCATTCAGTTTA	FBgn0011676
Dsg1619_gr1	CCAAATGCGATAATCATGCT	FBgn0011676
Dsg1620_gr1	CGGCCACCACATTCAGTGGT	FBgn0011676
Dsg1621_gr1	GAGGGCAGCCCGGTAAGCAA	FBgn0011703
Dsg1622_gr1	TGTTCAAGGACGCTTGCAAC	FBgn0011703
Dsg1623_gr1	CTGCCCTCGTAGGTTTCGTA	FBgn0011703
Dsg1624_gr1	AATTTGAGGCACCGTCCCGT	FBgn0011703
Dsg1625_gr1	CAAGGTGCCAACGAACCTGT	FBgn0011703
Dsg1626_gr1	CATGAGCGACCAATCACCGT	FBgn0011703
Dsg1627_gr1	GGAGACCAGGACACTTGTGG	FBgn0011703
Dsg1628_gr1	TTACCTGGAACCCTGGCACT	FBgn0011703
Dsg1629_gr1	AAGAAGCGAGGTCTGATGCC	FBgn0011704
Dsg1630_gr1	AACCCCCTTCGACCCGTCGC	FBgn0011704
Dsg1631_gr1	GGCTTCTTTCTGGACTGTCG	FBgn0011704
Dsg1632_gr1	ACGGAGGCACGTTGCTTCTA	FBgn0011704
Dsg1633_gr1	ACTCTCGCTGGTGTGGATCA	FBgn0011704
Dsg1634_gr1	TCGATGATGCGCTCGCGCTT	FBgn0011704
Dsg1635_gr1	TCGTTGGAGAAGGTCAATCC	FBgn0011704
Dsg1636_gr1	TGTGAAGCGCAAGGCAGACT	FBgn0011704
Dsg1637_gr1	GCTGAACCGCGTAATGCCTA	FBgn0011725
Dsg1638_gr1	TACGCGACGCGACAAATGTA	FBgn0011725
Dsg1639_gr1	TGTACGGATACTGTCCGTCG	FBgn0011725
Dsg1640_gr1	TGTGACCAGGTCGGAAACTG	FBgn0011725
Dsg1641_gr1	TACCCATCGTTCTTGAGTTC	FBgn0011725
Dsg1642_gr1	CTGCGAGATCTGCGTCACCT	FBgn0011725
Dsg1643_gr1	GCTTGACGTCGCAGAACTCA	FBgn0011725
Dsg1644_gr1	CGAGATACGGCACTATGCAG	FBgn0011725
Dsg1645_gr1	CTCGACGTAGGGTTCCTTAA	FBgn0011737
Dsg1646_gr1	ATGGGCCCAGACCTCGTTCA	FBgn0011737
Dsg1647_gr1	TTCGACGCTTGAATCGAGTG	FBgn0011737
Dsg1648_gr1	TGCTGCGGACTCGCTCCCTC	FBgn0011737
Dsg1649_gr1	CGGTGTGCTAAAGAGTCGCA	FBgn0011737
Dsg1650_gr1	ATCGCGGGCGCTCTGACAGG	FBgn0011737
Dsg1651_gr1	AAGCGCTGTCGCACGCAATT	FBgn0011737
Dsg1652_gr1	GGTTAGATACTATTCCGCGT	FBgn0011737
Dsg1653_gr1	CAAGCACGCCTCGCCCATCC	FBgn0011739
Dsg1654_gr1	AAGTCCCTGAACCTATACCC	FBgn0011739
Dsg1655_gr1	CCGCCGCCCTACCTAATTCA	FBgn0011739
Dsg1656_gr1	AACCACGAGTCTACCAGGCC	FBgn0011739
Dsg1657_gr1	TTTGTGATGGACTACATACC	FBgn0011739
Dsg1658_gr1	GGCTCCGGGCTGACCTACAA	FBgn0011739
Dsg1659_gr1	CGGAGCCGGTAGCTCCCGAT	FBgn0011739
Dsg1660_gr1	GGTGAGTTGCCCCGCTGAGT	FBgn0011739
Dsg1661_gr1	TTTCTGGCACCGCAAGCAGA	FBgn0011754
Dsg1662_gr1	ATAGTCGAAGAGTTCACCTT	FBgn0011754
Dsg1663_gr1	GACTTCCTGCGAGTAGCCGG	FBgn0011754
Dsg1664_gr1	GTGCGGAACGCCGGGTTATT	FBgn0011754
Dsg1665_gr1	CTCGGATAGCGTCACCACAG	FBgn0011754
Dsg1666_gr1	ATTATGTTTACGCTGCTCGT	FBgn0011754
Dsg1667_gr1	CAGCTTCACCTCGCCGGAGT	FBgn0011754
Dsg1668_gr1	ACATTTGCGTATCAGATCCT	FBgn0011754
Dsg1669_gr1	ACAGAATGGCCTCGCGCCCA	FBgn0011774
Dsg1670_gr1	CGTCCTCGGACCCAGACAGC	FBgn0011774
Dsg1671_gr1	ATCCGGACGGCCTTTATATC	FBgn0011774
Dsg1672_gr1	ATTGGACAACATCGTAATGC	FBgn0011774
Dsg1673_gr1	GAGCACTATCTGGAATTCAT	FBgn0011774
Dsg1674_gr1	TCAAACCTGCCGCGACCATC	FBgn0011774
Dsg1675_gr1	GTTCGCCGATGTGTATGGCC	FBgn0011774
Dsg1676_gr1	CGCCAAGATCGCCTATGTCA	FBgn0011774
Dsg1677_gr1	CCGGATCGTCCTATCGGCTA	FBgn0011817
Dsg1678_gr1	CTCCGGTGCGCGATAGTACT	FBgn0011817
Dsg1679_gr1	GGGCGCTCGCCACTACTCGT	FBgn0011817
Dsg1680_gr1	CCGCACCCACATGTTGCGCC	FBgn0011817
Dsg1681_gr1	TCCATCGCGAGGATCTGTGA	FBgn0011817
Dsg1682_gr1	CAGGAACACCTTGATGTGGT	FBgn0011817
Dsg1683_gr1	CAAGTGCACCGCCTCGTGCG	FBgn0011817
Dsg1684_gr1	GGCGGTGGATGTATGGTCGG	FBgn0011817
Dsg1685_gr1	ACGGGCACAGGAGCGAGCAC	FBgn0011826
Dsg1686_gr1	TCTCGTTGCCAAAGTCCTCC	FBgn0011826
Dsg1687_gr1	AGTGCCCGCACCGTCAGTGC	FBgn0011826
Dsg1688_gr1	AGCACTGGAAAGCTGCACGG	FBgn0011826
Dsg1689_gr1	AGTAAACACCAAGGAACGGG	FBgn0011826
Dsg1690_gr1	GCCCAGCCACAAGCTGACCT	FBgn0011826
Dsg1691_gr1	CAGCTCATGGTTGGGCTTGC	FBgn0011826
Dsg1692_gr1	GAACAGATACTTGGTGCTCG	FBgn0011826
Dsg1693_gr1	CAGAGTCGCACGGTCCATAT	FBgn0011829
Dsg1694_gr1	GGAGCAGCCCTACTTCCAAG	FBgn0011829
Dsg1695_gr1	AGTCGGAAGATCGAGTGTGC	FBgn0011829
Dsg1696_gr1	ATCATCGAGTATGCTCGGTA	FBgn0011829
Dsg1697_gr1	CCTCTGCTGGGGGTACGAAG	FBgn0011829
Dsg1698_gr1	AAACAAGCTCTTCCGGAATC	FBgn0011829
Dsg1699_gr1	ACGGCCACCGTGGTTATTCC	FBgn0011829
Dsg1700_gr1	CGTCGTGATCCAAGGTTTGT	FBgn0011829
Dsg1701_gr1	GTGCACTCGATCGTATTCGC	FBgn0012034
Dsg1702_gr1	GGCTCTGTGCGACACGGCCT	FBgn0012034
Dsg1703_gr1	GGAGCGACTCCCATGAAGCC	FBgn0012034
Dsg1704_gr1	ATTCGTGCCCTCATGAAGTT	FBgn0012034
Dsg1705_gr1	AGGTGTAATGACATGACCAC	FBgn0012034
Dsg1706_gr1	GAGCCAGGCCTCCGGGTTGA	FBgn0012034
Dsg1707_gr1	CAGGGGTTTCTCTCCACGCC	FBgn0012034
Dsg1708_gr1	AAGCTGCTGATTACGGCGGA	FBgn0012034
Dsg1709_gr1	GCCCGATATCCTCTACACCG	FBgn0012036
Dsg1710_gr1	GGCTGGCTTCCCCGAAGGTG	FBgn0012036
Dsg1711_gr1	CGGGCTAAGAAGCGCACCGT	FBgn0012036
Dsg1712_gr1	GTGTCAGACAGAATAATGTT	FBgn0012036
Dsg1713_gr1	TAGTATTTCCCGATGCTAGT	FBgn0012036
Dsg1714_gr1	TGTCGAGCGCAGCGCGGAGC	FBgn0012036
Dsg1715_gr1	AACCATCAACCCGACCACAG	FBgn0012036
Dsg1716_gr1	ACACGCCCACGGGTTCATGG	FBgn0012036
Dsg1717_gr1	GCAGTGCACCCGGGTTACAC	FBgn0012037
Dsg1718_gr1	GTTTGGGTGTCGATACGGAC	FBgn0012037
Dsg1719_gr1	CCAATGGCGCTCGTACCAAT	FBgn0012037
Dsg1720_gr1	GAGGAAACACTATGGTGACG	FBgn0012037
Dsg1721_gr1	CAGAGGCTTCTCCGGAAAGG	FBgn0012037
Dsg1722_gr1	TGGCCTTGTCGACTTCACCG	FBgn0012037
Dsg1723_gr1	TATCGCTGGTCGCTGTTCCG	FBgn0012037
Dsg1724_gr1	GGCAGCTTCGGTTTCCACGT	FBgn0012037
Dsg1725_gr1	GATTATGTGAACGCGTTCGT	FBgn0013307
Dsg1726_gr1	TTCGTTCCTGATCTCCCGCT	FBgn0013307
Dsg1727_gr1	GCTTACGCTCCACGCTAGAC	FBgn0013307
Dsg1728_gr1	CAAGGAGGCACAGTGCCCAC	FBgn0013307
Dsg1729_gr1	CTTCAAGTTCGGCGCACTAC	FBgn0013307
Dsg1730_gr1	GGGAAAATGACGCTGCACCG	FBgn0013307
Dsg1731_gr1	GGGCTATGACATGGACTTTC	FBgn0013307
Dsg1732_gr1	AGCCGAAAGTGTGAATACCT	FBgn0013307
Dsg1733_gr1	AAGATGGAACTATTGGATGT	FBgn0013308
Dsg1734_gr1	AAAAAGGCGCTGTGCCCCTT	FBgn0013308
Dsg1735_gr1	AACCGGTACCAGTTTCCACG	FBgn0013308
Dsg1736_gr1	GCATCCGTATTTGTCGCCCA	FBgn0013308
Dsg1737_gr1	CGGGAAGTCCGCAGCAAGGA	FBgn0013308
Dsg1738_gr1	AATGATTCGGATACGCTTAT	FBgn0013308
Dsg1739_gr1	TGTGCGAAGATAATGCGCTC	FBgn0013308
Dsg1740_gr1	TCTGGCACAAGCTTATGCCC	FBgn0013308
Dsg1741_gr1	TGTGGAGTCATTGGTTTCGG	FBgn0013435
Dsg1742_gr1	GATGGTTACTTTGTGGTACC	FBgn0013435
Dsg1743_gr1	ATTCGGAGACAGGACGACAG	FBgn0013435
Dsg1744_gr1	TATTGTCCGCTTGCGTGAGG	FBgn0013435
Dsg1745_gr1	TAATTCGGAGATAGCACAGC	FBgn0013435
Dsg1746_gr1	GGACATGATCATCGATCTCT	FBgn0013435
Dsg1747_gr1	ACACCACGGCGGTGGATATG	FBgn0013435
Dsg1748_gr1	TTCCGGGTAATGGGCGCCTG	FBgn0013435
Dsg1749_gr1	TTAATGTAGAATATAGAAGA	FBgn0013679
Dsg1750_gr1	TTTATGTTGTACTAGATTGG	FBgn0013679
Dsg1751_gr1	AATTCTAATTATGCTTTATT	FBgn0013679
Dsg1752_gr1	ATTAGGAGGTTTGCGAGCTG	FBgn0013679
Dsg1753_gr1	CGTAAAGGTCCTAATAAAGT	FBgn0013679
Dsg1754_gr1	TTTCATTAGCTGAAACTAAT	FBgn0013679
Dsg1755_gr1	GGATATATTCAAATTCGTAA	FBgn0013679
Dsg1756_gr1	ATCGCATCACAAAAAGGTTG	FBgn0013679
Dsg1757_gr1	CTCCGGCGACGGTATCAGTC	FBgn0013759
Dsg1758_gr1	GGTGGCCCGGGATGTCTACG	FBgn0013759
Dsg1759_gr1	GGCGGGCATATCGTTCCAAG	FBgn0013759
Dsg1760_gr1	CCGATGGTGCCCTACCTCAA	FBgn0013759
Dsg1761_gr1	GGCGGAGCGCTGCGGTACGA	FBgn0013759
Dsg1762_gr1	GACGAGATACGGGAGATCAA	FBgn0013759
Dsg1763_gr1	GCAGGCGCGACTGGACACGG	FBgn0013759
Dsg1764_gr1	TTAGCAAGGACGATCATCAC	FBgn0013759
Dsg1765_gr1	AGCGGACCACATGTCTATGC	FBgn0013762
Dsg1766_gr1	GCTGGACGACCGCTGTTTCC	FBgn0013762
Dsg1767_gr1	TATGCTGGTCGTATAGAGCT	FBgn0013762
Dsg1768_gr1	CCACAGGGTCACCACTTCTG	FBgn0013762
Dsg1769_gr1	TTGGCTCCAAATAGGACATC	FBgn0013762
Dsg1770_gr1	TGTGCTGGGCACCCCCAACG	FBgn0013762
Dsg1771_gr1	TTGGCCGAACTGGCGGACGC	FBgn0013762
Dsg1772_gr1	ATCTCCCGGAGGGCAGAACT	FBgn0013762
Dsg1773_gr1	CGGCTACCGTAGGCATAGTC	FBgn0013954
Dsg1774_gr1	TGTAGTGGACCGTGACCTTT	FBgn0013954
Dsg1775_gr1	CGCGCTGGCCGACGCTCAAC	FBgn0013954
Dsg1776_gr1	GGCAAGGGCGAGGTCATCCG	FBgn0013954
Dsg1777_gr1	CGTCCAGGGTGCCGGTGTAG	FBgn0013954
Dsg1778_gr1	CAACTCCCTCATCCCAGCCA	FBgn0013954
Dsg1779_gr1	CGCCAAGCTGATTTGCTCGC	FBgn0013954
Dsg1780_gr1	CTATCCCAAGAATGGCCAAA	FBgn0013954
Dsg1781_gr1	GCTGAACAGGATCGTAACAT	FBgn0013972
Dsg1782_gr1	CACGGCTGTAACGTCTTTGG	FBgn0013972
Dsg1783_gr1	GGCAATGACCGGGCGCTCCG	FBgn0013972
Dsg1784_gr1	CTTCACTAGCATCTGCTCGC	FBgn0013972
Dsg1785_gr1	ATACGTCTTGGCGTCAATGG	FBgn0013972
Dsg1786_gr1	GCGCCGGCGCAGTCCATCCT	FBgn0013972
Dsg1787_gr1	GAGTCCGCACGCCTGAAGAA	FBgn0013972
Dsg1788_gr1	GGCCAGCGCCAGCGAGATTC	FBgn0013972
Dsg1789_gr1	CCGTGGTTGCTGTAGAACGG	FBgn0013987
Dsg1790_gr1	ATCCGCTGACCCGCCAATGC	FBgn0013987
Dsg1791_gr1	CACGGCCTAGCCATATCGCC	FBgn0013987
Dsg1792_gr1	ATCGGGAAAGTCATACTGGC	FBgn0013987
Dsg1793_gr1	CACATTCGTCCACTCCGGAT	FBgn0013987
Dsg1794_gr1	TTCTCCGGGCCCAGAACCTC	FBgn0013987
Dsg1795_gr1	CGTGACCTCGAACACGGTTC	FBgn0013987
Dsg1796_gr1	CCTTGAGGGCATAGTTCTGT	FBgn0013987
Dsg1797_gr1	AAGGACTACGAGGGGGCCCG	FBgn0013995
Dsg1798_gr1	ACTGCTTAGCTTCCCGCCGG	FBgn0013995
Dsg1799_gr1	TCGACTCTTCAATCCCTCCG	FBgn0013995
Dsg1800_gr1	ATGCGCTACTCCGGCGCCCG	FBgn0013995
Dsg1801_gr1	CATCTCCACCTACGCCAGCG	FBgn0013995
Dsg1802_gr1	GGCTGACCTGCCTTAGTCGC	FBgn0013995
Dsg1803_gr1	TCTCGGGGGCACTCGATCCC	FBgn0013995
Dsg1804_gr1	CTACTGATCTACCTGTTTGT	FBgn0013995
Dsg1805_gr1	AAACCACCGTTTATCGAGCT	FBgn0014006
Dsg1806_gr1	AGTACGCGGCTATGGCCCGG	FBgn0014006
Dsg1807_gr1	GGCCCGCATCAACCCGATGA	FBgn0014006
Dsg1808_gr1	CAGGTTGTGTTGTAGCTCAG	FBgn0014006
Dsg1809_gr1	GATTTGGAGGTTCTAATCCG	FBgn0014006
Dsg1810_gr1	TACGCCCACAACGCCGGAAT	FBgn0014006
Dsg1811_gr1	TGGTATCTGAAGTCGACCAT	FBgn0014006
Dsg1812_gr1	GGTTCAGGGCGAAGGCGTAC	FBgn0014006
Dsg1813_gr1	TGATGTAGTCCGTAGTTTGC	FBgn0014007
Dsg1814_gr1	TCCGTCTACTCCCTGCAAAG	FBgn0014007
Dsg1815_gr1	ATACCACTACCTAACGTGGA	FBgn0014007
Dsg1816_gr1	TGGTGATTCCCTGGGGATAC	FBgn0014007
Dsg1817_gr1	CTAAATTGGACCGTTAACGA	FBgn0014007
Dsg1818_gr1	AAAGAAGTTTATCTGTGCAC	FBgn0014007
Dsg1819_gr1	GTAGTAGTCCATATTGTTCA	FBgn0014007
Dsg1820_gr1	CTAAGCATTGGGGTCAAGGC	FBgn0014007
Dsg1821_gr1	TATACGACCAACGCCTTCCC	FBgn0014011
Dsg1822_gr1	TTGGTGCCGACCAGGATTAT	FBgn0014011
Dsg1823_gr1	CTTTCTCATCTGTTTCTCAC	FBgn0014011
Dsg1824_gr1	CATCGCCAGTCCTTGGGGAT	FBgn0014011
Dsg1825_gr1	ATCGTCGCGCAGATCCAGTT	FBgn0014011
Dsg1826_gr1	CGTATAGCTGATCAGCAGAC	FBgn0014011
Dsg1827_gr1	CACGGTGTTCGACAACTATT	FBgn0014011
Dsg1828_gr1	GTTGTGGGCGACGGAGCGGT	FBgn0014011
Dsg1829_gr1	CATCGTCGTTCGTTAGCGAG	FBgn0014018
Dsg1830_gr1	AAGATCTGCCAGTTAGACAT	FBgn0014018
Dsg1831_gr1	ATCGTACTTGTTCTGTCGAA	FBgn0014018
Dsg1832_gr1	CACTACATACGACCTTTGCT	FBgn0014018
Dsg1833_gr1	ACGATGGACCCGCCGTCATC	FBgn0014018
Dsg1834_gr1	GACGCCCAAAACCTTCCCGG	FBgn0014018
Dsg1835_gr1	GTGGGCTGTCCAAGTTAGTT	FBgn0014018
Dsg1836_gr1	CGGAGGCGTCTGGCACACAA	FBgn0014018
Dsg1837_gr1	GCATCAGCACGGCGGGGCCC	FBgn0014028
Dsg1838_gr1	AGCGATCCTCGACGGACTGC	FBgn0014028
Dsg1839_gr1	CGAGATCTACCGCTGGAACC	FBgn0014028
Dsg1840_gr1	AGACAGATCCTGAGCCGCGT	FBgn0014028
Dsg1841_gr1	GAGGTGGACCTGCGCGAGTG	FBgn0014028
Dsg1842_gr1	CAGATGCGCGCCATCAGCAA	FBgn0014028
Dsg1843_gr1	GGTCGCGCACCACGTACATA	FBgn0014028
Dsg1844_gr1	TCAGCGCGTCCAGCACCATG	FBgn0014028
Dsg1845_gr1	AAGCCACCGTATCGACGATG	FBgn0014031
Dsg1846_gr1	GAAGTAGTAAACCTTCGGCT	FBgn0014031
Dsg1847_gr1	ATGGTGTGGTGGTAGATGCG	FBgn0014031
Dsg1848_gr1	CGGCGCCGGCCACTCGGGCA	FBgn0014031
Dsg1849_gr1	CACGGGCGTCTGGGGTCATC	FBgn0014031
Dsg1850_gr1	GAACTTCGGCACCATAGCGA	FBgn0014031
Dsg1851_gr1	ACCCAACACCGGATTGCTCA	FBgn0014031
Dsg1852_gr1	GGGCCCCATCAACGTCTTGC	FBgn0014031
Dsg1853_gr1	AGTGGGTCGCGGGTGTACAG	FBgn0014073
Dsg1854_gr1	CCCGAGGGCCTATAAGTAGT	FBgn0014073
Dsg1855_gr1	TGGTGCAATCGAGGGTCGAT	FBgn0014073
Dsg1856_gr1	CACACCGATCTGGGATCACT	FBgn0014073
Dsg1857_gr1	CTTAGTACGGTGATGATCAG	FBgn0014073
Dsg1858_gr1	TTTATCTCTCGGGTTAAAGC	FBgn0014073
Dsg1859_gr1	CCGCTGAGATGCCTGTGACA	FBgn0014073
Dsg1860_gr1	TAGAGAATGATGGCAGCTAG	FBgn0014073
Dsg1861_gr1	AATAGCGTCTATTCCTTCCG	FBgn0014417
Dsg1862_gr1	CAGAGCCATCATACCGCTAG	FBgn0014417
Dsg1863_gr1	TCTGACTATTGCGCCGGTCC	FBgn0014417
Dsg1864_gr1	GTGATGGAGGGCCTTGCACA	FBgn0014417
Dsg1865_gr1	TTCCCCGATCGATACTGCTG	FBgn0014417
Dsg1866_gr1	CTTAACTGGGATGCGGCTTC	FBgn0014417
Dsg1867_gr1	TGATGGCCGGATTCTGCTGA	FBgn0014417
Dsg1868_gr1	TTGGACTCGATGGTCACATT	FBgn0014417
Dsg1869_gr1	TGCCTCAAGCCAAACTCTCA	FBgn0014903
Dsg1870_gr1	TAGGGCATGTCGGTATGAAG	FBgn0014903
Dsg1871_gr1	CCTTTGACTCCGACTGGACG	FBgn0014903
Dsg1872_gr1	GCTGACAGATGGCTTCAACG	FBgn0014903
Dsg1873_gr1	CCTGGACTTCTACATAGTCG	FBgn0014903
Dsg1874_gr1	TCAAGTCGGTGCCCGTTAAC	FBgn0014903
Dsg1875_gr1	GCTCTCCAGAGACTGTGGAA	FBgn0014903
Dsg1876_gr1	CAAGCCACCCGCTCAACTCT	FBgn0014903
Dsg1877_gr1	TAATGGACCCGTGCACAAGA	FBgn0014930
Dsg1878_gr1	CACTGGCGCGTACTACGGTT	FBgn0014930
Dsg1879_gr1	CATTGTAGGCTACCTGCGAC	FBgn0014930
Dsg1880_gr1	TCTTGAGTGTCTGGCCGTAA	FBgn0014930
Dsg1881_gr1	CGCTGGGGGCGAGATTGTTC	FBgn0014930
Dsg1882_gr1	AGGGAGTCGAAACTGCGCTC	FBgn0014930
Dsg1883_gr1	GGTTGGGCAAACGTGGATAA	FBgn0014930
Dsg1884_gr1	GGCGGCAATCAGTGACTCCA	FBgn0014930
Dsg1885_gr1	CGCGGCGTACTGCCATGGCA	FBgn0015024
Dsg1886_gr1	TGCCACCGACGATTATCTCG	FBgn0015024
Dsg1887_gr1	CGACCAGATGATCGGACGCT	FBgn0015024
Dsg1888_gr1	GGCATTGATCGAGGCATAGC	FBgn0015024
Dsg1889_gr1	TGCCATGGTGACGTATACGA	FBgn0015024
Dsg1890_gr1	ACAGCTGCGGATGGCGGGCG	FBgn0015024
Dsg1891_gr1	GTATTTCTGCTGCTTGGTGT	FBgn0015024
Dsg1892_gr1	CTGTACCGCATTCTGAGCGG	FBgn0015024
Dsg1893_gr1	AACGCTCTGATCTTCTATGG	FBgn0015271
Dsg1894_gr1	CTGATCCTCCACGCGTGTAG	FBgn0015271
Dsg1895_gr1	GTATGTGGACAGACACTTCC	FBgn0015271
Dsg1896_gr1	CTACACCACCAAGATAATGC	FBgn0015271
Dsg1897_gr1	CTATTCGGACACAGTGGAAC	FBgn0015271
Dsg1898_gr1	CAGCCTTTCCGCGTTATCCA	FBgn0015271
Dsg1899_gr1	GAGTACAGGCTCCAAGTATG	FBgn0015271
Dsg1900_gr1	GAGCTCTGGAACATCGCGAC	FBgn0015271
Dsg1901_gr1	TCGTGCAAGCGCGCTGGATC	FBgn0015277
Dsg1902_gr1	GGCCAGACCACGGTCATTGG	FBgn0015277
Dsg1903_gr1	GCAGTTTCTCATAGTCCGGC	FBgn0015277
Dsg1904_gr1	ACGAGGTTACGCAGGCCCTT	FBgn0015277
Dsg1905_gr1	TTTCTGAAGGTGCTAGAGAA	FBgn0015277
Dsg1906_gr1	ACCAGCTCCTACAAGGCGTT	FBgn0015277
Dsg1907_gr1	CTCGCAAGTCGTACATTCCC	FBgn0015277
Dsg1908_gr1	GATCCGATCCTGAGATTCTC	FBgn0015277
Dsg1909_gr1	TGCAACCATGCCGTACGGTG	FBgn0015278
Dsg1910_gr1	TACACGGCTCCCATTGTTCC	FBgn0015278
Dsg1911_gr1	GGTGTGGGCTGAGCAGCCGT	FBgn0015278
Dsg1912_gr1	ATTGGCACCAGGGCCGACTG	FBgn0015278
Dsg1913_gr1	GGCATGCTGCTCTAGACTCA	FBgn0015278
Dsg1914_gr1	GCTTCGATTCCTCCTCAATA	FBgn0015278
Dsg1915_gr1	CCAAAGGGACTGCTACTCTC	FBgn0015278
Dsg1916_gr1	AGGGCACTTGGCGACGCGCT	FBgn0015278
Dsg1917_gr1	ACACCACTGCACCGGAAGCT	FBgn0015279
Dsg1918_gr1	CAGGTACGATTCGTGCTTGA	FBgn0015279
Dsg1919_gr1	TCTTACTTCACTGCGTCTAT	FBgn0015279
Dsg1920_gr1	AGTGAGGTCCAGCCGTACTT	FBgn0015279
Dsg1921_gr1	TTCCGGCGGTGTCTCATACT	FBgn0015279
Dsg1922_gr1	TCTGCGGGACCAGCGCAACT	FBgn0015279
Dsg1923_gr1	ACTGCTGGAGGTATACCTCA	FBgn0015279
Dsg1924_gr1	GCCTGCGAGTACCAGGTGTA	FBgn0015279
Dsg1925_gr1	GGAGTTCTCAACGTTTAACG	FBgn0015295
Dsg1926_gr1	TCAGTGGCGCTTGGTGTGCT	FBgn0015295
Dsg1927_gr1	ACCTGCTCGCTCGCGCTCTA	FBgn0015295
Dsg1928_gr1	CTAGTGCTGGATAGAGAGAT	FBgn0015295
Dsg1929_gr1	GAATTCGGTTCGGTGCACAG	FBgn0015295
Dsg1930_gr1	TTACGAGGACGGGACATTTC	FBgn0015295
Dsg1931_gr1	CCTCGCGGGACAGGTTGCCG	FBgn0015295
Dsg1932_gr1	CGAATACCACAAGAGACCAG	FBgn0015295
Dsg1933_gr1	TACATCCCGCTACCCCACAA	FBgn0015300
Dsg1934_gr1	GGGCCACGAATTCTCCTGCC	FBgn0015300
Dsg1935_gr1	TGCCTCTTACAAAAGACTCT	FBgn0015300
Dsg1936_gr1	CCTTCACGACGTGTGGGACA	FBgn0015300
Dsg1937_gr1	ACTGGAGGTAGTCTTAGATC	FBgn0015300
Dsg1938_gr1	CTTGTCCTGGATGTATTCAT	FBgn0015300
Dsg1939_gr1	TCGAGATACCAGATGGCAGT	FBgn0015300
Dsg1940_gr1	CAGTTGGATCGATTGGTTCC	FBgn0015300
Dsg1941_gr1	GAGCTTTACTACGTGCGGGA	FBgn0015380
Dsg1942_gr1	GTAGGCTATCAGGATGAGGG	FBgn0015380
Dsg1943_gr1	CTGTCAGCTCTTGGAGACGG	FBgn0015380
Dsg1944_gr1	CTCATGCTCATATTCGCGAA	FBgn0015380
Dsg1945_gr1	ACCATTCAGACGGTGCTTAT	FBgn0015380
Dsg1946_gr1	TTTGTGCTCTATGCCGCCAC	FBgn0015380
Dsg1947_gr1	GATATGTTCAGAATGGGTCG	FBgn0015380
Dsg1948_gr1	AAGGAAGAAGATCTGTTTGA	FBgn0015380
Dsg1949_gr1	CGGATAGGGCAGGGACGCTT	FBgn0015402
Dsg1950_gr1	GGGGTACCACGACTCCTCTG	FBgn0015402
Dsg1951_gr1	AATCCACACGAACGGGTGTC	FBgn0015402
Dsg1952_gr1	GTGCCAGCACGGACTCGGAC	FBgn0015402
Dsg1953_gr1	AGTGGTCAGGCGAGCAAGGC	FBgn0015402
Dsg1954_gr1	GATAACCAGGTTGCTGTCTA	FBgn0015402
Dsg1955_gr1	CACATTCATCGCGGCAGTGT	FBgn0015402
Dsg1956_gr1	CAAGGGAAAGAATTCCGCTC	FBgn0015402
Dsg1957_gr1	AGCTTACTACCGGCGAATGC	FBgn0015544
Dsg1958_gr1	GTTTGCACGGTATTGACTTC	FBgn0015544
Dsg1959_gr1	CTGTTTCTCCGTGGGTGAGC	FBgn0015544
Dsg1960_gr1	GGAAACACCTATGTCAAGCA	FBgn0015544
Dsg1961_gr1	CCTTCCGCGACTTGTCTGTC	FBgn0015544
Dsg1962_gr1	AACTTTACACCCGATCGTCC	FBgn0015544
Dsg1963_gr1	AGGAGATACCACGTCTACAA	FBgn0015544
Dsg1964_gr1	TAGTTGGTTGCTATCATCGA	FBgn0015544
Dsg1965_gr1	TCCCCTGGGGCTATCGCCTT	FBgn0015582
Dsg1966_gr1	CATGCCGTGCTCCTCACCTA	FBgn0015582
Dsg1967_gr1	TTGATTACGTTCTTGACCTC	FBgn0015582
Dsg1968_gr1	CGGATATGCATCGTAGGCGC	FBgn0015582
Dsg1969_gr1	GAGAAGCTGCCGGTTCCCTT	FBgn0015582
Dsg1970_gr1	GGACACAACTGAGTACGCCT	FBgn0015582
Dsg1971_gr1	GATGTCACGATTGTGGGTCA	FBgn0015582
Dsg1972_gr1	ACCCGGCAATCCATTATACC	FBgn0015582
Dsg1973_gr1	TCAGCGCGCCCGAATTGTCC	FBgn0015614
Dsg1974_gr1	GCCCAGCCGCCGGATCTCGT	FBgn0015614
Dsg1975_gr1	TTCCAATGGCGAACTGTTTC	FBgn0015614
Dsg1976_gr1	GGGCAAACGTTTCCGGAAAC	FBgn0015614
Dsg1977_gr1	GTGTCGCAGTTCAGCGTCAA	FBgn0015614
Dsg1978_gr1	GCGAAAGGCGAAGCGCAACT	FBgn0015614
Dsg1979_gr1	GACTTCAAGGAGTTCATCCA	FBgn0015614
Dsg1980_gr1	CGCGGACGGCAACGGCGAGG	FBgn0015614
Dsg1981_gr1	AAGGTGGGACGCGGAACATA	FBgn0015618
Dsg1982_gr1	ATTCAACTACGAGGGCTGTA	FBgn0015618
Dsg1983_gr1	TCGCCGACATGGGTTTCGCG	FBgn0015618
Dsg1984_gr1	ATCCTGCATGGCCTGTTCGG	FBgn0015618
Dsg1985_gr1	TCCATTTCGCCTTGTAGACG	FBgn0015618
Dsg1986_gr1	CGTTGTGCGACAGAAACACC	FBgn0015618
Dsg1987_gr1	GCACATCATTAAGTTCCATC	FBgn0015618
Dsg1988_gr1	GATAGAGCGTACGAAAGTGG	FBgn0015618
Dsg1989_gr1	TTGGGCTAACGACTTGGGTC	FBgn0015622
Dsg1990_gr1	TTTGCGGAGGGGGGCGGCTA	FBgn0015622
Dsg1991_gr1	CAAACCGTTCGAGTTCAAGT	FBgn0015622
Dsg1992_gr1	CGACAGCACCCACCTCTTCC	FBgn0015622
Dsg1993_gr1	GAAGAGCAACGCCAGCGTTG	FBgn0015622
Dsg1994_gr1	GGTCGTCGATCTCTGCCGGC	FBgn0015622
Dsg1995_gr1	TGCCCACTTGCCCTGGTAGT	FBgn0015622
Dsg1996_gr1	CGGCATCGGTATCGGGCAAC	FBgn0015622
Dsg1997_gr1	AGAGCGGTGCGGTACGTAGT	FBgn0015623
Dsg1998_gr1	TGCGACTTGCGGATGAATAC	FBgn0015623
Dsg1999_gr1	GTAGTAACGAGGCTGCAAGC	FBgn0015623
Dsg2000_gr1	GTTCTAGCAAACGGTACTGG	FBgn0015623
Dsg2001_gr1	CCAGATCGGCGTTGCACAGC	FBgn0015623
Dsg2002_gr1	CTTGTCGTTAACAGGGAACA	FBgn0015623
Dsg2003_gr1	CGACGCCAAGAACCCATTCC	FBgn0015623
Dsg2004_gr1	GGGGTATGGCCGTAATTTCC	FBgn0015623
Dsg2005_gr1	TTAAAACTTCGTCCCTTCAT	FBgn0015765
Dsg2006_gr1	ATGTGGCCACGCGTTGGTAC	FBgn0015765
Dsg2007_gr1	CCATGCAAAGAGGACGTACC	FBgn0015765
Dsg2008_gr1	TTCCATCCACATCCCGCTAA	FBgn0015765
Dsg2009_gr1	AGCTTACGGACAGGTGTCAA	FBgn0015765
Dsg2010_gr1	GGTGGATCACTCCGGCGCTG	FBgn0015765
Dsg2011_gr1	CCTGTCATCTCGTTCTCCGT	FBgn0015765
Dsg2012_gr1	ACGACCAAACAGTGGACATC	FBgn0015765
Dsg2013_gr1	GTCAGACTCCGATTATCCAT	FBgn0015772
Dsg2014_gr1	AGTACACCACTCTATCTTAT	FBgn0015772
Dsg2015_gr1	GATGCTTGCAATAGGGCATC	FBgn0015772
Dsg2016_gr1	AGCATCACGCCCACGGGAAA	FBgn0015772
Dsg2017_gr1	GGTTCCTCATCGGTACATGG	FBgn0015772
Dsg2018_gr1	CATTCCAAACTTCGACCTAC	FBgn0015772
Dsg2019_gr1	ACTTGACTCGAAGAGTTTAC	FBgn0015772
Dsg2020_gr1	CAGGACTTAAACGTCATTGC	FBgn0015772
Dsg2021_gr1	CGCATGCTGCCTCACGCTCC	FBgn0015805
Dsg2022_gr1	ATTCTGATTCGTCATATTGC	FBgn0015805
Dsg2023_gr1	TGGGTCATGCGTATGCGATG	FBgn0015805
Dsg2024_gr1	GTGAATATACCCCTGCGTGA	FBgn0015805
Dsg2025_gr1	TTCCATCACCTTGCTGATAA	FBgn0015805
Dsg2026_gr1	CTATGAGACCTCCGTTGCAC	FBgn0015805
Dsg2027_gr1	CCACCGCCGACCATCAGGAA	FBgn0015805
Dsg2028_gr1	TGGCAACTACTACTATGGCC	FBgn0015805
Dsg2029_gr1	GCAGGCTCGCATGACCTGGC	FBgn0016078
Dsg2030_gr1	CTGGGCGAGCCGTACAAGCG	FBgn0016078
Dsg2031_gr1	CTTCTTCGCCATGGTCTATC	FBgn0016078
Dsg2032_gr1	AATTCCGGACCGTAGAATCG	FBgn0016078
Dsg2033_gr1	TAGCACTCGATCATCCAGTC	FBgn0016078
Dsg2034_gr1	CGCATTGATCGCATCGTCGC	FBgn0016078
Dsg2035_gr1	CAGTCGGCCGATGGAGTACT	FBgn0016078
Dsg2036_gr1	CAATGCGGGAAAATACATCC	FBgn0016078
Dsg2037_gr1	TATGTAGTGCATCATGAGCT	FBgn0016122
Dsg2038_gr1	CCTACCCTTTGGCTACGCCG	FBgn0016122
Dsg2039_gr1	TGATCCTTACATCGCTGTCT	FBgn0016122
Dsg2040_gr1	CCGTCCCGACGATCGTCACG	FBgn0016122
Dsg2041_gr1	ATTGGTGTACGAGCACACGG	FBgn0016122
Dsg2042_gr1	CAATATAACAGTCTTATTGC	FBgn0016122
Dsg2043_gr1	GCGATTCGCCTCCGTTACAT	FBgn0016122
Dsg2044_gr1	TTCGGCAGGATCACGGCTAT	FBgn0016122
Dsg2045_gr1	TTTAATGGTTACGCGCTCCG	FBgn0016123
Dsg2046_gr1	GTCGGGATCCGTATTGTTCA	FBgn0016123
Dsg2047_gr1	CGTGTGAATTAGCTGTCCCC	FBgn0016123
Dsg2048_gr1	CACCAGGATCAACGTTTCGT	FBgn0016123
Dsg2049_gr1	GAAGGAGGTCGCATTGACCA	FBgn0016123
Dsg2050_gr1	GACGGCAGACCATTCCCACG	FBgn0016123
Dsg2051_gr1	CCTCGCCGTAACCATGCTTC	FBgn0016123
Dsg2052_gr1	TAATGTGATTGTTTCGGAAC	FBgn0016123
Dsg2053_gr1	GCTACAGCCTGTGGGACTCC	FBgn0016126
Dsg2054_gr1	TGTGCGTGACGGTAGAGAAG	FBgn0016126
Dsg2055_gr1	CTTTGATCGCATTGTCGAAA	FBgn0016126
Dsg2056_gr1	GTGCTGGCGCAAAAACCGTA	FBgn0016126
Dsg2057_gr1	ATGGAAAAGCTGTCGATGTG	FBgn0016126
Dsg2058_gr1	ATATCATACATTCTTCTATG	FBgn0016126
Dsg2059_gr1	AAAGGGGTCCTACACAGAAA	FBgn0016126
Dsg2060_gr1	TCCAGGATATGTGGCTCCTG	FBgn0016126
Dsg2061_gr1	CAATCGGCGCGCCCTATTCC	FBgn0016131
Dsg2062_gr1	GAGCTTCATCTCCGAACCGT	FBgn0016131
Dsg2063_gr1	CGAGCAGAACCTCGGGTGCG	FBgn0016131
Dsg2064_gr1	TTGTCAAGGGAACTACTGAC	FBgn0016131
Dsg2065_gr1	TGTGATCACCGGCAACATAG	FBgn0016131
Dsg2066_gr1	GGGCGGCGACATGCCCGATT	FBgn0016131
Dsg2067_gr1	TGCCAGTTTCTGGAGCGCGA	FBgn0016131
Dsg2068_gr1	GACAATATTCGCATGATTGC	FBgn0016131
Dsg2069_gr1	TCAAGTGGGGTCGTGTCGGA	FBgn0016641
Dsg2070_gr1	CTCAACATCGCTCTCGCGAC	FBgn0016641
Dsg2071_gr1	GCTCGCGTCCTACCAGACAG	FBgn0016641
Dsg2072_gr1	TATGGTGCCCCCGAGCTCGG	FBgn0016641
Dsg2073_gr1	GGGCTCCAACGCACGGGATG	FBgn0016641
Dsg2074_gr1	ACGGGTCATAATGTTGCGTA	FBgn0016641
Dsg2075_gr1	ATAGCACTTCGACACGTAGT	FBgn0016641
Dsg2076_gr1	GATCGAACACGTAGTTCAGC	FBgn0016641
Dsg2077_gr1	GGCTGTACTCAGCGGGCACG	FBgn0016672
Dsg2078_gr1	AGTGGTGGCTCAACCGTTCG	FBgn0016672
Dsg2079_gr1	TGCTGGACATAAGGCCTTGA	FBgn0016672
Dsg2080_gr1	CGCGATGAGAACCGCCGTTT	FBgn0016672
Dsg2081_gr1	CGAACGGGACACCGGCGTAC	FBgn0016672
Dsg2082_gr1	GTCACCCGAAATGTACTCGG	FBgn0016672
Dsg2083_gr1	GCTGACATCCCGATGGACTT	FBgn0016672
Dsg2084_gr1	TTAGCACGGTGACGCAGTCC	FBgn0016672
Dsg2085_gr1	GGTTTCGCCCTCGTCAATCA	FBgn0016687
Dsg2086_gr1	GATGTGGACCAGTACTTCCC	FBgn0016687
Dsg2087_gr1	CATCGAGATTGGCTACCGAG	FBgn0016687
Dsg2088_gr1	ACGGTGGCACGAAGCAGACC	FBgn0016687
Dsg2089_gr1	ATTCTTAGCGCCCTTCTCAA	FBgn0016687
Dsg2090_gr1	CGTCGCCGCGCTTAGCCACT	FBgn0016687
Dsg2091_gr1	ACATCAAGAAGGGTAAGCTG	FBgn0016687
Dsg2092_gr1	GATGGCGATTATCTTCCAGT	FBgn0016687
Dsg2093_gr1	GAGATCAACACTCTTCTCAA	FBgn0016696
Dsg2094_gr1	AGAAGTGATCGCCGGGAGGG	FBgn0016696
Dsg2095_gr1	GCAGGGCTGCCGGTCTGTGG	FBgn0016696
Dsg2096_gr1	TCCGACCACGATCTCGCGAA	FBgn0016696
Dsg2097_gr1	CGAAGAGGGAACCTATGGAG	FBgn0016696
Dsg2098_gr1	AGTGAGGTATACTTCTTGAT	FBgn0016696
Dsg2099_gr1	AAAGCGCCATAACTACGTTA	FBgn0016696
Dsg2100_gr1	TACTTACTGCTGCGTCGCGT	FBgn0016696
[truncated: 6,347 more rows]
