# Supplementary material for: Pooled genome-wide CRISPR screening for basal and context-specific fitness gene essentiality in Drosophila cells
Source: eLife. 2018 Jul 27;7:e36333. doi: 10.7554/eLife.36333 (PMC6063728; doi:10.7554/eLife.36333)
Supplement: Supplementary file 8. — Column 1 provides internal ID number compatible with Supplementary file 1. Column 2 provides targeted gene ID. Column 3, ‘REF’, provides readcount file from plasmid pool. Column 4 provides readcount following transfection and outgrowth. File is compatible with MAGeCK (Li et al., 2014). [file elife-36333-supp8.txt]

Dsg8060_gr2	CTGCGCGGCTAGTGTGCTGT	FBgn0000008
Dsg8061_gr2	CACGACGCGAGGGATCGTGT	FBgn0000008
Dsg8062_gr2	CCTCTGAAGATTCAGTCCCT	FBgn0000008
Dsg8063_gr2	GAGTGGCCGTCAGACGCCAT	FBgn0000008
Dsg8064_gr2	GGAGCTGCTCCTATACAATG	FBgn0000008
Dsg8065_gr2	TGGGCGTGGACTGAGCACTC	FBgn0000008
Dsg8066_gr2	AGGCAGGTACGCTCATCGAC	FBgn0000014
Dsg8067_gr2	TTGTCCTCGCTATGCCTTCT	FBgn0000228
Dsg8068_gr2	GAATACCGCCTACTCCGGAT	FBgn0000233
Dsg8069_gr2	GGCCGCTTGGTTCTCGCATC	FBgn0000233
Dsg8070_gr2	GCCCAACTCCAGCATACAAT	FBgn0000233
Dsg8071_gr2	AGGAGCGCCTCTATCAGCCA	FBgn0000233
Dsg8072_gr2	GTGCCCGTGGATGAGGCCTG	FBgn0000233
Dsg8073_gr2	GAACTCGAGCCGGATAGGGA	FBgn0000233
Dsg8086_gr2	AACCTACACCGTATACCACG	FBgn0000244
Dsg8087_gr2	CATTAGACGAGGGGCTCTTG	FBgn0000244
Dsg8088_gr2	TTGGCTATGCCATAGCTAAA	FBgn0000244
Dsg8089_gr2	CGACGTGTAGTGGTATGTAT	FBgn0000244
Dsg8090_gr2	AATCTGGATAGGGAGTCGTC	FBgn0000244
Dsg8091_gr2	GCGTGAGTGTCTCCTCCATG	FBgn0000244
Dsg8098_gr2	TTCGTCGGAGGTATGCAGGG	FBgn0000247
Dsg8099_gr2	TTTGGTAAGCGTCTCTGGTT	FBgn0000247
Dsg8100_gr2	ATGGCAGTGCTCGCAATCAT	FBgn0000247
Dsg8101_gr2	GCCTTCGTACAGTGAGGCAG	FBgn0000247
Dsg8102_gr2	CAGTTCCCCGACAACCCGCG	FBgn0000247
Dsg8103_gr2	AAACGGATCTGTGATGCGCC	FBgn0000247
Dsg8104_gr2	AGGGGTTAGCCGCGTTTGAG	FBgn0000250
Dsg8105_gr2	AGTGATTCGGGCTTCATCTC	FBgn0000250
Dsg8106_gr2	CATTAATATCATGAACGCCT	FBgn0000250
Dsg8107_gr2	GGCTTTCGACGGTCCATTGT	FBgn0000250
Dsg8108_gr2	CACGGCGAACGCGAATCCTT	FBgn0000250
Dsg8109_gr2	TTTGCACCTGGCCTGTATTT	FBgn0000250
Dsg8110_gr2	GTTATCCGCCGTGCTCGAGG	FBgn0000251
Dsg8111_gr2	ATCAGCTGGTGGGCCGACGT	FBgn0000251
Dsg8112_gr2	CTCCCATCACATGTTCCACT	FBgn0000251
Dsg8113_gr2	TGTTGGCGACGGCACTCAAA	FBgn0000251
Dsg8114_gr2	TTTGGCCTATGCCTCAGCGG	FBgn0000251
Dsg8115_gr2	ACTGGTGGTTCGGCGGCGTG	FBgn0000251
Dsg8116_gr2	ACCATCCGGTATTCGAGCGC	FBgn0000256
Dsg8117_gr2	TTCCTGATTAGCATCACCGC	FBgn0000256
Dsg8118_gr2	TGTGAAGAGCTTTACGGATG	FBgn0000256
Dsg8119_gr2	GACCTTGGCCGAAGTTCATG	FBgn0000256
Dsg8120_gr2	GTCCGATAACGAAAGTGCAA	FBgn0000256
Dsg8121_gr2	GCCCCTGACCCCTGGCAAGC	FBgn0000256
Dsg8164_gr2	AGGGCCTCGTTACTGTTCTC	FBgn0000287
Dsg8165_gr2	GTGCGACATAAGCTCGAGTC	FBgn0000287
Dsg8166_gr2	GAACGGACGCTCTCCGGTAT	FBgn0000287
Dsg8167_gr2	TTAGCCCGCCGCAAGAGGAT	FBgn0000287
Dsg8168_gr2	AGAGGAGCGTCTCACCAGCT	FBgn0000287
Dsg8169_gr2	GGAGAAATCCCACTCGCCCG	FBgn0000287
Dsg8176_gr2	ATGGGACCTCGCGGCGATAT	FBgn0000299
Dsg8177_gr2	AGAAGGGTGAGCCCGGTTGG	FBgn0000299
Dsg8178_gr2	CCTGGTGCACCGGGTATCAA	FBgn0000299
Dsg8179_gr2	GGGGCTCCGGGATTGCCGGC	FBgn0000299
Dsg8180_gr2	TCCGGAATGCCCGGACCTCG	FBgn0000299
Dsg8181_gr2	ATGGGCCCACCCGGTCTCAA	FBgn0000299
Dsg8182_gr2	GATAAGCCAGAGGTCATAGG	FBgn0000307
Dsg8183_gr2	CCGGGTGTGCTAGGTGTACC	FBgn0000307
Dsg8184_gr2	GCTGGCGATGGCCTCTGACG	FBgn0000307
Dsg8185_gr2	TAGTGACTCGTGGGGGTGCC	FBgn0000307
Dsg8186_gr2	CAATTGGAACGCGGACTATT	FBgn0000307
Dsg8187_gr2	ATGCAATACTGAGTCGCGTG	FBgn0000307
Dsg8200_gr2	CATGCACGCGTCCTCCGTTC	FBgn0000317
Dsg8201_gr2	CAATGTGGCCCCTCAGATGG	FBgn0000317
Dsg8202_gr2	TCTGTCGCGCGATCAATCCG	FBgn0000317
Dsg8203_gr2	AAAGTGATTCAGTCCAAAGC	FBgn0000317
Dsg8204_gr2	TGTGGAGGACATGATATCCC	FBgn0000317
Dsg8205_gr2	CAGCAGGTACTGTTCTATTT	FBgn0000317
Dsg8212_gr2	CAGCACGCTCACGATGGAAT	FBgn0000319
Dsg8213_gr2	GCGCGTCTGGAGGGCACCCT	FBgn0000319
Dsg8214_gr2	AAGCATAACCGTCCCGCCGA	FBgn0000319
Dsg8215_gr2	CAACAGGTGCAGACACCAGC	FBgn0000319
Dsg8216_gr2	GGCGGAGTCGTGGAGCCAGC	FBgn0000319
Dsg8217_gr2	AGCGCAATGACCTTGCTAGC	FBgn0000319
Dsg8218_gr2	CGAGTAGTGACCGCTCAGCG	FBgn0000320
Dsg8219_gr2	GTGGGTGTCCGTGGGACTCT	FBgn0000320
Dsg8220_gr2	GGTGCACCGGCGTCGTCGAG	FBgn0000320
Dsg8221_gr2	CACTGGACGCACGATGGCAC	FBgn0000320
Dsg8222_gr2	CCAGCCGACAATAGGATCGC	FBgn0000320
Dsg8223_gr2	AAGTCGGAGTCCCGCAGCCC	FBgn0000320
Dsg8230_gr2	GTCAGCTGTCGGCGGTTCGC	FBgn0000330
Dsg8231_gr2	TGTAAGCACTACTTTGCCCT	FBgn0000330
Dsg8232_gr2	GCAAAGGGACACGGTGTCTT	FBgn0000330
Dsg8233_gr2	AGGTGTCCACCACGCGATGC	FBgn0000330
Dsg8234_gr2	TGGGGCGTGGCTATCACCGG	FBgn0000330
Dsg8235_gr2	CGGCACCTCCTGCTTGCAGG	FBgn0000330
Dsg8242_gr2	TCAAGAATGCATCCCCGATC	FBgn0000339
Dsg8243_gr2	AGGCTATTGCACTGATCAAT	FBgn0000339
Dsg8244_gr2	AAAGATGTGCAGAAGGTATT	FBgn0000339
Dsg8245_gr2	AACTTGCTCTTCTTGTTCTG	FBgn0000339
Dsg8246_gr2	GAATGCAATGACATGAAATA	FBgn0000339
Dsg8247_gr2	AGTCCGGGTCCCGACATCAC	FBgn0000339
Dsg8254_gr2	CGTCCAGGACCCTACTCTGA	FBgn0000352
Dsg8255_gr2	TTAACCCCGTACATGAGGCC	FBgn0000352
Dsg8256_gr2	GGCTATTCCCATCAGCGCTT	FBgn0000352
Dsg8257_gr2	AGACTCCGCATATTGCGTTC	FBgn0000352
Dsg8258_gr2	GTCGGCCCGCCAATCGTTGC	FBgn0000352
Dsg8259_gr2	CTGTAGTCACCTATGGCCAG	FBgn0000352
Dsg8296_gr2	TGCAGTTCAACGTTGCCTTT	FBgn0000370
Dsg8297_gr2	AATTGCTGTAGAATAAGGGA	FBgn0000370
Dsg8298_gr2	GATGCTGCGTGTGTAACATC	FBgn0000370
Dsg8299_gr2	GCCAAAACCCGTGCTCGTAA	FBgn0000370
Dsg8300_gr2	CCCGCAAACAAAGTACAATT	FBgn0000370
Dsg8301_gr2	GGGATGGGCCATCATTGAGC	FBgn0000370
Dsg8314_gr2	ACAGACGGCCTAATATCGAA	FBgn0000384
Dsg8315_gr2	ACGCGGGTGGGAGCGGTAAC	FBgn0000384
Dsg8316_gr2	AGCAGAGCGACTGCGACTTC	FBgn0000384
Dsg8317_gr2	TTATGGAAGAGCATCGCACG	FBgn0000384
Dsg8318_gr2	ATATTATCACATATCTAGTA	FBgn0000384
Dsg8319_gr2	GCGCTGCTCCAGTTCCTCAG	FBgn0000384
Dsg8331_gr2	CACGCCGATCGCGCCGGCAC	FBgn0000014
Dsg8332_gr2	CCCGCCTCCGGCGTGATGCC	FBgn0000014
Dsg8333_gr2	CCTGGGCAGATCGGCGATAC	FBgn0000014
Dsg8334_gr2	CCCTTCGAGCGTGTCGTTTG	FBgn0000014
Dsg8335_gr2	GCACGACTTATCCTCCAGTC	FBgn0000014
Dsg8336_gr2	GAATCCCGGACCGGCCCGGA	FBgn0000015
Dsg8337_gr2	CGCCGCCCGACAGTCCGTCG	FBgn0000015
Dsg8338_gr2	CAAGCGGCACACGGCACACT	FBgn0000015
Dsg8339_gr2	TCTCGCTGGGATAGCCGCGC	FBgn0000015
Dsg8340_gr2	TTACCCAGAAACGCAGTTTC	FBgn0000015
Dsg8341_gr2	CACTGCATATACCCGCCATC	FBgn0000015
Dsg8348_gr2	TTAATGGACCCTCTGTTATC	FBgn0000022
Dsg8349_gr2	CTTTACGCGGTTGCGTTCCC	FBgn0000022
Dsg8350_gr2	GTAATAGCCGATTTAAGCAA	FBgn0000022
Dsg8351_gr2	CGACGACGAGGAGTCATCTT	FBgn0000022
Dsg8352_gr2	GGTCGCCGGGGAATTGGTCC	FBgn0000022
Dsg8353_gr2	AAATGGCAGTAGAGTACATA	FBgn0000022
Dsg8354_gr2	GATAGGAACCGTGCAGGTGT	FBgn0000028
Dsg8355_gr2	TAGGAGGGACTGTAGCGTCC	FBgn0000028
Dsg8356_gr2	CGATGGAATCCTCAGCAGAG	FBgn0000028
Dsg8357_gr2	AGTGTGGTCATCGAGCCCGT	FBgn0000028
Dsg8358_gr2	TACCATCATCACTCCATGAG	FBgn0000028
Dsg8359_gr2	GTTAGCGGCGACTCCGAGAT	FBgn0000028
Dsg8360_gr2	ACGTTCCCTCCGAGCATATA	FBgn0000036
Dsg8361_gr2	TCCGGATGACTATGGCGGCG	FBgn0000036
Dsg8362_gr2	CATCTCGTTCCTGTCCGTTC	FBgn0000036
Dsg8363_gr2	GCTTCGCATCTGGGTTGGCC	FBgn0000036
Dsg8364_gr2	GCAGAAGGATTTGTAAATGG	FBgn0000036
Dsg8365_gr2	TATGACAACCAATGTCTGGG	FBgn0000036
Dsg8366_gr2	CGGGCTATACGATCCCTATT	FBgn0000037
Dsg8367_gr2	CTCCGAGAGTTCACCGGACG	FBgn0000037
Dsg8368_gr2	AGCGGCTCTAGTATGCTAGG	FBgn0000037
Dsg8369_gr2	TCCCTTTGTCTCGAAGCCGA	FBgn0000037
Dsg8370_gr2	AGAGTGGTGCCCGGGTATCC	FBgn0000037
Dsg8371_gr2	CTCGGAGCGCGGACGTCGCC	FBgn0000037
Dsg8372_gr2	GTGCAGCATCCTGGTGCTTG	FBgn0000038
Dsg8373_gr2	GCACAACAGCCAGGATTTGC	FBgn0000038
Dsg8374_gr2	AACCCACAGGACCTCTCCCG	FBgn0000038
Dsg8375_gr2	GGCTTCCAAACCTTGTCGGG	FBgn0000038
Dsg8376_gr2	GGCCGACTACGGCGGCATCG	FBgn0000038
Dsg8377_gr2	CAAAAAGTTGGAGTAAGATT	FBgn0000038
Dsg8378_gr2	CAGATCGTCATAGAGTCGCT	FBgn0000039
Dsg8379_gr2	GAAGAGAGTCTTTCGCCTCA	FBgn0000039
Dsg8380_gr2	TTTGCCGGTATAGTGGAGGA	FBgn0000039
Dsg8381_gr2	CAAAGTGGTCTGGACTCCGC	FBgn0000039
Dsg8382_gr2	GTACTATCCCAGTGTGGAGT	FBgn0000039
Dsg8383_gr2	GTGACGCCGCCATACTCCGA	FBgn0000039
Dsg8384_gr2	GGCGCGGGGAGCATCGTCTC	FBgn0000042
Dsg8385_gr2	GCTGCTCTGGTTGTCGACAA	FBgn0000042
Dsg8386_gr2	CGACCATCACACCCTGGTGA	FBgn0000042
Dsg8387_gr2	GGACTCGTACGTGGGTGATG	FBgn0000042
Dsg8388_gr2	GCACGGTATCGTGACCAACT	FBgn0000042
Dsg8389_gr2	ATCTTCTCACGGTTGGCCTT	FBgn0000042
Dsg8390_gr2	GCAGCTTTAGTGGTCGACAA	FBgn0000043
Dsg8391_gr2	CGTGGACGGCCGACAATAGA	FBgn0000043
Dsg8392_gr2	CGCGACCGGCTAGATCCAAA	FBgn0000043
Dsg8393_gr2	GATGAGGCACAGAGCAAACG	FBgn0000043
Dsg8394_gr2	CGTAGAGAGAAAGCACCGCC	FBgn0000043
Dsg8395_gr2	CCAGGGCGTAATGGTAGGAA	FBgn0000043
Dsg8396_gr2	CGTCGGTCGTCCACGCCACC	FBgn0000044
Dsg8397_gr2	CAGGGTGAGGATACCACGCT	FBgn0000044
Dsg8398_gr2	CAGGGTGTGATGGTCGGTAT	FBgn0000044
Dsg8399_gr2	GTGATGATACCGTGCTCGAT	FBgn0000044
Dsg8400_gr2	TCAGGGGGGCCTCAGTCAGC	FBgn0000044
Dsg8401_gr2	CAGAGCATAACCCTCATAGA	FBgn0000044
Dsg8402_gr2	CGGGGACGGCCTACGATCGA	FBgn0000045
Dsg8403_gr2	CGGAGCCGTTGTCTACGACC	FBgn0000045
Dsg8404_gr2	TGATAATGCCGTGTTCGATG	FBgn0000045
Dsg8405_gr2	TGACGAAGAAGCATCAGCCC	FBgn0000045
Dsg8406_gr2	CACCATCACGCCCTGGTGAC	FBgn0000045
Dsg8407_gr2	ATCGAGGGGAATACGGCGCG	FBgn0000045
Dsg8408_gr2	GCCGCATTGGTCGTGGACAA	FBgn0000046
Dsg8409_gr2	AATGGTGGGCATGGGACAGA	FBgn0000046
Dsg8410_gr2	ACCATTACGCCCTGATGACG	FBgn0000046
Dsg8411_gr2	TGAGGATACCACGCTTGCTC	FBgn0000046
Dsg8412_gr2	GGGGACGACCCACAATCGAG	FBgn0000046
Dsg8413_gr2	GAATCCTGCCTTGCACATTC	FBgn0000046
Dsg8414_gr2	GGTGCATTAGTTATCGACAA	FBgn0000047
Dsg8415_gr2	TAATACTGGATGCTCCTCGG	FBgn0000047
Dsg8416_gr2	TGTGGGTCGTCCCCGACACC	FBgn0000047
Dsg8417_gr2	TCCAGACGCAGAATGGCGTG	FBgn0000047
Dsg8418_gr2	GCCGGAGTCCAGCACAATAC	FBgn0000047
Dsg8419_gr2	GACGAGGCGCAAAGCAAGCG	FBgn0000047
Dsg8450_gr2	CCACCAGCACTACGGCATCC	FBgn0000061
Dsg8451_gr2	GCGGAGGCGGCCGACGATCC	FBgn0000061
Dsg8452_gr2	ATTAACCGAGGCGCGCATTC	FBgn0000061
Dsg8453_gr2	TCGTAAACACGTCGGGATAA	FBgn0000061
Dsg8454_gr2	TGGGGGCCGCAGAGAGGTGC	FBgn0000061
Dsg8455_gr2	TCCATCCGAAACGGGGCTAT	FBgn0000061
Dsg8456_gr2	CCACGAGACCCTCTACCAGA	FBgn0000064
Dsg8457_gr2	AACCATGGGCAAGCGTCTGC	FBgn0000064
Dsg8458_gr2	CTTCTTGTACTGGGCGCAAC	FBgn0000064
Dsg8459_gr2	CAGGATCGACTGGTAGGATG	FBgn0000064
Dsg8460_gr2	GTAGGCACGGCGGTTGTCCT	FBgn0000064
Dsg8461_gr2	GGTTGGGCCGGACTCATCGG	FBgn0000064
Dsg8462_gr2	TCTGTCACCAGGGTGCTCTT	FBgn0000071
Dsg8463_gr2	TGACCGTTACGTTGTACCGC	FBgn0000071
Dsg8464_gr2	CAGACTGAGGATATTCCGCA	FBgn0000071
Dsg8465_gr2	GTCCGACTCGCTGGGACGCT	FBgn0000071
Dsg8466_gr2	GGGACAGCTCTCGGTGAGCT	FBgn0000071
Dsg8467_gr2	TGTGGAGTTCAACTGCACCG	FBgn0000071
Dsg8480_gr2	TGCCGAGTGTGAGAACTTCC	FBgn0000079
Dsg8481_gr2	GGGCGTTAGCCACCGCCAGG	FBgn0000079
Dsg8482_gr2	AGGCGGTGCCCCAGTTGGTC	FBgn0000079
Dsg8483_gr2	CACGACAATCAGCGCGGACA	FBgn0000079
Dsg8484_gr2	TCACGCGGGGAGTGCCGAAG	FBgn0000079
Dsg8485_gr2	GGAGGCAGCGAAGCCCCAGG	FBgn0000079
Dsg8486_gr2	GCTGCCCCAGTTCTATGCCC	FBgn0000083
Dsg8487_gr2	CTTGAATGGGTAGTACTCAG	FBgn0000083
Dsg8488_gr2	CACACCCACTGTCTACCCGG	FBgn0000083
Dsg8489_gr2	CGCATCCTCGACGGGATCGA	FBgn0000083
Dsg8490_gr2	ACGCTGGACGATGCCACGCC	FBgn0000083
Dsg8491_gr2	GACCTGAAGGGCGACACCAG	FBgn0000083
Dsg8492_gr2	GATCAAGGCGGTTTACGAAG	FBgn0000084
Dsg8493_gr2	GCGTCCTTAACCGTGGGCAC	FBgn0000084
Dsg8494_gr2	ATCGTGACCGGAGTACGTGA	FBgn0000084
Dsg8495_gr2	CATCGCCGCCCGCAGCACCT	FBgn0000084
Dsg8496_gr2	GGCGTCCTGGGAGGCGTCGA	FBgn0000084
Dsg8497_gr2	CGATCAGCGTGAGCAGGCGG	FBgn0000084
Dsg8510_gr2	CCAGGCGAGTAGTCCTCCCC	FBgn0000097
Dsg8511_gr2	TGGACCAGCAGTATTATCCA	FBgn0000097
Dsg8512_gr2	ATTGCCCCAGAAGCTGACCC	FBgn0000097
Dsg8513_gr2	CGGCGACAGGGGATAACGAC	FBgn0000097
Dsg8514_gr2	CTCCAGAGGCGCGGATCGGA	FBgn0000097
Dsg8515_gr2	AGTTCAATGATAACTGTACT	FBgn0000097
Dsg8516_gr2	AAGCTGCTACCCCACATCAA	FBgn0000100
Dsg8517_gr2	GGACTGGCCGTCGTGCTTAT	FBgn0000100
Dsg8518_gr2	GCAATAGCGCCGGGACGGGC	FBgn0000100
Dsg8519_gr2	CCGTACCAGCCTGCGTGGAC	FBgn0000100
Dsg8520_gr2	CATCCCGACCAAAATTTCCA	FBgn0000100
Dsg8521_gr2	CCGGCGCAGAACACCGGCTT	FBgn0000100
Dsg8522_gr2	GACGCCCTGCTAGTTCCCGA	FBgn0000108
Dsg8523_gr2	AATGTTGGTTATGTCTCGGT	FBgn0000108
Dsg8524_gr2	GAGGAGCCTCTGGGTCGTCC	FBgn0000108
Dsg8525_gr2	AGTGCAAGGGATCCCACCGA	FBgn0000108
Dsg8526_gr2	ATCTGAGCTGCCGGCATCAC	FBgn0000108
Dsg8527_gr2	GATCGGCGGCTGGTGTCGCC	FBgn0000108
Dsg8528_gr2	AGCCAGAACAAGATCATGGA	FBgn0000114
Dsg8529_gr2	CGAGGAGTGCACCGTCCTTC	FBgn0000114
Dsg8530_gr2	GGAGGGCTGCACATCGCCGC	FBgn0000114
Dsg8531_gr2	AACCCTTGCTCTGTCCGTTT	FBgn0000114
Dsg8532_gr2	TGAAGTCCACGGAGCCATCG	FBgn0000114
Dsg8533_gr2	CCGTGGCGTCCGTATCCAGA	FBgn0000114
Dsg8540_gr2	CATTATGAACAGCCCTCAGA	FBgn0000117
Dsg8541_gr2	CACTTTCAGTACCCGCGAAG	FBgn0000117
Dsg8542_gr2	ACCCAGGTTCCATCGCTGTC	FBgn0000117
Dsg8543_gr2	TCCTTGGCGGATACCATCGG	FBgn0000117
Dsg8544_gr2	ACATGGCAGCACGTACACGT	FBgn0000117
Dsg8545_gr2	GTGTCCAGGTCGAACATAAG	FBgn0000117
Dsg8546_gr2	ATCCTCATAAGGCTGGAGTG	FBgn0000119
Dsg8547_gr2	CGACGAGCGGATACCGTTCA	FBgn0000119
Dsg8548_gr2	CGATGTGATCGTTAGGGATC	FBgn0000119
Dsg8549_gr2	AGTGTAATCCGGTGAGTCCA	FBgn0000119
Dsg8550_gr2	ACGGGTCTGGACAAGCCCGA	FBgn0000119
Dsg8551_gr2	CTGACAGAGTTCGGTGCCTT	FBgn0000119
Dsg8564_gr2	CTCTTCCGTTGACTGGATAT	FBgn0000137
Dsg8565_gr2	CTTTCCAAAAGGTTTCAACG	FBgn0000137
Dsg8566_gr2	CTATTCCCCTGACTGTTGAG	FBgn0000137
Dsg8567_gr2	TGTACTCTACGGCCATGCGG	FBgn0000137
Dsg8568_gr2	AAAGGCAAACCCTTTCTTCC	FBgn0000137
Dsg8569_gr2	GATCCGGGACTTTGGCATGC	FBgn0000137
Dsg8576_gr2	CGGCCGCGCACGGAGCCACG	FBgn0000146
Dsg8577_gr2	GGCACGGGCTACGGGAATGA	FBgn0000146
Dsg8578_gr2	GTGTAGAGACCCTTAAGTCC	FBgn0000146
Dsg8579_gr2	CCTTAATCTCATACTGCGCA	FBgn0000146
Dsg8580_gr2	TGGTGTATTCACGTCCTCCA	FBgn0000146
Dsg8581_gr2	TGGAGGCTACACGACTGCGA	FBgn0000146
Dsg8588_gr2	GGGTAGCCGAGGGCGCTGCG	FBgn0000157
Dsg8589_gr2	TCCACGAAGGCGGACTTTCC	FBgn0000157
Dsg8590_gr2	CGGAGCACCTATCAGCATTT	FBgn0000157
Dsg8591_gr2	TCTGGTGCATTGGCGGGAAC	FBgn0000157
Dsg8592_gr2	CATGGACGGCGGGAACACGG	FBgn0000157
Dsg8593_gr2	ACGGCGGCCAGCGTCACGCC	FBgn0000157
Dsg8600_gr2	CGTGGAGAGATCCCGCGGAC	FBgn0000163
Dsg8601_gr2	GCGGCCTACCAGCAGGGTTA	FBgn0000163
Dsg8602_gr2	CGCCTGTTTCTTGACAAGGC	FBgn0000163
Dsg8603_gr2	ACAGGTGGGCGCCTCCGTGT	FBgn0000163
Dsg8604_gr2	AAACGGCTGATGGTTACCGG	FBgn0000163
Dsg8605_gr2	CGTCACGGTCACCCAGGAAT	FBgn0000163
Dsg8612_gr2	CCTTGATGATGCGACGTGGC	FBgn0000173
Dsg8613_gr2	GGCATTGTTCTCATCGGGAA	FBgn0000173
Dsg8614_gr2	CCCTCGAAGGGCGAATCGTT	FBgn0000173
Dsg8615_gr2	CAAGCTGGAGCTGTTCCTAC	FBgn0000173
Dsg8616_gr2	CGAGGGCGGCGTGTTCAAGC	FBgn0000173
Dsg8617_gr2	TACTTCCATGTGATCGTGAC	FBgn0000173
Dsg8618_gr2	GCCGTTTCACCAACGGGTGG	FBgn0000179
Dsg8619_gr2	GGTGCGGCGGCACCCGTACT	FBgn0000179
Dsg8620_gr2	GATGGGCGACGGCCGAGGCA	FBgn0000179
Dsg8621_gr2	CCATTCGCCAGGTTCGCCAA	FBgn0000179
Dsg8622_gr2	TGTGGGTGGCGGCAAGCCTG	FBgn0000179
Dsg8623_gr2	CATCCGGGTCTGTATCCCGG	FBgn0000179
Dsg8624_gr2	ATCGCACTACGCATAGAGCC	FBgn0000180
Dsg8625_gr2	CTCAGCCTGCATGCTCCGCT	FBgn0000180
Dsg8626_gr2	GGGCCAGATGCCGGGCGTAG	FBgn0000180
Dsg8627_gr2	CACGGTGTGCAGACTTTCGT	FBgn0000180
Dsg8628_gr2	GGCAGCCCGGATCGGAGATA	FBgn0000180
Dsg8629_gr2	TCGCCTGTCCAGCACCCTGC	FBgn0000180
Dsg8630_gr2	CATCCACTTCAACAATCCGA	FBgn0000181
Dsg8631_gr2	TGTTCGTCGGCAGCGAGGCC	FBgn0000181
Dsg8632_gr2	CTTGTCGTCGGTGGCGGGCG	FBgn0000181
Dsg8633_gr2	TTGCAGGCGCAGGTGCGCAT	FBgn0000181
Dsg8634_gr2	GATGTTCACCTCCTCGATGC	FBgn0000181
Dsg8635_gr2	ACCCAGTTGCGTCAGAATGC	FBgn0000181
Dsg8642_gr2	GGAAGCGCTAGAGACCTTAC	FBgn0000183
Dsg8643_gr2	CGCTAAGCATACGCGTCTCC	FBgn0000183
Dsg8644_gr2	GAGCGATGTCTCCCTAGCTG	FBgn0000183
Dsg8645_gr2	TTTCTGTGAGGTTTGAAACT	FBgn0000183
Dsg8646_gr2	TTTGCAGGTCTTGCACGGAT	FBgn0000183
Dsg8647_gr2	TGAGCGCGATAGGATGCTGC	FBgn0000183
Dsg8648_gr2	CAGTGCACGACGTACTCGAT	FBgn0000206
Dsg8649_gr2	GCCCTTGTGGTAATACTGAT	FBgn0000206
Dsg8650_gr2	GATTACGAACAACGCGGAGT	FBgn0000206
Dsg8651_gr2	GAGTTTGTCAAGATACTCGA	FBgn0000206
Dsg8652_gr2	TTCCGTGCCCACCGATAGAA	FBgn0000206
Dsg8653_gr2	TGCGCCCGCGTTCCCGGTAT	FBgn0000206
Dsg8654_gr2	GGGGACATGTTCGGTCCCGT	FBgn0000212
Dsg8655_gr2	CCGTAGGCACCGGGATGTCC	FBgn0000212
Dsg8656_gr2	GGAGGCAAACCCCTGAGTAT	FBgn0000212
Dsg8657_gr2	GGGATCCAGACCGACGGGTT	FBgn0000212
Dsg8658_gr2	GATCACCGCCTATCGGTTGC	FBgn0000212
Dsg8659_gr2	CCATAAGGATTGCTTGCGGG	FBgn0000212
Dsg8666_gr2	GATCCAGTGTCATCGTTCAG	FBgn0000221
Dsg8667_gr2	AGTGCCCTCGTTCACGGCAG	FBgn0000221
Dsg8668_gr2	ATCCTTCTGGTGGACTATTG	FBgn0000221
Dsg8669_gr2	CACGTCTTTCTCACTATCCT	FBgn0000221
Dsg8670_gr2	TCGCCGGACTTGGGGCTACG	FBgn0000221
Dsg8671_gr2	AAACCATGCTGGGTATGCGC	FBgn0000221
Dsg8678_gr2	AGACCGGCGACCGTATTTCT	FBgn0000228
Dsg8679_gr2	TTTGGGTGAAACCTCGCGAT	FBgn0000228
Dsg8680_gr2	CACATACATCGAGAGTCCGC	FBgn0000228
Dsg8681_gr2	CGTATTGTCCGAGTCCGTGA	FBgn0000228
Dsg8682_gr2	TCGTCCCAGAGCGATCTTCC	FBgn0000228
Dsg8683_gr2	CGTGCAGCTAGCTTTATTCC	FBgn0003963
Dsg8684_gr2	ATCCATAGGAGTATCAGCCC	FBgn0003963
Dsg8685_gr2	TGACTAGAGCTATCCTCCAT	FBgn0003963
Dsg8686_gr2	CTTGCCGGGCGTAGCCGCCT	FBgn0003963
Dsg8687_gr2	AGAGCAATAGTAGGCTTGAT	FBgn0003963
Dsg8688_gr2	TTGGGCGTGAGCTGTCCCTC	FBgn0003963
Dsg8701_gr2	TAGGCACCGTACATAACTTC	FBgn0003975
Dsg8702_gr2	CACGATGAGGTCCTCTTCTT	FBgn0003975
Dsg8703_gr2	GCAGTAGTGTCGGGAGCGTG	FBgn0003975
Dsg8704_gr2	GGACCGGCGAGCGGACTGCT	FBgn0003975
Dsg8705_gr2	GCATTTGCGCTCACCGATGG	FBgn0003975
Dsg8706_gr2	CCATATCTGTACGGGCGCGC	FBgn0003975
Dsg8734_gr2	TCCGTGGACCGCTCCATTCT	FBgn0000404
Dsg8735_gr2	TTTGTCGACTAGGGAGGCCA	FBgn0000404
Dsg8736_gr2	GATACCCAGGTTGCGCCATC	FBgn0000404
Dsg8737_gr2	CAGCCGCTGGCCGTAATTGG	FBgn0000404
Dsg8738_gr2	GGGGGACTGAACATCCGTCA	FBgn0000404
Dsg8739_gr2	ATCGTTGTTGTCCTCATACA	FBgn0000404
Dsg8740_gr2	GTGGCTGTCCACCCGAGCTT	FBgn0000405
Dsg8741_gr2	AAGTCGTCCCATCGCAGCGA	FBgn0000405
Dsg8742_gr2	ACAACAAAACGCGCGGCCTT	FBgn0000405
Dsg8743_gr2	CATCTACGACTACTTGTATC	FBgn0000405
Dsg8744_gr2	GCTTTGGCCAAACCCGTGAT	FBgn0000405
Dsg8745_gr2	AGTGGGTTCTACAGTGGTCT	FBgn0000405
Dsg8752_gr2	GGGTCAGGCCCAAGGCTTGG	FBgn0000411
Dsg8753_gr2	GCGATCCGCCCATGGCTGCC	FBgn0000411
Dsg8754_gr2	ACCCTGGCCGGCGGGTCCAT	FBgn0000411
Dsg8755_gr2	GTGCGTAGTCCTCCAAGCCT	FBgn0000411
Dsg8762_gr2	CCGTGGGAGCTACTTGTACC	FBgn0000414
Dsg8763_gr2	AACGGCAGGCTTCGCTAGGC	FBgn0000414
Dsg8764_gr2	GCTAGAGGGCGCTACTTCCG	FBgn0000414
Dsg8765_gr2	TGATCAGCAGACCTCCTTTG	FBgn0000414
Dsg8766_gr2	TGGCTATATCTTCGGATCGC	FBgn0000414
Dsg8767_gr2	TGCAGCCTGTAGTCCAGCGG	FBgn0000414
Dsg8768_gr2	CGGTCAATGCCGCAACTTCG	FBgn0000416
Dsg8769_gr2	TTCGCATGGAATATCATCGC	FBgn0000416
Dsg8770_gr2	GTCAGCAAGTTAGATGCCAA	FBgn0000416
Dsg8771_gr2	AGTATTGGTCAACAATGCTA	FBgn0000416
Dsg8772_gr2	GCCTTAGTTGCCTTGGATGC	FBgn0000416
Dsg8773_gr2	TTCATGCTGGTGATATCTGG	FBgn0000416
Dsg8786_gr2	TCCTGCGGATATGAATTCGG	FBgn0000439
Dsg8787_gr2	GGACACCACCAGGCATCCGC	FBgn0000439
Dsg8788_gr2	ATATTACGGCGGGTACGGTG	FBgn0000439
Dsg8789_gr2	ATCGGAGTGCACCGCTCCTG	FBgn0000439
Dsg8790_gr2	TATTCGATGACCGCATCTAC	FBgn0000439
Dsg8791_gr2	GCCCATCCGCACCAGAGCCT	FBgn0000439
Dsg8792_gr2	CGGCAGTCCCTACGGATACT	FBgn0000448
Dsg8793_gr2	AGGACGAGGTACGCTTCCAT	FBgn0000448
Dsg8794_gr2	CGCCGAGATGTCGTACTGCA	FBgn0000448
Dsg8795_gr2	GGATCGATTATTGTACTGCG	FBgn0000448
Dsg8796_gr2	GGCACAAAGCGACGCGGCAC	FBgn0000448
Dsg8797_gr2	CATGGTCTGCTGTGGCGTCA	FBgn0000448
Dsg8822_gr2	CATCCGTACGTCATGTTCGG	FBgn0000459
Dsg8823_gr2	CAGGCGGGTCTACATGGCTT	FBgn0000459
Dsg8824_gr2	GGCCAATAGCTCTAGTCCGG	FBgn0000459
Dsg8825_gr2	GGCTGTCAGGATCCCGATTC	FBgn0000459
Dsg8826_gr2	CATGTCACCGGCTTATCTGC	FBgn0000459
Dsg8827_gr2	CACGGTGGAGGGCTGCAATA	FBgn0000459
Dsg8828_gr2	TCACGTCCCCGTAGGTGCAC	FBgn0000463
Dsg8829_gr2	CAGAACGCACTCGTTGCACA	FBgn0000463
Dsg8830_gr2	GGGGAGTCGGACGGAGCGAC	FBgn0000463
Dsg8831_gr2	AGTTGAGATCGCAGGTGACA	FBgn0000463
Dsg8832_gr2	CGGCCCCGCGACGATTCATT	FBgn0000463
Dsg8833_gr2	CGCCCAGCGCTTCCAGAACA	FBgn0000463
Dsg8834_gr2	CGTCGCGCCCGTTGTGAAAC	FBgn0000473
Dsg8835_gr2	TGTTCACCGATATGCGCCAC	FBgn0000473
Dsg8836_gr2	GAAGAACTGGTGGACGTCCT	FBgn0000473
Dsg8837_gr2	CGTGTTACACTCAATGCCGA	FBgn0000473
Dsg8838_gr2	TACAACAAGTACCGGAAGAG	FBgn0000473
Dsg8839_gr2	GAGAATGCGCATGATGCCCG	FBgn0000473
Dsg8840_gr2	TCTGCCAGGTGTCATAGTTC	FBgn0000477
Dsg8841_gr2	CACTACCAGCACAACGATTT	FBgn0000477
Dsg8842_gr2	CGGCTGTTGATCGTTGTAGG	FBgn0000477
Dsg8843_gr2	CTGCTGAAAACCGTGCCATT	FBgn0000477
Dsg8844_gr2	GTTTCCAGCTTCATCCTTAC	FBgn0000477
Dsg8845_gr2	GTACAGGTACTTCAAGCCAC	FBgn0000477
Dsg8852_gr2	GTAGGTGGACGGGCCCTGCT	FBgn0000490
Dsg8853_gr2	CTATGGCGGCGATGAATCTC	FBgn0000490
Dsg8854_gr2	CTCGGTCAACATCCCCAAGC	FBgn0000490
Dsg8855_gr2	ATCTTGGAGCGGTCGATCTT	FBgn0000490
Dsg8856_gr2	CTTCTCGATCTCGACTAGAG	FBgn0000490
Dsg8857_gr2	GTGGATGCACTGGCCTGCTT	FBgn0000490
Dsg8858_gr2	CTTTAGTGTGGCCTCTCTCC	FBgn0000492
Dsg8859_gr2	AAAGTTGCTCAGTCGGGAGG	FBgn0000492
Dsg8860_gr2	ATTGCCCTGCGATCCCAGTG	FBgn0000492
Dsg8861_gr2	TGGGCGGCCGCACTGGCCGG	FBgn0000492
Dsg8862_gr2	GCCGAGCAGTAACACTCCCG	FBgn0000492
Dsg8863_gr2	CCCGGCTGGCCTGAATGCCC	FBgn0000492
Dsg8864_gr2	AGTGCTCAGACCCCCGCGAT	FBgn0000497
Dsg8865_gr2	GGTAACAAGGACCGTGGCTG	FBgn0000497
Dsg8866_gr2	ATATCGGAGTCGGCCCAACC	FBgn0000497
Dsg8867_gr2	CGCAGCTAACGGTTGTCGCT	FBgn0000497
Dsg8868_gr2	ACAGGACACCGTCCCTTTCT	FBgn0000497
Dsg8869_gr2	CAGTCCCATCGAACGTCCGG	FBgn0000497
Dsg8870_gr2	CGATGAGACGACGCCGTATC	FBgn0000499
Dsg8871_gr2	CAGTGAGTGTGAATTGGGCA	FBgn0000499
Dsg8872_gr2	GTCGCGGTCCAGCGTCAATT	FBgn0000499
Dsg8873_gr2	GCCACCGCTCACATATCAAT	FBgn0000499
Dsg8874_gr2	ATCCGTGCTCTCCAGCGATC	FBgn0000499
Dsg8875_gr2	CACCACTCGCCCATTGAAGC	FBgn0000499
Dsg8882_gr2	GTGATGACTCAGGAGGGTCG	FBgn0000504
Dsg8883_gr2	GTCGGCTCCAGCCTCCCATC	FBgn0000504
Dsg8884_gr2	CTGCGCCTGGGCTCGCCTCA	FBgn0000504
Dsg8885_gr2	GCTGGCGGTCCGCCGTCAGT	FBgn0000504
Dsg8886_gr2	GTGGCCGCCGGATTGGCAGG	FBgn0000504
Dsg8887_gr2	AGATCGCAGGGCGGTCTGCG	FBgn0000504
Dsg8894_gr2	GGTGTACGGCAGGCCGATGT	FBgn0000524
Dsg8895_gr2	GTGGCTGCCCTATTCGCCGG	FBgn0000524
Dsg8896_gr2	CGTTGACGTAGTACTGCTCC	FBgn0000524
Dsg8897_gr2	ATGGTGCAGCGAGGCCGATG	FBgn0000524
Dsg8898_gr2	CTCTTGGTGTCTCCCAGTTT	FBgn0000524
Dsg8899_gr2	CAACGTGCGCACAATGACCC	FBgn0000524
Dsg8918_gr2	CGTTAAACACGTCGTATGGC	FBgn0000535
Dsg8919_gr2	CGGGACCCACGAACGTTGTA	FBgn0000535
Dsg8920_gr2	CAGGTCGCGTTCGTTGCGTA	FBgn0000535
Dsg8921_gr2	ATCCTTTAGCGTGGGCAGAT	FBgn0000535
Dsg8922_gr2	TCGCTACCTGGAGTACGGGG	FBgn0000535
Dsg8923_gr2	TTCCCTGTTCAGTGCCCTCA	FBgn0000535
Dsg8930_gr2	TGCCGGCGGCCCTTAAAAGC	FBgn0000542
Dsg8931_gr2	CAGGGCAGTTACGCCCAGTC	FBgn0000542
Dsg8932_gr2	AGCACAATACTTGCGTGATG	FBgn0000542
Dsg8933_gr2	TCATGCCGTCCTAAAGGCAG	FBgn0000542
Dsg8934_gr2	GGTGCACTACGTCTCTGCCT	FBgn0000542
Dsg8935_gr2	GGAGTGGCTGATATCTTCCC	FBgn0000542
Dsg8942_gr2	GCAAGAAGGGACCTGCGCCA	FBgn0000546
Dsg8943_gr2	TATATTGCGCGCTTGACACT	FBgn0000546
Dsg8944_gr2	AGGCCCTGTCGCCGCAAACC	FBgn0000546
Dsg8945_gr2	GACCGTGAGTATGGTTATCT	FBgn0000546
Dsg8946_gr2	AACTGATTGTACGTTAAGGA	FBgn0000546
Dsg8947_gr2	TACAACGCCCTCACCTGTGA	FBgn0000546
Dsg8966_gr2	CGCAAGGAGGGTAACGCTGA	FBgn0000556
Dsg8967_gr2	AACCAGGGCATGTTGGTAGA	FBgn0000556
Dsg8968_gr2	GTGATCGGACACGTCGATTC	FBgn0000556
Dsg8969_gr2	TCATTGATGCCCCCGGACAC	FBgn0000556
Dsg8970_gr2	GGCATCGAGGGCATCGATCA	FBgn0000556
Dsg8971_gr2	CGCCGGAACCGGAGAATTCG	FBgn0000556
Dsg8972_gr2	TCGACTTGCCGGAGTCCACA	FBgn0000557
Dsg8973_gr2	CATGATTACCGGTACCTCTC	FBgn0000557
Dsg8974_gr2	GGCCTCGAACTCTCCAGTTC	FBgn0000557
Dsg8975_gr2	TCATCGATGCCCCTGGTCAC	FBgn0000557
Dsg8976_gr2	GATCGGCTACAATCCGGCCT	FBgn0000557
Dsg8977_gr2	GCCCTTCTGGCATTCACGCT	FBgn0000557
Dsg9008_gr2	CAGGGTCTACACGGTGCGGC	FBgn0000567
Dsg9009_gr2	CTCCACAATCTGCTTAGCGG	FBgn0000567
Dsg9010_gr2	CTTGTCGATTGCTTGACAAT	FBgn0000567
Dsg9011_gr2	GCGAAGGTGGAGCCGTTGTG	FBgn0000567
Dsg9012_gr2	GTGGAGCAGAGCGGTGGCGC	FBgn0000567
Dsg9013_gr2	TGTGGAGCAGCGGGCGTTGT	FBgn0000567
Dsg9014_gr2	CTGATTACGCCGGATCGCCC	FBgn0000568
Dsg9015_gr2	GGCGCAGAACAGGCCTATCT	FBgn0000568
Dsg9016_gr2	GAACTCACAGGTCTCGAGGT	FBgn0000568
Dsg9017_gr2	GACTTTGCCGGCATGATTCC	FBgn0000568
Dsg9018_gr2	CGGGCTGATCGGGCCTATTC	FBgn0000568
Dsg9019_gr2	GCGTGGCTGGTCATCCAGCT	FBgn0000568
Dsg9020_gr2	CAGCGCCATCCCACGCACCG	FBgn0000575
Dsg9021_gr2	GATGCGCCCGCTGGCATTCA	FBgn0000575
Dsg9022_gr2	TCCGTTCACCGCCGTCAGAG	FBgn0000575
Dsg9023_gr2	CTGGAGACGCACCCCGAGAT	FBgn0000575
Dsg9024_gr2	TGTCTGGCAGACGGCCGTCA	FBgn0000575
Dsg9025_gr2	GCATTCCGGAGGCACCTGTC	FBgn0000575
Dsg9026_gr2	CTCTGGGGACCGGATAGATC	FBgn0000576
Dsg9027_gr2	GGCACATTGCGCTCGCCGGG	FBgn0000576
Dsg9028_gr2	GGACTGGGGGCTCACGGATT	FBgn0000576
Dsg9029_gr2	TTGAGGGAGACGGCCATCTG	FBgn0000576
Dsg9030_gr2	GCCACACTCACCTTGATCCC	FBgn0000576
Dsg9031_gr2	GGGCATCATGACGGCTGCAG	FBgn0000576
Dsg9032_gr2	TGTATCCTGGGATAGGCAGC	FBgn0000577
Dsg9033_gr2	GCCCTCCGCCTTTACAAGAG	FBgn0000577
Dsg9034_gr2	ATGGGGCTGGGCGCTGACTG	FBgn0000577
Dsg9035_gr2	TGCTGCATTTGTAGGGTAAT	FBgn0000577
Dsg9036_gr2	TGGACTGCAGCGATCCTCCA	FBgn0000577
Dsg9037_gr2	GTTGGCCCGTTCCAGCATCA	FBgn0000577
Dsg9038_gr2	CGGGGCGCGGGCCTCTGTGA	FBgn0000578
Dsg9039_gr2	AGGTGGGCACGTCACGCCCT	FBgn0000578
Dsg9040_gr2	CTATCGCACGATGACCAGCG	FBgn0000578
Dsg9041_gr2	GAGAGGGCGCATAGCCCGCC	FBgn0000578
Dsg9042_gr2	GCTGGTGCGATGATGACCCT	FBgn0000578
Dsg9043_gr2	TGGGGCGTCGGCGGGCTCTG	FBgn0000578
Dsg9044_gr2	CGTCAAATCTACGACTCCCG	FBgn0000579
Dsg9045_gr2	CTCCACGGTGGGGTTGCCAC	FBgn0000579
Dsg9046_gr2	CGTTGAAAGCGGGCACCGGC	FBgn0000579
Dsg9047_gr2	CCTTCAGCACCGACTTGCCA	FBgn0000579
Dsg9048_gr2	TTCCGAGCCGCCGTGCCCTC	FBgn0000579
Dsg9049_gr2	ACGGGCCTTGATCGCTTTGA	FBgn0000579
Dsg9050_gr2	GCAGCGCGCCACCACTATAC	FBgn0000581
Dsg9051_gr2	CGGCTGAGTCCCACGGATAG	FBgn0000581
Dsg9052_gr2	GTTGAGATGCGCGACTTCAA	FBgn0000581
Dsg9053_gr2	CAAGTACGGATTGTTGGAGC	FBgn0000581
Dsg9054_gr2	GCTTGGAATCTACAGTTCAG	FBgn0000581
Dsg9055_gr2	AATGCTGCTCAGGGGCTCGT	FBgn0000581
Dsg9062_gr2	CACCGCTGACTCGAGCATCT	FBgn0000591
Dsg9063_gr2	CTGGTAGATCTGGGTCTTGG	FBgn0000591
Dsg9064_gr2	GCCGAGCTACGAGGTGATGA	FBgn0000591
Dsg9065_gr2	CCATTCTTAAAGCTGTCCAG	FBgn0000591
Dsg9066_gr2	GTCGACGCTCATGCCAGGTG	FBgn0000591
Dsg9067_gr2	GAGTCATCACCGATTTGCCC	FBgn0000591
Dsg9080_gr2	ATAGCGGCGTACCGACGGGT	FBgn0000606
Dsg9081_gr2	TGCTCTCCGGGAGGTTCAGC	FBgn0000606
Dsg9082_gr2	GTTCAAGGAGTTATCCGGAC	FBgn0000606
Dsg9083_gr2	GGCGGCCAGTTCGCAGCGAC	FBgn0000606
Dsg9084_gr2	GTGTCTGGGGCTTGCCGTAC	FBgn0000606
Dsg9085_gr2	GGTCCACAACCAGGGGCTTC	FBgn0000606
Dsg9086_gr2	CCGCAAGGATACGGCTTGTC	FBgn0000611
Dsg9087_gr2	TAGAAGATTCATGACATGCG	FBgn0000611
Dsg9088_gr2	ACGGTAGTCGGAATGCTCAA	FBgn0000611
Dsg9089_gr2	GGCGGCATGATGGCTCCGCA	FBgn0000611
Dsg9090_gr2	TGTCAGCACCATCGATGGAC	FBgn0000611
Dsg9091_gr2	CTCTGCGGCTGCGGCCAGCC	FBgn0000611
Dsg9098_gr2	GCCGGTGAGACAGTAGCGGT	FBgn0000617
Dsg9099_gr2	GCGCGTGGTCAACCAACTGC	FBgn0000617
Dsg9100_gr2	CTTGTCCAGCGTAACCTCGG	FBgn0000617
Dsg9101_gr2	CCTTCGGCACGTGCTTGATT	FBgn0000617
Dsg9102_gr2	CAAGAGCTTCACCGGGCCGT	FBgn0000617
Dsg9103_gr2	CGGCCACCTTGGCTAGAACG	FBgn0000617
Dsg9116_gr2	CGCTTCACACAGTCCACATG	FBgn0000629
Dsg9117_gr2	CGACAAGGATCCCTCGTTCA	FBgn0000629
Dsg9118_gr2	GCCTGAAAAATAATGGGCGC	FBgn0000629
Dsg9119_gr2	CAGCGCTAACTTTCCAGACA	FBgn0000629
Dsg9120_gr2	AAGTGCCGCCCGAGTGGAAG	FBgn0000629
Dsg9121_gr2	TGGTGCCCACGTGTACATGG	FBgn0000629
Dsg9128_gr2	CAGCGATTACCTTCCGTCGT	FBgn0000635
Dsg9129_gr2	GAGAATCAGTACCCCACTCT	FBgn0000635
Dsg9130_gr2	CACAGTTCCCGAGCCGTCCC	FBgn0000635
Dsg9131_gr2	CCTGCTAATCCGAAATGTCC	FBgn0000635
Dsg9132_gr2	AATGCCGAGCGTTCCGACGA	FBgn0000635
Dsg9133_gr2	GAAGTCCAGCGCAAGCCAGT	FBgn0000635
Dsg9158_gr2	TTGTGTAGGCGGATCGAGCC	FBgn0000659
Dsg9159_gr2	TTCCCTAGGCAGATCGCGGG	FBgn0000659
Dsg9160_gr2	TAGCTCCTTCTGTACGTAGT	FBgn0000659
Dsg9161_gr2	CCAGCATGGGATCACCGCTC	FBgn0000659
Dsg9162_gr2	AACAGCATGGGCCTGCCGGT	FBgn0000659
Dsg9163_gr2	CGGCGGCAGCATGAGTCCCC	FBgn0000659
Dsg9170_gr2	TGTAGGGAGCCGTCTTGCGC	FBgn0000667
Dsg9171_gr2	TCTTGCCGCGATCGGGCTTG	FBgn0000667
Dsg9172_gr2	AACGGACTCTCCATGGAGTA	FBgn0000667
Dsg9173_gr2	GATGTTGTCGATGGCTGTAC	FBgn0000667
Dsg9174_gr2	CGCTGCCAACCGGATCTGCA	FBgn0000667
Dsg9175_gr2	CGAGGACTGGACGCGTGGCA	FBgn0000667
Dsg9218_gr2	CTGAACGTACGTGTCGTTTA	FBgn0000964
Dsg9219_gr2	CTGTCCGGACCAGAGCCCGC	FBgn0000964
Dsg9220_gr2	GTTCACCAGAATCGCCTGTC	FBgn0000964
Dsg9221_gr2	GTGGCTGACCAACTCGATAC	FBgn0000964
Dsg9222_gr2	TCTTCGGGAGCGGGCGTTCC	FBgn0000964
Dsg9223_gr2	AAGGACCTCAGCTTGATGTG	FBgn0000964
Dsg9242_gr2	ATTCGGACCCATGTACAAAC	FBgn0001078
Dsg9243_gr2	AGCGCCACGCCGGGACACGG	FBgn0001078
Dsg9244_gr2	CGAGCGGATAGAATGCGTGG	FBgn0001078
Dsg9245_gr2	CCGATTCCAGAAGTGCCTCG	FBgn0001078
Dsg9246_gr2	GCTCTGTTGCGAGTGTGAGG	FBgn0001078
Dsg9247_gr2	TCACCTTGTCGCCACACACG	FBgn0001078
Dsg9248_gr2	TGAGGCGCCCGTCTGTGAAC	FBgn0001083
Dsg9249_gr2	TAGTCCGCTCCTCCGACATG	FBgn0001083
Dsg9250_gr2	GTATTTAACCACCGAATTGA	FBgn0001083
Dsg9251_gr2	GCGGACTAGCTTCGGCGTGG	FBgn0001083
Dsg9252_gr2	ATGGGCAAAAAGTTCACTCT	FBgn0001083
Dsg9253_gr2	TCGTGCAGATTCGTCGATTG	FBgn0001083
Dsg9260_gr2	AGCGCTGGACCCCCTGTATC	FBgn0001085
Dsg9261_gr2	ACTGTGCTTCGATACTGGGT	FBgn0001085
Dsg9262_gr2	TACGCCCGTCTGGTGTTTAC	FBgn0001085
Dsg9263_gr2	GCGAGTCCGTATTATCGCAG	FBgn0001085
Dsg9264_gr2	TTGTGCAGACCGGAACGTAC	FBgn0001085
Dsg9265_gr2	ATGTGGCAGTCCATCTAGTT	FBgn0001085
Dsg9266_gr2	ACTACGCAGGCTCGCTATCG	FBgn0001086
Dsg9267_gr2	CTTCGGCTCACAAGGGCGAC	FBgn0001086
Dsg9268_gr2	GGCCACAGCCACTATATTGT	FBgn0001086
Dsg9269_gr2	CAGAATGCTCTCATCATGGA	FBgn0001086
Dsg9270_gr2	AGACGCGCGGACCTGCGCCC	FBgn0001086
Dsg9271_gr2	GACGGATAGCACCGACCGAG	FBgn0001086
Dsg9278_gr2	CAGCCCTTCCGGTACGTCTC	FBgn0001089
Dsg9279_gr2	TCATGGTCGATCGTAAACCT	FBgn0001089
Dsg9280_gr2	AATACCCGTCCATCAAGATG	FBgn0001089
Dsg9281_gr2	CTGTGATGGCCCTCACCGTT	FBgn0001089
Dsg9282_gr2	TGAGGCCAACACCTTCATGC	FBgn0001089
Dsg9283_gr2	ACATCTCAGAGGTGGGCAAG	FBgn0001089
Dsg9290_gr2	GAATCCGCCCTCAGCCGCAA	FBgn0001091
Dsg9291_gr2	TGCTGGAGCCGAGTATGTGG	FBgn0001091
Dsg9292_gr2	GTTCGTGTGCGGCGTTAACC	FBgn0001091
Dsg9293_gr2	CGTGTTCAGCGAGCGCGACC	FBgn0001091
Dsg9294_gr2	GGCCGAGATGATGACCTTCT	FBgn0001091
Dsg9295_gr2	TCATTGATGACCTTGGCCAG	FBgn0001091
Dsg9296_gr2	GGTGCCCTTAAAACGTCCGT	FBgn0001092
Dsg9297_gr2	GTGAGTGGATGCCTTGTCGA	FBgn0001092
Dsg9298_gr2	GTTCGTTTGCGGCGTCAACT	FBgn0001092
Dsg9299_gr2	ATGTCGAAGATTGGTATCAA	FBgn0001092
Dsg9300_gr2	GACCACCAGGAAACCGCCCT	FBgn0001092
Dsg9301_gr2	CGCCCTTATCAATGGCGGCG	FBgn0001092
Dsg9302_gr2	GCACTACCTTCGCTGGTTGC	FBgn0001099
Dsg9303_gr2	CCAATTGCGAACTTACCATT	FBgn0001099
Dsg9304_gr2	GAACACTAGTGAGGCAGTAG	FBgn0001099
Dsg9305_gr2	ACAACGCAAAATCTATTTTT	FBgn0001099
Dsg9306_gr2	GAGCAAGATCAAGGATCCCG	FBgn0001099
Dsg9307_gr2	AAAATGTGGCGCAACTCCTC	FBgn0001099
Dsg9308_gr2	CGATCGCGCCCTGCGGGCGG	FBgn0001104
Dsg9309_gr2	CTTATCGCGTGCTGTACTCA	FBgn0001104
Dsg9310_gr2	CCATGACACGGGCTACTCGC	FBgn0001104
Dsg9311_gr2	GCTCCTGATGAAGAAACTCT	FBgn0001104
Dsg9312_gr2	GATGTTCTTCGACCGCTCGA	FBgn0001104
Dsg9313_gr2	TGCTGCGTGGGTATGTAGTT	FBgn0001104
Dsg9314_gr2	ATGGCCGCGTAATGTACGAC	FBgn0001105
Dsg9315_gr2	CGGGTGTCCCGTGAGCTGCC	FBgn0001105
Dsg9316_gr2	GATCAGTTTGCCGTCCTGTG	FBgn0001105
Dsg9317_gr2	GCGCATCTGTATGCGGCCGA	FBgn0001105
Dsg9318_gr2	CAATCCGCACGACATATCAC	FBgn0001105
Dsg9319_gr2	TCTATCGTGCTGCCGCTTCC	FBgn0001105
Dsg9344_gr2	ATTGCTGTACTGAATACTTA	FBgn0001122
Dsg9345_gr2	CGAGAGCGGCTTCACTGCGG	FBgn0001122
Dsg9346_gr2	CTGCCAGAGGCGTTTCATGG	FBgn0001122
Dsg9347_gr2	CTGGCAGGACGCCGGTGTCC	FBgn0001122
Dsg9348_gr2	ATTGTGTTGCTGTAGACAAC	FBgn0001122
Dsg9349_gr2	GCTCGGTGTCGTGCATGCGT	FBgn0001122
Dsg9350_gr2	ACCCAGAGTGGAGTACATTC	FBgn0001123
Dsg9351_gr2	ATACTCATTCGACCTCTCAT	FBgn0001123
Dsg9352_gr2	CGGACTCGCCCGCCCCCAGG	FBgn0001123
Dsg9353_gr2	CTAATGAGCAGGATATTCTT	FBgn0001123
Dsg9354_gr2	TGATTGTGCTCACTCGGTCC	FBgn0001123
Dsg9355_gr2	AATATCTAGACAGTTGCAGA	FBgn0001123
Dsg9356_gr2	CATCGCTATCTCCCTGATCA	FBgn0001128
Dsg9357_gr2	CAGTAGCTGTTTGCAGAAGT	FBgn0001128
Dsg9358_gr2	ATCCCATGCGCCGTGTTGAT	FBgn0001128
Dsg9359_gr2	GGGGCAGCTTGTGTCCTTTC	FBgn0001128
Dsg9360_gr2	CTCCTCGAACTCCGGCAGAG	FBgn0001128
Dsg9361_gr2	CAGATCGATGCCGCCGCCCT	FBgn0001128
Dsg9368_gr2	CAGCATGGGCCCAATATCAG	FBgn0001134
Dsg9369_gr2	ATCGGGACCCTTCTCTGTCT	FBgn0001134
Dsg9370_gr2	TGCGAGACGTTTATCCACCC	FBgn0001134
Dsg9371_gr2	TACTCACCGCCTGGGTGAGA	FBgn0001134
Dsg9372_gr2	AATAGCATACGTCCGGATTT	FBgn0001134
Dsg9373_gr2	CTGGTCCATCGGCCCCGGAT	FBgn0001134
Dsg9380_gr2	GGTTTGCACGGAGTCGGGCG	FBgn0001138
Dsg9381_gr2	TCCACACCCCGCTGAGTCCC	FBgn0001138
Dsg9382_gr2	AAGTGCGGCCGGCACACTTG	FBgn0001138
Dsg9383_gr2	ATCAAGCCGTCGATCCAGAA	FBgn0001138
Dsg9384_gr2	CATGAGCGCCTTCTACGCGC	FBgn0001138
Dsg9385_gr2	ACTATCGTACCAGCTGCGAG	FBgn0001138
Dsg9386_gr2	TCAAGCCGACGGGTCTAGAG	FBgn0001139
Dsg9387_gr2	GATGTCCGGCCTGTGGTGTT	FBgn0001139
Dsg9388_gr2	GTGAACTTGATTGGACCCTG	FBgn0001139
Dsg9389_gr2	GCGGGGTGGCGCACCGGTGA	FBgn0001139
Dsg9390_gr2	CAGGAGCTCAACCTGATCAT	FBgn0001139
Dsg9391_gr2	GGCCTGCCACACGGACCGCA	FBgn0001139
Dsg9398_gr2	TCTATTAGACCGGGCGTAAT	FBgn0001147
Dsg9399_gr2	CCATACCTGGATACGGGCTT	FBgn0001147
Dsg9400_gr2	ATACGCAGCCGTGAGACACG	FBgn0001147
Dsg9401_gr2	GAAAGGGATACCCTGCGAAA	FBgn0001147
Dsg9402_gr2	AATTTCGGGAGAGGTCACCT	FBgn0001147
Dsg9403_gr2	AGACGTCCGGGTATTGGGTG	FBgn0001147
Dsg9404_gr2	AACATGACACCCTACTTTGG	FBgn0001148
Dsg9405_gr2	CGCCAGCTGCGCGTCTCTCA	FBgn0001148
Dsg9406_gr2	TCGATTCTGGACTCAATGTC	FBgn0001148
Dsg9407_gr2	ACGGGCGAAGATGCGCTCTA	FBgn0001148
Dsg9408_gr2	GGTCGTTGGAGAATGTCGTC	FBgn0001148
Dsg9409_gr2	TCCATTCGGCCCGGAGTAAT	FBgn0001148
Dsg9422_gr2	ACGTCGGCGTTTCTCCATGA	FBgn0001168
Dsg9423_gr2	ATTCGCCGACTGTGTGAACG	FBgn0001168
Dsg9424_gr2	ACGAGGGCAATGCTACCGTT	FBgn0001168
Dsg9425_gr2	TCTGGGCACCGCCGTTGTGC	FBgn0001168
Dsg9426_gr2	ACGCTGGGCGGGCTCGATGC	FBgn0001168
Dsg9427_gr2	CGCCGCTCAAAAGTGACCGT	FBgn0001168
Dsg9470_gr2	GGTATCGCGTTCCGCGCGCG	FBgn0001197
Dsg9471_gr2	ACTACGTCACATGGACGCGT	FBgn0001197
Dsg9472_gr2	GGCTGGCGGTAAAGCAGGCA	FBgn0001197
Dsg9473_gr2	ATTGGAATACCTGACCGCCG	FBgn0001197
Dsg9474_gr2	ATGACGATGGATGCGACCCA	FBgn0001197
Dsg9475_gr2	ATGCGTTGCCTGCCAACTCC	FBgn0001197
Dsg9476_gr2	TGTAGTAGTCGTACACGGAC	FBgn0001202
Dsg9477_gr2	AGTGGCCTCAAGTTCCTGAA	FBgn0001202
Dsg9478_gr2	CTTAGCTGACGGAGTGGCAC	FBgn0001202
Dsg9479_gr2	GTAGCCAGTTCCTTGTCCCG	FBgn0001202
Dsg9480_gr2	AGCGTCGGTGAAGGATTCGG	FBgn0001202
Dsg9481_gr2	CAACGAACTCCGGCGTCAAT	FBgn0001202
Dsg9488_gr2	CCACTCGACCGTCGATCTTG	FBgn0001215
Dsg9489_gr2	CCGCGGGAACGCTTTGTGCG	FBgn0001215
Dsg9490_gr2	TTAGGTTCTCGTCGGTGGTA	FBgn0001215
Dsg9491_gr2	CAAGCGCGCCGTTCCCCGTC	FBgn0001215
Dsg9492_gr2	TCTTGTGGGGACGCGACTTT	FBgn0001215
Dsg9493_gr2	ATTTCTCGAAGTGAGCCTTT	FBgn0001215
Dsg9494_gr2	GCCGCCCAGGTAGGCCTCCG	FBgn0001216
Dsg9495_gr2	CTTATCCAAGCCGTAGGCTA	FBgn0001216
Dsg9496_gr2	ACGGAAGAGCTTCTATCCGG	FBgn0001216
Dsg9497_gr2	TCCGGAGGAGGTGTCCTCGA	FBgn0001216
Dsg9498_gr2	ACTCCGAACCGCGTGTGAAA	FBgn0001216
Dsg9499_gr2	GATACACGACATCGTCCTTG	FBgn0001216
Dsg9500_gr2	AACGAGACGGAGCGCTTGAT	FBgn0001217
Dsg9501_gr2	CTTGCCACCCAGATAGACCT	FBgn0001217
Dsg9502_gr2	CCTGAGAACGGCTTGTGAAC	FBgn0001217
Dsg9503_gr2	CTGCGGCAGCTCTGGCCTAT	FBgn0001217
Dsg9504_gr2	CACGGCCGGCGATACCCATT	FBgn0001217
Dsg9505_gr2	GTGGTGAGGATTTCGACAAC	FBgn0001217
Dsg9512_gr2	TACGGAGACGCCGCGGCCAT	FBgn0001222
Dsg9513_gr2	ACCGATGTGAAAGTCATGCG	FBgn0001222
Dsg9514_gr2	GGCCGGCACCCCGCTTCCGA	FBgn0001222
Dsg9515_gr2	CGTGCAGTTCAAGCACGAAT	FBgn0001222
Dsg9516_gr2	CAACCGTCGCGCAACATGTC	FBgn0001222
Dsg9517_gr2	GTTAGATCGCGGACGCTCAA	FBgn0001222
Dsg9518_gr2	TCCGCCGGCCACCGTCAACA	FBgn0001223
Dsg9519_gr2	TCTTCCACGAGCCGCCCGTT	FBgn0001223
Dsg9520_gr2	TCGGCCATGCGCCAAAACAT	FBgn0001223
Dsg9521_gr2	CGGTAGCGCCACACTCCAAA	FBgn0001223
Dsg9522_gr2	ACTGGCAGCAGATTGCCCGC	FBgn0001223
Dsg9523_gr2	TGAAAGGGCGAGGAGAGGCG	FBgn0001223
Dsg9524_gr2	CTTGGCCCTGGTTGGACCGA	FBgn0001224
Dsg9525_gr2	GCGCCAGAGGAATCCCTACT	FBgn0001224
Dsg9526_gr2	GCAGTAGTAGGGCTCATAGA	FBgn0001224
Dsg9527_gr2	AAACAGGTGGGCGCCTCGTC	FBgn0001224
Dsg9528_gr2	TTGAGCCTTGCCGACGATTT	FBgn0001224
Dsg9529_gr2	GCGACACATCCATGCAGACC	FBgn0001224
Dsg9530_gr2	CCCCATCTACGAGCTTGGAC	FBgn0001225
Dsg9531_gr2	AAGGGCATCCGTTGATGGAA	FBgn0001225
Dsg9532_gr2	GGCAGCACGTAGCGGGAATG	FBgn0001225
Dsg9533_gr2	GGCATATCGGCGATGCGCAA	FBgn0001225
Dsg9534_gr2	CCAGTGAATGTCGTTGCGGT	FBgn0001225
Dsg9535_gr2	GTCGCCCGCCGGCCAGGTTT	FBgn0001225
Dsg9536_gr2	CATGACTACCGCACCGACTG	FBgn0001226
Dsg9537_gr2	GTCGTTATTCGCCGTACGAG	FBgn0001226
Dsg9538_gr2	CGACCCAGTCCCAGGGTGTT	FBgn0001226
Dsg9539_gr2	AATGTCACGTCGCGCGTCGG	FBgn0001226
Dsg9540_gr2	ACGCGGATGGAACAGATCGT	FBgn0001226
Dsg9541_gr2	CATTTGCTGGAGGATGACTT	FBgn0001226
Dsg9542_gr2	CACAGCTGAGTCGTGGGTTG	FBgn0001227
Dsg9543_gr2	TAGATGATTCGGCCGGATTC	FBgn0001227
Dsg9544_gr2	GATACCGTTCATACTAGATT	FBgn0001227
Dsg9545_gr2	GGTGCCCATCAAGGGTCAGT	FBgn0001227
Dsg9546_gr2	CCGCCTACTCCGTGGTGAAT	FBgn0001227
Dsg9547_gr2	TTGGGCGATAAGGGCACGTC	FBgn0001227
Dsg9554_gr2	CATCCGGGCAATCAGACCCA	FBgn0001229
Dsg9555_gr2	TGTTCCCGAATCGCATGTAC	FBgn0001229
Dsg9556_gr2	TGGCCGTAGTACATGGAGTC	FBgn0001229
Dsg9557_gr2	ATGGGCATGTGCACCCATCC	FBgn0001229
Dsg9558_gr2	AGTTTGACGGTCAGTTCACC	FBgn0001229
Dsg9559_gr2	GGGCAATTTCGAGGTCCATC	FBgn0001229
Dsg9560_gr2	CGTCCTTCACTGTAGTGCCC	FBgn0001230
Dsg9561_gr2	GTACGTGGCCTTCACCGACT	FBgn0001230
Dsg9562_gr2	ATGGTGTGGTACGGTTACCC	FBgn0001230
Dsg9563_gr2	ACGACGCCCAATCAGGCGTT	FBgn0001230
Dsg9564_gr2	GAATAAGTGCTTCTCTCCCG	FBgn0001230
Dsg9565_gr2	TTTGAGGTGCGCTCGACTGC	FBgn0001230
Dsg9566_gr2	TGAGTCGACTTCGGGATCTG	FBgn0001235
Dsg9567_gr2	ACTAGGTGTTCCATGACCCC	FBgn0001235
Dsg9568_gr2	CATGCACGGCTACCATTCGG	FBgn0001235
Dsg9569_gr2	GACGATGGCCTACACGGCTA	FBgn0001235
Dsg9570_gr2	GGCGGCCGGTGACCGGCGTG	FBgn0001235
Dsg9571_gr2	CCGAGGGAGCCCGGTGTGCA	FBgn0001235
Dsg9572_gr2	AAGGGCCCCGGTATTGCCCT	FBgn0001248
Dsg9573_gr2	CTGACCGTCGGTTCCCTTCC	FBgn0001248
Dsg9574_gr2	AACGTGCCCCGTCTGGTGAC	FBgn0001248
Dsg9575_gr2	CCAACTGATTCTGCCCTTCC	FBgn0001248
Dsg9576_gr2	GATCAAAGCCGGTCCCGTTG	FBgn0001248
Dsg9577_gr2	CGGTTCCTCCCAAGATGTTA	FBgn0001248
Dsg9578_gr2	GGAAACGGACGTAGCTGGGC	FBgn0001250
Dsg9579_gr2	TCTACGAGGTCTCCCCCTGC	FBgn0001250
Dsg9580_gr2	ATAGGAGTCATCGTTCACCG	FBgn0001250
Dsg9581_gr2	CCAGCTCCCACGATGTGACC	FBgn0001250
Dsg9582_gr2	TTGGGCTACTCGATGGTCAC	FBgn0001250
Dsg9583_gr2	TCATCGCCAGGGCTCGTGTC	FBgn0001250
Dsg9614_gr2	GGGCAGGACCTCAGCAACCT	FBgn0001258
Dsg9615_gr2	CCTTGGAGACGTTCTGAGCC	FBgn0001258
Dsg9616_gr2	ATTGGACACCATAAGCAAAA	FBgn0001258
Dsg9617_gr2	GCCGGAGTGCGCCAAAAGGA	FBgn0001258
Dsg9618_gr2	CACAATGGTGACCTTGTGCC	FBgn0001258
Dsg9619_gr2	TCGGTGCTGGCCGTGATCTG	FBgn0001258
Dsg9626_gr2	ATTGCTCCGCGGATCTGACT	FBgn0001263
Dsg9627_gr2	GATCGGATCCTCTCGCTCAA	FBgn0001263
Dsg9628_gr2	CTGTGTGGTCGCCTAAAGGT	FBgn0001263
Dsg9629_gr2	ACACAGATGCGCGGGACTGT	FBgn0001263
Dsg9630_gr2	CTTCTTGCCCGTCTTGTCCA	FBgn0001263
Dsg9631_gr2	TGTGCGCAACTCCACCGAAC	FBgn0001263
Dsg9632_gr2	CAACTCGCCCCAAGTGCGGG	FBgn0001269
Dsg9633_gr2	TATCCGCTCAAGCTCAGGCC	FBgn0001269
Dsg9634_gr2	AGATCTTCGGGTGAGAAGGG	FBgn0001269
Dsg9635_gr2	CTCCACTGGAACCTTCCAGG	FBgn0001269
Dsg9636_gr2	CAGCCAAATCTATCGACCGT	FBgn0001269
Dsg9637_gr2	AGGAATAGTCAGCTTGAGCG	FBgn0001269
Dsg9662_gr2	ATGGTCTGGAGGGGACCCTG	FBgn0001296
Dsg9663_gr2	CAGCGAATGGATAACGCCGT	FBgn0001296
Dsg9664_gr2	CGTCAGCTCCCGTTCAGAAT	FBgn0001296
Dsg9665_gr2	ACATCGAGGCGCCCTGCTGT	FBgn0001296
Dsg9666_gr2	GGCTGTCTGACGGACAAGAT	FBgn0001296
Dsg9667_gr2	CTGTCGGGACATACACGGCA	FBgn0001296
Dsg9668_gr2	AAGATACTGCTCGTTATTGG	FBgn0001301
Dsg9669_gr2	ACTGCGGCACCTAGTCCGGG	FBgn0001301
Dsg9670_gr2	TCTAGCGGACTTTGTCTCAG	FBgn0001301
Dsg9671_gr2	TCTGAACCTCTCGCACGAGC	FBgn0001301
Dsg9672_gr2	CCGGATGCCGAGGCAATTAC	FBgn0001301
Dsg9673_gr2	TGCGCTACGATGTTCCTATG	FBgn0001301
Dsg9674_gr2	CGCCCTTGACGTACGGCACC	FBgn0001308
Dsg9675_gr2	GGAACGGTTCGTCTCGTCGC	FBgn0001308
Dsg9676_gr2	GACCACGTTCTTCACTGTCT	FBgn0001308
Dsg9677_gr2	CGTGAGCTTGGAATCACGGT	FBgn0001308
Dsg9678_gr2	ACTATCCGGCAAACTCTACC	FBgn0001308
Dsg9679_gr2	ATCGGGGACTCCGTAAAACA	FBgn0001308
Dsg9680_gr2	AATGCTCTTCATGACTTCGC	FBgn0001311
Dsg9681_gr2	CCGATGGCCCCTCCGGGCCA	FBgn0001311
Dsg9682_gr2	GGCTCGAACCAGGCCGAGCG	FBgn0001311
Dsg9683_gr2	AACTGCCTGTGCGTCGTGCC	FBgn0001311
Dsg9684_gr2	TGAGCTGTGGGTCATCCCGG	FBgn0001311
Dsg9685_gr2	TTCGTAGACTATGATCTTGT	FBgn0001311
Dsg9698_gr2	TTGTCCAGCCCGATCATATA	FBgn0001319
Dsg9699_gr2	TCGAGTGCTCCTAACGCACG	FBgn0001319
Dsg9700_gr2	TTTCGTGCGTCTCATCGATT	FBgn0001319
Dsg9701_gr2	CACGAACATGTTGTCGGAGA	FBgn0001319
Dsg9702_gr2	TAACCGCAACGAGACGCCAT	FBgn0001319
Dsg9703_gr2	ATAACAATTCGAAGCACGGA	FBgn0001319
Dsg9722_gr2	GCCAGGCATACCCTGCGGTC	FBgn0001324
Dsg9723_gr2	AACTTCATGCAGCAGGGACC	FBgn0001324
Dsg9724_gr2	TTCTGCTGCATCATGTTGTT	FBgn0001324
Dsg9725_gr2	CTGCTGCTGCTGTTGTAACA	FBgn0001324
Dsg9726_gr2	ATGCAGCAGCAGCTGAATGT	FBgn0001324
Dsg9727_gr2	GGTCCGGCTCCACCGCCCCC	FBgn0001324
Dsg9770_gr2	GAGATAAAGTGTCCGGCCAC	FBgn0001941
Dsg9771_gr2	GGAGTACGTCTCAAAGCCCT	FBgn0001941
Dsg9772_gr2	ACAGCAGACCTATGCACAAC	FBgn0001941
Dsg9773_gr2	CTTCGAGTGGGTGTACACGG	FBgn0001941
Dsg9774_gr2	GATGCCGCCGAAGCAATAGG	FBgn0001941
Dsg9775_gr2	TCACGAGATCTCGCACAACC	FBgn0001941
Dsg9776_gr2	ACCGCGGGACAACATCTCAT	FBgn0001942
Dsg9777_gr2	GATGCTGCCCCCAGATGTGC	FBgn0001942
Dsg9778_gr2	GCCATCATTCCCTGTGTGAG	FBgn0001942
Dsg9779_gr2	CCTCGGGTTCCATGCTGGCG	FBgn0001942
Dsg9780_gr2	GGATCTGATCCTTGAAACCG	FBgn0001942
Dsg9781_gr2	CTTGGAATCCGGTTGCCATG	FBgn0001942
Dsg9782_gr2	GTCGCCCTGCGTCCACACAT	FBgn0001961
Dsg9783_gr2	ATCCTTGTTCCATGCGTGGC	FBgn0001961
Dsg9784_gr2	CTCCGACTCGAAATAGCACA	FBgn0001961
Dsg9785_gr2	GGGCGGCAACCTGCGTCAAG	FBgn0001961
Dsg9786_gr2	CAGCACGATCTGCGCGTCAT	FBgn0001961
Dsg9787_gr2	AACGCGCACCTTGTAGTCCG	FBgn0001961
Dsg9788_gr2	TGCCCGTGTCTTGATAGACC	FBgn0001965
Dsg9789_gr2	GATCATACGCGTCTTTCGTG	FBgn0001965
Dsg9790_gr2	CGACTACATCAAGCATCTCA	FBgn0001965
Dsg9791_gr2	TCTCGCAGCATTCTCGCACT	FBgn0001965
Dsg9792_gr2	ACGTTACCTCGCAGGCCTCA	FBgn0001965
Dsg9793_gr2	CACGCTGCGCGGGAAGTGAC	FBgn0001965
Dsg9824_gr2	GATGCCCGGTTATCCGAGCT	FBgn0001981
Dsg9825_gr2	CGGAGCTTGCGCGACCATGA	FBgn0001981
Dsg9826_gr2	CCTACACCGCCGAGTTCTAC	FBgn0001981
Dsg9827_gr2	GGGCGTGGGCACAACCACGG	FBgn0001981
Dsg9828_gr2	TCCATAGACCAATCGGCGTG	FBgn0001981
Dsg9829_gr2	AAGTTGTTCCAGGGATATTT	FBgn0001981
Dsg9830_gr2	ACTCGAACTCGCCGTAACCC	FBgn0001983
Dsg9831_gr2	CAAGGCTGAACCCTCTGATG	FBgn0001983
Dsg9832_gr2	TTTCGCTCAGCACTCTCCTC	FBgn0001983
Dsg9833_gr2	TACGGATAGGTCCTCCGGTT	FBgn0001983
Dsg9834_gr2	TCGGGGGTGGATAGAACAAC	FBgn0001983
Dsg9835_gr2	GGTTTCCTCCCAAATGCGAC	FBgn0001983
Dsg9860_gr2	TGCAGGGCGCTACCCACAAT	FBgn0001992
Dsg9861_gr2	TCTGACAGACGGTGAGATGT	FBgn0001992
Dsg9862_gr2	AGGTCCGGGCGGAAATCGCT	FBgn0001992
Dsg9863_gr2	TCCAGCAGTTGCGTAATCTC	FBgn0001992
Dsg9864_gr2	CTATGGCCTCAAGATTGGCA	FBgn0001992
Dsg9865_gr2	ATAGGGATTCACATACTGCC	FBgn0001992
Dsg9890_gr2	AAAGTGTTCCGCTTGTGATA	FBgn0002023
Dsg9891_gr2	CGCCCGACGCACCACCTGCG	FBgn0002023
Dsg9892_gr2	CCAACGAGCCATCCAGATAG	FBgn0002023
Dsg9893_gr2	CGTCGCCGGTGTTCAGGGTG	FBgn0002023
Dsg9894_gr2	CGACGAGTTCTACCTGATGG	FBgn0002023
Dsg9895_gr2	ACGTCCTCTCCAGCACTTTG	FBgn0002023
Dsg9908_gr2	GCACTAGAGGCTGTTATTAG	FBgn0002044
Dsg9909_gr2	GGTCCAGGTCACGCGACCGA	FBgn0002044
Dsg9910_gr2	CGAGAAGGGCTATTGTGTCA	FBgn0002044
Dsg9911_gr2	CGGATTGACGCCATGGTCCC	FBgn0002044
Dsg9912_gr2	TGGATTGCGCGCGTAGTCAG	FBgn0002044
Dsg9913_gr2	TCTCGCGTTCGTTCACCCGT	FBgn0002044
Dsg9914_gr2	CCAGGATTTAGCTTGTAGGC	FBgn0002121
Dsg9915_gr2	CTCTCAGTAAGGATCTGCTA	FBgn0002121
Dsg9916_gr2	TTTACCTGGTACCACGCTGA	FBgn0002121
Dsg9917_gr2	TTTACACCACGTTCCGTCGT	FBgn0002121
Dsg9918_gr2	ACTGTACGACTTCAGAAGCA	FBgn0002121
Dsg9919_gr2	CAGCGAGCATACATAGCCCC	FBgn0002121
Dsg9962_gr2	CTCGAGCGGCTCTCACGCAT	FBgn0002441
Dsg9963_gr2	CTGACATCGCCGAACCCCAG	FBgn0002441
Dsg9964_gr2	AAGCAGCGTGGTCTTGCGAT	FBgn0002441
Dsg9965_gr2	AGATGCTCCCCTGTTCCAGC	FBgn0002441
Dsg9966_gr2	TTTAACGCTCGTGGGCAAAA	FBgn0002441
Dsg9967_gr2	TTCCTGCCCCTGGCGCCCAT	FBgn0002441
Dsg9968_gr2	GTATAGTTGTACCTAAGGTT	FBgn0002521
Dsg9969_gr2	TGAACTGAGCTTATAGGATG	FBgn0002521
Dsg9970_gr2	TTCATTTCATAGCTCATATT	FBgn0002521
Dsg9971_gr2	GTCAATCAGAAAATGAATGA	FBgn0002521
Dsg9972_gr2	GGGGCTTCGGATTTATTAAA	FBgn0002521
Dsg9973_gr2	TGAAAACGACAAAATAAAAG	FBgn0002521
Dsg9974_gr2	CGCACTGTTCGCCATTATCA	FBgn0002522
Dsg9975_gr2	ATGCACGACTACCAGATGAA	FBgn0002522
Dsg9976_gr2	GGACAGCTGGACATGTGCCG	FBgn0002522
Dsg9977_gr2	CTGCGGATAGTAGTTGCCTG	FBgn0002522
Dsg9978_gr2	GTAATAGGTGAGCTATTGCT	FBgn0002522
Dsg9979_gr2	TGCATAGCTGGCGTGCAGGA	FBgn0002522
Dsg9980_gr2	CCCCACCCGGCACTCGCGCG	FBgn0002525
Dsg9981_gr2	TGGCGCGCGACTCGTACATG	FBgn0002525
Dsg9982_gr2	CCTGGCCACCTACATTGACC	FBgn0002525
Dsg9983_gr2	CGGCGGCCTCTTGCAGTCGT	FBgn0002525
Dsg9984_gr2	CTCCACCCCCCGGCCGCCAT	FBgn0002525
Dsg9985_gr2	GCCGTCCACTCACTCGCAGA	FBgn0002525
Dsg9986_gr2	CGTCCAGAGACCCGGACGAG	FBgn0002526
Dsg9987_gr2	AGGTACCATCCCGACACTCC	FBgn0002526
Dsg9988_gr2	GATATGATCGTGTTCCGTAT	FBgn0002526
Dsg9989_gr2	AGTTGCGACTCCTGCGCGTA	FBgn0002526
Dsg9990_gr2	ATGCCAGACCCGTAATCCTC	FBgn0002526
Dsg9991_gr2	TGAAGGCAGACTTTACCTTA	FBgn0002526
Dsg10016_gr2	CTTCCTCTTAGTGTTCCTAG	FBgn0002542
Dsg10017_gr2	GTAGCGCGGCACGACCGCTT	FBgn0002542
Dsg10018_gr2	CCTGCGCCGTGAGCTCGCAA	FBgn0002542
Dsg10019_gr2	GAAATAAAGCCCGTCTACAC	FBgn0002542
Dsg10020_gr2	GTCTCACTCGAGGACCTTCC	FBgn0002542
Dsg10021_gr2	CTGGGCGACAAAGACTTTGA	FBgn0002542
Dsg10022_gr2	GTGTCGGCGTTTGATCTCGC	FBgn0002543
Dsg10023_gr2	TGCGGCCATCCCGATAGCCG	FBgn0002543
Dsg10024_gr2	ACCAACGCTCTACTGGTCGG	FBgn0002543
Dsg10025_gr2	GATAGCTCGATTTGCCCGTG	FBgn0002543
Dsg10026_gr2	CACTTGCAACGTTGCATTCC	FBgn0002543
Dsg10027_gr2	CGGGGGTCTATTCTTTCTCA	FBgn0002543
Dsg10034_gr2	GCGTTCACGGGCATTTCGTC	FBgn0002561
Dsg10035_gr2	TGCAGTTGGCTGGTACCCAA	FBgn0002561
Dsg10036_gr2	CAGAGTCAACAGTCCAATGT	FBgn0002561
Dsg10037_gr2	CTATGGCGAGCAATTGCCAT	FBgn0002561
Dsg10038_gr2	AACTACAATAACATGCCCTA	FBgn0002561
Dsg10039_gr2	ATTGCTCCGAAAATACCTTT	FBgn0002561
Dsg10070_gr2	CTGTACAAGATTCTAGTCAT	FBgn0002567
Dsg10071_gr2	CAGATGCTCGCGCTTATCGC	FBgn0002567
Dsg10072_gr2	CTGGAGGCGCACTATCGTAT	FBgn0002567
Dsg10073_gr2	CGATGGTGGCCCTGTAGTTC	FBgn0002567
Dsg10074_gr2	GTCCCACTGCAGCACTTTCA	FBgn0002567
Dsg10075_gr2	GTCATTGGTGAACTGGGCAC	FBgn0002567
Dsg10094_gr2	AGGGCACTCGAGTAGAGCAG	FBgn0002573
Dsg10095_gr2	GGAGGCTATCACAGTGTTGA	FBgn0002573
Dsg10096_gr2	GCTGTGATACTGATCTCGGT	FBgn0002573
Dsg10097_gr2	ATCGCCCGCCTCTGTGGTTT	FBgn0002573
Dsg10098_gr2	GCTTGTCCAGAGCTGCTCCA	FBgn0002573
Dsg10099_gr2	TCCCGCGGGACTCGGCTGCT	FBgn0002573
Dsg10100_gr2	TCTGGGCATACGGGCGCTGC	FBgn0002576
Dsg10101_gr2	ATGCTGCGACCCAGGCGGCC	FBgn0002576
Dsg10102_gr2	CACCTATGTCACCATCCGGG	FBgn0002576
Dsg10103_gr2	GGTGGCCACGAGTCCGCCAC	FBgn0002576
Dsg10104_gr2	CCCGTCAGCGTTGCCGGTCC	FBgn0002576
Dsg10105_gr2	AGTCCGTATCCGGAAGCCAA	FBgn0002576
Dsg10172_gr2	CCATTCTTGAAGCTATCCAT	FBgn0002631
Dsg10173_gr2	CTTCAAATAGTGCTGGGTCT	FBgn0002631
Dsg10174_gr2	CAAACAGGTCGTCAAGCAGC	FBgn0002631
Dsg10175_gr2	GCAGGATGGCATCATCGCCC	FBgn0002631
Dsg10176_gr2	GCCGGTCTCCCCACTTCCCA	FBgn0002631
Dsg10177_gr2	ACCTTGGTGGCCGAGTTCCA	FBgn0002631
Dsg10238_gr2	CTCGCCGTCCGTGACAACGA	FBgn0002719
Dsg10239_gr2	CTGGGCTCACGGACCACATA	FBgn0002719
Dsg10240_gr2	AGAGTCGGGTGAATCCGGAG	FBgn0002719
Dsg10241_gr2	GTCCCTGTATACGGCCTTGG	FBgn0002719
Dsg10242_gr2	CATGTACCTGATCAGCCTAT	FBgn0002719
Dsg10243_gr2	CGCGATCGCCTGGGCCTTTG	FBgn0002719
Dsg10256_gr2	TGGAGCGTAAGCGCCGTGCC	FBgn0002733
Dsg10257_gr2	ACTCTCAGCGATGCTAAGCT	FBgn0002733
Dsg10258_gr2	GTCCAGGCACTTGTTAATCC	FBgn0002733
Dsg10259_gr2	CTGCGTCTGTCCAGCGTCAC	FBgn0002733
Dsg10260_gr2	AGGAGGGCGAGCACATCACC	FBgn0002733
Dsg10261_gr2	GATGTCGGCCTTCTCCAGCC	FBgn0002733
Dsg10262_gr2	CATAAATCTCTGACCCTGAA	FBgn0002734
Dsg10263_gr2	ACCACCCGACCAAGTTAACC	FBgn0002734
Dsg10264_gr2	CAAGGTGACCAAACCCCTCC	FBgn0002734
Dsg10265_gr2	CCTTGAGTTCGTCCAGATAC	FBgn0002734
Dsg10266_gr2	CTGTTCGCCCTGCGCATCCA	FBgn0002734
Dsg10267_gr2	TTGCGCTTTCAGATAGTTGA	FBgn0002734
Dsg10268_gr2	TGAACGGGAGACCTCATTGA	FBgn0002735
Dsg10269_gr2	CCGGCGGAGGGCTTCCGTTC	FBgn0002735
Dsg10270_gr2	ATTGACGGCATGGATGTAGC	FBgn0002735
Dsg10271_gr2	CGTCAGCACAAGCGGGCTTC	FBgn0002735
Dsg10272_gr2	CGATGAGAGCTTGACTCCGG	FBgn0002735
Dsg10273_gr2	GGGCGAGCACGTCACCCGTT	FBgn0002735
Dsg10274_gr2	GTCGGACACAAGGGCAAGTT	FBgn0002736
Dsg10275_gr2	GCGTAGGTAAAAGTCCTCCG	FBgn0002736
Dsg10276_gr2	GAGTTCGAGTTCCGGCCGGA	FBgn0002736
Dsg10277_gr2	CTTCGTCCACCAGTCCGTGA	FBgn0002736
Dsg10278_gr2	GCGTACCGCAGCTTGCCATC	FBgn0002736
Dsg10279_gr2	TGCAGGAGGACGATCTGCCC	FBgn0002736
Dsg10280_gr2	GTTCAAGTTCAGAGCGCGGA	FBgn0002772
Dsg10281_gr2	GGCATCAATGCCCTCACCGG	FBgn0002772
Dsg10282_gr2	CTTGGCGCTGATCGAGAAAT	FBgn0002772
Dsg10283_gr2	CTCTACGACAAGGAGGAGAA	FBgn0002772
Dsg10284_gr2	CAGCACGCCCTGCTGGCGCT	FBgn0002772
Dsg10285_gr2	GAGGGCATCACCTAGGTCGA	FBgn0002772
Dsg10286_gr2	GTCGGCATCCATGAGTTGGA	FBgn0002773
Dsg10287_gr2	GTCGAAGCGCGCTGGCTCCT	FBgn0002773
Dsg10288_gr2	GGAAGTACCACCCTCTTCCT	FBgn0002773
Dsg10289_gr2	AGAGCGTCGGGCGGATCCCG	FBgn0002773
Dsg10290_gr2	CTTCGACTTCCTGGAGCCAC	FBgn0002773
Dsg10291_gr2	CTTAACCTTCTTCTTCTCAT	FBgn0002773
Dsg10304_gr2	CGCCCTATGCTACGCCGAAT	FBgn0002778
Dsg10305_gr2	GGAACCTCGAACACCTGGCG	FBgn0002778
Dsg10306_gr2	CTTGGGACTCACGAAGATGC	FBgn0002778
Dsg10307_gr2	TCTTGAAGGCCTCCCGAGAA	FBgn0002778
Dsg10308_gr2	ATAGCCCTGGCCTTCTATAG	FBgn0002778
Dsg10309_gr2	AACGATGAGGGATTGTCCTA	FBgn0002778
Dsg10316_gr2	GAATGACATGATGTCGTCTA	FBgn0002783
Dsg10317_gr2	GATGTCCGCCCCACCCCTAT	FBgn0002783
Dsg10318_gr2	ACACTGGGTCCTAAGAAGGA	FBgn0002783
Dsg10319_gr2	CCAACGTTCCGCCGGTGACT	FBgn0002783
Dsg10320_gr2	CATTCACTTCCTGCAGTATG	FBgn0002783
Dsg10321_gr2	GCTTGTAGGCGTAATCTTGC	FBgn0002783
Dsg10328_gr2	GTGCCCAAGGTCAACTCCTC	FBgn0002789
Dsg10329_gr2	CCCCGCCGGCCAGTCCTACG	FBgn0002789
Dsg10330_gr2	CATCTCGGGATTGCGCTTGC	FBgn0002789
Dsg10331_gr2	CGGGCACACCGTACTCCTTC	FBgn0002789
Dsg10332_gr2	GGATGTGCTCAAGGACGGTC	FBgn0002789
Dsg10333_gr2	GAACTTGAACTGGCCGCCCG	FBgn0002789
Dsg10412_gr2	TTCTTACAACTCTAGCTTAC	FBgn0002887
Dsg10413_gr2	GTGCAGGTCCCTTGGCCGCA	FBgn0002887
Dsg10414_gr2	CCTGAACGGCTCGGCGCTTG	FBgn0002887
Dsg10415_gr2	GCCAGTCCCCGTAGAGACTT	FBgn0002887
Dsg10416_gr2	TCAGGAAAGCTTAGAGCAGG	FBgn0002887
Dsg10417_gr2	ACGCGCAAGCAATCGTCGTG	FBgn0002887
Dsg10418_gr2	TGGAGTCTACTCCGTCCGGC	FBgn0002891
Dsg10419_gr2	GGAGTGGTCTCAGTCTCAGG	FBgn0002891
Dsg10420_gr2	GATTTCTGTCCCTCGGCGTA	FBgn0002891
Dsg10421_gr2	TGAGCATTCCTCCGGATAAA	FBgn0002891
Dsg10422_gr2	TATCTTCTACCGCACCGCTC	FBgn0002891
Dsg10423_gr2	CTTCTATGGCTACCATCGAG	FBgn0002891
Dsg10442_gr2	CTCTGCTCTTAGGTTGACTC	FBgn0002906
Dsg10443_gr2	GGAATAAGTTGCGTATCGCG	FBgn0002906
Dsg10444_gr2	GACTCTGCTTGACTCATCGC	FBgn0002906
Dsg10445_gr2	CACTGACAGATCGAGGGATG	FBgn0002906
Dsg10446_gr2	AGTGCCATTGTTGGATTGAC	FBgn0002906
Dsg10447_gr2	AAAGATGGGATTGTAGACTG	FBgn0002906
Dsg10454_gr2	GCTTCGGTTACTGCCGTGAA	FBgn0002914
Dsg10455_gr2	GGATACCCAAGTTTGCGACA	FBgn0002914
Dsg10456_gr2	CGAAAACGCCGATGGCGCTT	FBgn0002914
Dsg10457_gr2	CTCATCACGCTGATCAAGTC	FBgn0002914
Dsg10458_gr2	GGTGGTTGTGCCATCTCTCG	FBgn0002914
Dsg10459_gr2	TGGAGACGCACGGTGAGAAC	FBgn0002914
Dsg10466_gr2	TATCGGATTCTGTTGGCTAT	FBgn0002922
Dsg10467_gr2	TCGGCTGACCATAGCCATTG	FBgn0002922
Dsg10468_gr2	CACCGTGGACCGTCGGAAAG	FBgn0002922
Dsg10469_gr2	TTGCAGGCCCAGGTGAGGCA	FBgn0002922
Dsg10470_gr2	GGTGTCATATTCATGCCCAA	FBgn0002922
Dsg10471_gr2	GGGCGCCAGGACGTGCTCCT	FBgn0002922
Dsg10472_gr2	TCCCCAGAGCCCATGAAGTT	FBgn0002924
Dsg10473_gr2	TTGTTGAGGTCCCTTGAGAG	FBgn0002924
Dsg10474_gr2	CGTTGATGTCGCAAGCGCTA	FBgn0002924
Dsg10475_gr2	TCCCAGCAAAGTATCCCGCC	FBgn0002924
Dsg10476_gr2	CATCGCTCCCTACGACTTCA	FBgn0002924
Dsg10477_gr2	CCCACAGATCGAATTCGCGC	FBgn0002924
Dsg10484_gr2	CGGAGTGACCGGCTCACGTT	FBgn0002930
Dsg10485_gr2	GTTCCCTGCCCGGAAACCCG	FBgn0002930
Dsg10486_gr2	GATGGACGGTTAGCAGGAGA	FBgn0002930
Dsg10487_gr2	TCAGGAAGCCATAAGCGATG	FBgn0002930
Dsg10488_gr2	CTCGGACGGAAAAACGTTCC	FBgn0002930
Dsg10489_gr2	AGATCTGACCCTGGCAACCA	FBgn0002930
Dsg10496_gr2	GAGAAGGGTGTGATACTGAC	FBgn0002932
Dsg10497_gr2	ATCCTCTCGTTGATGCGAAC	FBgn0002932
Dsg10498_gr2	AGATCCGGACAGGCGTACTT	FBgn0002932
Dsg10499_gr2	GGGTTCCGTCCCTTGAAATT	FBgn0002932
Dsg10500_gr2	CAGGACATGAAGAGGGTGAG	FBgn0002932
Dsg10501_gr2	AGTGCCCTTCCACAACACCA	FBgn0002932
Dsg10503_gr2	CATCAACGGGACCAGCTACG	FBgn0002936
Dsg10504_gr2	CACAACAGACCCGGTTACTT	FBgn0002936
Dsg10505_gr2	CCGGTGGGCAGGATCACGTT	FBgn0002936
Dsg10506_gr2	AATCCTGTGCAGCGCCTTTC	FBgn0002936
Dsg10507_gr2	GGGCTCGCGATTCCATCGCG	FBgn0002936
Dsg10508_gr2	CATCTATGGGGACTACTTTC	FBgn0002936
Dsg10509_gr2	TGCGGTAGTCTGTTGCGCAA	FBgn0002937
Dsg10510_gr2	GGTGACGCGTCCATTCCGAA	FBgn0002937
Dsg10511_gr2	CATCCGCATGTTCTTCCCAG	FBgn0002937
Dsg10512_gr2	AGGTTGTAGACAGTGCCACT	FBgn0002937
Dsg10513_gr2	CCGAAGGTGTGCATATAACC	FBgn0002937
Dsg10514_gr2	CCCGCTGTGATGGCCCTCAA	FBgn0002937
Dsg10521_gr2	GCGCACGCCCGCTAACCTGC	FBgn0002940
Dsg10522_gr2	ACCACCGATCCATTGGACAG	FBgn0002940
Dsg10523_gr2	CGCTACCAAGTGATCGTCAA	FBgn0002940
Dsg10524_gr2	CATCATGGGTCCGAGCACCC	FBgn0002940
Dsg10525_gr2	CGGAATGGTCATCGGCCGGC	FBgn0002940
Dsg10526_gr2	GGTTCCAGTACGGGCTGATC	FBgn0002940
Dsg10527_gr2	AGTGCGGACAGTGTGGTGTC	FBgn0002941
Dsg10528_gr2	TTGGGCTGACGCACTATCGC	FBgn0002941
Dsg10529_gr2	CCTCCTGCAAGGGGCTCAAG	FBgn0002941
Dsg10530_gr2	CTTACGGATCCCACCGATGC	FBgn0002941
Dsg10531_gr2	TGTTGGACTTGGGCGAGTCC	FBgn0002941
Dsg10532_gr2	ACTGAATGCTGTGCGCCACT	FBgn0002941
Dsg10533_gr2	CAGACGAACCACCACTCCTC	FBgn0002945
Dsg10534_gr2	GCGCCTCACCGTCAGTCCCG	FBgn0002945
Dsg10535_gr2	ATGTCGAAACCCCTGGCCGG	FBgn0002945
Dsg10536_gr2	TACGACCTGGACGGGCATCA	FBgn0002945
Dsg10537_gr2	GAAGTGGAACAAAGGCGACT	FBgn0002945
Dsg10538_gr2	GCACCAGACGCATTGCCCGG	FBgn0002945
Dsg10545_gr2	ATCTTTGCGCAGGTGACGAC	FBgn0002962
Dsg10546_gr2	TCGCTGCATAAGGAGCGAAT	FBgn0002962
Dsg10547_gr2	CGTAATGGGCGGACTCAAAG	FBgn0002962
Dsg10548_gr2	ACATGTATTTGGATACCAGT	FBgn0002962
Dsg10549_gr2	CATAAGGAGCGAATTGGCGG	FBgn0002962
Dsg10550_gr2	CGGCATGCAGGTCTGCGAGG	FBgn0002973
Dsg10551_gr2	TTGATGCGGCTTCGAGGATT	FBgn0002973
Dsg10552_gr2	TCTCGTCGTCCACCACTCGC	FBgn0002973
Dsg10553_gr2	ACTCGTCGCTGGATGTGTCA	FBgn0002973
Dsg10554_gr2	CAAGTATCTGGGATGTGTCG	FBgn0002973
Dsg10555_gr2	GAAGGTCAGCTTCTGTGCAC	FBgn0002973
Dsg10556_gr2	AGTCTGCATGCCGCGGTCAT	FBgn0002985
Dsg10557_gr2	AGAGGATTTCATAGTGATCA	FBgn0002985
Dsg10558_gr2	CACAGCCAGCGCCGATCCCG	FBgn0002985
Dsg10559_gr2	GCCGCTGAGGAGAGTGCATC	FBgn0002985
Dsg10560_gr2	TGTGCGGGGGCGTCAGCATG	FBgn0002985
Dsg10561_gr2	CATGTGCGTCCCTATCCCGC	FBgn0002985
Dsg10562_gr2	CGGATCGTGTAGGGGTCGTC	FBgn0002989
Dsg10563_gr2	AGTACTCAGTAAGATCGTTC	FBgn0002989
Dsg10564_gr2	CTGACGTATCAGGCTCTCAT	FBgn0002989
Dsg10565_gr2	TGAAACGCACTCCCTCGCGC	FBgn0002989
Dsg10566_gr2	TCCGGTACGTAATTGTCCAT	FBgn0002989
Dsg10567_gr2	TTACGGTGGTAAACGGGTCC	FBgn0002989
Dsg10568_gr2	TGGATAGACCCCGACCAGCC	FBgn0003002
Dsg10569_gr2	ACTTTAACAGCTATGCCTCC	FBgn0003002
Dsg10570_gr2	AGGCCGCGGAGCTGGGCTCC	FBgn0003002
Dsg10571_gr2	GGCAGGAGGGAGGCCGAGTA	FBgn0003002
Dsg10572_gr2	TTCGCAGCCCGTAGCTGGCC	FBgn0003002
Dsg10573_gr2	CAGCCGGGCCTGGTGCCCCC	FBgn0003002
Dsg10574_gr2	AATCAAAGAGACTTTCCAAT	FBgn0003008
Dsg10575_gr2	GCAGAAAACGAAGTACAGCG	FBgn0003008
Dsg10576_gr2	GCAAACATTATCGTCCCGCT	FBgn0003008
Dsg10577_gr2	GGACTCCTCGGAGAGCGAAC	FBgn0003008
Dsg10578_gr2	GTTTGCAACTTTCTGGAGGG	FBgn0003008
Dsg10579_gr2	CTTTGATTATTTGTTGCTGC	FBgn0003008
Dsg10586_gr2	CCATGTGACGGTGATGGGTC	FBgn0003011
Dsg10587_gr2	ATATCAAGTCATCCGTGGTG	FBgn0003011
Dsg10588_gr2	GGGGCGTTGTTGGATCCCAC	FBgn0003011
Dsg10589_gr2	TTAGCCAGTCCACCTCGAGC	FBgn0003011
Dsg10590_gr2	TGCATGAAGCACTACGCCAA	FBgn0003011
Dsg10591_gr2	TGAGAACTCGATGACTTATG	FBgn0003011
Dsg10598_gr2	CTTGTGGCGACCCTTCGACT	FBgn0003016
Dsg10599_gr2	CACGACATGCTTGCTAATCG	FBgn0003016
Dsg10600_gr2	TCGGCACAGCTCCTATCACA	FBgn0003016
Dsg10601_gr2	GAAATGATGCTGGTTGTTCA	FBgn0003016
Dsg10602_gr2	AGGACAATCGGACTTGTGAG	FBgn0003016
Dsg10603_gr2	GTCACCCTGCTCCATAACCG	FBgn0003016
Dsg10604_gr2	CGTCCCGGGCCGTGTGCTTA	FBgn0003023
Dsg10605_gr2	GATACTGATCATACGGATCC	FBgn0003023
Dsg10606_gr2	GCCGGCTGCCTGACGTAATG	FBgn0003023
Dsg10607_gr2	CGATTTCGATAGCTACATGC	FBgn0003023
Dsg10608_gr2	GTCATGGTTCCATATGTCTT	FBgn0003023
Dsg10609_gr2	GCAACGGCAAGCGAGGCATC	FBgn0003023
Dsg10610_gr2	ATTGGGACACTGACCCGAAC	FBgn0003028
Dsg10611_gr2	TATAGCATCCTCATAGGCGC	FBgn0003028
Dsg10612_gr2	ATCCTTGAGTATTATGCCGT	FBgn0003028
Dsg10613_gr2	TGCCGCCCCGGACTATATTG	FBgn0003028
Dsg10614_gr2	AATGATTAGCGCCGGGACTT	FBgn0003028
Dsg10615_gr2	GAAATCCTGCCGCGGACTGG	FBgn0003028
Dsg10628_gr2	GCGCCGTCCACTGTTGCGTT	FBgn0003042
Dsg10629_gr2	TGGTCGAGGCAAGGGGAGTA	FBgn0003042
Dsg10630_gr2	CGATCCAGGATGTTTACCTC	FBgn0003042
Dsg10631_gr2	GAACCAGCGCTACAACACCT	FBgn0003042
Dsg10632_gr2	TCGTGGAGTACCGTGTCAAG	FBgn0003042
Dsg10633_gr2	GCATCAAGCCACCACCTCAT	FBgn0003042
Dsg10634_gr2	GCTTCGACGGTCTTGAAGCT	FBgn0003044
Dsg10635_gr2	AGTGGTGGCATAGTATCGCT	FBgn0003044
Dsg10636_gr2	GTGGCAGGTCCTACGCTGGG	FBgn0003044
Dsg10637_gr2	GCTAAGTAGCCGTAGGTGGC	FBgn0003044
Dsg10638_gr2	GAAACTGTTCGTGATCTGGA	FBgn0003044
Dsg10645_gr2	TGGACTAAGATTGGATACAG	FBgn0003048
Dsg10646_gr2	CGCGCACAGACCATGTCCGA	FBgn0003048
Dsg10647_gr2	GGGGTGATTCGCCAGTCCTA	FBgn0003048
Dsg10648_gr2	CGCACACTTCCAGTTCTACC	FBgn0003048
Dsg10649_gr2	CAAGTACCTCACTGTCTATC	FBgn0003048
Dsg10650_gr2	ATATCCAGGACTGTAGTGCC	FBgn0003048
Dsg10681_gr2	CGCTACCGGGGACTCAAGTC	FBgn0003068
Dsg10682_gr2	TATGCCCGTGGTGATCTGAC	FBgn0003068
Dsg10683_gr2	CTTGCCCGGACCTGCCTCCC	FBgn0003068
Dsg10684_gr2	TACCCGCGCGACATGTGGCT	FBgn0003068
Dsg10685_gr2	GTCGACGAGCCTAGAGGGCA	FBgn0003068
Dsg10686_gr2	CGCTGCGCCCACCCCGGTCA	FBgn0003068
Dsg10693_gr2	TCCAATGTCATAGTCTCCCT	FBgn0003076
Dsg10694_gr2	CGGAAAGCCCTTTACCGTGG	FBgn0003076
Dsg10695_gr2	TCTCACATACGCCAAGGACC	FBgn0003076
Dsg10696_gr2	GGGTGCCACCGAATCATCGG	FBgn0003076
Dsg10697_gr2	ACTGCATCCCACAATCCCGG	FBgn0003076
Dsg10698_gr2	GTGACGGATCAGGCTGGATA	FBgn0003076
Dsg10723_gr2	CTGGGCCGCGTAGAGGGCAC	FBgn0003090
Dsg10724_gr2	AGATCTGCGTTAGCGGAGTT	FBgn0003090
Dsg10725_gr2	GCGGCCAGCGGTATATCATG	FBgn0003090
Dsg10726_gr2	TGCGACGACCTAATCTCCAC	FBgn0003090
Dsg10727_gr2	CGTGGGGATCTTCTGCAGAT	FBgn0003090
Dsg10728_gr2	ATGAGCGCCCGACCCTGCGA	FBgn0003090
Dsg10735_gr2	GGCGTTGCACAGATAGTGTC	FBgn0003117
Dsg10736_gr2	GTACCACAGTAGCGCCGTTG	FBgn0003117
Dsg10737_gr2	CTCGCCCTACGAGAGCGCTA	FBgn0003117
Dsg10738_gr2	CGCAGTGCCTACGATCCGTC	FBgn0003117
Dsg10739_gr2	TATCGACTCCGTTGTGGCGA	FBgn0003117
Dsg10740_gr2	ACTCGCGTCCCTCGCCAAAC	FBgn0003117
Dsg10741_gr2	GTTGTTGCTTTGCTGTACAG	FBgn0003118
Dsg10742_gr2	CTACCGCTGCCATTGACAGT	FBgn0003118
Dsg10743_gr2	CTGCGATTGCTGCTGCTGCG	FBgn0003118
Dsg10744_gr2	TGTCATCTACTGGCTCAATT	FBgn0003118
Dsg10745_gr2	TTGGTGCCCGGCGTGAGGGG	FBgn0003118
Dsg10746_gr2	ATGCTGAGCCAGGTGGTAGC	FBgn0003118
Dsg10747_gr2	CCATACTACCCGGCGCAATT	FBgn0003129
Dsg10748_gr2	CTGGCCAGGTACCACGAAAC	FBgn0003129
Dsg10749_gr2	GGGTGTGGTCACGCGCGGCT	FBgn0003129
Dsg10750_gr2	GCATCAGCACACGCCGGGAA	FBgn0003129
Dsg10751_gr2	CTCGATATGGAGCTCACACT	FBgn0003129
Dsg10752_gr2	CAGCTGGCGCGATATGTCGC	FBgn0003129
Dsg10753_gr2	TCTAACTCGCTTCTATGAGA	FBgn0003130
Dsg10754_gr2	GGCGGAGCCACGGTTACCGG	FBgn0003130
Dsg10755_gr2	GAACAGCGGCATGTTCGCGT	FBgn0003130
Dsg10756_gr2	GAACGCAGTCCGGCAAAGGA	FBgn0003130
Dsg10757_gr2	TGAGACGGGCTCCATTCGAC	FBgn0003130
Dsg10758_gr2	GCGCGTCTGCGATCCCAGTT	FBgn0003130
Dsg10771_gr2	GCATGTTCTCGTGGGAGATC	FBgn0003145
Dsg10772_gr2	AGACAGCTACGTGTGTCCCA	FBgn0003145
Dsg10773_gr2	ATTAGACCAGGCGTAATTGG	FBgn0003145
Dsg10774_gr2	CGCGATATGGCGGACACAGA	FBgn0003145
Dsg10775_gr2	GGGCGCGTCAATCAACTAGG	FBgn0003145
Dsg10776_gr2	TCGGTTCTCGATTTCGGGCG	FBgn0003145
Dsg10777_gr2	GTCGCGCACCTGCGCCGCTC	FBgn0003149
Dsg10778_gr2	CCAGATAGTCCAGCATGGGC	FBgn0003149
Dsg10779_gr2	ACTGAACGGCGAGCGTTTCT	FBgn0003149
Dsg10780_gr2	AATCGAGCGCTTGAAATCGT	FBgn0003149
Dsg10781_gr2	ACTCGAGCGCACTAAAGTTT	FBgn0003149
Dsg10782_gr2	GGAGAGCAGCGCCTGGGCGA	FBgn0003149
Dsg10795_gr2	GTACTATGGCGTAGCACCAT	FBgn0003165
Dsg10796_gr2	CACGTCCTACGTCATCAATC	FBgn0003165
Dsg10797_gr2	CCGGCACGGGTAGCGCCCGG	FBgn0003165
Dsg10798_gr2	GCCCCCGTTCTGGTGCCCCC	FBgn0003165
Dsg10799_gr2	ACTGTTTCGCTCGCAGAATC	FBgn0003165
Dsg10800_gr2	CCGTGTGATCGAGGAATGCC	FBgn0003165
Dsg10813_gr2	TTTAGCCACCTTCCGAAATG	FBgn0003187
Dsg10814_gr2	CAGGAGCTGGACTCGTATCT	FBgn0003187
Dsg10815_gr2	GGACACTGGCTTATGTCCCC	FBgn0003187
Dsg10816_gr2	TAGGGCGTTCGCATAGGGAA	FBgn0003187
Dsg10817_gr2	TGCGATTTGGAAGATAGACG	FBgn0003187
Dsg10818_gr2	AATCTTACCTACGTCTGGAT	FBgn0003187
Dsg10819_gr2	ATGGTTCTGGATTAGCTGGA	FBgn0003205
Dsg10820_gr2	CGGGATCAGTATATGCGGAC	FBgn0003205
Dsg10821_gr2	GAAGGACTTCGCACTGTTGA	FBgn0003205
Dsg10822_gr2	GTAGGTGCCGATATCCTCGA	FBgn0003205
Dsg10823_gr2	GGCCGAGTACTCCTCTTGGC	FBgn0003205
Dsg10824_gr2	GGACTCTTACCGAAAGCAAG	FBgn0003205
Dsg10825_gr2	CGGGAGCAGTACATGCGCTC	FBgn0003206
Dsg10826_gr2	AGTATCTGGCGCTGGAACTT	FBgn0003206
Dsg10827_gr2	GCAGATGCAAACGTACAAAC	FBgn0003206
Dsg10828_gr2	AGGAGGAGTTCAGTGCCATG	FBgn0003206
Dsg10829_gr2	CTTGGGGATCTCATCGAAGC	FBgn0003206
Dsg10830_gr2	TTGGCACTGCACTCGATGTA	FBgn0003206
Dsg10837_gr2	ATCGGCGGCGCTATCCCGAA	FBgn0003210
Dsg10838_gr2	GTTACCGAGACCTGCTTGAG	FBgn0003210
Dsg10839_gr2	GATCGCACTACTCTAGTGGT	FBgn0003210
Dsg10840_gr2	CGTCCAGAGAATACAACTTG	FBgn0003210
Dsg10841_gr2	GTCGTAGAAGCGTTCACTAA	FBgn0003210
Dsg10842_gr2	ATGATGGCTGCCCTAGCTGC	FBgn0003210
Dsg10843_gr2	CACGCGGCAGATCTTGTAGG	FBgn0003218
Dsg10844_gr2	CTGCGCGGATCCGCCTTGGT	FBgn0003218
Dsg10845_gr2	TGCGGGCCCATCGGCAGGCG	FBgn0003218
Dsg10846_gr2	TCCGCTGCCCCTCACCGTCG	FBgn0003218
Dsg10847_gr2	GGAGCCGTACGTCAGCACGG	FBgn0003218
Dsg10848_gr2	CAGCTCGCGTATATCCTCGA	FBgn0003218
Dsg10861_gr2	CCATTCTGGGCCCAGGTTTC	FBgn0003248
Dsg10862_gr2	GCTGCCCGACATGGCGCACC	FBgn0003248
Dsg10863_gr2	CTCGTGCTGCGGCAACGGAG	FBgn0003248
Dsg10864_gr2	GGCGCAAAGCGGCTCCAGTA	FBgn0003248
Dsg10865_gr2	GCCGGAGACGCCATTCGACC	FBgn0003248
Dsg10866_gr2	GGAGGCCATCATACAGAAGT	FBgn0003248
Dsg10885_gr2	AAGTCCTTGCAGGAATACCA	FBgn0003255
Dsg10886_gr2	TTGTCGGGGCATAGGTATCC	FBgn0003255
Dsg10887_gr2	GAAGATTGACGGGCACGGCC	FBgn0003255
Dsg10888_gr2	AGTCCGGCCAAGGCATTCGT	FBgn0003255
Dsg10889_gr2	CAAAGCGCGCAGTCCCGATT	FBgn0003255
Dsg10890_gr2	ACTGCGCTGGATAAACGACA	FBgn0003255
Dsg10897_gr2	TTGCTACGTTAGGGTGCTCC	FBgn0003261
Dsg10898_gr2	GTTCGGCACCTGTCCGCGCA	FBgn0003261
Dsg10899_gr2	CGCGTCCATTCCTTATGCCG	FBgn0003261
Dsg10900_gr2	GATGTAGCCCAGGGTCTTTC	FBgn0003261
Dsg10901_gr2	GGCTGGCCTATCGCCATGAG	FBgn0003261
Dsg10902_gr2	CCAGCCCTGCGCTTGGATAG	FBgn0003261
Dsg10915_gr2	TTACGATACGCCGTCTGTCC	FBgn0003270
Dsg10916_gr2	CTGCCCTGATTCTTGCCCAA	FBgn0003270
Dsg10917_gr2	GCTGGAAGGTGTCGTTGCTC	FBgn0003270
Dsg10918_gr2	TGGCGCCAACAGTTGCTCCT	FBgn0003270
Dsg10919_gr2	CTGCTCCATTAGCTCGTTGT	FBgn0003270
Dsg10920_gr2	GAATCGCTGGGGCTTCGTCG	FBgn0003270
Dsg10951_gr2	CCAAGTGAGCCCAGGTCCCG	FBgn0003285
Dsg10952_gr2	CAGCGGTACCGGACATCGCT	FBgn0003285
Dsg10953_gr2	GCCGTAAAGCGTCGCTGATC	FBgn0003285
Dsg10954_gr2	TGGTTCTGATAGCTCGTGTA	FBgn0003285
Dsg10955_gr2	GCCAAGTCCAAAGTCATCCT	FBgn0003285
Dsg10956_gr2	CGGAACGAGCACCGTCAATC	FBgn0003285
Dsg10963_gr2	GTGACGGTGCCCCACTTAGC	FBgn0003295
Dsg10964_gr2	TCGAAATCCGGACTGGTGCT	FBgn0003295
Dsg10965_gr2	CCAATCCGGGGAATTGCTCT	FBgn0003295
Dsg10966_gr2	CGGAATCCACTTGAAAGGCG	FBgn0003295
Dsg10967_gr2	CCTCCTCCACCGTTCCGATG	FBgn0003295
Dsg10968_gr2	GTGCCATTGGAGCTGGTACA	FBgn0003295
Dsg10969_gr2	CCCAGGACCCTGGGCTACCG	FBgn0003300
Dsg10970_gr2	GCCAGCGGGTCCAACGATGG	FBgn0003300
Dsg10971_gr2	GCGCCCTGCCCAATCACTGG	FBgn0003300
Dsg10972_gr2	GATCGAGGGCGATCCGGTCT	FBgn0003300
Dsg10973_gr2	CGTGTTGGCCAGACTCTGGG	FBgn0003300
Dsg10974_gr2	TTCGTGGGACGATCGGGACG	FBgn0003300
Dsg10987_gr2	GTGAAGGGACTTCCGGTAGT	FBgn0003312
Dsg10988_gr2	AGCGGCCGGGCCCGCTGCGC	FBgn0003312
Dsg10989_gr2	TGGAATGGGCACGTATTTGG	FBgn0003312
Dsg10990_gr2	TGAGAGCTGTACCAGACGAA	FBgn0003312
Dsg10991_gr2	GGTAGAGCTGTTGTTCCAAC	FBgn0003312
Dsg10992_gr2	ATTTCACCACTCTCCGCTAG	FBgn0003312
Dsg11005_gr2	TATTCCTCAATATTGGCGAG	FBgn0003321
Dsg11006_gr2	GACGCAAGGATCGAAACAAG	FBgn0003321
Dsg11007_gr2	CTGATGCCACGAGTACGCAG	FBgn0003321
Dsg11008_gr2	CTCTTTCGTCAGAATGTGAT	FBgn0003321
Dsg11009_gr2	TGGTACCAGCCAAAGCTGTT	FBgn0003321
Dsg11010_gr2	AAACGCCCAGATATACGAAA	FBgn0003321
Dsg11011_gr2	GCTAAGGACTACCCCACCAC	FBgn0003326
Dsg11012_gr2	TCACGAATGCCACGGATATT	FBgn0003326
Dsg11013_gr2	CGTTGAGCTGCTTGGTCAAC	FBgn0003326
Dsg11014_gr2	CCTCGTCATCATCGACGAAG	FBgn0003326
Dsg11015_gr2	GGATCTGTTCGCTCTGAAAA	FBgn0003326
Dsg11016_gr2	GGTGGCCAGATCCTCAAAGG	FBgn0003326
Dsg11017_gr2	CCCAGGGATCAATACATGGA	FBgn0003328
Dsg11018_gr2	CCAAGGTGGATTGAGCTCTA	FBgn0003328
Dsg11019_gr2	AGATACCTACTCCTGGGCTT	FBgn0003328
Dsg11020_gr2	GGGGGTCAGTGATTCTGTAC	FBgn0003328
Dsg11021_gr2	TGGTATTATCGTCCGCCACA	FBgn0003328
Dsg11022_gr2	CCCAGTAGCAGACTCCATGC	FBgn0003328
Dsg11023_gr2	TTCGCTGTGGAGGCTCCGCG	FBgn0003330
Dsg11024_gr2	CGCCCTGCGTTCGGGCAATA	FBgn0003330
Dsg11025_gr2	GATCGCGAGAACCGGGATCC	FBgn0003330
Dsg11026_gr2	TTCAGCATGTCCAGGCAGAT	FBgn0003330
Dsg11027_gr2	CCTCGTATTCCTCGCGACTG	FBgn0003330
Dsg11028_gr2	GACGAGCTTCTTGCGGCACG	FBgn0003330
Dsg11029_gr2	CGACTGGGATGCCTATCTAG	FBgn0003334
Dsg11030_gr2	TACGTCCTGCCCACGCAGAC	FBgn0003334
Dsg11031_gr2	CTCGCCGCACCAGGTGCATG	FBgn0003334
Dsg11032_gr2	GTGGCATTCGTACTGGCCCC	FBgn0003334
Dsg11033_gr2	TCAGCTACAACAGTGTAGCG	FBgn0003334
Dsg11034_gr2	CTTCTAGCGCACCAGCCGGC	FBgn0003334
Dsg11035_gr2	TGGATACAGGTTAGGCGTAT	FBgn0003339
Dsg11036_gr2	GCAGGCCCACTACGCCAATC	FBgn0003339
Dsg11037_gr2	GGGAAGTAGTCGTTCGCCCC	FBgn0003339
Dsg11038_gr2	GTACCAGTTCGTCAACTCGC	FBgn0003339
Dsg11039_gr2	GTGCGGGGGCGGCCACTCCG	FBgn0003339
Dsg11040_gr2	CAGGCGGCCTACGGCGGACA	FBgn0003339
Dsg11041_gr2	GCAATGGCTCGTCCTTCCCA	FBgn0003345
Dsg11042_gr2	ATCTGGACTCCATACACCTT	FBgn0003345
Dsg11043_gr2	TCCGCCCTCACAATTGCCCT	FBgn0003345
Dsg11044_gr2	CCTGGATCTCGCGGAGTTTA	FBgn0003345
Dsg11045_gr2	CGGAATTCCAGTTTCGTCCC	FBgn0003345
Dsg11046_gr2	AAAACGTCGACTGCGGTTTC	FBgn0003345
Dsg11121_gr2	CCATCCCTCCTATCGGCACA	FBgn0003392
Dsg11122_gr2	CCAATGGTTCGCACACCCTG	FBgn0003392
Dsg11123_gr2	TTAACCCTGATCGATTTGCC	FBgn0003392
Dsg11124_gr2	AGAGGCCAACGCGAATACCA	FBgn0003392
Dsg11125_gr2	GTGAACACAAACGAGCTCTC	FBgn0003392
Dsg11126_gr2	CGTGGTGAATAGATCCCAAA	FBgn0003392
Dsg11127_gr2	ACTTGTCGGTTGCTGAGAGG	FBgn0003396
Dsg11128_gr2	AAAGCGCAGTGCTTCAATCT	FBgn0003396
Dsg11129_gr2	GGTCATCAGATGGTGACCGT	FBgn0003396
Dsg11130_gr2	TTGCCGCTCGAGATCGCATG	FBgn0003396
Dsg11131_gr2	ATCCCCCAACGGAGCCTCAT	FBgn0003396
Dsg11132_gr2	ACAAGCACACGAGATAAGCT	FBgn0003396
Dsg11139_gr2	CTGTCGGTTCGCGGCGCTTC	FBgn0003410
Dsg11140_gr2	CGCCAGCGGACCGCGGCAGG	FBgn0003410
Dsg11141_gr2	AAGTTCCCGTGCAAGCACTC	FBgn0003410
Dsg11142_gr2	ACGAGGAGACGTGCGAGTGC	FBgn0003410
Dsg11143_gr2	GCAGGTGAGCTTGGAGCGAC	FBgn0003410
Dsg11144_gr2	GCACATAGTCAAAGCACACG	FBgn0003410
Dsg11151_gr2	TGGAAATGCCGGAACGAACC	FBgn0003415
Dsg11152_gr2	TACGATCAACGGCCCACCTC	FBgn0003415
Dsg11153_gr2	GAGCAGCGACCGGCACTCGT	FBgn0003415
Dsg11154_gr2	GCCCTCGTATACGGATCATG	FBgn0003415
Dsg11155_gr2	GCTTGGCGTCTGATGAACAT	FBgn0003415
Dsg11156_gr2	CAATACTCACATACCCGCCT	FBgn0003415
Dsg11157_gr2	GCGATCCAGTAGGAGGACAA	FBgn0003416
Dsg11158_gr2	TGGAGAACTGATCGCCCGTC	FBgn0003416
Dsg11159_gr2	ACAGAAAGTCGACGAACTCC	FBgn0003416
Dsg11160_gr2	GGAGATTCGCGAGATACGGG	FBgn0003416
Dsg11161_gr2	AGCATCAGGTGGCGGCGATC	FBgn0003416
Dsg11162_gr2	CTTCATTCGGGACTTTGTTC	FBgn0003416
Dsg11163_gr2	CTGCTCGGGACTATCCTGGA	FBgn0003430
Dsg11164_gr2	CGAAGCCGAGAGTTCGCCAT	FBgn0003430
Dsg11165_gr2	GGTTGAGTTGCGGTGTTGAT	FBgn0003430
Dsg11166_gr2	ATGAGGGCGTTGTAGCTGTA	FBgn0003430
Dsg11167_gr2	CGGTTTCTTGGTATCGCTGC	FBgn0003430
Dsg11168_gr2	ATTCAAAGTCAACCGCTGCT	FBgn0003430
Dsg11169_gr2	GGCCACCGGAGCATTGCGTC	FBgn0003435
Dsg11170_gr2	ATTGAAGAGCTTATCCGTGT	FBgn0003435
Dsg11171_gr2	GGCGCCGTCATGATGGTCTA	FBgn0003435
Dsg11172_gr2	GAGCCCGCTGGTGTTGTGCC	FBgn0003435
Dsg11173_gr2	GCTCCGGGTCCCAATAGCGG	FBgn0003435
Dsg11174_gr2	CCCCTTCCAGTTCTCCGGTG	FBgn0003435
Dsg11181_gr2	TGGACCATCGGCCTGATCAA	FBgn0003447
Dsg11182_gr2	CGAGAGCGATGAGAGGGACG	FBgn0003447
Dsg11183_gr2	ATCCTCGCCCCAAGGAATAT	FBgn0003447
Dsg11184_gr2	AGCATAGCGACCGCCCTCCT	FBgn0003447
Dsg11185_gr2	CGTCCAAAACTCACTGGCGC	FBgn0003447
Dsg11186_gr2	ACATGACCGCGGAGACCTTT	FBgn0003447
Dsg11187_gr2	ATGACGCCGCCCTCCAGCCC	FBgn0003448
Dsg11188_gr2	CAAGGACTCACAGTTTGCCC	FBgn0003448
Dsg11189_gr2	TCTGCCACAAACGGAGGCCT	FBgn0003448
Dsg11190_gr2	CTAGAGCTGGAGTTCCTTTC	FBgn0003448
Dsg11191_gr2	TTCGGTGGGCAGGTAATCCT	FBgn0003448
Dsg11192_gr2	CATATGCGTGGACTAACGGC	FBgn0003448
Dsg11193_gr2	AATGCCCTGCGCACCATGCA	FBgn0003449
Dsg11194_gr2	CGCCTACTCCAAATCCGATT	FBgn0003449
Dsg11195_gr2	AACGCTCAAAATGCGCGGCC	FBgn0003449
Dsg11196_gr2	TTGATGTAAATCGTTTGGTT	FBgn0003449
Dsg11197_gr2	CTCGCAATTCGGCCAAATTC	FBgn0003449
Dsg11198_gr2	GCTGCTCGGTCTGTGCGTTC	FBgn0003449
Dsg11211_gr2	AGACCGGTGGGACTATAAGG	FBgn0003460
Dsg11212_gr2	GCGGTCGTCGCATTCCACCG	FBgn0003460
Dsg11213_gr2	ACAGCTCCTTGTATTGTCCC	FBgn0003460
Dsg11214_gr2	AGATTTCTACGACTTGGCCG	FBgn0003460
Dsg11215_gr2	GCCCAGCTTCGGCTTCACCC	FBgn0003460
Dsg11216_gr2	CACATTGTGGCAGCGACCAG	FBgn0003460
Dsg11223_gr2	TATCAAAAACGAGTGCCCGC	FBgn0003463
Dsg11224_gr2	CAGGAGCGGTACTGTGCCGG	FBgn0003463
Dsg11225_gr2	CGGGCGTGACGGAGGGCCGC	FBgn0003463
Dsg11226_gr2	AACGGAGCACGTGAACACCC	FBgn0003463
Dsg11227_gr2	GTTGTTCAGTTCGCTACTGG	FBgn0003463
Dsg11228_gr2	GACACCGCAGATCTTGCCCG	FBgn0003463
Dsg11235_gr2	CAGCGTCCACTTCTCCGGCC	FBgn0003475
Dsg11236_gr2	TCTATAGTGGTTCTCAGGCA	FBgn0003475
Dsg11237_gr2	CGGCAGATTGTAATCCAAGG	FBgn0003475
Dsg11238_gr2	CTGCTGGGGATGCGCACTGG	FBgn0003475
Dsg11239_gr2	GAACTGGTGGATCAGGGCCC	FBgn0003475
Dsg11240_gr2	TTGAACTTTCCACTCGGGGT	FBgn0003475
Dsg11241_gr2	GCTAACAAACTGGTGCCTCT	FBgn0003479
Dsg11242_gr2	CTGCCAGAGTGTGGCACAAT	FBgn0003479
Dsg11243_gr2	GCAGCTGAGCACGGGCTCCA	FBgn0003479
Dsg11244_gr2	CTGGATAAACTGCTGGGCGG	FBgn0003479
Dsg11245_gr2	CACGGAGAACACCTTCCGTC	FBgn0003479
Dsg11246_gr2	CTCGCCAAAGATCTCGGTAA	FBgn0003479
Dsg11265_gr2	AACGCCGTGAATCCCGCAAA	FBgn0003486
Dsg11266_gr2	CTTCGGACACACCCGCTGTC	FBgn0003486
Dsg11267_gr2	AATGTCCCAGATTGGTTGCG	FBgn0003486
Dsg11268_gr2	CAGGCGTCACTGCTCGCCCA	FBgn0003486
Dsg11269_gr2	TCGGCTCTCCAGGAACGAGT	FBgn0003486
Dsg11270_gr2	GACATATACTCCCTGACCTT	FBgn0003486
Dsg11277_gr2	CGTGCTCGTCTTGAACAGAC	FBgn0003499
Dsg11278_gr2	CGTGTCCCGGACTACCGCCC	FBgn0003499
Dsg11279_gr2	GGTGGGACTATGCTGGCCAC	FBgn0003499
Dsg11280_gr2	GTGGTGGGTCCGAAGAACGA	FBgn0003499
Dsg11281_gr2	GCTCCACTACACCACAGCTT	FBgn0003499
Dsg11282_gr2	CTCAGCCTGCTGAACACCAG	FBgn0003499
Dsg11283_gr2	GAGTGGTCTCGAATGTGATA	FBgn0003507
Dsg11284_gr2	TGACCGCGATAATTGGTTAT	FBgn0003507
Dsg11285_gr2	GCCGCCGCGGATGGAACCAC	FBgn0003507
Dsg11286_gr2	TCCAGGATCTACGCGTCCAG	FBgn0003507
Dsg11287_gr2	CGATCCGTAGCCGTCCTCCA	FBgn0003507
Dsg11288_gr2	CGTTCCACGGAGCCACTGTT	FBgn0003507
Dsg11307_gr2	ATGATCGACCAGAACCGTGA	FBgn0003514
Dsg11308_gr2	CACATTGGAGGTGGCGCGTT	FBgn0003514
Dsg11309_gr2	ATGTCATCCCGTAAGACCGC	FBgn0003514
Dsg11310_gr2	TGATGGCTTCGTCGAGAAGG	FBgn0003514
Dsg11311_gr2	TCTCGATGGCATGATGAACG	FBgn0003514
Dsg11312_gr2	ACCATGTTCCTCACGCTCTT	FBgn0003514
Dsg11325_gr2	GCGGACGATCATGTCAGCAC	FBgn0003520
Dsg11326_gr2	GGCGGCTAGTAAGGCTATCG	FBgn0003520
Dsg11327_gr2	ATTCTGCAGTATGGCCTTGG	FBgn0003520
Dsg11328_gr2	TGGCTCATGTAATAGTGAGG	FBgn0003520
Dsg11329_gr2	GCTGGCTCCTGTCTAGTCTC	FBgn0003520
Dsg11330_gr2	GGTCACTGGCGGTTCCGGCA	FBgn0003520
Dsg11343_gr2	CGTAGTATCTGCGACCGTAC	FBgn0003557
Dsg11344_gr2	GATGATCCGCTCTCCAAGCA	FBgn0003557
Dsg11345_gr2	GCATGATTTACGGTGGAGTA	FBgn0003557
Dsg11346_gr2	CATGGCATCTTTACGGAAAC	FBgn0003557
Dsg11347_gr2	CCTGTTCGTCACCAGCAAGT	FBgn0003557
Dsg11348_gr2	CTTCCTGATCTCCCAGCCCG	FBgn0003557
Dsg11361_gr2	CCTGGTTAGACGAACGCATG	FBgn0003575
Dsg11362_gr2	TCAACGCCGTCGGACCCGAA	FBgn0003575
Dsg11363_gr2	ATCGCGATCGCCTTGAAGGC	FBgn0003575
Dsg11364_gr2	GGATACGAGCGATCAGTCTT	FBgn0003575
Dsg11365_gr2	GCTCGGACAGCGGTTCGCCG	FBgn0003575
Dsg11366_gr2	TTAGGCCAGCCTCGGTCAAC	FBgn0003575
Dsg11373_gr2	TGCGGCTCGCCTCGTACTGC	FBgn0003607
Dsg11374_gr2	AGGTGGAGTACTATCTGAAA	FBgn0003607
Dsg11375_gr2	CATCGACAGGCGGGTGCGCA	FBgn0003607
Dsg11376_gr2	AATCGACAACCCTGAGAGCT	FBgn0003607
Dsg11377_gr2	ATCCCGAAACTGAGAACACG	FBgn0003607
Dsg11378_gr2	GCTGGGTCGATCCTTCTTGG	FBgn0003607
Dsg11379_gr2	GGTGGAGACTTCGTGCGACC	FBgn0003612
Dsg11380_gr2	CATCGGGGTGAATAGGCAGC	FBgn0003612
Dsg11381_gr2	ACGGGATTGGGCTGCACGGT	FBgn0003612
Dsg11382_gr2	TACATTGGACGTGACATTAA	FBgn0003612
Dsg11383_gr2	CCACTGAACCGTTATGGTGT	FBgn0003612
Dsg11384_gr2	GTAGACTTCCTGGACCTTCG	FBgn0003612
Dsg11391_gr2	ATTGCCAACGGGGATCCCAT	FBgn0003651
Dsg11392_gr2	GTACGAGTGCCCGTTAAAGC	FBgn0003651
Dsg11393_gr2	GCCGGCCAGACCGGGCTGAG	FBgn0003651
Dsg11394_gr2	CCTACATCTCGCTCCTGCTG	FBgn0003651
Dsg11395_gr2	TCGATGCCCATAATGTTGTT	FBgn0003651
Dsg11396_gr2	CCATATCGCGAAGTCGGATA	FBgn0003651
Dsg11397_gr2	CTCCGTCAACTCGATGACTT	FBgn0003654
Dsg11398_gr2	GTGGCTTGGAGGCTGGCGTC	FBgn0003654
Dsg11399_gr2	CATTGTAGACGCTTAGGTTG	FBgn0003654
Dsg11400_gr2	CAAGTTGGCCGCCCTGCGCG	FBgn0003654
Dsg11401_gr2	TGACGGAGGAGAGTGAGGAA	FBgn0003654
Dsg11402_gr2	AAGGACATGGAGGAGGCGGC	FBgn0003654
Dsg11409_gr2	AGCGTCTATATCGTTCAATC	FBgn0003656
Dsg11410_gr2	CGCATTGCCCTCCGTAATCA	FBgn0003656
Dsg11411_gr2	CACTCGTGTCTACAGACACC	FBgn0003656
Dsg11412_gr2	CACCAGGCGCATGTCTATCG	FBgn0003656
Dsg11413_gr2	GGTGACCGTCTTATAGTAGC	FBgn0003656
Dsg11414_gr2	ACCGCTTTGCGCAACTACCT	FBgn0003656
Dsg11427_gr2	AGTGGGGGATCAGGTCTCTT	FBgn0003687
Dsg11428_gr2	TGGCACAATACCGGGATCAG	FBgn0003687
Dsg11429_gr2	TGGAGGGGCCCATCGTCTGG	FBgn0003687
Dsg11430_gr2	GGTGCCGGCATCAACGAATC	FBgn0003687
Dsg11431_gr2	AACAGCAGTCGGACGCCAGT	FBgn0003687
Dsg11432_gr2	ACGGAACTGGAACCGGGTGC	FBgn0003687
Dsg11451_gr2	CCGCAGATTCGTCTCACCAG	FBgn0003719
Dsg11452_gr2	TTTCTGGTGGATTACGCCGA	FBgn0003719
Dsg11453_gr2	TGGTGGGGGTAATCTCAGAG	FBgn0003719
Dsg11454_gr2	CAATTACGTCCAATGGAGAT	FBgn0003719
Dsg11455_gr2	GAGCTCCGACGATTGTACTC	FBgn0003719
Dsg11456_gr2	CTTGAATCCACGGTAACCTT	FBgn0003719
Dsg11463_gr2	GGCTTCCGACAGCTTGGCTG	FBgn0003721
Dsg11464_gr2	CTGGATGCGACGGTTCAGAG	FBgn0003721
Dsg11465_gr2	CAGAGCGGCAACCTCGGATT	FBgn0003721
Dsg11466_gr2	GACCAGGGTCAGGGCTTCCT	FBgn0003721
Dsg11467_gr2	TGCTAACACCCGCGCCGAGA	FBgn0003721
Dsg11468_gr2	CGCTCTCGTCTGCGAGCAGG	FBgn0003721
Dsg11475_gr2	CTCGCGTACCTTGTGCTGCG	FBgn0003742
Dsg11476_gr2	GTCCAAAGACTCCTATGCAG	FBgn0003742
Dsg11477_gr2	GTCGGCGAGAGGAGGACCGC	FBgn0003742
Dsg11478_gr2	GAGCGATGACGCGGCTCCGG	FBgn0003742
Dsg11479_gr2	CTCCTCGGAGTCGCCGCCAC	FBgn0003742
Dsg11480_gr2	CAGCGATGCCCGCGCGGCTA	FBgn0003742
Dsg11499_gr2	GCGAGACCCCAACGCCTTCT	FBgn0003861
Dsg11500_gr2	ATGAGGGCGGAGCGGTTCAT	FBgn0003861
Dsg11501_gr2	TTCGGTGGGCGGCCAGGATA	FBgn0003861
Dsg11502_gr2	GCGAGCTGGCGGACAGGGCG	FBgn0003861
Dsg11503_gr2	GCGTGGCCCCGCGATCCAGG	FBgn0003861
Dsg11504_gr2	GGCGCAGGGAGTCCGTCATC	FBgn0003861
Dsg11505_gr2	CGACAAAGGATTGATCTAAA	FBgn0003862
Dsg11506_gr2	CATTTACCGTCGTTTCCAGA	FBgn0003862
Dsg11507_gr2	GAAGCTCGGCTTCTGTACTG	FBgn0003862
Dsg11508_gr2	AACTCCGTACTTACGGGCTT	FBgn0003862
Dsg11509_gr2	CGACCGTTGAATTACTCCAG	FBgn0003862
Dsg11510_gr2	ATTGCAGACGAGGTTGCCTC	FBgn0003862
Dsg11523_gr2	AATCCACTCGATCTCTCTGT	FBgn0003866
Dsg11524_gr2	GACGCAGCCGCTCTATCAAC	FBgn0003866
Dsg11525_gr2	TTCGCCGACTCAGTGGAACG	FBgn0003866
Dsg11526_gr2	AAGCCACGGAATTCGCGGGT	FBgn0003866
Dsg11527_gr2	TCTTTATGGAAGGGCGGAAT	FBgn0003866
Dsg11528_gr2	GATGCAGTGGGCGAAGCCTG	FBgn0003866
Dsg11547_gr2	CTTACCAGTGATCAGCTGCT	FBgn0003884
Dsg11548_gr2	CGCCATCTACCCAGCCCCCC	FBgn0003884
Dsg11549_gr2	ACGGTTCAGGTTGGTGTACG	FBgn0003884
Dsg11550_gr2	CCTGACCACCCACACCACCC	FBgn0003884
Dsg11551_gr2	GCTGACGGTAGGTTCCGGTA	FBgn0003884
Dsg11552_gr2	TCCAGATTGGAAACGCCTGC	FBgn0003884
Dsg11553_gr2	CGAATGTATCTCTATCCACG	FBgn0003885
Dsg11554_gr2	CGATTCAGGTTAGTGTAAGT	FBgn0003885
Dsg11555_gr2	GGTGGTGTGCGTGGTTAGGA	FBgn0003885
Dsg11556_gr2	ACCTCCGCCTACGGTCTTGT	FBgn0003885
Dsg11557_gr2	GTGGTCGACGAGGTCCGTAC	FBgn0003885
Dsg11558_gr2	CTTACCGGTGATCAGTTGCT	FBgn0003885
Dsg11559_gr2	CCGAGTGCTCCAGCGTTGTG	FBgn0003886
Dsg11560_gr2	ACCGATGGTATAGTGGCCGC	FBgn0003886
Dsg11561_gr2	GTGGTGGATGAGGTGCGGAC	FBgn0003886
Dsg11562_gr2	GTGGTTAAGATCGAGTTGTA	FBgn0003886
Dsg11563_gr2	TGTGCCGCGTGCCGTGTTCG	FBgn0003886
Dsg11564_gr2	GAGCGCCTGTCCGTGGACTA	FBgn0003886
Dsg11565_gr2	GAAGAGTTGTCCGTACGGAC	FBgn0003888
Dsg11566_gr2	ACGCACCGACTCCATGGTTC	FBgn0003888
Dsg11567_gr2	GAAATCGTGAACCTGCAGGC	FBgn0003888
Dsg11568_gr2	CAGGGCCATCCTGCTCGATC	FBgn0003888
Dsg11569_gr2	GATTCGACACCTTCAGCGTC	FBgn0003888
Dsg11570_gr2	GCCAAGGGTCACTACACCGA	FBgn0003888
Dsg11571_gr2	GCTCGGCGCCCTCTGTGTAA	FBgn0003890
Dsg11572_gr2	CGGGAAGTACGTGCCGCGAG	FBgn0003890
Dsg11573_gr2	GTGCTCATCGACCTGGAGCC	FBgn0003890
Dsg11574_gr2	CAGCTGGCTCACTCGCTTGG	FBgn0003890
Dsg11575_gr2	AAAGCTGGCCCACCGGCGAC	FBgn0003890
Dsg11576_gr2	CGACTGGCGGACGGAGTCCA	FBgn0003890
Dsg11577_gr2	GTAATAGGTGTATTGCGATC	FBgn0003891
Dsg11578_gr2	TGGCCGTAGACCTTCAGATA	FBgn0003891
Dsg11579_gr2	GGAGTACAGGCGGATACGTG	FBgn0003891
Dsg11580_gr2	ATGTTTAGGCGTATAGTCAG	FBgn0003891
Dsg11581_gr2	GTAAACAACGCGGTAACGTT	FBgn0003891
Dsg11582_gr2	CAACAGGCTCTCCTCATACC	FBgn0003891
Dsg11583_gr2	GTGTGTCCGGAACGCGTGGG	FBgn0003892
Dsg11584_gr2	CATGTCGCGCAGCCCCCATT	FBgn0003892
Dsg11585_gr2	TACATGAAGCGTGCGGCCAT	FBgn0003892
Dsg11586_gr2	AGGATGGCTCCCACATCCGG	FBgn0003892
Dsg11587_gr2	CGGTGCCGTGTCCGGGCAAT	FBgn0003892
Dsg11588_gr2	TGTGATCGACGCCCAGACCA	FBgn0003892
Dsg11589_gr2	CCAGTACGCCCCACTGCCCT	FBgn0003900
Dsg11590_gr2	CAGTTCGGTAATACCATAGG	FBgn0003900
Dsg11591_gr2	TTGCCAAACCGGGGGATCAC	FBgn0003900
Dsg11592_gr2	CTTGCCGTGCTCGTTCCAAG	FBgn0003900
Dsg11593_gr2	GTAGAGGGGCAGGAACACCT	FBgn0003900
Dsg11594_gr2	GCCAGGACAAGATTGAGCCG	FBgn0003900
Dsg11607_gr2	GCCGGCAAGCAACTGGAAGA	FBgn0003943
Dsg11608_gr2	GGGGAATTCCTTCCTTGTCT	FBgn0003943
Dsg11609_gr2	GATCTTCGCCGGCAAGCAAC	FBgn0003943
Dsg11610_gr2	CCGTCTCCGTGGAGGAATCC	FBgn0003943
Dsg11611_gr2	GAGACGGAGCACCAAGTGAA	FBgn0003943
Dsg11612_gr2	TTGGTGCTCCGTCTCCGTGG	FBgn0003943
Dsg11689_gr2	CGTCTAGTATGGCTATCTCC	FBgn0004049
Dsg11690_gr2	ACCTTCAGCCGGAACGTGTA	FBgn0004049
Dsg11691_gr2	TAGCCAGTGCTTGACGTGAT	FBgn0004049
Dsg11692_gr2	CCGTTTGCTCGGGCACAAAA	FBgn0004049
Dsg11693_gr2	CTGAAACAAGATCTTCTCGA	FBgn0004049
Dsg11694_gr2	CGGCGGGGCAACTAGTTCCG	FBgn0004049
Dsg11731_gr2	GCTCGACAACCACGTTGTAA	FBgn0004066
Dsg11732_gr2	CGTTCGCAAGGGATCGACTG	FBgn0004066
Dsg11733_gr2	CATCATGATCAATCGTGCCC	FBgn0004066
Dsg11734_gr2	GATCCTCGACATTGAGACGA	FBgn0004066
Dsg11735_gr2	TACAGCACGATCGTAGCGTG	FBgn0004066
Dsg11736_gr2	CACCTGCAGGAGGTGACCGT	FBgn0004066
Dsg11743_gr2	CCGCACGGACCCCTGCCGCC	FBgn0004102
Dsg11744_gr2	CTTCGGCCTCCCACACGGAC	FBgn0004102
Dsg11745_gr2	GGCCCCCATCCGCACAGTTA	FBgn0004102
Dsg11746_gr2	TGTGGTGCGTCTTAATCGAT	FBgn0004102
Dsg11747_gr2	GAGGCCGTCGGGTTCTCCCA	FBgn0004102
Dsg11748_gr2	GATGTTCTGGAAGCGCTATT	FBgn0004102
Dsg11761_gr2	GGTTGTTCTCATCGGCCGAC	FBgn0004117
Dsg11762_gr2	CTCCAGCAGCTTCTGTTGGG	FBgn0004117
Dsg11763_gr2	CGGCATCCTCAGCCAGCATG	FBgn0004117
Dsg11764_gr2	CGGACACCTCCAGGGACTTC	FBgn0004117
Dsg11765_gr2	CTCCTCCAGCTCCATGATCT	FBgn0004117
Dsg11766_gr2	GCTGAGGATCGTGTCCGCTC	FBgn0004117
Dsg11767_gr2	TCATAGAGACGTTTGGTGTC	FBgn0004118
Dsg11768_gr2	GTCTCCGTGTTGTTCACAAC	FBgn0004118
Dsg11769_gr2	CGATGGGATCCAGAGGAATA	FBgn0004118
Dsg11770_gr2	CAGACCTAACCAAACCGTCA	FBgn0004118
Dsg11771_gr2	ACTTGCACTAGGTTACTGCC	FBgn0004118
Dsg11772_gr2	CAAATGCTTCAGATCCACTT	FBgn0004118
Dsg11797_gr2	CACGAATGTCGCAGTCGGAC	FBgn0004168
Dsg11798_gr2	CCTTGGCACCACAGTTCGGT	FBgn0004168
Dsg11799_gr2	TGGTCCTGACCATCTACATT	FBgn0004168
Dsg11800_gr2	AACTGGAATCGTTGCCTTCG	FBgn0004168
Dsg11801_gr2	TAGATTCCGCTCCAGGATAA	FBgn0004168
Dsg11802_gr2	GCCTGCCTAGTAATGCCCCT	FBgn0004168
Dsg11803_gr2	CTTAGTCTTGTTGCGTTCCA	FBgn0004169
Dsg11804_gr2	GTGGGAGCTCATTGTCAAAT	FBgn0004169
Dsg11805_gr2	GTCGTTCCGCATCAAGCCCT	FBgn0004169
Dsg11806_gr2	GGAGAAGCGCATGCGTCTCG	FBgn0004169
Dsg11807_gr2	CAACTTCACCATTGCCAAGA	FBgn0004169
Dsg11808_gr2	CCGAATCCTTCGATGGCCAA	FBgn0004169
Dsg11809_gr2	CTGGTCAGTGCCATACCCCT	FBgn0004170
Dsg11810_gr2	CGAGTACATCCGGAGGCTTC	FBgn0004170
Dsg11811_gr2	ACTCGCAAGTATACACCAAG	FBgn0004170
Dsg11812_gr2	ACCGGGAATTAATGGACTAG	FBgn0004170
Dsg11813_gr2	TAATGTAGACCAATCCCAGT	FBgn0004170
Dsg11814_gr2	AATGCGCAGTGTGTCTACTT	FBgn0004170
Dsg11845_gr2	ACATTGTCCGGGTTCTTATC	FBgn0004179
Dsg11846_gr2	ATCTGCTGTGCCGTGATCAC	FBgn0004179
Dsg11847_gr2	CTGGTCGCTCAATATCGAGT	FBgn0004179
Dsg11848_gr2	GAATGTCAACGCATACTTCG	FBgn0004179
Dsg11849_gr2	GACTCGCTTTACGAGATCTT	FBgn0004179
Dsg11850_gr2	GACCTAGACGACGTTAACTT	FBgn0004179
Dsg11857_gr2	GCCGGGGGTCCCTGCGAGCA	FBgn0004197
Dsg11858_gr2	ATCGTCCCGCGGACGGCAGA	FBgn0004197
Dsg11859_gr2	GCGGATCACCTACCGTGTCC	FBgn0004197
Dsg11860_gr2	AGCTTTGTGCTCAGCGATCC	FBgn0004197
Dsg11861_gr2	ACATGCGCCGAGGGCCTCTC	FBgn0004197
Dsg11862_gr2	CAGACATCGCCATGCCACTC	FBgn0004197
Dsg11863_gr2	GCACCACGACCCGCATACTG	FBgn0004198
Dsg11864_gr2	ACGTGTCCGCGAACTGCTAT	FBgn0004198
Dsg11865_gr2	GCTTCGATGGCCGGTCGTCT	FBgn0004198
Dsg11866_gr2	CTGATGCAGGAGGATAGCAA	FBgn0004198
Dsg11867_gr2	CAATGAAAGTGAGCAACATG	FBgn0004198
Dsg11868_gr2	TTCTCCGTCAACTTGTCCCA	FBgn0004198
Dsg11869_gr2	CAGAAATGCTGCGTAACCGC	FBgn0004227
Dsg11870_gr2	CAGGGCGCGTTTAGCCTTCT	FBgn0004227
Dsg11871_gr2	GGCGTGGACCACTCCGGTTT	FBgn0004227
Dsg11872_gr2	TAAGAACTTTACATTCCTAA	FBgn0004227
Dsg11873_gr2	TTCAGCCGGGCCTCCGTCCG	FBgn0004227
Dsg11874_gr2	TGTTCTTAGCAAGTGCATTA	FBgn0004227
Dsg11881_gr2	CATTCGGGGAATCGATCTCC	FBgn0004237
Dsg11882_gr2	CAAGAGGGCTGTGCCACGCC	FBgn0004237
Dsg11883_gr2	TTTACCGTGGCTCCCGCATT	FBgn0004237
Dsg11884_gr2	TCCATCGATCTTGTGTGGCC	FBgn0004237
Dsg11885_gr2	TAAAGAAGCTCTTTGTGGGC	FBgn0004237
Dsg11886_gr2	CTGCGCAAACTGTTCATCGG	FBgn0004237
Dsg11893_gr2	GGCCCGTTTCCTGTGCAATC	FBgn0004244
Dsg11894_gr2	GCCAGCCAGATGGTTAGCAG	FBgn0004244
Dsg11895_gr2	GGTGTAGAAACACTATCGGT	FBgn0004244
Dsg11896_gr2	TGCGGGGCAGGGGCGCCATC	FBgn0004244
Dsg11897_gr2	TAGATTCATCGGACACGATG	FBgn0004244
Dsg11898_gr2	CAATGCAACGCCGGCGCGTG	FBgn0004244
Dsg11905_gr2	TCAGTGCGTCGGGCATCTCG	FBgn0004360
Dsg11906_gr2	GCGGTACGCCCGACGAGCCC	FBgn0004360
Dsg11907_gr2	CGCTGGCCCGGGGTCAGGCC	FBgn0004360
Dsg11908_gr2	GCTCGGCGGACGTGGACTTT	FBgn0004360
Dsg11909_gr2	GATGTTGCCGCGGGCACAGG	FBgn0004360
Dsg11910_gr2	AAAGCCACGCCCACTGGCGG	FBgn0004360
Dsg11941_gr2	CTTATCGAAGAGATCTTGCA	FBgn0004379
Dsg11942_gr2	CTGGTCGACGCGGTGTTAAA	FBgn0004379
Dsg11943_gr2	GATGTCGCGGTACGGTTGCT	FBgn0004379
Dsg11944_gr2	GACGTGCGCAAGTTCGATGT	FBgn0004379
Dsg11945_gr2	ATGGTAAGATAGGTCAGACC	FBgn0004379
Dsg11946_gr2	AGCTCGGCTAGCGTACTTAA	FBgn0004379
Dsg11947_gr2	GGTGGTGCGAACGCGACCCA	FBgn0004380
Dsg11948_gr2	GATGTCCAGCACGTAAGGAT	FBgn0004380
Dsg11949_gr2	GAAGAGGTGCGGGATCTACT	FBgn0004380
Dsg11950_gr2	CTTGTCCACAATCGGACGAG	FBgn0004380
Dsg11951_gr2	TCTCGATTTCGTCATCGAGT	FBgn0004380
Dsg11952_gr2	ATTGCTATCCGCTGGACTAA	FBgn0004380
Dsg11953_gr2	CATGAGCAACAGAGAACGCT	FBgn0004381
Dsg11954_gr2	CGTTGCACTCGCATCATAGG	FBgn0004381
Dsg11955_gr2	TGGTAAAACCTTCACAATGG	FBgn0004381
Dsg11956_gr2	GGACGCACTCGTTTGGCGTC	FBgn0004381
Dsg11957_gr2	CTCCATATAAATCTCTAGGT	FBgn0004381
Dsg11958_gr2	GGAGGTGCGGGAACGTGGAT	FBgn0004381
Dsg11971_gr2	CCTTGTTCGCTGATGATTCC	FBgn0004390
Dsg11972_gr2	GGGCTATTCTATATACCCGG	FBgn0004390
Dsg11973_gr2	TGTGTCGATCCTAGGCGAGC	FBgn0004390
Dsg11974_gr2	GTTACCCCGGAAGATAGTGG	FBgn0004390
Dsg11975_gr2	TGAACTGAGTAACATACAGC	FBgn0004390
Dsg11976_gr2	GGAGAGCGACTGGGTCTGTT	FBgn0004390
Dsg11983_gr2	CGCTTGCTGCTCAGATTCTG	FBgn0004394
Dsg11984_gr2	AGACTGCGGAAAGAGCTTCG	FBgn0004394
Dsg11985_gr2	TCCTCGGCCAATCTCTTCGG	FBgn0004394
Dsg11986_gr2	GGGCTGTGGTGGATTGACAC	FBgn0004394
Dsg11987_gr2	CAGGGAACTAGACTCTGAGC	FBgn0004394
Dsg11988_gr2	TCGGCGGGCCTTAGATACCA	FBgn0004394
Dsg11989_gr2	GCGCTGGTCCTGCATGCCGT	FBgn0004395
Dsg11990_gr2	CCCAGTGGTCTCGTCGTATT	FBgn0004395
Dsg11991_gr2	CATTCTTGACGCAGTATCCT	FBgn0004395
Dsg11992_gr2	GCCAGCAGTGCGGTGTAAGT	FBgn0004395
Dsg11993_gr2	GTTATCCGCACTGTAGTTGA	FBgn0004395
Dsg11994_gr2	CGTCCAGTGCGAAAACGCGA	FBgn0004395
Dsg11995_gr2	CCAGTCGTGCATATCGTGAT	FBgn0004396
Dsg11996_gr2	TTGTCGTTGAGTATGACGGT	FBgn0004396
Dsg11997_gr2	GGATCGTGTTAGATCCGCGA	FBgn0004396
Dsg11998_gr2	CGCGACGGAGGTGTTTAGGG	FBgn0004396
Dsg11999_gr2	ATCGATGGTCACGCGCCCAT	FBgn0004396
Dsg12000_gr2	TGGCGACCTCAAAGATATAT	FBgn0004396
Dsg12055_gr2	GTTGGACATCTCCCGGGCCA	FBgn0004425
Dsg12056_gr2	GCTTCTCCTACAATGAGTGC	FBgn0004425
Dsg12057_gr2	TCCTGCTCTTGGTCGCACCA	FBgn0004425
Dsg12058_gr2	CGTTCTGGTTGCCCTGGCTC	FBgn0004425
Dsg12059_gr2	GGACCGTTGCTCCCTGGCCC	FBgn0004425
Dsg12060_gr2	GAGCAGGAGCGGCCAGAGCC	FBgn0004425
Dsg12061_gr2	CGCTTCTCCTACAACGAATG	FBgn0004427
Dsg12062_gr2	AGTGGGTGATGTCGTCGGTC	FBgn0004427
Dsg12063_gr2	GCTCAATCCGCATTCGTTGT	FBgn0004427
Dsg12064_gr2	AGGGTGCGACCTGCCAGGGC	FBgn0004430
Dsg12065_gr2	ACGAGAGTGACTACCGCACC	FBgn0004430
Dsg12066_gr2	GGGCCAGCGAGCAGCGGTCG	FBgn0004430
Dsg12067_gr2	GGGAGTTCCCCGCGACCAGC	FBgn0004430
Dsg12068_gr2	GCCCGCGAGATGGCCGACTT	FBgn0004430
Dsg12069_gr2	GTTGGCAGGTCCCACCACCC	FBgn0004430
Dsg12070_gr2	CACCATGGATCGCTGCTCAC	FBgn0004431
Dsg12071_gr2	GTGGGGCCTCCCAACACCGA	FBgn0004431
Dsg12072_gr2	TCGTGACCAGTTGTCCAAGT	FBgn0004431
Dsg12073_gr2	CCAGGACACAGATTCCTAGG	FBgn0004431
Dsg12074_gr2	CCTACCGCACCGGAGTGGTG	FBgn0004431
Dsg12075_gr2	CTAGTCACTCCAGCTGTCCT	FBgn0004431
Dsg12076_gr2	GGCGCGCATCTCTCTTGTCC	FBgn0004435
Dsg12077_gr2	AATCGAGAAGCAGTTGCGCC	FBgn0004435
Dsg12078_gr2	GCTGAAGATTTCCTACGGCC	FBgn0004435
Dsg12079_gr2	GAATGCCATCAAAACGCTTT	FBgn0004435
Dsg12080_gr2	TCTTAAAATGTCTTGCTCAG	FBgn0004435
Dsg12081_gr2	TGTGACATCAATTATATTTT	FBgn0004435
Dsg12082_gr2	CACGACACACCCTTCGAAGA	FBgn0004436
Dsg12083_gr2	GGATCCACCTACGGGTGTCT	FBgn0004436
Dsg12084_gr2	GTACCCAAACAAACCGCCAA	FBgn0004436
Dsg12085_gr2	CTCATAAGACGTCTGCGTGC	FBgn0004436
Dsg12086_gr2	GTACTCTTCCGTAAATTCTA	FBgn0004436
Dsg12087_gr2	ATATGGAATGCTGTGATTTT	FBgn0004436
Dsg12088_gr2	TCCTCGCCGTGGTTCGGTAT	FBgn0004449
Dsg12089_gr2	GACTCTAGACTGCCGCGACG	FBgn0004449
Dsg12090_gr2	CGTGTAGTCGAACTTAACGT	FBgn0004449
Dsg12091_gr2	GTTGGTGTACTCGCCATGTT	FBgn0004449
Dsg12092_gr2	TCGGGAGGTGACACGCTATA	FBgn0004449
Dsg12093_gr2	AAAGAGGCCGTAATAGCTGG	FBgn0004449
Dsg12094_gr2	GTTCCCCTGGACCGTACACA	FBgn0004456
Dsg12095_gr2	CATGGTGTCATCGTCCAGTA	FBgn0004456
Dsg12096_gr2	CTTGGTATGTCGGTGACCGG	FBgn0004456
Dsg12097_gr2	AGGATCGAGTGCACCGGTAT	FBgn0004456
Dsg12098_gr2	ATCCGAGGGTCATGGACAGG	FBgn0004456
Dsg12099_gr2	CATCTACTTGGGCTCGAGTC	FBgn0004456
Dsg12112_gr2	ACGTTCTCGATTATGAGACG	FBgn0004509
Dsg12113_gr2	ATTGACGAATCCGTGATCCT	FBgn0004509
Dsg12114_gr2	ACCAAACGGCGATAATGGCA	FBgn0004509
Dsg12115_gr2	CTGTTAGTGGTGTTGCTAGT	FBgn0004509
Dsg12116_gr2	TTGTCAGCAAAGATCCTCTG	FBgn0004509
Dsg12117_gr2	ACGCCAAACAATGGCAAGTT	FBgn0004509
Dsg12130_gr2	TTCTCCACCTACGGGGAGAT	FBgn0004513
Dsg12131_gr2	CCGGAGGTGATTGTACACAG	FBgn0004513
Dsg12132_gr2	GTGGACCGCGCCATGCAGTT	FBgn0004513
Dsg12133_gr2	CAGTGAGTTCACGTCCATGT	FBgn0004513
Dsg12134_gr2	TCCGTGATTCGTCAAGACAT	FBgn0004513
Dsg12135_gr2	GGCGCATGACAGATACAACA	FBgn0004513
Dsg12136_gr2	TATGCCCAGAAGAGGACCGT	FBgn0004514
Dsg12137_gr2	GTAGCCACACCCCGGAGATG	FBgn0004514
Dsg12138_gr2	GGTCGAGGGCTATGGCACAC	FBgn0004514
Dsg12139_gr2	TTACTCGATCCTGGGGCGCT	FBgn0004514
Dsg12140_gr2	ACTCAATGCCGCGGTAACGG	FBgn0004514
Dsg12141_gr2	GAGGCGGTGGCTAACATATC	FBgn0004514
Dsg12172_gr2	CTCGCCTTCCACGAGCGGAG	FBgn0004573
Dsg12173_gr2	AATAGCAGTAGCGCCTTCCT	FBgn0004573
Dsg12174_gr2	GGGCGACAGCAATACGACTT	FBgn0004573
Dsg12175_gr2	CTTTATCTGGACAGGACTGG	FBgn0004573
Dsg12176_gr2	GGTGGTTTCCCTGGGTTCTG	FBgn0004573
Dsg12177_gr2	TCCTCTTCACGCCGTACTCC	FBgn0004573
Dsg12178_gr2	CTTCACCGAAGTTTGTCCCG	FBgn0004574
Dsg12179_gr2	CGTTACGTCCGCTGCGGGGG	FBgn0004574
Dsg12180_gr2	CACGCCCGGCCCCAACCAGC	FBgn0004574
Dsg12181_gr2	ATGTGCGCTACCGCAGCGAC	FBgn0004574
Dsg12182_gr2	CTTCAGCGTCTTGATCTTTC	FBgn0004574
Dsg12183_gr2	AAGGCCGACGATGCCACCAT	FBgn0004574
Dsg12184_gr2	GTCGGCGCACTGACACCACG	FBgn0004575
Dsg12185_gr2	AGAGCTTGACCGGCGCTGCC	FBgn0004575
Dsg12186_gr2	TAGTCACTGGATCCGTCGCG	FBgn0004575
Dsg12187_gr2	ACGATCTTGGGTTTAAAGTA	FBgn0004575
Dsg12188_gr2	AAATGGAGGCTCCCTGATCC	FBgn0004575
Dsg12189_gr2	AGCTCTGCACCCGCTGCAGC	FBgn0004575
Dsg12196_gr2	AATTCAACGCTAGATTCCAG	FBgn0004580
Dsg12197_gr2	CTCGATTTGAACGCGCTTGG	FBgn0004580
Dsg12198_gr2	TGCCACAGACATTAGTCCAG	FBgn0004580
Dsg12199_gr2	TGGACTCGGGATCACGATAC	FBgn0004580
Dsg12200_gr2	GCGCCCAGACATCCATGAAC	FBgn0004580
Dsg12201_gr2	ATACTGGCGCATAAAGTTGT	FBgn0004580
Dsg12208_gr2	AGACCTCTTCCTCCGTTAGA	FBgn0004583
Dsg12209_gr2	CACAAGACGCGAGTTCTAAC	FBgn0004583
Dsg12210_gr2	GAGGACGCGCATACTTCCAA	FBgn0004583
Dsg12211_gr2	TCCCAGAATCTTGATTCCCT	FBgn0004583
Dsg12212_gr2	GCCTGTCATCGGGAGCATTT	FBgn0004583
Dsg12213_gr2	CACAGCCAGACCGAAGAGTT	FBgn0004583
Dsg12214_gr2	GTGGTTGTTGAACCCGCCAG	FBgn0004587
Dsg12215_gr2	GATGCCGTCTATGAACTGAA	FBgn0004587
Dsg12216_gr2	TATGTGGGCGGTCTGCCCTA	FBgn0004587
Dsg12217_gr2	CAAAAATGGCTACGGCTTTG	FBgn0004587
Dsg12218_gr2	CGGAGTGCGCGAGCGCGATT	FBgn0004587
Dsg12219_gr2	GTCGCGGTTGCTGCCACGAG	FBgn0004587
Dsg12262_gr2	TCCTGCCTGCGCTAATCCGG	FBgn0004595
Dsg12263_gr2	CGCGTCGAGAACATCGTGTC	FBgn0004595
Dsg12264_gr2	GCAGGCCACTCGTTGCGTCC	FBgn0004595
Dsg12265_gr2	TCTCGCCCAAAGGAAGTCGC	FBgn0004595
Dsg12266_gr2	TCACCATCTCCGGTCAAAGT	FBgn0004595
Dsg12267_gr2	TGGTGGCTCGCCGCCACGAG	FBgn0004595
Dsg12274_gr2	GAGGAGGAACGGTAGCTCTC	FBgn0004606
Dsg12275_gr2	GCAGCAGCGCACTCTCGTCG	FBgn0004606
Dsg12276_gr2	CTCATCGGATGTGGTAGTCC	FBgn0004606
Dsg12277_gr2	CGGCGATCGCCCTCCGATCA	FBgn0004606
Dsg12278_gr2	AGTTGTGGGGAAAGGCGAGC	FBgn0004606
Dsg12279_gr2	CTCCTCCCGCTTAATGGGAG	FBgn0004606
Dsg12280_gr2	CCACAGGCACTCTCCCCATC	FBgn0004607
Dsg12281_gr2	TTGTAGGGACGCCTGAACCA	FBgn0004607
Dsg12282_gr2	GCATCCTCGGCTGGCACGGG	FBgn0004607
Dsg12283_gr2	CCCGATCACCCCGACCTTAA	FBgn0004607
Dsg12284_gr2	CGCGCACAGTCTACTCCTTG	FBgn0004607
Dsg12285_gr2	CGCTTTGCTCTCGATGATAC	FBgn0004607
Dsg12286_gr2	GCATCGACGCGCATTGTAAC	FBgn0004611
Dsg12287_gr2	GGGAAAGGTCGATAGCATAT	FBgn0004611
Dsg12288_gr2	ACCATACGCGACGTTCGCAC	FBgn0004611
Dsg12289_gr2	CGGGATTCGCATAAGGGTAG	FBgn0004611
Dsg12290_gr2	GTAGAGGATCTCGTTCAGGC	FBgn0004611
Dsg12291_gr2	GATTGTGACGCTGGGCCCCC	FBgn0004611
Dsg12292_gr2	ATATCGTGCGATGTCTCAAA	FBgn0004618
Dsg12293_gr2	GTCGGCTGCCTATCCTGCCA	FBgn0004618
Dsg12294_gr2	CAGGCCGAACAGGGGATTGT	FBgn0004618
Dsg12295_gr2	GATTCCCTGGAAGATCAAGA	FBgn0004618
Dsg12296_gr2	CATCACCGGCACCGTAGCCA	FBgn0004618
Dsg12297_gr2	ACTGGTTTCATAGTAGCAAC	FBgn0004618
Dsg12298_gr2	ATCATTGGTTCGTTCACCGT	FBgn0004620
Dsg12299_gr2	CAATCGCACCGACGTAATGT	FBgn0004620
Dsg12300_gr2	GCAGCGTAAAGTGTATACAG	FBgn0004620
Dsg12301_gr2	GGATTTGATGATCTCGAAGT	FBgn0004620
Dsg12302_gr2	AATCATCATCGGGTTTCTGG	FBgn0004620
Dsg12303_gr2	CATTGAGTACGATTTGAAGC	FBgn0004620
Dsg12304_gr2	CAGCAACCATACGCCTCTGC	FBgn0004622
Dsg12305_gr2	GGACTCCATCGTGGAGTGAT	FBgn0004622
Dsg12306_gr2	CAACCGCACGGTCTGCTACC	FBgn0004622
Dsg12307_gr2	TGTGGTCCCGTGGTGGCGTC	FBgn0004622
Dsg12308_gr2	CGGCATGGTCATTGTGGCGA	FBgn0004622
Dsg12309_gr2	GGCCGAGAAAAGGACGCCGG	FBgn0004622
Dsg12322_gr2	GACTCCGGAAGTGGCGTGGC	FBgn0004635
Dsg12323_gr2	TTCGGTGCTGGTCTATCGGC	FBgn0004635
Dsg12324_gr2	TCGGCCGGACCGGCGTCTGC	FBgn0004635
Dsg12325_gr2	GCACATCTACATGCAACGCG	FBgn0004635
Dsg12326_gr2	AACGGGTAGCCCGAAATTCT	FBgn0004635
Dsg12327_gr2	ATCGTCATCCAGCTGTTTTT	FBgn0004635
Dsg12328_gr2	GAGTACAAAATCGTGGTCCT	FBgn0004636
Dsg12329_gr2	CTTCATGTACAAATCCCGCA	FBgn0004636
Dsg12330_gr2	GGACAGTTACAGGAAGCAGG	FBgn0004636
Dsg12331_gr2	ACTTCTCCACGAAGATGCAC	FBgn0004636
Dsg12332_gr2	CGTGCTGGTCTACTCGATCA	FBgn0004636
Dsg12333_gr2	TGCCCACGCCGCCGCTTCCA	FBgn0004636
Dsg12340_gr2	CACACCCTCCAGAGGTCCGG	FBgn0004644
Dsg12341_gr2	GAGTACACGAACAGCGCCTC	FBgn0004644
Dsg12342_gr2	ATTGGGTCTCCTACGTCAGC	FBgn0004644
Dsg12343_gr2	CTCCGGTGCCTTCCTCGTCG	FBgn0004644
Dsg12344_gr2	GCTTGAGGACCAGCGGATAC	FBgn0004644
Dsg12345_gr2	TAACCACAGCTCAGTGCCTT	FBgn0004644
Dsg12352_gr2	CAACTGGTGCCCGTATATCC	FBgn0004647
Dsg12353_gr2	GCACACCGGATGATCCCGTT	FBgn0004647
Dsg12354_gr2	CAGGCATAGGAGCCGTTTAT	FBgn0004647
Dsg12355_gr2	CCGTGTAGCCGGGATCACAG	FBgn0004647
Dsg12356_gr2	GGCGTTGAGCTTATCATAAC	FBgn0004647
Dsg12357_gr2	CATCTGTCACGACTCTATAG	FBgn0004647
Dsg12358_gr2	CCTCCAGTATTCGCCACGTT	FBgn0004648
Dsg12359_gr2	GCGTGCACGCTATAGAGTCC	FBgn0004648
Dsg12360_gr2	TAGTCCAGCCACGTAGACAT	FBgn0004648
Dsg12361_gr2	ACCGGACAACTCATACCAGT	FBgn0004648
Dsg12362_gr2	ACATATCGGCATCAAGGGCC	FBgn0004648
Dsg12363_gr2	ATGGTTGTCAGAATAGGTGT	FBgn0004648
Dsg12388_gr2	GGAAACGGCCTCCGTGCATT	FBgn0004666
Dsg12389_gr2	GATGGTGGCGCCGCGTTGCA	FBgn0004666
Dsg12390_gr2	AACGCGGGCCTCACCACCTC	FBgn0004666
Dsg12391_gr2	GCTGGACGGATTCATCTTCG	FBgn0004666
Dsg12392_gr2	AATCATGTACATCTCGGAAA	FBgn0004666
Dsg12393_gr2	CGACGTGGTCAGCCGGATGA	FBgn0004666
Dsg12394_gr2	GGCGAGTGTCTGAGGGCCCT	FBgn0004687
Dsg12395_gr2	GGCGATCTCCAAGGCCCGCT	FBgn0004687
Dsg12396_gr2	TCGAACGAGATGCGCTCGTC	FBgn0004687
Dsg12397_gr2	AAAATTCAGCTGAGCCAGGT	FBgn0004687
Dsg12398_gr2	TCTTGACATCCGACTCGGTG	FBgn0004687
Dsg12399_gr2	CTGTTCGACAACCGCGGAGA	FBgn0004687
Dsg12448_gr2	TACAATCTGGTGATAGCCCG	FBgn0004795
Dsg12449_gr2	GGCCTCGTACTGGCCGTAGC	FBgn0004795
Dsg12450_gr2	CAAAGGCGGGAGCGCCCATC	FBgn0004795
Dsg12451_gr2	ATTTCGCGACCCTCTCTGCC	FBgn0004795
Dsg12452_gr2	AACATCCACCAAGCCGCCGC	FBgn0004795
Dsg12453_gr2	CAAGGCATGCCGCCGGTCCT	FBgn0004795
Dsg12478_gr2	GTTCTCCACGTGAAGGTAAC	FBgn0004837
Dsg12479_gr2	CTATGCGCGTTCATCGGTAT	FBgn0004837
Dsg12480_gr2	GCCGATCTGTGCATAGCCAG	FBgn0004837
Dsg12481_gr2	ATGTGTGGCCGGTAAGGACC	FBgn0004837
Dsg12482_gr2	TTTCGTAGGCAATGGCGGGC	FBgn0004837
Dsg12483_gr2	TCTCATTGCCATAGGACTTT	FBgn0004837
Dsg12484_gr2	TCTCGGTGACGTTCGAGGGC	FBgn0004838
Dsg12485_gr2	CGGGGACATCATTGACTGTG	FBgn0004838
Dsg12486_gr2	CTTGCCATAGGCGCCTCCCA	FBgn0004838
Dsg12487_gr2	GAGCATGGTGCGGTCCCCAG	FBgn0004838
Dsg12488_gr2	CTTCGGCTTTCTCTCCTTCG	FBgn0004838
Dsg12489_gr2	CTTCTTTAACCGCTACGGCA	FBgn0004838
Dsg12490_gr2	GGCAACTCGTACGGTCTTGT	FBgn0004841
Dsg12491_gr2	ATTGTTCTCTGGATCGTTAC	FBgn0004841
Dsg12492_gr2	GGGCAGTCTCAACAGAACCG	FBgn0004841
Dsg12493_gr2	TTTCGGTCTGATGATGTTTG	FBgn0004841
Dsg12494_gr2	ATCATCCTGGTACTGACCTA	FBgn0004841
Dsg12495_gr2	ATGCTGGAGTAGAGCAGACA	FBgn0004841
Dsg12502_gr2	TCCGTCCACCGTCCGGTTGT	FBgn0004852
Dsg12503_gr2	CACCACGCGTGGAACGCTGT	FBgn0004852
Dsg12504_gr2	GCAGACCATGCTCTTAGTCC	FBgn0004852
Dsg12505_gr2	GATGCCTGTCAGAGAGCCGG	FBgn0004852
Dsg12506_gr2	GCCCCTTTCAAGTTCCCTGA	FBgn0004852
Dsg12507_gr2	CAGGGGAGCCAGTTCGTCCC	FBgn0004852
Dsg12508_gr2	CCATGCGATCCTGCACGCTG	FBgn0004854
Dsg12509_gr2	GCTCAGGCTCAAGTGCGACG	FBgn0004854
Dsg12510_gr2	AACCAAATGGAAGCGTCAGA	FBgn0004854
Dsg12511_gr2	AGCACGGCGTAGTGGGCGGG	FBgn0004854
Dsg12512_gr2	CTGCCGACGGCCGGGGAAGC	FBgn0004854
Dsg12513_gr2	GCGAGCAGATGGGGCGGCAT	FBgn0004854
Dsg12526_gr2	ACTGAGAAGGACCCCCACCT	FBgn0004858
Dsg12527_gr2	TCTTTGGAGTTGCTGCGACC	FBgn0004858
Dsg12528_gr2	CTGGATGAATGACTGCTAAC	FBgn0004858
Dsg12529_gr2	CAGCGTTAGCACCGGTTCCG	FBgn0004858
Dsg12530_gr2	TCGGGTGGATCCGGCTCCTT	FBgn0004858
Dsg12531_gr2	GGCTTAAATGTGGTCGGTGT	FBgn0004858
Dsg12532_gr2	ACAATTATGAACGGTTCTCG	FBgn0004859
Dsg12533_gr2	ATGAGACATGGGATTAAGGG	FBgn0004859
Dsg12534_gr2	CTCGGGGACAACATCTTTAA	FBgn0004859
Dsg12535_gr2	TGTTGATGGAAACAGGCGGT	FBgn0004859
Dsg12536_gr2	CTGGCACGTATACTTCCTCC	FBgn0004859
Dsg12537_gr2	ATGTCGATGAAGGCTGCTCG	FBgn0004859
Dsg12538_gr2	AAATGCAGATCCCTTGGTTC	FBgn0004860
Dsg12539_gr2	GTTTCGCAGGATGATCTGAT	FBgn0004860
Dsg12540_gr2	ATTGTGGTTCGAAGGAATGC	FBgn0004860
Dsg12541_gr2	GCTGACTGCCGCTCTGGCCA	FBgn0004860
Dsg12542_gr2	GCGGCGGGCCTGCAACCCTT	FBgn0004860
Dsg12543_gr2	CTTGGCCAGCGTTCAAAAGT	FBgn0004860
Dsg12544_gr2	CACCAGTAGCGCGGTCCAGG	FBgn0004861
Dsg12545_gr2	GCTGCAGGACTGCAGCCGTT	FBgn0004861
Dsg12546_gr2	ATTGTGGTTTGTGGGAATGC	FBgn0004861
[truncated: 16,218 more rows]
