# Supplementary material for: Pooled genome-wide CRISPR screening for basal and context-specific fitness gene essentiality in Drosophila cells
Source: eLife. 2018 Jul 27;7:e36333. doi: 10.7554/eLife.36333 (PMC6063728; doi:10.7554/eLife.36333)
Supplement: Supplementary file 9. — Column 1 provides internal ID number compatible with Supplementary file 1. Column 2 provides targeted gene ID. Column 3, ‘REF’, provides readcount file from plasmid pool. Column 4 provides readcount following transfection and outgrowth. File is compatible with MAGeCK (Li et al., 2014). [file elife-36333-supp9.txt]

Dsg1_gr3	CCAACTGTCCACTGTTGCGC	FBgn0260635
Dsg2_gr3	GACCTTCACCGACTGGCCGC	FBgn0260635
Dsg3_gr3	GACCGTTACCCTCGGCTGCG	FBgn0260635
Dsg4_gr3	GGCGACCATCGCTGATGTTC	FBgn0260635
Dsg5_gr3	TGTGAAGTACATGCCGGTTT	FBgn0260635
Dsg6_gr3	GCGGCGTGGAAATCGGTTGC	FBgn0260635
Dsg7_gr3	GCTGAAGGACGACACGTCTC	FBgn0260635
Dsg8_gr3	CATCTCCAGCGTCGAGTCGT	FBgn0260635
Dsg9_gr3	CTGGCTGGATAAACGCCAAT	FBgn0260635
Dsg10_gr3	CTGGGGAAAATAATTGCCAC	FBgn0260635
Dsg11_gr3	CCAATAAGCTACGATATCTG	FBgn0260635
Dsg12_gr3	GGGTATGACGCCTTCTGCGT	FBgn0260635
Dsg13_gr3	GTAGCTGATCTTCCGTCTTA	FBgn0260635
Dsg14_gr3	GGCATTGATCGGCACATTGT	FBgn0260635
Dsg15_gr3	CTCCGGCTGGACATCGCCAG	FBgn0260635
Dsg16_gr3	CCATGCGTCGACGGCGACAC	FBgn0260635
Dsg17_gr3	GCGGTTTAAATCGTTCATTC	FBgn0260635
Dsg18_gr3	GGGTCAGCTCTATATCGATA	FBgn0260635
Dsg19_gr3	GCCAAGCCTCGAAGGTGCGC	FBgn0260635
Dsg20_gr3	TTTCTTCTATACAGGCGTTG	FBgn0260635
Dsg21_gr3	CATCAGTATGACGTCAGTGT	FBgn0014020
Dsg22_gr3	TACGGTGGGCACATAGACCT	FBgn0014020
Dsg23_gr3	CAGCAAAGATCAGTTCCCCG	FBgn0014020
Dsg24_gr3	GGAGCTGGCCTTGTGGGATA	FBgn0014020
Dsg25_gr3	TAGAAAATATTCCTGAAAAA	FBgn0014020
Dsg26_gr3	ATTGTCGGCGACGGTGCCTG	FBgn0014020
Dsg27_gr3	CGCAAGAAATTGGTAATTGT	FBgn0014020
Dsg28_gr3	GCCATGGCGCGACCCTCCTG	FBgn0014020
Dsg29_gr3	AAATGATCCCAACACAATTC	FBgn0014020
Dsg30_gr3	ACCAAAATGATTGGAACATT	FBgn0014020
Dsg31_gr3	CACATAATTCTCGAATACGG	FBgn0014020
Dsg32_gr3	GCAGGAGCCGGTGAAGCCGC	FBgn0014020
Dsg33_gr3	CATCGAGGTGGATGGCAAAC	FBgn0014020
Dsg34_gr3	GGATCTAGCAAAAATGAAGC	FBgn0014020
Dsg35_gr3	TGTTCGGCTAAGTCCAAGGA	FBgn0014020
Dsg36_gr3	AACATCTCGCACACCCTCCT	FBgn0014020
Dsg37_gr3	GATTAATGCCTTTGCCTATT	FBgn0014020
Dsg38_gr3	CCGCGCTGCAAGTCAAAAAG	FBgn0014020
Dsg39_gr3	GACGACGATTCGCAAGAAAT	FBgn0014020
Dsg40_gr3	GAATTATGTGGCCGACATCG	FBgn0014020
Dsg41_gr3	CGTATCAAGGAGTATACGTC	FBgn0039969
Dsg42_gr3	ATATAGTCACGCCTTCCATC	FBgn0039969
Dsg43_gr3	TATATATATTATCTTGCGTT	FBgn0039969
Dsg44_gr3	ACTCGATGTCAAGAAAAGCT	FBgn0039969
Dsg45_gr3	CATCACGAACTTGAGTTGGA	FBgn0039969
Dsg46_gr3	TGATCAAGTTCGCTCCCTAG	FBgn0039969
Dsg47_gr3	AAGGGTATGGTGGTTGCAGG	FBgn0039969
Dsg48_gr3	AAAAGAAATCGATAAGGAAG	FBgn0039969
Dsg49_gr3	GGAGCAGCTTTAGTACTTGG	FBgn0039969
Dsg50_gr3	GTTTGGTAATGCTCGTATCA	FBgn0039969
Dsg51_gr3	GGAAGTGGCAAAGGGTATGG	FBgn0039969
Dsg52_gr3	ATTAGGACTTGGCATTGCTA	FBgn0039969
Dsg53_gr3	CTTGGCGGAATATTAGGACT	FBgn0039969
Dsg54_gr3	CTCGTACGCATCCAGATGGA	FBgn0039969
Dsg55_gr3	ATCGATAAGGAAGTGGCAAA	FBgn0039969
Dsg56_gr3	GTACTCAAACTTTGTGTCTG	FBgn0039969
Dsg57_gr3	TATTAAAAAAGAAATCGATA	FBgn0039969
Dsg58_gr3	TTAGTACTTGGCGGAATATT	FBgn0039969
Dsg59_gr3	GTACACAAATGACGTTAGAA	FBgn0039969
Dsg60_gr3	GGCGGAGCAGCTTTAGTACT	FBgn0039969
Dsg61_gr3	TGCGCATATTTAGTGTTCAG	FBgn0026379
Dsg62_gr3	GGGCCTATTCAGAAACCGTC	FBgn0026379
Dsg63_gr3	TGCCATGGGCTATCCAGCAC	FBgn0026379
Dsg64_gr3	CCACGCTAATGCCTCGTCGG	FBgn0026379
Dsg65_gr3	GTATTAACTCAATCGTTGGA	FBgn0026379
Dsg66_gr3	ACGACGTTGCTAAATTTCGC	FBgn0026379
Dsg67_gr3	GTAGCCGTGCACTGTAAAGC	FBgn0026379
Dsg68_gr3	CAAAGAAAAAGGATACGATT	FBgn0026379
Dsg69_gr3	TTAAGGCTTACTTTCGAATA	FBgn0026379
Dsg70_gr3	AAAGCTGGAAAGGGCAGAAC	FBgn0026379
Dsg71_gr3	TTGTGTGCAAAACTTAGGCA	FBgn0026379
Dsg72_gr3	GGAAGATGTCTTTAAGCTAT	FBgn0026379
Dsg73_gr3	TAATGATAACATAATTGCCA	FBgn0026379
Dsg74_gr3	TGATGTTGATATGTGGCTCA	FBgn0026379
Dsg75_gr3	ATAAAATCATTTGTCACTTT	FBgn0026379
Dsg76_gr3	CGTAACTACGCTCCGAGCAT	FBgn0026379
Dsg77_gr3	TGAACATATCGACGCTGAGA	FBgn0026379
Dsg78_gr3	CACTACATTGCGTATCACGT	FBgn0026379
Dsg79_gr3	ATATTTGTTAACTGTTCCAT	FBgn0026379
Dsg80_gr3	GTATGATGAGAAGCGTACAA	FBgn0026379
Dsg81_gr3	CGGCGGCCCGTTGCCGCAAG	FBgn0001297
Dsg82_gr3	CGATCCGCGGCTAGAGCTCA	FBgn0001297
Dsg83_gr3	TGTGTCCTCGATGTTGCGCG	FBgn0001297
Dsg84_gr3	ATGGCATTGGGTAGCACCTT	FBgn0001297
Dsg85_gr3	AAGTGGGAGCGACGAAACAC	FBgn0001297
Dsg86_gr3	GATGTGGCCAGCTTGGTACG	FBgn0001297
Dsg87_gr3	ACGACGAGCCGGCGTATTTG	FBgn0001297
Dsg88_gr3	TTTGTTCCGCTCCCGGCGCA	FBgn0001297
Dsg89_gr3	GGGGCAGGGCAGCGAGTCCG	FBgn0001297
Dsg90_gr3	GTCGACGAACATGACCCCGG	FBgn0001297
Dsg91_gr3	TCACGCTGCCCGCCATGATG	FBgn0001297
Dsg92_gr3	ACCCATGCCCAGGACATCAA	FBgn0001297
Dsg93_gr3	CACACTGGGCCACTTGCTCT	FBgn0001297
Dsg94_gr3	GTACGAGGTGCTGTCCGTAT	FBgn0001297
Dsg95_gr3	CAACAACTTCTCCAATGTCC	FBgn0001297
Dsg96_gr3	CAGTGTGAGAACACTCTGGC	FBgn0001297
Dsg97_gr3	AATCGAATGTCTGCTGAAGT	FBgn0001297
Dsg98_gr3	GATCGTGTGGCTGGTTGCGC	FBgn0001297
Dsg99_gr3	GCGGTGGCAGACGCCCCAAC	FBgn0001297
Dsg100_gr3	GCCCGCCATCAGAAAGCCCG	FBgn0001297
Dsg3943_gr3	CTGAGGACATTGATATCAGT	FBgn0028868
Dsg5616_gr3	GTCCTGCTGCATGGACCGCC	FBgn0028868
Dsg6893_gr3	TTGGTCGGATATTGCCGGAC	FBgn0028868
Dsg8074_gr3	ACCCAACTCAGTCTACGCTG	FBgn0000239
Dsg8075_gr3	CCTCTCAACGCTATCTCCGT	FBgn0000239
Dsg8076_gr3	GAAGGCTACACGTTCCTTAA	FBgn0000239
Dsg8077_gr3	AATGAAGTACTACGCATCTA	FBgn0000239
Dsg8078_gr3	CAGTCCGTGCTGTTAACCCA	FBgn0000239
Dsg8079_gr3	CGAAGAGTTCGCGTACCTTA	FBgn0000239
Dsg8080_gr3	GACTGCGTGGTAACCTGACC	FBgn0000241
Dsg8081_gr3	GGCACAGCGATGGACCGCCC	FBgn0000241
Dsg8082_gr3	CATTCCTTGAACCAGGTCTA	FBgn0000241
Dsg8083_gr3	TGGCGGCAGGATCGTCTACC	FBgn0000241
Dsg8084_gr3	GCAAGAATCCGGCGGCTCGT	FBgn0000241
Dsg8085_gr3	GGGTGTGGGCGGCGTCGCGC	FBgn0000241
Dsg8092_gr3	TGAACTCTAGGAGCCACTAG	FBgn0000246
Dsg8093_gr3	AGCTCCGAGATGCTCAATCC	FBgn0000246
Dsg8094_gr3	GATTGACTGATCAGGCAACG	FBgn0000246
Dsg8095_gr3	TGTTGATTTCCGTGTACTTC	FBgn0000246
Dsg8096_gr3	AAAGCTTTGTTGGCCTCTAT	FBgn0000246
Dsg8097_gr3	TATGAATTATTATTCCCGTG	FBgn0000246
Dsg8122_gr3	GATGAGCGGACTCTGTACAA	FBgn0000257
Dsg8123_gr3	GGTCGCATTCCGAAGATCTA	FBgn0000257
Dsg8124_gr3	CAAGTCCAGCGGTCCGATCA	FBgn0000257
Dsg8125_gr3	ATGTCTGTGCGTCAGCCAAC	FBgn0000257
Dsg8126_gr3	GGATGTCGACCTGGTATCGA	FBgn0000257
Dsg8127_gr3	GCCTCGGGGCGAACAGGATG	FBgn0000257
Dsg8128_gr3	GCTGGGTGGCTGAAGAAAAT	FBgn0000276
Dsg8129_gr3	CCATTGGACAATCGGAAGCT	FBgn0000276
Dsg8130_gr3	ACGCGTTGGTCAGCACACTC	FBgn0000276
Dsg8131_gr3	CACTCGGGATGCCACAATCC	FBgn0000276
Dsg8132_gr3	TTGGACAATCGGAAGCTGGG	FBgn0000276
Dsg8133_gr3	ACTCGGGATGCCACAATCCA	FBgn0000276
Dsg8134_gr3	GCTGGTTGGCTAAAGAAAAT	FBgn0000277
Dsg8135_gr3	CACTCGCGACGCCACAATCC	FBgn0000277
Dsg8136_gr3	GGGACTGGGAATCGCTCAAC	FBgn0000277
Dsg8137_gr3	TTGGACAATCGGAAGCTGGT	FBgn0000277
Dsg8138_gr3	ACTCGCGACGCCACAATCCA	FBgn0000277
Dsg8139_gr3	AATGTTGCAGCCACTGCTCG	FBgn0000277
Dsg8140_gr3	TGGGAAACTCAGAGGCTGGT	FBgn0000278
Dsg8141_gr3	CTCATCCTGGCCATCAGCCT	FBgn0000278
Dsg8142_gr3	GGTCCTCGGAATCGCCCAAC	FBgn0000278
Dsg8143_gr3	TACCAGGGATGCCTCAATCC	FBgn0000278
Dsg8144_gr3	ACGCATTGGTCAGCATACCA	FBgn0000278
Dsg8145_gr3	CAACAAGATCTTCGTCTTTG	FBgn0000278
Dsg8146_gr3	GCCAAGTTTCTTCAGCCAAC	FBgn0000279
Dsg8147_gr3	TTGGACAATCGGAAGCCGGT	FBgn0000279
Dsg8148_gr3	CTCATCCTGGCCATCAGCAT	FBgn0000279
Dsg8149_gr3	TGGTTGCATCCCGGGTGTGC	FBgn0000279
Dsg8150_gr3	AGGACTGGGAATTGCGCAAC	FBgn0000279
Dsg8151_gr3	GGATGCAACCATTCAAGGAC	FBgn0000279
Dsg8152_gr3	AGTTGACCCGCGCTGTGTGT	FBgn0000283
Dsg8153_gr3	GTGTTGGCTCGTTGCGCGAT	FBgn0000283
Dsg8154_gr3	AATGCACGCCTTGATCGCTC	FBgn0000283
Dsg8155_gr3	TACTATCAATGCGTCTCTTC	FBgn0000283
Dsg8156_gr3	TCGGTACGACGGAATGCTAA	FBgn0000283
Dsg8157_gr3	CTTCATGTACACAGGCACCC	FBgn0000283
Dsg8158_gr3	GGGCGTCAGTCTCATATCAC	FBgn0000286
Dsg8159_gr3	GTGCGGCGACACGTGCACAT	FBgn0000286
Dsg8160_gr3	AAGCAGGGGTGGCTGAGCTT	FBgn0000286
Dsg8161_gr3	ATTGGGGTCCATGCTGAGAT	FBgn0000286
Dsg8162_gr3	CTCAAACTGCTGGTGACACA	FBgn0000286
Dsg8163_gr3	ACCGCCGTCCAGCGTGGCAA	FBgn0000286
Dsg8170_gr3	GTACGGGCGTTCCTTCTTGA	FBgn0000289
Dsg8171_gr3	CCCTATCTACTATCGACGGA	FBgn0000289
Dsg8172_gr3	GTCAAAGGCCTTACAGCTGG	FBgn0000289
Dsg8173_gr3	CGCACTCGTCGCAACTGTAC	FBgn0000289
Dsg8174_gr3	GACCACCGTCGATGCTCCGC	FBgn0000289
Dsg8175_gr3	CCGGCTATGGACCCGCGAAT	FBgn0000289
Dsg8188_gr3	CCGGCCACGACGGCAACATT	FBgn0000308
Dsg8189_gr3	GGCGAGTGTCACGCCGTTGC	FBgn0000308
Dsg8190_gr3	TTATGTGGACAACCAACTCC	FBgn0000308
Dsg8191_gr3	GTGGCCGGCGATGCACGCCT	FBgn0000308
Dsg8192_gr3	TGGTCACGCACTGCGAGGCC	FBgn0000308
Dsg8193_gr3	GGCGCAGTCCAGTGGCTTTG	FBgn0000308
Dsg8194_gr3	CTGAGAGTGATTCTGACTAC	FBgn0000316
Dsg8195_gr3	ACCACGGGATGTGACCCCAG	FBgn0000316
Dsg8196_gr3	CAATATGCGGCTCTTTCCCG	FBgn0000316
Dsg8197_gr3	TTCTGGCACTAAGCGTGTTT	FBgn0000316
Dsg8198_gr3	CCTATAAGGTGAACAGCGTG	FBgn0000316
Dsg8199_gr3	GAGGAACGGGATTTGCACCA	FBgn0000316
Dsg8206_gr3	CGTCCTTGCCGCCACTGAAG	FBgn0000318
Dsg8207_gr3	GATGCGCTGAAGAAGGCCCC	FBgn0000318
Dsg8208_gr3	CTGGTGCCCCTACTGCGTCA	FBgn0000318
Dsg8209_gr3	CAACTCGCACTTCGTGCATG	FBgn0000318
Dsg8210_gr3	CTCCAGTTCCTCCATCTTTT	FBgn0000318
Dsg8211_gr3	GTGGTCACACACAACGTCAA	FBgn0000318
Dsg8224_gr3	TGCCAAGCGACTATTCCACA	FBgn0000326
Dsg8225_gr3	ACCTGCCAAGACCCGACGAC	FBgn0000326
Dsg8226_gr3	TTCCCTCCTCGGGCAGACTA	FBgn0000326
Dsg8227_gr3	AATTACCGACTTGGAGCGCT	FBgn0000326
Dsg8228_gr3	TCCCACTGGTGGTTCCGCGT	FBgn0000326
Dsg8229_gr3	CTTTAGGTGCATATACATTA	FBgn0000326
Dsg8236_gr3	CCGCGAGGCCCTAGTGGTTC	FBgn0000337
Dsg8237_gr3	GCAGCGTGGCCGTAAGGCGC	FBgn0000337
Dsg8238_gr3	GTCGACGTCCCACGGAGTAC	FBgn0000337
Dsg8239_gr3	CCCAGGAATCGTTAGCCAGG	FBgn0000337
Dsg8240_gr3	CGGGTGGCGGTTATTGGAGC	FBgn0000337
Dsg8241_gr3	GGGATCGTATAGGACCACAC	FBgn0000337
Dsg8248_gr3	CTGGGAGGTGAGGTCGCCTA	FBgn0000351
Dsg8249_gr3	CCAGCAGGGCACAAGATCCA	FBgn0000351
Dsg8250_gr3	CCACAGCATGACATCCTGTC	FBgn0000351
Dsg8251_gr3	TATGCCAGGCATCTCATGGG	FBgn0000351
Dsg8252_gr3	CGGCGAGTACTTGAGGGAAG	FBgn0000351
Dsg8253_gr3	GCTCTGTCGCCAGTAGCTGG	FBgn0000351
Dsg8260_gr3	TGATGTAGGCGAAAAGGGCC	FBgn0000355
Dsg8261_gr3	GGGATAGCTGTTGTAGCCAC	FBgn0000355
Dsg8262_gr3	CTCCATTACCCTCCGATCGC	FBgn0000355
Dsg8263_gr3	CCCGCCTACGGACCATCCCG	FBgn0000355
Dsg8264_gr3	ACGGTTGCCGTACGCTGGGC	FBgn0000355
Dsg8265_gr3	TCGTAGACGACGCGCTGAAC	FBgn0000355
Dsg8266_gr3	TATCCGGATCCGCCGTAGTT	FBgn0000356
Dsg8267_gr3	GATGGCCTGCTGCGTCGCCC	FBgn0000356
Dsg8268_gr3	CGGAGCCAGCTACGGCGATG	FBgn0000356
Dsg8269_gr3	TGGAATTCCCTCAACCGTTA	FBgn0000356
Dsg8270_gr3	CCAAGCTGGACGGTGCTGAC	FBgn0000356
Dsg8271_gr3	GGCCAAGCCCTACGGCCCTC	FBgn0000356
Dsg8272_gr3	GCAGCCTGCCCTGACCGTTA	FBgn0000357
Dsg8273_gr3	TCCTACGGACGTTCCCGTGG	FBgn0000357
Dsg8274_gr3	CTGCGCCATCTCTGCCGTTT	FBgn0000357
Dsg8275_gr3	AGTCGGTGGCTATGCCTACC	FBgn0000357
Dsg8276_gr3	ATTGGCACCGCTGTAGGCAG	FBgn0000357
Dsg8277_gr3	GGATACGGTGGTGCCCCAGT	FBgn0000357
Dsg8278_gr3	CGGACAGCGATCTTACGGTC	FBgn0000358
Dsg8279_gr3	TCTCGGGGGCATAGCTGCCG	FBgn0000358
Dsg8280_gr3	TGGATGGGACGCAGGATCTC	FBgn0000358
Dsg8281_gr3	CGCCATATCCACCGCTGACC	FBgn0000358
Dsg8282_gr3	GCTCTGCTGGCCACCGTAGT	FBgn0000358
Dsg8283_gr3	CCCGTGGAGATCATCGCCGG	FBgn0000358
Dsg8284_gr3	TACTCCTCGAGTCCGGCATT	FBgn0000359
Dsg8285_gr3	ATGCAACTCGGTCTCTGGTT	FBgn0000359
Dsg8286_gr3	CCCAAACGACGGGCCTCCTC	FBgn0000359
Dsg8287_gr3	GAGTACGTGAATGTGGCGTC	FBgn0000359
Dsg8288_gr3	GCATCTGTTCCGCTCCCTGT	FBgn0000359
Dsg8289_gr3	GGCATTGAGGGCCTGAAGTT	FBgn0000359
Dsg8290_gr3	GACGAGATCGACCTACATTT	FBgn0000360
Dsg8291_gr3	GCCAGCCTGTGCCACACCGG	FBgn0000360
Dsg8292_gr3	ACGCTTGACAATGATGGGAG	FBgn0000360
Dsg8293_gr3	AGGATCTCGCCCTTGTTCTG	FBgn0000360
Dsg8294_gr3	CTTGTGGAGCACCACGGGAG	FBgn0000360
Dsg8295_gr3	GGTAGGTGATCGATGAGGTC	FBgn0000360
Dsg8302_gr3	CGTTCCCGGACAATTGTGCA	FBgn0000376
Dsg8303_gr3	ATGTGCTTCCAGCCCCGGCC	FBgn0000376
Dsg8304_gr3	AATAGCAGCGGTGATGAGCT	FBgn0000376
Dsg8305_gr3	GGAACTATGATCCTGCCGCG	FBgn0000376
Dsg8306_gr3	CAGTGACTGGACGCGTCCGA	FBgn0000376
Dsg8307_gr3	GAGTTTGGACGACGGGCCCT	FBgn0000376
Dsg8308_gr3	TGGCCCGTTCGTACGTCTCA	FBgn0000377
Dsg8309_gr3	TCCAGCGGGCGCGCTCTATC	FBgn0000377
Dsg8310_gr3	CCTGTGTGCGATCTTTAGGT	FBgn0000377
Dsg8311_gr3	TTGCGCTTGATTGAGGCTGA	FBgn0000377
Dsg8312_gr3	CTTGCGGAGATTGTCCTCGA	FBgn0000377
Dsg8313_gr3	ACAGGTGTTCGAGCGCTGGA	FBgn0000377
Dsg8320_gr3	GGCCTTTAGCGTCCGCTTGT	FBgn0000392
Dsg8321_gr3	GTGCTGACCCCCGCTGAGAA	FBgn0000392
Dsg8322_gr3	CCTTGGTGGCTAGCGGAGCC	FBgn0000392
Dsg8323_gr3	CGTTTCTGGGTTTGAGCGCC	FBgn0000392
Dsg8324_gr3	CGATTCGCCGCGGAAGCAAG	FBgn0000392
Dsg8325_gr3	ACGGCCGAACACTCCTGTGA	FBgn0000392
Dsg8326_gr3	AATTTGGCGCTCGCTCACAG	FBgn0000394
Dsg8327_gr3	CTTCAACGCCGTGGCCACTC	FBgn0000394
Dsg8328_gr3	CCGGATGAGGGCGACAGCTT	FBgn0000394
Dsg8329_gr3	GCTGTCCAAGAAGTCCCACG	FBgn0000394
Dsg8330_gr3	GGAGGATTTCGATGGAGTGC	FBgn0000394
Dsg8342_gr3	ATCGAGTCAATTGTCAGGCA	FBgn0000018
Dsg8343_gr3	CGGGGGTTCTAGTTGTGCGG	FBgn0000018
Dsg8344_gr3	GTAAACTTGCGCAGGTAGAT	FBgn0000018
Dsg8345_gr3	CGATTGTAGGCGCTTCTTGT	FBgn0000018
Dsg8346_gr3	GCTGCCATGACCGTTGTGCG	FBgn0000018
Dsg8347_gr3	CGCCACTGCCTACATCCGCC	FBgn0000018
Dsg8420_gr3	TTGCTCGCCCAGGTCTAGAC	FBgn0000052
Dsg8421_gr3	CCAGAATCTCGGGTACTCAG	FBgn0000052
Dsg8422_gr3	CGTCGGTTGCGCGAGGAAGA	FBgn0000052
Dsg8423_gr3	CGCGGACGTATGGTGATCGA	FBgn0000052
Dsg8424_gr3	GACCATAGTTCCGTCCTCCG	FBgn0000052
Dsg8425_gr3	GGGTCTCCGCCGTGAAAATC	FBgn0000052
Dsg8426_gr3	GCGACCTGTCGTATATCACT	FBgn0000054
Dsg8427_gr3	GAGTCAAAGCGCCAACCAGG	FBgn0000054
Dsg8428_gr3	GTTTGATCTCAATCTCATCG	FBgn0000054
Dsg8429_gr3	GCAGCGACTCTCGATACTGG	FBgn0000054
Dsg8430_gr3	CTTCAAGCAGATGCAATTCC	FBgn0000054
Dsg8431_gr3	CTGTGCAAATATATCCACGA	FBgn0000054
Dsg8432_gr3	TAGAAGGTGACGGTCACCTT	FBgn0000055
Dsg8433_gr3	CAATGCGGTCGAGGATCACC	FBgn0000055
Dsg8434_gr3	GTTGCCGGTCTGGGAGGCAT	FBgn0000055
Dsg8435_gr3	CAACACCACGACGGCCATTC	FBgn0000055
Dsg8436_gr3	AACGAAAATCACGTTCTTGT	FBgn0000055
Dsg8437_gr3	GGATACCAGCTCCGTTGATC	FBgn0000055
Dsg8438_gr3	ACAGCGTAGCACCATTGATC	FBgn0000056
Dsg8439_gr3	GGGCAAGCATGTCTGCTATG	FBgn0000056
Dsg8440_gr3	TGCAACTGAGCGATGGCCTG	FBgn0000056
Dsg8441_gr3	CGTTAGATTTGTATTGATGG	FBgn0000056
Dsg8442_gr3	CCTTGCCATGGTCACGTCGT	FBgn0000056
Dsg8443_gr3	AGAAAAATGGGAGGAACTGG	FBgn0000056
Dsg8444_gr3	GCTCACGTATATCTAGCTGC	FBgn0000057
Dsg8445_gr3	GCCAGGTATTCCGTCCTTCG	FBgn0000057
Dsg8446_gr3	CACACGATAGTCGTCGGATC	FBgn0000057
Dsg8447_gr3	AGAAGCTTGTTCATGTCATC	FBgn0000057
Dsg8448_gr3	TGCGTGGCGTACTATGCACC	FBgn0000057
Dsg8449_gr3	GCGATCGTACACCCGGGCAA	FBgn0000057
Dsg8468_gr3	CAGCCTCGCTAGCTGATCCC	FBgn0000075
Dsg8469_gr3	GGAAGTGTGCGGGCAGCTTC	FBgn0000075
Dsg8470_gr3	CTTAGAGGCGATACACTGAG	FBgn0000075
Dsg8471_gr3	GGTGGCTGTCCTAGCTGCCA	FBgn0000075
Dsg8472_gr3	CCAGGAGGCGGGGTGATCCA	FBgn0000075
Dsg8473_gr3	CACGCCAGCGATGGACCAGG	FBgn0000075
Dsg8474_gr3	CATGCTATGCCCGTACGATA	FBgn0000077
Dsg8475_gr3	AGGAACAGCGAAACGGCCAG	FBgn0000077
Dsg8476_gr3	CGCAGGTTACATTCAAGTCC	FBgn0000077
Dsg8477_gr3	GGGAAACTGCAGGCGATCAC	FBgn0000077
Dsg8478_gr3	AGGAGGTGCCGGTGGACTCC	FBgn0000077
Dsg8479_gr3	GCTCCAACGACAGTGCATTG	FBgn0000077
Dsg8498_gr3	TCTATGTTCCTCGTATGGGT	FBgn0000092
Dsg8499_gr3	CCAGGATGAGTCGTGCTTGC	FBgn0000092
Dsg8500_gr3	GCGCTGGAGCCCATTGCCCT	FBgn0000092
Dsg8501_gr3	TGCAGAGTGGACGCCTCCGA	FBgn0000092
Dsg8502_gr3	GGCACGATGTTCATCGAGAG	FBgn0000092
Dsg8503_gr3	GGTCCTTGGTGAATCCCTTC	FBgn0000092
Dsg8504_gr3	GGCCATCAGCGTGGGTCCTT	FBgn0000094
Dsg8505_gr3	AAATGAGGGCCAGGACGACA	FBgn0000094
Dsg8506_gr3	ATACACAATGCTGCTCAAGT	FBgn0000094
Dsg8507_gr3	TCAATAAATACTGCATCCGA	FBgn0000094
Dsg8508_gr3	TATTGATATTCTTGACAAAG	FBgn0000094
Dsg8509_gr3	TGATGGCCAAAATGAGGGCC	FBgn0000094
Dsg8534_gr3	CACGATCCTCTACAGACTGC	FBgn0000115
Dsg8535_gr3	CTGTAGTAGCAACGCCAATA	FBgn0000115
Dsg8536_gr3	GGAGATGCGCATCTTGATCC	FBgn0000115
Dsg8537_gr3	TGCCGGCGCCGTCCAGGCCC	FBgn0000115
Dsg8538_gr3	ACCCACCATCGGCTTCAACG	FBgn0000115
Dsg8539_gr3	TGTGGTGGACTCGGCGGACC	FBgn0000115
Dsg8552_gr3	CAGTACGCACCGACCAAGCA	FBgn0000120
Dsg8553_gr3	CGTCGTCCTCGCGCCCATAT	FBgn0000120
Dsg8554_gr3	CATCTGCATCACGAAGGGAT	FBgn0000120
Dsg8555_gr3	CCAACTGCACGAAGATCTTG	FBgn0000120
Dsg8556_gr3	TACGAAGTACTGGACTCCGC	FBgn0000120
Dsg8557_gr3	ACTGCGATCGATCGCATCGC	FBgn0000120
Dsg8558_gr3	CAGTACGCTCCCCTCAATCG	FBgn0000121
Dsg8559_gr3	CACCTATCGCTATGGTCGCG	FBgn0000121
Dsg8560_gr3	TAAAAGGTGACCTTGCCGTT	FBgn0000121
Dsg8561_gr3	TCATGGGCACAATTTGCTCC	FBgn0000121
Dsg8562_gr3	TGGAGTGATTGTGGTGGAAC	FBgn0000121
Dsg8563_gr3	TACACCATCCGGGCATTTGT	FBgn0000121
Dsg8570_gr3	CTTGGCTGGGGCCGGGAGTA	FBgn0000139
Dsg8571_gr3	AGTCGCGTGGCAGCTCCGTC	FBgn0000139
Dsg8572_gr3	TTACTCCTGGAGATCTCGCA	FBgn0000139
Dsg8573_gr3	CCGGGGATGCTGGTACTTTG	FBgn0000139
Dsg8574_gr3	ACCATCGAAGAGATGCCCGA	FBgn0000139
Dsg8575_gr3	CCATTGGGATACGACAAGTT	FBgn0000139
Dsg8582_gr3	CAGGTATCTCGCAGTAGCGC	FBgn0000152
Dsg8583_gr3	GACTTTCTACTGCCCGGGAT	FBgn0000152
Dsg8584_gr3	CGTGCAAAAGGGCTACATAG	FBgn0000152
Dsg8585_gr3	TGACACTCCACTATCCGATG	FBgn0000152
Dsg8586_gr3	ATCTCGTATCCGGTGGTGCT	FBgn0000152
Dsg8587_gr3	GAGGACATCCGGAACTACTT	FBgn0000152
Dsg8594_gr3	GGCGGTCAGGTGATCATGCA	FBgn0000158
Dsg8595_gr3	GTGCAGTAACGTCACACAAC	FBgn0000158
Dsg8596_gr3	TCCGGAGGCGTGTTGGTCAC	FBgn0000158
Dsg8597_gr3	TGCACGTGACGTGTGTCCTG	FBgn0000158
Dsg8598_gr3	AGGAGAACTTCGGTAGACTC	FBgn0000158
Dsg8599_gr3	CGTATCCTCGTACTCACAAG	FBgn0000158
Dsg8606_gr3	TGCAGTATCCTTCCGGAGGG	FBgn0000166
Dsg8607_gr3	CCGCAAGTCGGGGGGCTGTG	FBgn0000166
Dsg8608_gr3	AGCCAGCGCCTGTCGCGTCC	FBgn0000166
Dsg8609_gr3	AGCTCGTACTACATGCGATC	FBgn0000166
Dsg8610_gr3	TGTTAATGGCTCGTAGACCT	FBgn0000166
Dsg8611_gr3	CCTCCGGTTCGTCCTTGACC	FBgn0000166
Dsg8636_gr3	TCCTTAGCAGTCTTGACTCC	FBgn0000182
Dsg8637_gr3	AGCGAGCCCGGGCTCTCGTT	FBgn0000182
Dsg8638_gr3	GATGTAGGGAGTCTCGTGGT	FBgn0000182
Dsg8639_gr3	TGGCCTTGCAGACTCAAAAT	FBgn0000182
Dsg8640_gr3	CTCGGGCTTCACGAATGGCG	FBgn0000182
Dsg8641_gr3	TTTGGTCAAGGGATCCGAGA	FBgn0000182
Dsg8660_gr3	CTTCTGGCAGACAGGAGTGG	FBgn0000216
Dsg8661_gr3	CTGCAAAATCTTCAAGGCAT	FBgn0000216
Dsg8662_gr3	GGTGTTCATCAGAGTTTCGT	FBgn0000216
Dsg8663_gr3	CAGTGGGAGCTCCTTCGGCA	FBgn0000216
Dsg8664_gr3	TCCTCCTCGGAAGTGGGCAG	FBgn0000216
Dsg8665_gr3	AGTGGTTCTTCAGTTGCTGG	FBgn0000216
Dsg8672_gr3	GATCATAGGGCAATAGGGTC	FBgn0000227
Dsg8673_gr3	GATTAACCGCCGTCAGCGTT	FBgn0000227
Dsg8674_gr3	TTCAGACAACTGAACTGTCT	FBgn0000227
Dsg8675_gr3	AGTGCTCAGCTTGCCACTAT	FBgn0000227
Dsg8676_gr3	GCTGATGAGGAACACCATCC	FBgn0000227
Dsg8677_gr3	GGAGGAGAGCGATGACTGCA	FBgn0000227
Dsg8689_gr3	CTGCTTGAACCAAAGCTCGT	FBgn0003965
Dsg8690_gr3	GGAGAAAGATCCCTCGCTAC	FBgn0003965
Dsg8691_gr3	TTGCCCACTTCCGTGGTTAA	FBgn0003965
Dsg8692_gr3	CTCGGATGTCTTTAGCGACG	FBgn0003965
Dsg8693_gr3	CCGTTTGATCGAGAACAAGC	FBgn0003965
Dsg8694_gr3	TCTGTTCATCATCACGCACC	FBgn0003965
Dsg8695_gr3	GTGTGCGGAGACTTCTATAT	FBgn0003969
Dsg8696_gr3	ATGGCGGACCTAATACATTT	FBgn0003969
Dsg8697_gr3	TTGGGTGGCATAATGGCACC	FBgn0003969
Dsg8698_gr3	CGAAAGGGCCCTGCCATGCT	FBgn0003969
Dsg8699_gr3	GGTGCAGTTGGGATGGAACC	FBgn0003969
Dsg8700_gr3	AGATAAGCCCGGATCGCCAA	FBgn0003969
Dsg8707_gr3	TCTGGCGAACGCGGACGTGT	FBgn0003977
Dsg8708_gr3	GGTTTCGAGGAACCTCGTCC	FBgn0003977
Dsg8709_gr3	TAGCATGCTTAGATACGTCG	FBgn0003977
Dsg8710_gr3	CGAGTCCAGGCAGACTTTCC	FBgn0003977
Dsg8711_gr3	AGCGCCATGTTCCTCGCTGA	FBgn0003977
Dsg8712_gr3	GTTCCCGCGACAAGGGCTCC	FBgn0003977
Dsg8713_gr3	CCTTGGGGATACCCGACTCC	FBgn0003978
Dsg8714_gr3	GCTGGTGGGTCACCGGAGTG	FBgn0003978
Dsg8715_gr3	TGATCACAACCACCTGGCCC	FBgn0003978
Dsg8716_gr3	CGCCGCGACTGCACGACTGC	FBgn0003978
Dsg8717_gr3	ACCATTGGCGTCCTTCGCGT	FBgn0003978
Dsg8718_gr3	ATCTCGCACCTTGGAGTATG	FBgn0003978
Dsg8719_gr3	CACCCAGGACGGAGAGCTGG	FBgn0003979
Dsg8720_gr3	GCTGGAGGGAGTGACCGGAC	FBgn0003979
Dsg8721_gr3	CTCCGTAAGTCTGCCTACGG	FBgn0003979
Dsg8722_gr3	ACCAACGTGGCTTCGGCCAC	FBgn0003979
Dsg8723_gr3	TGGCTCCTCGGTGACCACCC	FBgn0003979
Dsg8724_gr3	CTGGAGCGCTGCATGGCACG	FBgn0003979
Dsg8725_gr3	CGTAGGCGGCACGCGACACA	FBgn0003980
Dsg8726_gr3	CTGGATGGTCTCCGAGGACA	FBgn0003980
Dsg8727_gr3	TTGCGGGTGTCGTTGGGCTT	FBgn0000394
Dsg8728_gr3	GCGACCCACCTGCCCGATCT	FBgn0000395
Dsg8729_gr3	ACGAACAGTCGACGCCGGGG	FBgn0000395
Dsg8730_gr3	CGGGGCGGGAGATAGTCTAT	FBgn0000395
Dsg8731_gr3	GAATGCTGTCCCACCTGTCA	FBgn0000395
Dsg8732_gr3	CAGCATTCGCCCGGTCGTGG	FBgn0000395
Dsg8733_gr3	TGCTTGGGCGAAATCCCGTG	FBgn0000395
Dsg8746_gr3	TTGGTCTCACGAATCCAGAA	FBgn0000406
Dsg8747_gr3	CAAGGTCAGTGTGTAGATTC	FBgn0000406
Dsg8748_gr3	CCAGCTGTGTGTGGTGATTA	FBgn0000406
Dsg8749_gr3	CGGATTCTACAAGACGCTAA	FBgn0000406
Dsg8750_gr3	GCAGATGTACGCCTTTAATC	FBgn0000406
Dsg8751_gr3	AGCATGGGACACACGCCAGG	FBgn0000406
Dsg8756_gr3	CCAGCCGACGGTCGGCCCAC	FBgn0000412
Dsg8757_gr3	CCACCGACGGATGCCTTTGA	FBgn0000412
Dsg8758_gr3	GTTGTTTGCAAGCTCAGCGC	FBgn0000412
Dsg8759_gr3	GCGGTTGCAGCAATCTCGCC	FBgn0000412
Dsg8760_gr3	CTCATCACCCTCGCCGACGA	FBgn0000412
Dsg8761_gr3	CTTGCGCTTCTTGGCGGAAC	FBgn0000412
Dsg8774_gr3	CCCTTCCTGAACGGCCTGAC	FBgn0000426
Dsg8775_gr3	CCAGGAAGCCCTTGTACTCC	FBgn0000426
Dsg8776_gr3	AGGAAGGGCTTGGGGTTAAT	FBgn0000426
Dsg8777_gr3	TGTAGCCGTCGACGGAGACC	FBgn0000426
Dsg8778_gr3	GGTGAAGCTGAAGTGGGGCC	FBgn0000426
Dsg8779_gr3	CTCGCCAAGATTACCAGTCA	FBgn0000426
Dsg8780_gr3	CGAGGTAAGGGTACGTCCTG	FBgn0000427
Dsg8781_gr3	CCAGGCACGGTAGGCATAGC	FBgn0000427
Dsg8782_gr3	GAGCAAATGTGGGTACACTC	FBgn0000427
Dsg8783_gr3	AGTGGATAACTGATTCTGTA	FBgn0000427
Dsg8784_gr3	GCACCCCAACCAGCCATACT	FBgn0000427
Dsg8785_gr3	GGTTGTGCCGGTGTCATTCC	FBgn0000427
Dsg8798_gr3	TCAATATCGCAAGAGCCGAC	FBgn0000449
Dsg8799_gr3	ACCACGAGGACCCTTTGGAA	FBgn0000449
Dsg8800_gr3	AAGCCGTATCAGGCGATACC	FBgn0000449
Dsg8801_gr3	AGCCGCATCCATCAAGCGTG	FBgn0000449
Dsg8802_gr3	GGCAAAGGTGCACTGCCTCG	FBgn0000449
Dsg8803_gr3	AAGATTGCACCAAGCCGGCC	FBgn0000449
Dsg8804_gr3	TTGAAGCGTCGCCCCTCCAG	FBgn0000451
Dsg8805_gr3	AGCGGCTTTCGAGAAGCGAG	FBgn0000451
Dsg8806_gr3	CGCTGGAGCAGCCTGACCCT	FBgn0000451
Dsg8807_gr3	AGGCTGTTCGATGATATCCT	FBgn0000451
Dsg8808_gr3	CATTGTTGACCGTCTGTTGG	FBgn0000451
Dsg8809_gr3	TCATCGCTGGCAGTGGCCGC	FBgn0000451
Dsg8810_gr3	TGCGGTTCCCAATGAACTGA	FBgn0000454
Dsg8811_gr3	ACACTGAGCGTGGTCACACG	FBgn0000454
Dsg8812_gr3	TCTGGAGGCCGGTCGCTTTG	FBgn0000454
Dsg8813_gr3	ATCAGCAGCCCGGTTTACGG	FBgn0000454
Dsg8814_gr3	CGGCCCTTGGATCATCGATC	FBgn0000454
Dsg8815_gr3	GAATGTGATCAGTGACACCC	FBgn0000454
Dsg8816_gr3	AGTCCACGTCGGTGTTGTAC	FBgn0000455
Dsg8817_gr3	GTTAGGATGCCGTAGCAGCC	FBgn0000455
Dsg8818_gr3	ATCCAGGTGCCGTACTCATC	FBgn0000455
Dsg8819_gr3	ATCCTCGGACGCGCACATCA	FBgn0000455
Dsg8820_gr3	CAGCACGATCCCTGTTGTTC	FBgn0000455
Dsg8821_gr3	CCCAAGCAGTTCGCCCATCC	FBgn0000455
Dsg8846_gr3	TGGACATGACCGTCGGCTGC	FBgn0000482
Dsg8847_gr3	CTGCCTCGCGCGATTCCACC	FBgn0000482
Dsg8848_gr3	AAGCGACGGCCGTTATCTCG	FBgn0000482
Dsg8849_gr3	TGTGATGGCCCGTGGGGTCC	FBgn0000482
Dsg8850_gr3	CACCGGCGACCTGATGCACC	FBgn0000482
Dsg8851_gr3	CGCAAGCAGCTTTATGACCT	FBgn0000482
Dsg8876_gr3	TACAGAACGCTAAGGATGAT	FBgn0000500
Dsg8877_gr3	ACCATCATTCTCTCTATTCG	FBgn0000500
Dsg8878_gr3	CACGCTGTTTATGCCACTCT	FBgn0000500
Dsg8879_gr3	CAGCACCACCAGGAAGCAGA	FBgn0000500
Dsg8880_gr3	TGGTCCAACTAAATTCGCAA	FBgn0000500
Dsg8881_gr3	CTAGTCGTCTGCGCTGGGAT	FBgn0000500
Dsg8888_gr3	GGTCACATACTCCACTTCGG	FBgn0000520
Dsg8889_gr3	AGTCTGACTCTCGTGAAAGC	FBgn0000520
Dsg8890_gr3	CAGCATGCTAAACTACTGCA	FBgn0000520
Dsg8891_gr3	GCGCCTCGTCCAGGCCCAGG	FBgn0000520
Dsg8892_gr3	CGGCGCCCACGACGCCATAC	FBgn0000520
Dsg8893_gr3	CTTCGCGATGACCGTGGATG	FBgn0000520
Dsg8900_gr3	CATCTCCTCTGAGAGCAGAT	FBgn0000527
Dsg8901_gr3	GGCAGTACGGGTGTGCCCAA	FBgn0000527
Dsg8902_gr3	GTGTGCATGCAGCCGTCGGA	FBgn0000527
Dsg8903_gr3	ATCGTCGCGAATCACCAAGG	FBgn0000527
Dsg8904_gr3	TTATGTTAACGGACGCGATC	FBgn0000527
Dsg8905_gr3	TTACGGATCCACGGAGGTAT	FBgn0000527
Dsg8906_gr3	CAGCGTAACCCGACGCAGCC	FBgn0000529
Dsg8907_gr3	GTTTGTGCGGATTATTGTCG	FBgn0000529
Dsg8908_gr3	ATGCACCACTACCTCCATTC	FBgn0000529
Dsg8909_gr3	AAGAAATCCGTGATCGGTGT	FBgn0000529
Dsg8910_gr3	GGCAGTAGCCGTCGCGGATG	FBgn0000529
Dsg8911_gr3	GCTCTTTGGCGCGTAGTTGT	FBgn0000529
Dsg8912_gr3	GGCCGGTATATAGTCGGGAT	FBgn0000533
Dsg8913_gr3	CGGTTGTCCGGTGTTCGTTT	FBgn0000533
Dsg8914_gr3	CTTTCCGTTGACACAATGCG	FBgn0000533
Dsg8915_gr3	AAAAAGGGTCACCATTGCGG	FBgn0000533
Dsg8916_gr3	AGGCACTGCCCACCGACTGG	FBgn0000533
Dsg8917_gr3	TTGACCTGGTTCTTGGAGGC	FBgn0000533
Dsg8924_gr3	TTTCCTTCCAGAGTAGCTAC	FBgn0000541
Dsg8925_gr3	ATGACGTACCTACTGAGGAT	FBgn0000541
Dsg8926_gr3	CGTACATTACACCATGGGAG	FBgn0000541
Dsg8927_gr3	ACGAGAACTTATGGGACAGA	FBgn0000541
Dsg8928_gr3	CTTCGAGAAGAGGACGCGCA	FBgn0000541
Dsg8929_gr3	CCGTGTAAGGGTATTCAGTG	FBgn0000541
Dsg8936_gr3	CAAGATCCCCGACAACGTAC	FBgn0000543
Dsg8937_gr3	CACGGATCCTGTATCCGAGC	FBgn0000543
Dsg8938_gr3	TACAGTCGTGCATTGACGCG	FBgn0000543
Dsg8939_gr3	TGCGAGCAGCGGTACAGGGT	FBgn0000543
Dsg8940_gr3	TGCCAGCCGAGTCTCTTCTC	FBgn0000543
Dsg8941_gr3	GTGCGCACGCGTGTGGCCTC	FBgn0000543
Dsg8948_gr3	CGAAGGTTCCCAATGTCCGT	FBgn0000547
Dsg8949_gr3	CGGGTCCAACCTCGACTCGG	FBgn0000547
Dsg8950_gr3	TGTACTCCATCAGTATAACA	FBgn0000547
Dsg8951_gr3	CGCAATGCAGGTATACTTGC	FBgn0000547
Dsg8952_gr3	CCTTTAACACCGTCGCTGGC	FBgn0000547
Dsg8953_gr3	GTCGTTAAACCGGCACTTGA	FBgn0000547
Dsg8954_gr3	CTGTTCTGTCTTGCTCTCAT	FBgn0000551
Dsg8955_gr3	CAGGAGGCGGGCAACGCCAA	FBgn0000551
Dsg8956_gr3	CTGGATCTGGATGCCATTGC	FBgn0000551
Dsg8957_gr3	CTCGGGCGACACGTAAGCCA	FBgn0000551
Dsg8958_gr3	CGAGGAGGGCTACCATCCAG	FBgn0000551
Dsg8959_gr3	AGCGAGATGTGCTCGCCCTC	FBgn0000551
Dsg8960_gr3	AGGAGATGTTAAGTCCCAGT	FBgn0000552
Dsg8961_gr3	CACGGTTCGTCTGTAACCAT	FBgn0000552
Dsg8962_gr3	ATCATCGGCCGTGTAGTCCA	FBgn0000552
Dsg8963_gr3	CGGGATGGCGATGTAGTCCA	FBgn0000552
Dsg8964_gr3	ATTTGTGACCCTCATCGGCT	FBgn0000552
Dsg8965_gr3	GATGTTCAGGATCCAGAGAC	FBgn0000552
Dsg8978_gr3	GACGCAGCACGGTTTCGGTC	FBgn0000559
Dsg8979_gr3	GATACCAGCCTTCGACACAA	FBgn0000559
Dsg8980_gr3	TTCACCGTCGACGAGATCCG	FBgn0000559
Dsg8981_gr3	TCGTGTGTTCGCCGGTAAGG	FBgn0000559
Dsg8982_gr3	CGATAGCGGCCTCATCGTCA	FBgn0000559
Dsg8983_gr3	CATCTCAGAGAACTGCTTGA	FBgn0000559
Dsg8984_gr3	ACGACGTCGGGCCTCGGTGG	FBgn0000560
Dsg8985_gr3	CCTGATAGGTTTGCCGCGCC	FBgn0000560
Dsg8986_gr3	AGTTGGACCGGCGACCGTAG	FBgn0000560
Dsg8987_gr3	CCGCCTGCGCAAGTGCCTCC	FBgn0000560
Dsg8988_gr3	GGCCGTGGCTGACTTGATGC	FBgn0000560
Dsg8989_gr3	ACTGCCGCACCCTCGATTCT	FBgn0000560
Dsg8990_gr3	AGGACAGGTCGTGGACGGTG	FBgn0000562
Dsg8991_gr3	AAGGAGATGCGCCAAATCGC	FBgn0000562
Dsg8992_gr3	CGCCGACTGCTTCCACATAC	FBgn0000562
Dsg8993_gr3	AATGCACGGGACTGGCGTGC	FBgn0000562
Dsg8994_gr3	TCGCCGGCACTGCGGACTAA	FBgn0000562
Dsg8995_gr3	GGTGGACAGAGCCAGGGGTT	FBgn0000562
Dsg8996_gr3	ATGCATTTCCAAAATGCACC	FBgn0000564
Dsg8997_gr3	CTTGTGCGTATAATGACTTA	FBgn0000564
Dsg8998_gr3	TGTGGCAGTTGCAATGTGCC	FBgn0000564
Dsg8999_gr3	TGCTGGGAGATTACTTCCAG	FBgn0000564
Dsg9000_gr3	TTTGCCCTTGAACTTGAGGC	FBgn0000564
Dsg9001_gr3	CGTCCAGTGCAAGACCATGC	FBgn0000564
Dsg9002_gr3	GGGCTACGCCGGAGGCAGCT	FBgn0000565
Dsg9003_gr3	GCCACGGCCACTTTCGGCAT	FBgn0000565
Dsg9004_gr3	CACCGTTCGCAATGAACAAA	FBgn0000565
Dsg9005_gr3	CTCCACGGGTGGCTCCATAC	FBgn0000565
Dsg9006_gr3	GGAGGCGTACTGCCTCTTGA	FBgn0000565
Dsg9007_gr3	ATCGTGGTACAGAATCAAGG	FBgn0000565
Dsg9056_gr3	TCCGTGGTTCTCCTTCACGT	FBgn0000588
Dsg9057_gr3	GGAGAGGTGAAGAGGTCTTA	FBgn0000588
Dsg9058_gr3	AGCTGCATCCCGCCCTGTCG	FBgn0000588
Dsg9059_gr3	TTGCTGCGCGTGCTGGATGA	FBgn0000588
Dsg9060_gr3	GCTCCACTGCTATGCAGATC	FBgn0000588
Dsg9061_gr3	CGCGGTATCCAGCAGCGGCC	FBgn0000588
Dsg9068_gr3	CAGGCACGCCACCGGGGTTT	FBgn0000592
Dsg9069_gr3	CACGGAGGTGCCTTTATGTT	FBgn0000592
Dsg9070_gr3	AGGGATCTTCCCGGAAACTA	FBgn0000592
Dsg9071_gr3	GATCCATGGGTTATACAGAA	FBgn0000592
Dsg9072_gr3	GCGACCACGTAGCTTGCCCT	FBgn0000592
Dsg9073_gr3	CTTCGGCTTGTAGACGCTGA	FBgn0000592
Dsg9074_gr3	CTGGGTCGTATTGTCGGTTG	FBgn0000594
Dsg9075_gr3	TCCTTTAGACCATAGTTTCC	FBgn0000594
Dsg9076_gr3	CAAAGTTCCCTCACGCATAA	FBgn0000594
Dsg9077_gr3	GGTGCTTTCATGTTCGGTAG	FBgn0000594
Dsg9078_gr3	TGTTGTGCCTGACTTTGCTG	FBgn0000594
Dsg9079_gr3	GATCCTTGGGTCATACAGCA	FBgn0000594
Dsg9092_gr3	TGGTCACGGTACTGTCCCTG	FBgn0000615
Dsg9093_gr3	AAGCACAATCCCGTCCGAGC	FBgn0000615
Dsg9094_gr3	CGACGAGGATTGATCGGCGA	FBgn0000615
Dsg9095_gr3	GTCTGAGATCGCTGCCCTCA	FBgn0000615
Dsg9096_gr3	ACCAGGATATAATTACCGGC	FBgn0000615
Dsg9097_gr3	GGCGTGGATATCGACACCAC	FBgn0000615
Dsg9104_gr3	TGCAGCCGCCTTACGGAATG	FBgn0000618
Dsg9105_gr3	GATCAGTACACGGTGCTAAC	FBgn0000618
Dsg9106_gr3	CTCGGCGATCAGCTGCTCTA	FBgn0000618
Dsg9107_gr3	CAAGGCACGCACCCTGGTCC	FBgn0000618
Dsg9108_gr3	CTTGATCTTGGAACGGTCGC	FBgn0000618
Dsg9109_gr3	CGCAACATCCTGATGGAGAA	FBgn0000618
Dsg9110_gr3	TGAAGCTACCGTACGGATGA	FBgn0000625
Dsg9111_gr3	GGGTGGCGGGTACAGGCCAT	FBgn0000625
Dsg9112_gr3	CCATGATACCTTGGAATCAG	FBgn0000625
Dsg9113_gr3	CCAAGGTCACGGTTTAAAGT	FBgn0000625
Dsg9114_gr3	TAGCGACAGTAAGCGAGCCA	FBgn0000625
Dsg9115_gr3	CGAAACGTGAGAATTCCAGG	FBgn0000625
Dsg9122_gr3	AATCGCGCGCAAGAGCCGCG	FBgn0000633
Dsg9123_gr3	ACGGCAGCGCCGCGAGACGG	FBgn0000633
Dsg9124_gr3	AGCACCTCCCAGGTGAGCGT	FBgn0000633
Dsg9125_gr3	ATTTGGAGGCACTGGTCGCA	FBgn0000633
Dsg9126_gr3	ATGACTTCTCGACGCTCGGA	FBgn0000633
Dsg9127_gr3	CCGGCTTACCGCCGCCGCGA	FBgn0000633
Dsg9134_gr3	GCTCCGAAGTACGTGAATCC	FBgn0000636
Dsg9135_gr3	ACCGAGCTGCTCTGTCGGTA	FBgn0000636
Dsg9136_gr3	GTTGGGTTCCACATTCACCT	FBgn0000636
Dsg9137_gr3	ATGTACCACGAGATGTTAGC	FBgn0000636
Dsg9138_gr3	GCCATCGCGAACGCTGCAGC	FBgn0000636
Dsg9139_gr3	GTGCCACTGGATTTCCTGCA	FBgn0000636
Dsg9140_gr3	CATCGTGGGTATGCGCCAGC	FBgn0000639
Dsg9141_gr3	CACGACGACCCTCACTGAGG	FBgn0000639
Dsg9142_gr3	AACGACCCACGGAGTACACC	FBgn0000639
Dsg9143_gr3	AGCCAGGGAGGTCTCCGCAT	FBgn0000639
Dsg9144_gr3	CTGCAGCGTGGTATCAGCCA	FBgn0000639
Dsg9145_gr3	GAACGGTCGCCAGCGTTTCA	FBgn0000639
Dsg9146_gr3	CACATAGACAACATTCTTAC	FBgn0000640
Dsg9147_gr3	AAGGATGTGGAGACTACGAT	FBgn0000640
Dsg9148_gr3	GTGGGCAGCTTCAGCGGCAT	FBgn0000640
Dsg9149_gr3	CGAGGGTGTCCTGCTCGACA	FBgn0000640
Dsg9150_gr3	CGAACAGGCGATGAAGAAAA	FBgn0000640
Dsg9151_gr3	CACATTGATGTGATGATCAA	FBgn0000640
Dsg9152_gr3	ATCAGCGGACTCGCGGTGGT	FBgn0000644
Dsg9153_gr3	GACAACGCCCGCAAGCGAAT	FBgn0000644
Dsg9154_gr3	GGAAGGATCCACACGATCGA	FBgn0000644
Dsg9155_gr3	TCCTTCCGACGATCCGATGA	FBgn0000644
Dsg9156_gr3	AGCCGAAGAGGATTGGCCCA	FBgn0000644
Dsg9157_gr3	AATCACAAACTCAACGGCCG	FBgn0000644
Dsg9164_gr3	GAGGATCTTCTCGCGTCGCT	FBgn0000662
Dsg9165_gr3	CGTTCTCCTGATAGAGCAGT	FBgn0000662
Dsg9166_gr3	CGTTTGCCGGTATTAGAGTC	FBgn0000662
Dsg9167_gr3	TGCCGAGTACAAGGCCCAAC	FBgn0000662
Dsg9168_gr3	GTCCGGCGTGAACTTCCATG	FBgn0000662
Dsg9169_gr3	TCGAACAGGAGATTGACCGC	FBgn0000662
Dsg9176_gr3	CTCGCGAACCGTTCGACATC	FBgn0000709
Dsg9177_gr3	GTGGCTTTACTCGCTTCGCT	FBgn0000709
Dsg9178_gr3	GAGGGCATCCCCTCGGGCAT	FBgn0000709
Dsg9179_gr3	TGTAGGTGGCCTAGCTCCTC	FBgn0000709
Dsg9180_gr3	CGGATTGTGCGATAGGTCCA	FBgn0000709
Dsg9181_gr3	GCCAAACTGTCTATGCTAGT	FBgn0000709
Dsg9182_gr3	CTATGCGGGCAACTCGTTGC	FBgn0000715
Dsg9183_gr3	CGTACTTGTAGCGCGGTTTC	FBgn0000715
Dsg9184_gr3	TCAGACCGAGAGGGCGGAGC	FBgn0000715
Dsg9185_gr3	ATCGATGATCTCGCTGTGGA	FBgn0000715
Dsg9186_gr3	CATGCACTTCGGCAAGAGGC	FBgn0000715
Dsg9187_gr3	GGCCAAGCGAAGGTCCGTGC	FBgn0000715
Dsg9188_gr3	GGGCGGTAAACCATCCTGCA	FBgn0000719
Dsg9189_gr3	ATCACCTCGCGCCCCATCGA	FBgn0000719
Dsg9190_gr3	GGATCAAGCCCTGCCCAGCG	FBgn0000719
Dsg9191_gr3	CCCTGCGGACAGTGGCGAAA	FBgn0000719
Dsg9192_gr3	GCTGGCTGTTCTGGCGCTCA	FBgn0000719
Dsg9193_gr3	TCCCCGGTGCCAACGCTGGG	FBgn0000719
Dsg9194_gr3	ACCTTGGGGCACGGACTGAT	FBgn0000808
Dsg9195_gr3	GTGGCCATCCGGACTGCGCA	FBgn0000808
Dsg9196_gr3	CATTCCCTGGGCGACTGCCT	FBgn0000808
Dsg9197_gr3	TAGGAAGTTGTCCTTTATAC	FBgn0000808
Dsg9198_gr3	CATGATTGTTGGCTGACATG	FBgn0000808
Dsg9199_gr3	TGGATGTGCGGCGTACTGGG	FBgn0000808
Dsg9200_gr3	CGTTCGGGCAAAATTAACTC	FBgn0000810
Dsg9201_gr3	CTGCTGAAGTCAATGTACAG	FBgn0000810
Dsg9202_gr3	AAGCCACCGCGAATCTGATT	FBgn0000810
Dsg9203_gr3	GCTTTAATGGATTCCAACGC	FBgn0000810
Dsg9204_gr3	ACAGGGGATCGCTCGGCATT	FBgn0000810
Dsg9205_gr3	AGCGATTGGCAGCGCCATCC	FBgn0000810
Dsg9206_gr3	CACTGATGTCACCGGCGCCA	FBgn0000927
Dsg9207_gr3	CACAGTTCGCACGAGGCAGC	FBgn0000927
Dsg9208_gr3	ATTGCTGTGCGCGAGCCATT	FBgn0000927
Dsg9209_gr3	AATCATGCGACAGCCCGACG	FBgn0000927
Dsg9210_gr3	AGGGGACGCCGCTCGCAGAT	FBgn0000927
Dsg9211_gr3	ACACGCGCGTCGATGACCTG	FBgn0000927
Dsg9212_gr3	CGTAGCACGGCACGACCGCG	FBgn0000928
Dsg9213_gr3	AAAGTCGAGGGAGGCTGCTC	FBgn0000928
Dsg9214_gr3	TTTCGGACTGGCGTACGTGA	FBgn0000928
Dsg9215_gr3	TTGCTGGACGATCTCCGGTT	FBgn0000928
Dsg9216_gr3	CCATTGCCCCATGCGGGGGC	FBgn0000928
Dsg9217_gr3	TCAGTTCCGGCAGCGTTGTG	FBgn0000928
Dsg9224_gr3	ACGGGCATGCGTACCCGATC	FBgn0000996
Dsg9225_gr3	AAAAGGGCACTCTGTCGCCC	FBgn0000996
Dsg9226_gr3	GTGATGGTGAAGTTAACCTT	FBgn0000996
Dsg9227_gr3	CAAGGATGCCTCGCCGATCA	FBgn0000996
Dsg9228_gr3	GATACTGATAGCATCATCCA	FBgn0000996
Dsg9229_gr3	CTTGGGCGTGTGCTCGCTTA	FBgn0000996
Dsg9230_gr3	TACCCTGTCCAGTCAGACGC	FBgn0001075
Dsg9231_gr3	TTTGCCCTCGATGCGTTGAC	FBgn0001075
Dsg9232_gr3	TCGTATCGGCTCGTGATGCT	FBgn0001075
Dsg9233_gr3	GAGAATATCATAGTGCACCT	FBgn0001075
Dsg9234_gr3	TTGGGGTTCCTGCTTGCTAA	FBgn0001075
Dsg9235_gr3	GTCAGGACATGAGTTCCCGA	FBgn0001075
Dsg9236_gr3	TTGCACGGGCGGTACAGTCT	FBgn0001077
Dsg9237_gr3	GTGACCTTGGTGCTTACGGC	FBgn0001077
Dsg9238_gr3	AGGAGCGACCCAGCACACTG	FBgn0001077
Dsg9239_gr3	GCTTGGTGGCCTTGGGCGGC	FBgn0001077
Dsg9240_gr3	CGGCGGGGTGGTGGGTTGCA	FBgn0001077
Dsg9241_gr3	CACGTACTCTTGGTCGTAGC	FBgn0001077
Dsg9254_gr3	CCGAGGAGTGGACTTACATA	FBgn0001084
Dsg9255_gr3	GGGCTACACGGACTGTCTGC	FBgn0001084
Dsg9256_gr3	CAGATCCCACCAGCCCTCAG	FBgn0001084
Dsg9257_gr3	CATTACCCGGGCCGCAGAAA	FBgn0001084
Dsg9258_gr3	TAAGGAGGCCACCGTCGAGA	FBgn0001084
Dsg9259_gr3	CACCGCAGCCGCACACGATC	FBgn0001084
Dsg9272_gr3	AATGCCGGTCTCAATGCCTC	FBgn0001087
Dsg9273_gr3	ATCCTTGCGTATCATATTCG	FBgn0001087
Dsg9274_gr3	GAATCAATACGATGCGGGTG	FBgn0001087
Dsg9275_gr3	CTCCGTCCGAGGCTATTGCC	FBgn0001087
Dsg9276_gr3	TGGATCGTTGGCGAGTTTGC	FBgn0001087
Dsg9277_gr3	CCTGGACCTGCTCTACGGCA	FBgn0001087
Dsg9284_gr3	GACGTCGGGCTGCTCTGGAA	FBgn0001090
Dsg9285_gr3	TTTCGTGGCCACCGTGTGCC	FBgn0001090
Dsg9286_gr3	TCCTGCCGCCGAGCCAGCCA	FBgn0001090
Dsg9287_gr3	CACGGGAAGCGCCCAAACGC	FBgn0001090
Dsg9288_gr3	CTTCTCGGCCTCGGGCTTCA	FBgn0001090
Dsg9289_gr3	GCGGGCGGGCTGCTCGGGCA	FBgn0001090
Dsg9320_gr3	CTTGGCACGGTTGCCTACGT	FBgn0001108
Dsg9321_gr3	GCAACAGAACATTCGTTTGA	FBgn0001108
Dsg9322_gr3	TCTGGCGGCGGCGATTCGCC	FBgn0001108
Dsg9323_gr3	TATTGGCCCGAGGAAATCTT	FBgn0001108
Dsg9324_gr3	CAGCTTCGCCGTCGGCAAGT	FBgn0001108
Dsg9325_gr3	GTCGTGCTGGACGAGCCGAA	FBgn0001108
Dsg9326_gr3	CATTGACTACCGCTACAACA	FBgn0001112
Dsg9327_gr3	TCCTACGCTATTCTGAAGGC	FBgn0001112
Dsg9328_gr3	GATGTATGTCCGCGGCAACC	FBgn0001112
Dsg9329_gr3	TCTCGAGGATCCCTGCGGAA	FBgn0001112
Dsg9330_gr3	CCTCGAGATCACACTGGGAG	FBgn0001112
Dsg9331_gr3	CCACATGTGGAGGCCAGGGT	FBgn0001112
Dsg9332_gr3	CCCGCGATTCAGATAACCTC	FBgn0001114
Dsg9333_gr3	GGTATACGGTATGGCACGGT	FBgn0001114
Dsg9334_gr3	TCAGTCATACCGCTCCGTGC	FBgn0001114
Dsg9335_gr3	GATTGCCGGCACGACCGCTA	FBgn0001114
Dsg9336_gr3	GCCTGAAGTCGGACAGATCT	FBgn0001114
Dsg9337_gr3	CGGTGGCATTAACTCGTCCC	FBgn0001114
Dsg9338_gr3	AAATGGGGAGACCAGGCTAC	FBgn0001120
Dsg9339_gr3	ATGTAAAAGCTTCGGTGGAG	FBgn0001120
Dsg9340_gr3	CACTGGAGGCGTTGGCAGGA	FBgn0001120
Dsg9341_gr3	TATAAGGGTACTTTGACTTG	FBgn0001120
Dsg9342_gr3	TCCAAAGAGTCCGTATCTCG	FBgn0001120
Dsg9343_gr3	AACAGTCGACCGGCATTGTC	FBgn0001120
Dsg9362_gr3	CTCAAAGAGGAGTTCCATGT	FBgn0001133
Dsg9363_gr3	CGCTCACTCCGCGTAAACAG	FBgn0001133
Dsg9364_gr3	CCGGGGACATGGGTTGGCTA	FBgn0001133
Dsg9365_gr3	GGCTAAGGTCTAACTCGTCC	FBgn0001133
Dsg9366_gr3	GGACTCGGGCGAGAGCAAGG	FBgn0001133
Dsg9367_gr3	AGGTGGTGGCGTATATCACC	FBgn0001133
Dsg9374_gr3	GCAACTCAACCGCGGTCTCC	FBgn0001137
Dsg9375_gr3	GCTCTCGGAGAAGTAAGATT	FBgn0001137
Dsg9376_gr3	GATCCCAATCCGGACTCGGG	FBgn0001137
Dsg9377_gr3	AGAATTATCCCATCCTGTTC	FBgn0001137
Dsg9378_gr3	AGTCGTCTGCGTTTGGCAGT	FBgn0001137
Dsg9379_gr3	CTTTGAAAATCCGAGTAAAT	FBgn0001137
Dsg9392_gr3	AGGTCCTTACTACTGCGGCG	FBgn0001142
Dsg9393_gr3	ACAATTACGTCGTTCTTTCC	FBgn0001142
Dsg9394_gr3	CGGCGAGAACATTCGCCTCA	FBgn0001142
Dsg9395_gr3	TAGAGCCGTGTTGGGGGAGT	FBgn0001142
Dsg9396_gr3	CAAAGTACCCAGCTCCGTGG	FBgn0001142
Dsg9397_gr3	TATGGCGCGTGGCTTGAGCG	FBgn0001142
Dsg9410_gr3	GTGGGAGTCCCGCGCCATCC	FBgn0001149
Dsg9411_gr3	GGACAACGGATTCGCGCTGT	FBgn0001149
Dsg9412_gr3	TCTTGGGGCACTTAGGGTAC	FBgn0001149
Dsg9413_gr3	GAGCGGCAGGGGGAGGAGCC	FBgn0001149
Dsg9414_gr3	TGATCACGGCGCGCTTCTTG	FBgn0001149
Dsg9415_gr3	TGTGCTGGGGATTGATCTTC	FBgn0001149
Dsg9416_gr3	AGGATCCCTGAACCGGCAAT	FBgn0001150
Dsg9417_gr3	ATGCACGAGAAACTCATGGC	FBgn0001150
Dsg9418_gr3	TTAGCGGTTGGTGTAACCTT	FBgn0001150
Dsg9419_gr3	GCTGGCGGGTCTTGGTGAGT	FBgn0001150
Dsg9420_gr3	GCATACAGAAGATTGCTGGT	FBgn0001150
Dsg9421_gr3	ATCCTTGGGCCTACCCAAAA	FBgn0001150
Dsg9428_gr3	AAACAGTCCCGACCCAGGCG	FBgn0001169
Dsg9429_gr3	TCGGCCAAGCGTACTGTTCC	FBgn0001169
Dsg9430_gr3	CAAGACCTTCCGCCCTCCAT	FBgn0001169
Dsg9431_gr3	CTTAAGTTGGCGGGCAGAGG	FBgn0001169
Dsg9432_gr3	TTGTTGCCGTGCGTCGATAT	FBgn0001169
Dsg9433_gr3	CTCGTTCTTTGGATACGCTG	FBgn0001169
Dsg9434_gr3	CGTACTGACTATGGTAGTCG	FBgn0001170
Dsg9435_gr3	ATCGCAGCATGACTTGGTCG	FBgn0001170
Dsg9436_gr3	AGCGCATTGGTAGCCAGCGT	FBgn0001170
Dsg9437_gr3	TTCAGTGTGGATCGTCTGTT	FBgn0001170
Dsg9438_gr3	ATGTGAGTGCTGAGGTTCTC	FBgn0001170
Dsg9439_gr3	ATGTCCAAACCTACGGGATT	FBgn0001170
Dsg9440_gr3	ATGGTGGACATCTTCATGAA	FBgn0001174
Dsg9441_gr3	CGTGAGATGCAGCTTGATGG	FBgn0001174
Dsg9442_gr3	ACTACACCCTGTTTGCCTAC	FBgn0001174
Dsg9443_gr3	GGCAAAGGACGCTCCAGTTG	FBgn0001174
Dsg9444_gr3	GCGTCGCAACTCCTCCCTGT	FBgn0001174
Dsg9445_gr3	GCCGCTTGAAGTTTATCTCC	FBgn0001174
Dsg9446_gr3	TCGTGGGCATGCTTATAGAC	FBgn0001179
Dsg9447_gr3	TCGAGAAAGGATCGCAGCGG	FBgn0001179
Dsg9448_gr3	CATGCTGCACCGTACGAAAG	FBgn0001179
Dsg9449_gr3	AGCATGCTGTGACACCCACT	FBgn0001179
Dsg9450_gr3	TCAGGGAACCCTGGACGGCA	FBgn0001179
Dsg9451_gr3	ATTGTGCTTCCTTGTGGTGC	FBgn0001179
Dsg9452_gr3	GGCGGTGTGACATCCATGGG	FBgn0001180
Dsg9453_gr3	GGATCTTGTCTGGTTTCATG	FBgn0001180
Dsg9454_gr3	CTTGCGGTGCGAGTTTAGCA	FBgn0001180
Dsg9455_gr3	GTGCAAGACCTGCGGCGTGG	FBgn0001180
Dsg9456_gr3	TGCTTGAACTCGGTGACGAA	FBgn0001180
Dsg9457_gr3	GCAATTGTGGAGGCAGATGT	FBgn0001180
Dsg9458_gr3	CGTCATGAGGAGTCCCACAT	FBgn0001185
Dsg9459_gr3	ACAAGGCGTCGAACCTGAAG	FBgn0001185
Dsg9460_gr3	CCTTTAAAAGAAGCCCTGGT	FBgn0001185
Dsg9461_gr3	TGCCCGAATGGCGTAGCTCG	FBgn0001185
Dsg9462_gr3	CTCGTGGTGCCGCTTGAGAT	FBgn0001185
Dsg9463_gr3	ATTACGCAGTCCAAGCTATA	FBgn0001185
Dsg9464_gr3	CGGCTCGTCCGTCAAAGGTG	FBgn0001189
Dsg9465_gr3	ACTGCGCGACTGTCGAGCCC	FBgn0001189
Dsg9466_gr3	AGTGATATTGCCGTCCGTCA	FBgn0001189
Dsg9467_gr3	GAACGCCTTTCCGCGGCTCT	FBgn0001189
Dsg9468_gr3	GGCTGTTCCCCTGTCCTCCT	FBgn0001189
Dsg9469_gr3	CACGTGCAGGTTGGTCCACT	FBgn0001189
Dsg9482_gr3	AATTCCGCGACGTCGCTCAA	FBgn0001206
Dsg9483_gr3	CCGCGCATGCGCTGTACGTG	FBgn0001206
Dsg9484_gr3	GCTATCGTACAGAAGGGGAT	FBgn0001206
Dsg9485_gr3	TCGGCACTTCGGAGCTGTGT	FBgn0001206
Dsg9486_gr3	GCTGGTGAACGTATTTGCGA	FBgn0001206
Dsg9487_gr3	CCAGGACCCTGCGTTATCTG	FBgn0001206
Dsg9506_gr3	CGTTCTTCACGGGAGTGTTC	FBgn0001220
Dsg9507_gr3	AGGGTACCACGCCGGCCTGG	FBgn0001220
Dsg9508_gr3	TGTCACTGCCTGGCGCTTGG	FBgn0001220
Dsg9509_gr3	TGCTAGAAGCTCCGGACATA	FBgn0001220
Dsg9510_gr3	GGTCTCTTCCACCGACGGCA	FBgn0001220
Dsg9511_gr3	AAAGGCGACGTGGGAGGGTG	FBgn0001220
Dsg9548_gr3	ATCCTTAACCTGTTCGTACG	FBgn0001228
Dsg9549_gr3	TCTTATCGACGTTCGACGGA	FBgn0001228
Dsg9550_gr3	AAGGAAGAGCTCCAGCAGAC	FBgn0001228
Dsg9551_gr3	CCGGTCGGGAAATCGAGTCT	FBgn0001228
Dsg9552_gr3	AATCATATTCACCTGCCGGT	FBgn0001228
Dsg9553_gr3	CAAGTACGGAAGATCGAAGC	FBgn0001228
Dsg9584_gr3	CCTGCGATCGCAATGCTCAA	FBgn0001253
Dsg9585_gr3	GCGAGTCGATCCCTGGAGCT	FBgn0001253
Dsg9586_gr3	GCAGGAATCCCTCGACGCAG	FBgn0001253
Dsg9587_gr3	CCGTGCAGTCCATGTCATGC	FBgn0001253
Dsg9588_gr3	GCTGATCATCTTCACAGTGG	FBgn0001253
Dsg9589_gr3	TTCCGCAAGCACACCTGTCT	FBgn0001253
Dsg9590_gr3	CCAGGACGCCGCGCATCCTC	FBgn0001254
Dsg9591_gr3	GAGGTTTCTCCTCAGCTTCC	FBgn0001254
Dsg9592_gr3	AGGTTCCTCTTTGATTTCAG	FBgn0001254
Dsg9593_gr3	ACTGACCAATTGGCGAGTTC	FBgn0001254
Dsg9594_gr3	CTTGGGCAAGTTGAGTACTC	FBgn0001254
Dsg9595_gr3	CTGGACAAAGTTGCCCTGGG	FBgn0001254
Dsg9596_gr3	TCCACTGTTGTGCTTGATAG	FBgn0001255
Dsg9597_gr3	CTCGTGGGCAACGGTGTGGA	FBgn0001255
Dsg9598_gr3	GCAGGTGCGTCTGGATCTGG	FBgn0001255
Dsg9599_gr3	CAGGTCAATATAGTATGCCA	FBgn0001255
Dsg9600_gr3	GGATGAGAACCACTACCACA	FBgn0001255
Dsg9601_gr3	ACAAGGCGACCGATTGGAGC	FBgn0001255
Dsg9602_gr3	TTTGCGGCTCCCGGTGAGAT	FBgn0001256
Dsg9603_gr3	TACATAGTAGCCGTGCTCTT	FBgn0001256
Dsg9604_gr3	CGATTCCCGCGGATGCAAAG	FBgn0001256
Dsg9605_gr3	AGTGCCGATCCCACGGTCTT	FBgn0001256
Dsg9606_gr3	CGGCAGGACCACCTCAGAGG	FBgn0001256
Dsg9607_gr3	TGTACGAGCCCATCTGCGGC	FBgn0001256
Dsg9608_gr3	GCTATCGTCTACCAGGTCCA	FBgn0001257
Dsg9609_gr3	GCTTCGAAGGCTCGGTTGCG	FBgn0001257
Dsg9610_gr3	GGCCCGCACCTACACGTGTG	FBgn0001257
Dsg9611_gr3	GCCGAACAGCAGCAGCGCTA	FBgn0001257
Dsg9612_gr3	CAGATCATCGAGCTCCGAGC	FBgn0001257
Dsg9613_gr3	CGACGATCGGACGCGCACAA	FBgn0001257
Dsg9620_gr3	GGAGTCCATACTGGGCTTCC	FBgn0001259
Dsg9621_gr3	CGATTATACCCCGGATCGGT	FBgn0001259
Dsg9622_gr3	CCGTGGATCGTCGTCCGAAA	FBgn0001259
Dsg9623_gr3	GTCCCACGGCCCGAGCAGGT	FBgn0001259
Dsg9624_gr3	CTGGCGTCTCGGCAGAGCGG	FBgn0001259
Dsg9625_gr3	GCATTCTGGTTGGTCCGGAA	FBgn0001259
Dsg9638_gr3	TCTCGCGGACAACTTAAAGA	FBgn0001276
Dsg9639_gr3	AGGAACATGGACTCCCGCAG	FBgn0001276
Dsg9640_gr3	AGGCGCTCGACCGGATGGTG	FBgn0001276
Dsg9641_gr3	TTGATGCTGCACTGGTCCTG	FBgn0001276
Dsg9642_gr3	GGTAATGCAATCCTCGCCAT	FBgn0001276
Dsg9643_gr3	GTCGAACCGCGGAACATGGT	FBgn0001276
Dsg9644_gr3	AGCACTTGCCGGCGTGCCAC	FBgn0001280
Dsg9645_gr3	GCGGATTTGCGGACTGCACA	FBgn0001280
Dsg9646_gr3	ACATACTTGAAGATGCCCTC	FBgn0001280
Dsg9647_gr3	CTCCTCGCGCTCGAAGATGT	FBgn0001280
Dsg9648_gr3	GGAGGAGGTCTTTAAAAAAC	FBgn0001280
Dsg9649_gr3	TGGAGGAGATGCTTCAAAGG	FBgn0001280
Dsg9650_gr3	TCCCCGGGTCAAGATAACCA	FBgn0001281
Dsg9651_gr3	TAAGTTTGGTAGGCGTTCCC	FBgn0001281
Dsg9652_gr3	CAAATAACGATTCTGACCCT	FBgn0001281
Dsg9653_gr3	GATTGTCAACATCGGCGCCA	FBgn0001281
Dsg9654_gr3	CCTTCCACCACCGAGGATTT	FBgn0001281
Dsg9655_gr3	TTTGGAGGAGCTGGAACCCG	FBgn0001281
Dsg9656_gr3	GCCACGCGCCGGCAAGATCG	FBgn0001285
Dsg9657_gr3	CTCGTAGGCCGGGTATCCAT	FBgn0001285
Dsg9658_gr3	CTTCACTGGGACAGCCCTGG	FBgn0001285
Dsg9659_gr3	GATGGCGGCTACTGGTGCGG	FBgn0001285
Dsg9660_gr3	TGGTGCCCTCCGAGTCCGCC	FBgn0001285
Dsg9661_gr3	ACATGATCCAACATCCCGAC	FBgn0001285
Dsg9686_gr3	ACTGTCAGCCCTTTCTGAAC	FBgn0001313
Dsg9687_gr3	AATACACCTCTCCCTAACAT	FBgn0001313
Dsg9688_gr3	GAAGTTCCTCTCAAGCAAGC	FBgn0001313
Dsg9689_gr3	TGCGATCGAAAGATAGCACC	FBgn0001313
Dsg9690_gr3	GCAACGTTTCTGTACGTCCC	FBgn0001313
Dsg9691_gr3	ATCATTGAGACGCTCCATAA	FBgn0001313
Dsg9692_gr3	GCTTTACAATCTTTACATTC	FBgn0001316
Dsg9693_gr3	TATCCGGGCCGTGGTTAACT	FBgn0001316
Dsg9694_gr3	CCAGATGACTGTGAGGCCTC	FBgn0001316
Dsg9695_gr3	AGGCGTGACGGGCTGTCCAA	FBgn0001316
Dsg9696_gr3	GTGTCTGTCCCAGTTGACTA	FBgn0001316
Dsg9697_gr3	GTATCCGATCCCGCACCATT	FBgn0001316
Dsg9704_gr3	ACCGATACGCCACCCGCTAA	FBgn0001320
Dsg9705_gr3	CAGCACTTGCATGGTAGCCT	FBgn0001320
Dsg9706_gr3	TCCCCAAATCCGGGAGTGTG	FBgn0001320
Dsg9707_gr3	CCCCCACACCTCCTCTTCCC	FBgn0001320
Dsg9708_gr3	CTGCTGCCGATGCCGCTTAC	FBgn0001320
Dsg9709_gr3	CAACGTGGGCATGTCGAAGG	FBgn0001320
Dsg9710_gr3	TCTGGTCGGGCGCTAGTAAT	FBgn0001321
Dsg9711_gr3	GGATATGCAGGTGTCCTGGG	FBgn0001321
Dsg9712_gr3	GTTCCGCCCAATTGGCTCAT	FBgn0001321
Dsg9713_gr3	TTGGATCAGTGTATACGATG	FBgn0001321
Dsg9714_gr3	CAGATCACGTTTCAACTATC	FBgn0001321
Dsg9715_gr3	GCTTTAACTACGATGGCAAC	FBgn0001321
Dsg9716_gr3	CTGGGAATGCTCGGGCATCC	FBgn0001323
Dsg9717_gr3	AACCCACTCCTACACTTGGG	FBgn0001323
Dsg9718_gr3	GGTGGTCAAGGAATGCCCAA	FBgn0001323
Dsg9719_gr3	CGGCTCGTCACGGAGTAAAG	FBgn0001323
Dsg9720_gr3	CCCTCGCACCTACTCTTCCC	FBgn0001323
Dsg9721_gr3	CGGGCATTGATGCTAGGCCT	FBgn0001323
Dsg9728_gr3	GATATGTACCATACATCGGG	FBgn0001325
Dsg9729_gr3	AATTCAACGCACGACGGAGC	FBgn0001325
Dsg9730_gr3	TTTGTCGCGAGATGGATCCT	FBgn0001325
Dsg9731_gr3	GTGCTGGGGAGTGCTGTTGG	FBgn0001325
Dsg9732_gr3	GAATGTAAATGCGTACCCTG	FBgn0001325
Dsg9733_gr3	CCTGGGGCGGGAGCGACTGT	FBgn0001325
Dsg9734_gr3	GCAAGGGCACGATCCTTGAC	FBgn0001330
Dsg9735_gr3	CTGCCCGCGTTTGTGACGCA	FBgn0001330
Dsg9736_gr3	TTCGACGAGAAGCTTGCGCT	FBgn0001330
Dsg9737_gr3	CTTGGCTAGATACTCGTCAA	FBgn0001330
Dsg9738_gr3	CATAATAAGCTTCCGGAAGG	FBgn0001330
Dsg9739_gr3	AGTCATCAGGTGTGCGCTTC	FBgn0001330
Dsg9740_gr3	CCGTCCCAGTACGGACGAAA	FBgn0001341
Dsg9741_gr3	GAGGACTCACTAGCGGCCGT	FBgn0001341
Dsg9742_gr3	CGGTATTTGCGAGTCCGCTT	FBgn0001341
Dsg9743_gr3	CTGTCTGACTAAGCTTTGAG	FBgn0001341
Dsg9744_gr3	AGCTTCACACGGCTTCTTAC	FBgn0001341
Dsg9745_gr3	AGGTCGGTGTAAAGATATCC	FBgn0001341
Dsg9746_gr3	ATGAACACCTGCCTAGACAC	FBgn0001404
Dsg9747_gr3	CTCGTCAATCTTAATACCGC	FBgn0001404
Dsg9748_gr3	GCGCGGCGACTTCCCGGATT	FBgn0001404
Dsg9749_gr3	CCCGAGAAGGTCGTCCTCAA	FBgn0001404
Dsg9750_gr3	AATTGGCCGTATTCAGTCCA	FBgn0001404
Dsg9751_gr3	TGCCCTGCAGTATTGCCTGG	FBgn0001404
Dsg9752_gr3	GACAGTAGTCGTACAATTCC	FBgn0001491
Dsg9753_gr3	AGCTCCCAACCGTCTGGCGG	FBgn0001491
Dsg9754_gr3	TTGCGACTGCGGCGAACCTT	FBgn0001491
Dsg9755_gr3	CTGGTGGTGGATCTTGAAAA	FBgn0001491
Dsg9756_gr3	GCACGAGGGCAAACGCATTA	FBgn0001491
Dsg9757_gr3	ATTCCCGGCTGATGGCTTTC	FBgn0001491
Dsg9758_gr3	TAGCGGAGACTAGGACAGCC	FBgn0001565
Dsg9759_gr3	CCTCGAGTTTAAGCGTAACC	FBgn0001565
Dsg9760_gr3	GCTATGCCGGCAGTCCCGTA	FBgn0001565
Dsg9761_gr3	TGCCGATAGCTCCAACGACA	FBgn0001565
Dsg9762_gr3	TTCAGACAAGGCGTGCCGCT	FBgn0001565
Dsg9763_gr3	CGCCGTCGACTGGATAAGTG	FBgn0001565
Dsg9764_gr3	CCGAATGACCCGACTATTGG	FBgn0001612
Dsg9765_gr3	CACTCCCATCTCATTCAGAC	FBgn0001612
Dsg9766_gr3	ACCGCCCTTCTTTACCTGGC	FBgn0001612
Dsg9767_gr3	AAAACTTGACCACTCGATCG	FBgn0001612
Dsg9768_gr3	TGCATCCAGGTAGTTGGGCA	FBgn0001612
Dsg9769_gr3	GCTGAGCGCCCGGAATAAGA	FBgn0001612
Dsg9794_gr3	CTGGCAATGACCGTTGGTGA	FBgn0001967
Dsg9795_gr3	AGAGAATGGTTCGATATCCC	FBgn0001967
Dsg9796_gr3	GTGGCCAAGACGCGCATGGC	FBgn0001967
Dsg9797_gr3	TGTACGAGGAACGGGTGCGT	FBgn0001967
Dsg9798_gr3	TGTGGGCGGGGCACGCCTCC	FBgn0001967
Dsg9799_gr3	ACATAGCTGTCCAAGTCGAT	FBgn0001967
Dsg9800_gr3	GTGCGATCGCCAGGAGACCA	FBgn0001970
Dsg9801_gr3	GCATCACGCCTTCAACGCGC	FBgn0001970
Dsg9802_gr3	GCCGAGTGTCTGGGATCGCC	FBgn0001970
Dsg9803_gr3	GGTGCGCGGAGGATTCAACT	FBgn0001970
Dsg9804_gr3	ATTGGTGCACGCGAGGCCGT	FBgn0001970
Dsg9805_gr3	GCGAGGGTCTCATTCGTTCC	FBgn0001970
Dsg9806_gr3	TACGATGAGCCTGGCGGGAA	FBgn0001974
Dsg9807_gr3	GATCCTTATACCGTTCCCGC	FBgn0001974
Dsg9808_gr3	CACCGACATCGCTGAGGTGT	FBgn0001974
Dsg9809_gr3	CTCCACATTAGTGCGCCTGC	FBgn0001974
Dsg9810_gr3	CTCGGTGATTTACTAACATG	FBgn0001974
Dsg9811_gr3	AGGGCGGTGACCTTCTCAAA	FBgn0001974
Dsg9812_gr3	GGGCGCACTCGATCACAATC	FBgn0001977
Dsg9813_gr3	ATGGACGGACAGCGCCGACT	FBgn0001977
Dsg9814_gr3	TCCGGCGGCTAGTTTGCTGC	FBgn0001977
Dsg9815_gr3	CTGCACATGCTGAAACCGAG	FBgn0001977
Dsg9816_gr3	CACTGGCGGCGATGTGGCTT	FBgn0001977
Dsg9817_gr3	CTCGTAGCCAGGCTTCTCGG	FBgn0001977
Dsg9818_gr3	CTCGAACCATAATTACGAAC	FBgn0001978
Dsg9819_gr3	ACAACGCCGCTCCGACTATC	FBgn0001978
Dsg9820_gr3	ATTGCCGGGTCCCGCTTCTC	FBgn0001978
Dsg9821_gr3	TGATCGCCTCCACGCATACA	FBgn0001978
Dsg9822_gr3	CTGCCAGGCGGAGTGCCACT	FBgn0001978
Dsg9823_gr3	CAGCTACACTAACTTCTCCC	FBgn0001978
Dsg9836_gr3	CCGTCTTACCGGCTGACGTG	FBgn0001986
Dsg9837_gr3	TGGTTGGACAGAGCCTTGAT	FBgn0001986
Dsg9838_gr3	TCTATGTCGAGGGTACGAGT	FBgn0001986
Dsg9839_gr3	CTCTGGAGGCCCTGCGGACC	FBgn0001986
Dsg9840_gr3	AACCTCGTGGGTGCATGACT	FBgn0001986
Dsg9841_gr3	CTGCGAAACATGTTGTACCG	FBgn0001986
Dsg9842_gr3	TCCACCGGGACAATATCCAC	FBgn0001987
Dsg9843_gr3	TCGACCGTGGATCGTGTGAT	FBgn0001987
Dsg9844_gr3	GCGGCGGGATTCGTTGACCC	FBgn0001987
Dsg9845_gr3	AGTGCCGATCAGCACAAGAA	FBgn0001987
Dsg9846_gr3	CCCGTATATCGCACAGGCTG	FBgn0001987
Dsg9847_gr3	CGATAGAAGGACTTCGGATC	FBgn0001987
Dsg9848_gr3	AGCGCGGTAGAAGCGCTTGA	FBgn0001989
Dsg9849_gr3	CTTCAGCCACTGTTTGCGCC	FBgn0001989
Dsg9850_gr3	AATTGCGGGCCGCATGGTGC	FBgn0001989
Dsg9851_gr3	TCCAGGGCGGGCACCTTGCG	FBgn0001989
Dsg9852_gr3	AAGGACCAGGAGCTGCACCA	FBgn0001989
Dsg9853_gr3	GCGCCTGATCGGCATGTCGC	FBgn0001989
Dsg9854_gr3	AGCGGGACGACGATCTGGTT	FBgn0001990
Dsg9855_gr3	TGGGAGTTCCCACAAGCGAT	FBgn0001990
Dsg9856_gr3	CCTTCCGCCGGCCTGCAAGC	FBgn0001990
Dsg9857_gr3	CTCGGTTGCAGTGTACACTT	FBgn0001990
Dsg9858_gr3	GTTCCTGGACATAGACGATA	FBgn0001990
Dsg9859_gr3	TTTGGAAACGCTATCCGAGA	FBgn0001990
Dsg9866_gr3	TGGCGCCTACATTCCACGTG	FBgn0001994
Dsg9867_gr3	TTGAGCGATGGAGACGGTTC	FBgn0001994
Dsg9868_gr3	CGCTTCTCGCTGTCCACAAG	FBgn0001994
Dsg9869_gr3	ACAGACCTTCCAATACATTG	FBgn0001994
Dsg9870_gr3	AGCGGTACGAATACCTCCAA	FBgn0001994
Dsg9871_gr3	CGCATGCAGAGCATCAATGC	FBgn0001994
Dsg9872_gr3	GGAACACGGCGCGCCAGGCA	FBgn0001995
Dsg9873_gr3	ACTCGAGCGGAGGTGCGCGG	FBgn0001995
Dsg9874_gr3	CGTTCGCCCATGCTGAAGGG	FBgn0001995
Dsg9875_gr3	CGAACGGAGGGAACCGTGGC	FBgn0001995
Dsg9876_gr3	TATGATGTCCACGCGCGGCT	FBgn0001995
Dsg9877_gr3	CGGCTGAAAGTCCTTGCTAC	FBgn0001995
Dsg9878_gr3	CCTTCAGCGCCGTAATTTCT	FBgn0002021
Dsg9879_gr3	AATTTCCGACGGTCAGCCAG	FBgn0002021
Dsg9880_gr3	TGCGCTTCGCAGGAAGTCTG	FBgn0002021
Dsg9881_gr3	GTTGCGGTACAGACAAGTGG	FBgn0002021
Dsg9882_gr3	TGAGCACATCGCAATGGGTC	FBgn0002021
Dsg9883_gr3	AACTGGCTCTGTGTCGGAAT	FBgn0002021
Dsg9884_gr3	CATCGCCTCACTGTTGTCTA	FBgn0002022
Dsg9885_gr3	TCCCGCGAGTATTTGAAACT	FBgn0002022
Dsg9886_gr3	ATCATCACGGGCACGATGAA	FBgn0002022
Dsg9887_gr3	CACCAAGGCAAAGCCGGATT	FBgn0002022
Dsg9888_gr3	ACGATATGAGCATTGGTCTG	FBgn0002022
Dsg9889_gr3	GCCACGCATCCACACAGTCA	FBgn0002022
Dsg9896_gr3	CGCAACGTTCCTGTGATAAC	FBgn0002031
Dsg9897_gr3	GCCGAGAATGGTGTAGATCT	FBgn0002031
Dsg9898_gr3	CGGCCACTCCGAGGCCCATT	FBgn0002031
Dsg9899_gr3	GGTCTGGAATGGGGCGGTAC	FBgn0002031
Dsg9900_gr3	CATCGCGCCTGAGGTGCTGA	FBgn0002031
Dsg9901_gr3	TCTTCATCCCATGGGTGCAG	FBgn0002031
Dsg9902_gr3	GCTTCCATCCTGAAGATAGG	FBgn0002036
Dsg9903_gr3	GAACTGCTACGCAACACGGA	FBgn0002036
Dsg9904_gr3	CCACAGATCGTTATGGCGGC	FBgn0002036
Dsg9905_gr3	AGGACTCGCCGGTCTCTCGG	FBgn0002036
Dsg9906_gr3	GTCTCCGAACGAGTTAAAAC	FBgn0002036
Dsg9907_gr3	GCCCAGCACCTCTTGTCGCA	FBgn0002036
Dsg9920_gr3	GGTCGCTGTCAGTACTGCAA	FBgn0002174
Dsg9921_gr3	GTAGGAGGTCGCGCGTGGCG	FBgn0002174
Dsg9922_gr3	CGCCGGGAGCGGAAGTACCC	FBgn0002174
Dsg9923_gr3	CAGCGTGGCGTAGTAGTCCT	FBgn0002174
Dsg9924_gr3	CACTTGGGGTGCGTCTGCCC	FBgn0002174
Dsg9925_gr3	GGTCGCGCGTGGTGTGCAGG	FBgn0002174
Dsg9926_gr3	CGCCTACCTCATGTGTCCCA	FBgn0002183
Dsg9927_gr3	CCGTGTAGAGGCGTTTCACG	FBgn0002183
Dsg9928_gr3	AAACACAACAAGCTCTCAGA	FBgn0002183
Dsg9929_gr3	GAGTCTGGGATCCAGACCAC	FBgn0002183
Dsg9930_gr3	TGAGCAATACGACTTGTAGC	FBgn0002183
Dsg9931_gr3	ATCGGAGACACTGTGCTAGT	FBgn0002183
Dsg9932_gr3	CAGGAACATGCCGTGTCCCA	FBgn0002283
Dsg9933_gr3	ATCGAAGCTGATGTATTGCA	FBgn0002283
Dsg9934_gr3	TGGTTCTGCGTGATATCCTT	FBgn0002283
Dsg9935_gr3	GCAGGACATTGTGTACAAAC	FBgn0002283
Dsg9936_gr3	CAGACACTCCGTCACCGTGG	FBgn0002283
Dsg9937_gr3	CAGATCTTGCACGTTATGTG	FBgn0002283
Dsg9938_gr3	GATAATCTTCGTGTTCGGCC	FBgn0002306
Dsg9939_gr3	CTCACGCTGCCGTTGCATCT	FBgn0002306
Dsg9940_gr3	AATGCTCGTCGATCGCACGC	FBgn0002306
Dsg9941_gr3	GATCGGGTCCCTCCGTTTCC	FBgn0002306
Dsg9942_gr3	CTTCATCATCGGTCGTGGGC	FBgn0002306
Dsg9943_gr3	TGTGGAGATCACTGCCAGCG	FBgn0002306
Dsg9944_gr3	CGTTATCTTCGGACGCGATG	FBgn0002354
Dsg9945_gr3	CGAAGCCCACGTGGGTGGAC	FBgn0002354
Dsg9946_gr3	GCAGGTATCAATGGTCCGTC	FBgn0002354
Dsg9947_gr3	CGAGCAGCAGCAATTGCGTG	FBgn0002354
Dsg9948_gr3	GCAGGTCATCCAGTAGGCGA	FBgn0002354
Dsg9949_gr3	TACGGAATCAGCGGAGGAAT	FBgn0002354
Dsg9950_gr3	GACGAGCAACTAGGTTACAT	FBgn0002431
Dsg9951_gr3	AGTACCATTGTGCTTCGTGA	FBgn0002431
Dsg9952_gr3	CGTTTCGTGTCGCGCCTACG	FBgn0002431
Dsg9953_gr3	AAGAAGAATCGATTCACCCT	FBgn0002431
Dsg9954_gr3	CTCCGAATACAAAGCTCCTA	FBgn0002431
Dsg9955_gr3	TGGCGGGATCGTCAGTACTA	FBgn0002431
Dsg9956_gr3	CATGAAGAGCTATCCTTACG	FBgn0002440
Dsg9957_gr3	GGTCGCGGCCGACAGGACAT	FBgn0002440
Dsg9958_gr3	GTAGGGACGCACTGTGGTCG	FBgn0002440
Dsg9959_gr3	TTCAACTCGGAGGCCTGTTC	FBgn0002440
Dsg9960_gr3	GTGCGAATTTCCGTCTTGGG	FBgn0002440
Dsg9961_gr3	ATGGTGAAGCCGAACTTGTA	FBgn0002440
Dsg9992_gr3	CCTCCGAACGGCCTAGGGAA	FBgn0002531
Dsg9993_gr3	GGAATGGGGCACCGGGGGGT	FBgn0002531
Dsg9994_gr3	TCCAGCCTGCACACCTCCAA	FBgn0002531
Dsg9995_gr3	CGGCACGAACATCATCGGAT	FBgn0002531
Dsg9996_gr3	AAGTACGTCGCCAATGAGAA	FBgn0002531
Dsg9997_gr3	GGCGGCCTGCTCGATTCCGT	FBgn0002531
Dsg9998_gr3	GGCACGAACGTCGTCCGATC	FBgn0002533
Dsg9999_gr3	AGCGTGTACATCATCGGAGC	FBgn0002533
Dsg10000_gr3	GGCCTGCTCGATTCCGTTTG	FBgn0002533
Dsg10001_gr3	GCGGGAAACTGGGGCTAGGG	FBgn0002533
Dsg10002_gr3	CAGGCTGGAGTCGAATCCGT	FBgn0002533
Dsg10003_gr3	ACCCGAGGGCGAGCACGTTG	FBgn0002533
Dsg10004_gr3	GTTGCCGTGGATGTCTCCGG	FBgn0002534
Dsg10005_gr3	AGCAAGTTGGTCCTCGACGA	FBgn0002534
Dsg10006_gr3	TCGCACATGGACACCCTCGG	FBgn0002534
Dsg10007_gr3	AGTGGGCAGCAGGTCACTCT	FBgn0002534
Dsg10008_gr3	AGCTACAAGGCTGACGAGAA	FBgn0002534
Dsg10009_gr3	GACCTCCACATTAGCGTTGG	FBgn0002534
Dsg10010_gr3	TGGCGGCCACCAGGGCGACA	FBgn0002535
Dsg10011_gr3	AGCAAGTTGGTCCTGGACAA	FBgn0002535
Dsg10012_gr3	ACACGGACGTGTTCGCCCTC	FBgn0002535
Dsg10013_gr3	AGTGGGCAGGAGGTCGCTCT	FBgn0002535
Dsg10014_gr3	AGCTACAAGGCCGACGAGAA	FBgn0002535
Dsg10015_gr3	TGCTTACGAAGCCATCGGCT	FBgn0002535
Dsg10028_gr3	GCAGGTAGGCTATCCGTTTC	FBgn0002552
Dsg10029_gr3	TGGTCGTGTCGAGGGTTAGC	FBgn0002552
Dsg10030_gr3	CTGGGCGTACGACGCCGCCC	FBgn0002552
Dsg10031_gr3	CTTCCAGTCGCATTACTCAC	FBgn0002552
Dsg10032_gr3	GAGGTTGCTACCGTGGAGCA	FBgn0002552
Dsg10033_gr3	GCGTCCAGGTCCAGTATATC	FBgn0002552
Dsg10040_gr3	TTCGAAGAGTACATTGCGAT	FBgn0002562
Dsg10041_gr3	CACATGGAGCGTTTGTCCCA	FBgn0002562
Dsg10042_gr3	AGAACGATCGTCGCGGTGAA	FBgn0002562
Dsg10043_gr3	GTCGTGGGTCTTGTGGTAAG	FBgn0002562
Dsg10044_gr3	AGGAGAAAGTTGGAATCTTG	FBgn0002562
Dsg10045_gr3	CGGGAAGATCTCATGGATGG	FBgn0002562
Dsg10046_gr3	ATTCACGTGCATGCGGGCCC	FBgn0002563
Dsg10047_gr3	AGAACGACCGTCGCGGCGAG	FBgn0002563
Dsg10048_gr3	ACCGCGGGCCTGCTTGGCGT	FBgn0002563
Dsg10049_gr3	ATCCACCGCAACGACTTCCA	FBgn0002563
Dsg10050_gr3	CGATCTTGACTTCGTGGGTC	FBgn0002563
Dsg10051_gr3	ATTGCTGGCCTGCCTGGGCC	FBgn0002563
Dsg10052_gr3	AAAACTCTCCCTTGGGAAGC	FBgn0002564
Dsg10053_gr3	TCCCTCGTTCACGTGGATGC	FBgn0002564
Dsg10054_gr3	GGGCTTGTGGATGACAGCCA	FBgn0002564
Dsg10055_gr3	GACCGTAGGCCTGCTTGTGG	FBgn0002564
Dsg10056_gr3	CTACGAGAGCCAATATAACA	FBgn0002564
Dsg10057_gr3	AGGACCGTCGTGGCGAGTAC	FBgn0002564
Dsg10058_gr3	CCAACCCTTCACCGATGACA	FBgn0002565
Dsg10059_gr3	AGCTCTACCTGTATGTCCAC	FBgn0002565
Dsg10060_gr3	GTTACTGGCATAGCCGGATT	FBgn0002565
Dsg10061_gr3	AGTAACCTGCGCACCTACTA	FBgn0002565
Dsg10062_gr3	GTGATTCTCCCGGTGCCATT	FBgn0002565
Dsg10063_gr3	GGATCTCGTAGTGGGCCGGC	FBgn0002565
Dsg10064_gr3	ACCCAGACTATAGTCATTCA	FBgn0002566
Dsg10065_gr3	TAAAACCATTTCGTATACAT	FBgn0002566
Dsg10066_gr3	ACTTTATATCAACCATTTAC	FBgn0002566
Dsg10067_gr3	TAAAAACTTCCTCTTCCCAA	FBgn0002566
Dsg10068_gr3	AAACAGATGATCGTATAGAA	FBgn0002566
Dsg10069_gr3	AGGCAATGACAAAGTCCTTT	FBgn0002566
Dsg10076_gr3	ATCTGCAGTACCCTCCTGGG	FBgn0002569
Dsg10077_gr3	TGGCTGGACCGCGGAGTTGA	FBgn0002569
Dsg10078_gr3	GCGACTTGGCCTCCACTATA	FBgn0002569
Dsg10079_gr3	ATCTCGAAGTAATGCCTTTC	FBgn0002569
Dsg10080_gr3	GTAGCCATCTTCGCGATTCA	FBgn0002569
Dsg10081_gr3	CAAGAGATCCTCCATCTAAT	FBgn0002569
Dsg10082_gr3	AACTGCATCTATACGGAATC	FBgn0002570
Dsg10083_gr3	TGAAGAACGTTATTCGCTTC	FBgn0002570
Dsg10084_gr3	GTCTCCGTCGGAATCCCGGA	FBgn0002570
Dsg10085_gr3	CCATGGTTCCATATTCGGGA	FBgn0002570
Dsg10086_gr3	CCGTGAAGCCGATGTCTTTC	FBgn0002570
Dsg10087_gr3	CGGATTGCGATAGTTGAGGT	FBgn0002570
Dsg10088_gr3	GAAGCGCAGTACATCCTTCA	FBgn0002571
Dsg10089_gr3	GAACCAGTCGCACTCGTCAC	FBgn0002571
Dsg10090_gr3	CTTCAACAACCTTGGGGTTG	FBgn0002571
Dsg10091_gr3	GACCTGGAACGAGCAACGGC	FBgn0002571
Dsg10092_gr3	CTGCAGGTAAGTGTAGTCCT	FBgn0002571
Dsg10093_gr3	CTGCCTTACCTAAAGGAAAT	FBgn0002571
Dsg10106_gr3	CGGACAGTTCTATGAGAATA	FBgn0002577
Dsg10107_gr3	CACCTCCAGTGAGACGATAT	FBgn0002577
Dsg10108_gr3	AAAAGGCCCTACACGACTGT	FBgn0002577
Dsg10109_gr3	AACGTCTTGCCCGTTGAGGG	FBgn0002577
Dsg10110_gr3	GTTAGTGGAATTGTACCACT	FBgn0002577
Dsg10111_gr3	CGTCGGGCGCACGAGCCTTC	FBgn0002577
Dsg10112_gr3	TGGACAAGCGGTATCGTTGG	FBgn0002578
Dsg10113_gr3	GTTGTGGGACAAAAGATTGC	FBgn0002578
Dsg10114_gr3	ATACACATGCCACCAATGCA	FBgn0002578
Dsg10115_gr3	CCGCGAAAGGAATAGCGTGC	FBgn0002578
Dsg10116_gr3	AACTGATGGCCAGAACTTCA	FBgn0002578
Dsg10117_gr3	GCATACTGGCTTGTAGATAC	FBgn0002578
Dsg10118_gr3	CATGCGCGACTTGGTCCGCG	FBgn0002579
Dsg10119_gr3	GTGCGCTACGAGCTGGCTAT	FBgn0002579
Dsg10120_gr3	TGAACTTGGTGTGGCGGGTT	FBgn0002579
Dsg10121_gr3	GAGCGTGGCCAACGACCTCG	FBgn0002579
Dsg10122_gr3	TGCGCTTCTCATAGGGAGCG	FBgn0002579
Dsg10123_gr3	GGCGGCGCTTGAGGAACTTC	FBgn0002579
Dsg10124_gr3	TGACATCGTCGCAAGACCAG	FBgn0002590
Dsg10125_gr3	CGTTAACGACATCTCTCTGC	FBgn0002590
Dsg10126_gr3	ACGCTTGGCGGCATAACGTC	FBgn0002590
Dsg10127_gr3	ACCCTTCATCATCAGGGAGC	FBgn0002590
Dsg10128_gr3	CGGCCGAACAGCTTGATCTC	FBgn0002590
Dsg10129_gr3	GCAGGATTACATCTCGGTGA	FBgn0002590
Dsg10130_gr3	ATGGGCCAAGGTCGCCTGTG	FBgn0002592
Dsg10131_gr3	GCTGAGTCGCCTACTGAAAG	FBgn0002592
Dsg10132_gr3	CACGGCGCATGCGTAACGTG	FBgn0002592
Dsg10133_gr3	GTCTATCCACAAGTACGGTC	FBgn0002592
Dsg10134_gr3	GAGATCCACGTTGTTGGGAT	FBgn0002592
Dsg10135_gr3	TGTGTTGGGCGGCTGGGTGA	FBgn0002592
Dsg10136_gr3	GCGAAGAGACCGGGCCAGTA	FBgn0002593
Dsg10137_gr3	GTTGATGCCCTCCAGGGCCT	FBgn0002593
Dsg10138_gr3	CTGATCACCAACATCGGATC	FBgn0002593
Dsg10139_gr3	GATGAGGGAGGCGTAGACGC	FBgn0002593
Dsg10140_gr3	GAAGATCAACACCATCCTGA	FBgn0002593
Dsg10141_gr3	CCTGAAGGCCGCCAACGTCG	FBgn0002593
Dsg10142_gr3	CGGAGGCTGCGAGCCTCTTC	FBgn0002607
Dsg10143_gr3	GCAGTGACGTCCCTTGCGGC	FBgn0002607
Dsg10144_gr3	CTGCGGATTCGGAAAGCGTA	FBgn0002607
Dsg10145_gr3	GCGCTGCATCCACAGCAGCT	FBgn0002607
Dsg10146_gr3	TAACGGGAGTGGACCACGAC	FBgn0002607
Dsg10147_gr3	CCGTGTGCGCAAAAACACCG	FBgn0002607
Dsg10148_gr3	GAGTTTCCTCATGTGATCCA	FBgn0002609
Dsg10149_gr3	AGGAGGGCGAGCACGTCACC	FBgn0002609
Dsg10150_gr3	GCGAAAGGACTCCACGTGGG	FBgn0002609
Dsg10151_gr3	CAGGACCTGGGTAATCTGAT	FBgn0002609
Dsg10152_gr3	TCGCTGCAGGGAGTAGTGGC	FBgn0002609
Dsg10153_gr3	GTGGGCGGTACTGGTTGAGG	FBgn0002609
Dsg10154_gr3	TGGTGTGCTCCGCTACATCA	FBgn0002622
Dsg10155_gr3	GCGAGAAGGGCCGTCGCATT	FBgn0002622
Dsg10156_gr3	ACCAAGACCCAGCAGGTGCT	FBgn0002622
Dsg10157_gr3	CAGTGCGAGAGGGGGTCACA	FBgn0002622
Dsg10158_gr3	GCCGTCCGTCGTGCTTGCTA	FBgn0002622
Dsg10159_gr3	CTGAGGTACAAGCTCACCGG	FBgn0002622
Dsg10160_gr3	ACGATCTTGGGCCTGTATGC	FBgn0002626
Dsg10161_gr3	ACTCTGTTGTCGATACCCTT	FBgn0002626
Dsg10162_gr3	CACAAATGGCGCAAGCCCAA	FBgn0002626
Dsg10163_gr3	AGAGTGCGTCGCCGCTTCAA	FBgn0002626
Dsg10164_gr3	CATATCGATCCGACTGGTGG	FBgn0002626
Dsg10165_gr3	TTCGATCCGTAACCGATGTT	FBgn0002626
Dsg10166_gr3	ACTCCAAAGAGTTGGCCTTG	FBgn0002629
Dsg10167_gr3	CCAGAAGAATGTGCCGTGAG	FBgn0002629
Dsg10168_gr3	AGCGGTGCGGACGAAGTGAA	FBgn0002629
Dsg10169_gr3	AGTCCTCAATTTCGCAGGAC	FBgn0002629
Dsg10170_gr3	GTTCTCGCAGGACTCCAGAG	FBgn0002629
Dsg10171_gr3	CAGCAGTTTCTTCACGCTGT	FBgn0002629
Dsg10178_gr3	GCTATCGTATCGCTGACTGT	FBgn0002632
Dsg10179_gr3	GGTTCTGGGCAATCTCCTCC	FBgn0002632
Dsg10180_gr3	GCCAAATCGCTGCAGCATTT	FBgn0002632
Dsg10181_gr3	GATGTTGAGGGCAACTCAAG	FBgn0002632
Dsg10182_gr3	TCAACATCCTCTCGTTTGCC	FBgn0002632
Dsg10183_gr3	GTCGAAAGTAAAGAACTTAT	FBgn0002632
Dsg10184_gr3	ACGGAAACTCTGTTCGGGAT	FBgn0002633
Dsg10185_gr3	CTGCCCGGATGTATCCAGCA	FBgn0002633
Dsg10186_gr3	TGGAGCGGAAGCGTCGTGCC	FBgn0002633
Dsg10187_gr3	GATGCTGCACGGTGACTTCC	FBgn0002633
Dsg10188_gr3	CAGGGCGCGGGACACTTCGT	FBgn0002633
Dsg10189_gr3	TCTTAGACTCTTTCAGCTTG	FBgn0002633
Dsg10190_gr3	GGCTCGTTCCGGGACTCTCA	FBgn0002638
Dsg10191_gr3	CTCGGCAACGTGCTAGTCTG	FBgn0002638
Dsg10192_gr3	GCGGATATGTCCACGGCATC	FBgn0002638
Dsg10193_gr3	GCCGGAAAGGTCTTTACCGT	FBgn0002638
Dsg10194_gr3	CAAGCGTCTCAGCCCTGTGG	FBgn0002638
Dsg10195_gr3	CAGGTTGTGCATGCCACCGG	FBgn0002638
Dsg10196_gr3	CACCCTGCCGGGATTTGTCT	FBgn0002641
Dsg10197_gr3	AGACGCGGAATTCTCTAGAT	FBgn0002641
Dsg10198_gr3	GGAGAACCACACCTCAGTGC	FBgn0002641
Dsg10199_gr3	CTGGCTCTCGGCATAGAGAG	FBgn0002641
Dsg10200_gr3	AGTGTTTACCTGGATCATGC	FBgn0002641
Dsg10201_gr3	TATCACATGGTAATCTTCGG	FBgn0002641
Dsg10202_gr3	CCCGGCTTTCCCGATCTACT	FBgn0002643
Dsg10203_gr3	ACCATGACCCAAACCGCCCT	FBgn0002643
Dsg10204_gr3	GCGGCATGGCGACGGGTCCC	FBgn0002643
Dsg10205_gr3	CTGGGTGGCCTCGGGAATAA	FBgn0002643
Dsg10206_gr3	GAAGTCGGCCCTCGGCAATC	FBgn0002643
Dsg10207_gr3	CATCCTCCGCGGGTCGTTTC	FBgn0002643
Dsg10208_gr3	CAACTCCTCGCCTTTAGATC	FBgn0002645
Dsg10209_gr3	TTATCGTCACAAGTCTGAAT	FBgn0002645
Dsg10210_gr3	CGCCACAGGCGAGTCTGCTT	FBgn0002645
Dsg10211_gr3	AATACCATCCATGTTGATTC	FBgn0002645
Dsg10212_gr3	AGGGTCCCTCCCGGTAGAAA	FBgn0002645
Dsg10213_gr3	CTCATCTGGCAGACGCTACT	FBgn0002645
Dsg10214_gr3	GATGACACGTCCGTGCATCC	FBgn0002707
Dsg10215_gr3	GGAGAAAGCCTTCACGAATC	FBgn0002707
Dsg10216_gr3	TTGGCTACTCACATGTGGAG	FBgn0002707
Dsg10217_gr3	GCGCACGCTCTCATGAAAAC	FBgn0002707
Dsg10218_gr3	CTGCGTAGGGAAGAGGTTTC	FBgn0002707
Dsg10219_gr3	ATCCCCATCGAGCTGATAAG	FBgn0002707
Dsg10220_gr3	GTTAGATGGGATTCTCCGGT	FBgn0002709
Dsg10221_gr3	CTTCTCACCCGGAGAGGACT	FBgn0002709
Dsg10222_gr3	GTTTACAGAGTCCTTGCTTG	FBgn0002709
Dsg10223_gr3	ACTGGGACCCGAAGATTGAG	FBgn0002709
Dsg10224_gr3	TCTGGGGCGCTGTCAGGATT	FBgn0002709
Dsg10225_gr3	TAGACACCGGCCTTCGGTGT	FBgn0002709
Dsg10226_gr3	GCGGCCCGCGTCGCAGCTCC	FBgn0002715
Dsg10227_gr3	CAGGAAGCGGGTGATATCTT	FBgn0002715
Dsg10228_gr3	TCTTCTTGGCGAGATTGGTC	FBgn0002715
Dsg10229_gr3	GCTTGGAGATCGGCGAGTAC	FBgn0002715
Dsg10230_gr3	GGTGACCACTAGGATACCAG	FBgn0002715
Dsg10231_gr3	AGCGGAATTAGTGTTTGATG	FBgn0002715
Dsg10232_gr3	GACTGCGACCGGACTAGCAG	FBgn0002716
Dsg10233_gr3	GACTTGCAATCGGTGCACCC	FBgn0002716
Dsg10234_gr3	AGGACATCCCCCCTAAGCTT	FBgn0002716
Dsg10235_gr3	AGTGTTCCCCGAAATTCATC	FBgn0002716
Dsg10236_gr3	TTGCTGAGCAACTTGGTTCA	FBgn0002716
Dsg10237_gr3	ATATTCCGAGATCACGTTTC	FBgn0002716
Dsg10244_gr3	GGCCACGCGTCATTACGAGC	FBgn0002723
Dsg10245_gr3	CATTGATGACCGACTACGCA	FBgn0002723
Dsg10246_gr3	TAGGGCTTCCACGCGAGCGG	FBgn0002723
Dsg10247_gr3	CAGACATACCCGTTCCCTTG	FBgn0002723
Dsg10248_gr3	GAGCCCGTGTTGCCCGTCTC	FBgn0002723
Dsg10249_gr3	CTGAAGTCTCAGGCCATGGG	FBgn0002723
Dsg10250_gr3	TGGCGACGACAACGACTTGT	FBgn0002732
Dsg10251_gr3	GGCGTTGCGCAGATTGTCGA	FBgn0002732
Dsg10252_gr3	CAATTGGGCCAGCTTCTCGT	FBgn0002732
Dsg10253_gr3	TGGTGCGAGCGAAGCGAACT	FBgn0002732
Dsg10254_gr3	GACCAGCTACAGCATCAAGC	FBgn0002732
Dsg10255_gr3	CATAGTAGGCCTCCTCAACC	FBgn0002732
Dsg10292_gr3	AAATATTAGCGTACCCGCCC	FBgn0002774
Dsg10293_gr3	CGCTGTTCACGTCTCTCTCG	FBgn0002774
Dsg10294_gr3	CCGAGCGCGTAGCTCGCGAG	FBgn0002774
Dsg10295_gr3	CTTGATGACTACATCTGCTC	FBgn0002774
Dsg10296_gr3	AGGATTGCGCCGTAGGGTCG	FBgn0002774
Dsg10297_gr3	CGCAAAGATCAGGTTCCAAC	FBgn0002774
Dsg10298_gr3	GGGCACACCCGATAAGCCAT	FBgn0002775
Dsg10299_gr3	ACCTCAGGCCATGCTCGTTC	FBgn0002775
Dsg10300_gr3	GAGACACCGCTCTTTCACAA	FBgn0002775
Dsg10301_gr3	CGGAATATGATCAAGGTACT	FBgn0002775
Dsg10302_gr3	TTTAATCGGCCATCTCCGGA	FBgn0002775
Dsg10303_gr3	ATAGACCGATACATCATTTA	FBgn0002775
Dsg10310_gr3	TTGGAAACTGGCTTCTCTAC	FBgn0002780
Dsg10311_gr3	ATCTTGCCAACCTTTACTTT	FBgn0002780
Dsg10312_gr3	TCGTCCTCTTCACTGAACTG	FBgn0002780
Dsg10313_gr3	CTCCTCTTCCTGTACCTTTG	FBgn0002780
Dsg10314_gr3	TCTCCAAGGGTTAACGCTTT	FBgn0002780
Dsg10315_gr3	GTCGCATTGTTCGCCAAGTT	FBgn0002780
Dsg10322_gr3	GGACTCCCACTACGCGCTTC	FBgn0002787
Dsg10323_gr3	CCGGTTGAAGTGATCCACCA	FBgn0002787
Dsg10324_gr3	CTATTGTCCCAACTCCGTGC	FBgn0002787
Dsg10325_gr3	ATATGTACGCCTCTGTGGGC	FBgn0002787
Dsg10326_gr3	AAAGGTGAACGCCAGGGAAC	FBgn0002787
Dsg10327_gr3	TCCTCGGCGCCAATCTCGCT	FBgn0002787
Dsg10334_gr3	TTAGGAACTCGCTAGAGGCA	FBgn0002791
Dsg10335_gr3	CCAACTAGCTGGATCAGCCT	FBgn0002791
Dsg10336_gr3	GTGGATGTGCTTCCAGAACT	FBgn0002791
Dsg10337_gr3	CGCCAGCACCTGATGGTGTT	FBgn0002791
Dsg10338_gr3	GCACATCAGCGATACATGCA	FBgn0002791
Dsg10339_gr3	AACACCATGGACATATTAAC	FBgn0002791
Dsg10340_gr3	TCAGTTGCGTGTAGCACGAG	FBgn0002838
Dsg10341_gr3	CAGCCAGTGCTATTCTCTCG	FBgn0002838
Dsg10342_gr3	ATTTCTGATTACGCGGTACG	FBgn0002838
Dsg10343_gr3	AGCACCGCTTGTGCGGTCTG	FBgn0002838
Dsg10344_gr3	TGTTGTGGACACACTAGCCG	FBgn0002838
Dsg10345_gr3	TCAGCTGGCCAAACTTCAGC	FBgn0002838
Dsg10346_gr3	ATGGTCCGGAATATACGTGG	FBgn0002842
Dsg10347_gr3	ATCCGGTTGACCCTCGTACA	FBgn0002842
Dsg10348_gr3	GTCGACCACCTCACAGTTCT	FBgn0002842
Dsg10349_gr3	TGCACCCAGCTACTTCGATC	FBgn0002842
Dsg10350_gr3	TGTTGCCAAGACTTCGTCGT	FBgn0002842
Dsg10351_gr3	TGCACAGCGACCAGCGTGAT	FBgn0002842
Dsg10352_gr3	TCATCTAGTCCTTTATTGAA	FBgn0002855
Dsg10353_gr3	CGTTAGTAACCTCTGTTGCA	FBgn0002855
Dsg10354_gr3	AGTGATTTGGACCTATTGAT	FBgn0002855
Dsg10355_gr3	GGCCTTGAGCGCACTTTGAT	FBgn0002855
Dsg10356_gr3	GAAAAAGGGCGATTATATAA	FBgn0002855
Dsg10357_gr3	TTACTAGAACGTTTCTTACA	FBgn0002855
Dsg10358_gr3	TAGACTGAACGCTTATAAAG	FBgn0002856
Dsg10359_gr3	CCTATACGACTACAGTGTTC	FBgn0002856
Dsg10360_gr3	CATGCCATTCATCACTTTCT	FBgn0002856
Dsg10361_gr3	CAGCATCGCTAAATTGCCAA	FBgn0002856
Dsg10362_gr3	GATAGTGTGAACGATGCGAC	FBgn0002856
Dsg10363_gr3	TCACAAAGCAGACTTCAACT	FBgn0002856
Dsg10364_gr3	TATGCCTGTGGACCCTGTGG	FBgn0002862
Dsg10365_gr3	GCAGACATTCGGTCCATAGC	FBgn0002862
Dsg10366_gr3	CCGCAGCAAGGTCCGCAGCA	FBgn0002862
Dsg10367_gr3	CCATGCGGACCATGCGGAGG	FBgn0002862
Dsg10368_gr3	GGACCCTGCTGTGGTCCATG	FBgn0002862
Dsg10369_gr3	GGACCCTGTGGACCCTGCTG	FBgn0002862
Dsg10370_gr3	ACACTGCAGCTGAGGTGTTA	FBgn0002863
Dsg10371_gr3	TCGGTCTTTCGTCTCAAATC	FBgn0002863
Dsg10372_gr3	AAAGACCGAAAACTAAGTGC	FBgn0002863
Dsg10373_gr3	AGGGTTCAACACTGCAGCTG	FBgn0002863
Dsg10374_gr3	TTTCGTCTCAAATCTGGGTT	FBgn0002863
Dsg10375_gr3	CGGTCTTTCGTCTCAAATCT	FBgn0002863
Dsg10376_gr3	GAATGGTAATCTGTCTGCAT	FBgn0002865
Dsg10377_gr3	CAAGCGCGTCTGCGAACCCC	FBgn0002865
Dsg10378_gr3	TTGGGCGGCATTATAGCACT	FBgn0002865
Dsg10379_gr3	ATCGACTGACACACCTCCCG	FBgn0002865
Dsg10380_gr3	AGCACACCACATAGGGATCG	FBgn0002865
Dsg10381_gr3	TAGCAGCAGTACTCCCTTGG	FBgn0002865
Dsg10382_gr3	TGCAGGATCCCTTGGTGGCC	FBgn0002868
Dsg10383_gr3	TGCGGATCTGACTGCAAGTG	FBgn0002868
Dsg10384_gr3	ATGCCTTGCCCATGCGGAAG	FBgn0002868
Dsg10385_gr3	GGCGACAAGAAATCCGCCTG	FBgn0002868
Dsg10386_gr3	ATGCGCCAGCCAGGCCACCA	FBgn0002868
Dsg10387_gr3	GCAGTCAGATCCGCAGTTGC	FBgn0002868
Dsg10388_gr3	AGTGCTCGGCCCAAAAGTGC	FBgn0002869
Dsg10389_gr3	GCCAGTGCGTTTGCAAGAAT	FBgn0002869
Dsg10390_gr3	GCACTGGCAATCCTTGTTGC	FBgn0002869
Dsg10391_gr3	CGCAGTTGTCCCCGCACTTT	FBgn0002869
Dsg10392_gr3	GGACAACTGCGCCTGCAACA	FBgn0002869
Dsg10393_gr3	CGTTTGCAAGAATGGGCCCA	FBgn0002869
Dsg10394_gr3	TCGCTGTCTATCGTCGGACC	FBgn0002872
Dsg10395_gr3	TGCTCTGAGTAGCACCAAAG	FBgn0002872
Dsg10396_gr3	TCGGAGGGTTCTGAGAGACC	FBgn0002872
Dsg10397_gr3	CCAAGACTTCGTGGCTACTC	FBgn0002872
Dsg10398_gr3	CCCCGAATCCGCTACTGTCG	FBgn0002872
Dsg10399_gr3	ACAGCCTGCATACTGCGCCG	FBgn0002872
Dsg10400_gr3	GACTCGTATCGTATCGTCCA	FBgn0002873
Dsg10401_gr3	AGTCGTCGCGGGCTTCTTTA	FBgn0002873
Dsg10402_gr3	TAACGCACGAGTAATGCAAC	FBgn0002873
Dsg10403_gr3	AGTCGTCTACACGACTTTCA	FBgn0002873
Dsg10404_gr3	CTGTTTGTCAATCACGGAAC	FBgn0002873
Dsg10405_gr3	AAGCTGTTATCTGTATCGCT	FBgn0002873
Dsg10406_gr3	GGATATCCCCTGATCGCAGC	FBgn0002878
Dsg10407_gr3	AAGGACTATGAGGTGCGGCC	FBgn0002878
Dsg10408_gr3	GATTGGCTACCGAGACTCGC	FBgn0002878
Dsg10409_gr3	CAGACGCGAGCACTAATTCT	FBgn0002878
Dsg10410_gr3	ACTCGTCCGGGCGCAGCTCC	FBgn0002878
Dsg10411_gr3	CGGCTGGTCAACGATAATGG	FBgn0002878
Dsg10424_gr3	GGGCGAATTCTATGGCCTGC	FBgn0002899
Dsg10425_gr3	CCCTCCTAGATCCAGTCAAT	FBgn0002899
Dsg10426_gr3	CATACTGAGTGCCCTGCACT	FBgn0002899
Dsg10427_gr3	GTACAACGTCCTCATGAGAT	FBgn0002899
Dsg10428_gr3	GTTGGCATGAGTGCCACAAT	FBgn0002899
Dsg10429_gr3	GGTTTAGAGGCACTGTTGGG	FBgn0002899
Dsg10430_gr3	GCTGGTTGAGCCCTGAAAAG	FBgn0002901
Dsg10431_gr3	CCGACGAGAGTATTCTTGGC	FBgn0002901
Dsg10432_gr3	GCACCGCGCGAAGTCTTTCA	FBgn0002901
Dsg10433_gr3	AACTGCTACTTCATTACGCT	FBgn0002901
Dsg10434_gr3	GTCGGTCGGCAAGGTATTCA	FBgn0002901
Dsg10435_gr3	AGTGATAAGCGTTTCTCCAA	FBgn0002901
Dsg10436_gr3	GAGGCTGCCAAACTACTGAT	FBgn0002905
Dsg10437_gr3	CGTATCAGGACGCGCCGAGC	FBgn0002905
Dsg10438_gr3	GTTCTCCTACGAAGTGAATC	FBgn0002905
Dsg10439_gr3	CTTGCACAGTCATTCCGTAT	FBgn0002905
Dsg10440_gr3	CTGAAAACCGTACTGGAGCG	FBgn0002905
Dsg10441_gr3	CAAGGGACGCGGCTATATCC	FBgn0002905
Dsg10448_gr3	AGTGGGGCGCGTCGTGGACG	FBgn0002909
Dsg10449_gr3	GGTTACCGCCCAGCATTGCA	FBgn0002909
Dsg10450_gr3	TGTGATCACCGCAGCATTGA	FBgn0002909
Dsg10451_gr3	GCCCTTCGCTTGGTTCCCGA	FBgn0002909
Dsg10452_gr3	CCTCCTTTGCTGGCCACCAC	FBgn0002909
Dsg10453_gr3	AGCAATGTGTTCGAAAAACC	FBgn0002909
Dsg10460_gr3	GCCACTCAGGATCTGCGATG	FBgn0002917
Dsg10461_gr3	CCGGGCCATCGATTCACTGC	FBgn0002917
Dsg10462_gr3	TGCTCGATGGATCCCGACTC	FBgn0002917
Dsg10463_gr3	GTGCCAATTCGATGCTTCCA	FBgn0002917
Dsg10464_gr3	CCAGGACTGCTACCCGGCGA	FBgn0002917
Dsg10465_gr3	GGGCGTGTTCAGTGATACGG	FBgn0002917
Dsg10478_gr3	GCCATCCGTCACGGTTTCTG	FBgn0002926
Dsg10479_gr3	GATCCAGCCCGTCTCCCATG	FBgn0002926
Dsg10480_gr3	GGAACACACCCTATGCACGG	FBgn0002926
Dsg10481_gr3	TGGTACGATAACCTGGCGCA	FBgn0002926
Dsg10482_gr3	TCTGGTTTACCACGGGCTAG	FBgn0002926
Dsg10483_gr3	CATCTTACGCAGTCTTTCCG	FBgn0002926
Dsg10490_gr3	CGTCAAACCTACGACTTTGA	FBgn0002931
Dsg10491_gr3	TGGTTCCAGCTGTTCTGGGT	FBgn0002931
Dsg10492_gr3	GGTGGAGAGTCTATGGCTGG	FBgn0002931
Dsg10493_gr3	TCTTGCGTTTGTTGCGGACA	FBgn0002931
Dsg10494_gr3	TCCGCCGAGTCTGTTCCTTT	FBgn0002931
Dsg10495_gr3	ACTGGACGGAGGACCAGGCA	FBgn0002931
Dsg10502_gr3	CATCGGATCTGCGACCATTG	FBgn0002933
Dsg10515_gr3	ATCCCTGAGTCTATAAAGCC	FBgn0002939
Dsg10516_gr3	TGGACCCTATGTTTATCGAG	FBgn0002939
Dsg10517_gr3	CCTCAACCGTAACGGATCGA	FBgn0002939
Dsg10518_gr3	TTCTGGGAAGAGGAGCTCTC	FBgn0002939
Dsg10519_gr3	CAGGCCAGCATATTATGGCC	FBgn0002939
Dsg10520_gr3	TCTACATGTATCTTTGGAAC	FBgn0002939
Dsg10539_gr3	CGGGAAAGGCGTGATCGAAG	FBgn0002948
Dsg10540_gr3	GGCGCCGTACCGCCAGTTCT	FBgn0002948
Dsg10541_gr3	GCATTGATGCGGACTGATGC	FBgn0002948
Dsg10542_gr3	TGGCCGGTTCAGAAGGCGTG	FBgn0002948
Dsg10543_gr3	GGTATTCTGCCTCGCGCCCT	FBgn0002948
Dsg10544_gr3	TGGCGGAAACTGGACGACGC	FBgn0002948
Dsg10580_gr3	TATCTGAATCCGGATAGGTC	FBgn0003009
Dsg10581_gr3	AAGGTCTCGAACGGGCTGTC	FBgn0003009
Dsg10582_gr3	CCTACCGGCTGTAACGCCCG	FBgn0003009
Dsg10583_gr3	GGGACCGTCCACCTCGAAAC	FBgn0003009
Dsg10584_gr3	ACTCCGGGAGGGGGCACGAT	FBgn0003009
Dsg10585_gr3	CTGCTTGGGCTGCGATGAAG	FBgn0003009
Dsg10592_gr3	CTACAGCCCCGATGCCCCAG	FBgn0003015
Dsg10593_gr3	CTGTAGATGTTGATGGGTAC	FBgn0003015
Dsg10594_gr3	ATCTTTGTGCATCCATTTAA	FBgn0003015
Dsg10595_gr3	CAATCAATTTGGCTCCACCT	FBgn0003015
Dsg10596_gr3	CTGGTTAAAATCGTTGGCGT	FBgn0003015
Dsg10597_gr3	TGGCTTTGGGTTCTGCAGCT	FBgn0003015
Dsg10616_gr3	TCTCGTTTGCGTACTCGGCT	FBgn0003034
Dsg10617_gr3	TTTGTAGGCTTCCTATTCCA	FBgn0003034
Dsg10618_gr3	TAAGTGGTGCCGTCTTAATT	FBgn0003034
Dsg10619_gr3	GAAAACTCTAGCTCTATTCT	FBgn0003034
Dsg10620_gr3	TCCAGGCCTGGGAATGGCCG	FBgn0003034
Dsg10621_gr3	CTTGGAATTGGAAACTTTGT	FBgn0003034
Dsg10622_gr3	GAATCCCGACGATCTGTGTT	FBgn0003041
Dsg10623_gr3	GGAGTGGCATCGCTCGCCTC	FBgn0003041
Dsg10624_gr3	CATCGATTTCTTGGCTGGAG	FBgn0003041
Dsg10625_gr3	CGTCGTTTACCAGAACCCAA	FBgn0003041
Dsg10626_gr3	ATTCGATTGTACCACCAGTC	FBgn0003041
Dsg10627_gr3	CAATAGACCGGCATCCGAAA	FBgn0003041
Dsg10639_gr3	CAGTAGTTACACATCACCCG	FBgn0003046
Dsg10640_gr3	CGTGTGTTGCGATCCGAGTC	FBgn0003046
Dsg10641_gr3	TGAGTTTGGCTATCATCCCG	FBgn0003046
Dsg10642_gr3	TTGGGTGGCGTGGCCGTACA	FBgn0003046
Dsg10643_gr3	AGTAATTAGTGTGAACTATG	FBgn0003046
Dsg10644_gr3	AGCCGGCTCATCCTACATTC	FBgn0003046
Dsg10651_gr3	CTGAGACCACCTCACAGATT	FBgn0003053
Dsg10652_gr3	AGTGGCGACATCGGGAGTGC	FBgn0003053
Dsg10653_gr3	CGTCACATGCGTACCCACAA	FBgn0003053
Dsg10654_gr3	CCGAACCTTCGTGCCCTCAA	FBgn0003053
Dsg10655_gr3	GCGGCCAGTCTCTCGGAATC	FBgn0003053
Dsg10656_gr3	TGCCTGATTCACCGCTGGAG	FBgn0003053
Dsg10657_gr3	TCCGTGGGACAGGCCTCCCT	FBgn0003057
Dsg10658_gr3	CTTGCCGCCATCCTGTCCGT	FBgn0003057
Dsg10659_gr3	GATCACCAGGATGCAGGCAA	FBgn0003057
Dsg10660_gr3	GGCGGAGGCGCTGGCGGCAT	FBgn0003057
Dsg10661_gr3	CTGCTGCAGAGCAAGCTGGG	FBgn0003057
Dsg10662_gr3	GACAACCTTCTCAACGGGCC	FBgn0003057
Dsg10663_gr3	TCCAGAAGTTGCGCCGCCAC	FBgn0003060
Dsg10664_gr3	CGCCGCCAAACTGACGTGCT	FBgn0003060
Dsg10665_gr3	CTGCTGATGAGCCGGCGACC	FBgn0003060
Dsg10666_gr3	AGCAGCCACATATGATCCTG	FBgn0003060
Dsg10667_gr3	TTCGGAGGTCAAGGCGGCTT	FBgn0003060
Dsg10668_gr3	CACATTTGTTTGCCTTGCCC	FBgn0003060
Dsg10669_gr3	ATCGAGCCGCATCGTCACGA	FBgn0003062
Dsg10670_gr3	GCGCTTCTCGCCGTAGACTT	FBgn0003062
Dsg10671_gr3	AGAAGATTGAGTACCGCGTG	FBgn0003062
Dsg10672_gr3	GAATCCCTTCCGCTCCAAGC	FBgn0003062
Dsg10673_gr3	GAGGGAGTGTTCATTGCGCG	FBgn0003062
Dsg10674_gr3	GTCACCAGGAACTTTGTACC	FBgn0003062
Dsg10675_gr3	GCCGCGGGGATAGTTATATC	FBgn0003065
Dsg10676_gr3	GGCGGCTTCCAGACGTCCGA	FBgn0003065
Dsg10677_gr3	CTGAACGAGGAGAGCAAGCA	FBgn0003065
Dsg10678_gr3	AAAGCTGGGGATCCACGTTC	FBgn0003065
Dsg10679_gr3	TCCGGGGGCTCCGTAGCTGG	FBgn0003065
Dsg10680_gr3	CGGAGGCGGTGGCCGTGTCG	FBgn0003065
Dsg10687_gr3	ATCCGTGCCGCGGTTGCGCA	FBgn0003074
Dsg10688_gr3	CGGTCGCTACTCCCTGTGGT	FBgn0003074
Dsg10689_gr3	ATGCTCCAGGAGCCAGGTCT	FBgn0003074
Dsg10690_gr3	GCCGTAGGGCTTCAGCGCTT	FBgn0003074
Dsg10691_gr3	TTCACCAACATGGTCATCTC	FBgn0003074
Dsg10692_gr3	GGAGAACATGGCGTCCCGCG	FBgn0003074
Dsg10699_gr3	GTCCCGCGACGGGCGCGTAC	FBgn0003082
Dsg10700_gr3	GACTCGCTGGTGTTCCAAGT	FBgn0003082
Dsg10701_gr3	CTCCGAGCCCAAAAGTGACC	FBgn0003082
Dsg10702_gr3	CAGGTGAAACGGTATGTCAA	FBgn0003082
Dsg10703_gr3	TGCCCACATCCTCGACCCAT	FBgn0003082
Dsg10704_gr3	GCTGGATTCCTTTACATCTT	FBgn0003082
Dsg10705_gr3	CCGTATCGGCACTCACAACC	FBgn0003086
Dsg10706_gr3	CCAGGGTAACGAAAAGCCCC	FBgn0003086
Dsg10707_gr3	CAGCTCCAGTTGTTAAAAAG	FBgn0003086
Dsg10708_gr3	TTCGGATTCATCCGCCGATT	FBgn0003086
Dsg10709_gr3	GGTTGTATTCTCATCGGAAT	FBgn0003086
Dsg10710_gr3	ATCGGAACCATCGTCCACAT	FBgn0003086
Dsg10711_gr3	ACCAAGAGGTTTCTTCAATA	FBgn0003087
Dsg10712_gr3	TAAAACAAATAGCTGCTTTT	FBgn0003087
Dsg10713_gr3	AATGTGATGCACCAAACTCC	FBgn0003087
Dsg10714_gr3	GGCCTTTCGCAGCGAAAGCT	FBgn0003087
Dsg10715_gr3	AAAGGCCCCCAAACAAAATG	FBgn0003087
Dsg10716_gr3	CCAGCGAATCCCATTAAAAA	FBgn0003087
Dsg10717_gr3	GTGGTTGCCCGTTAGACCGA	FBgn0003089
Dsg10718_gr3	ATATTGGTAGGTGCCGTGCA	FBgn0003089
Dsg10719_gr3	CGGTATGCGCCGGTATTTGA	FBgn0003089
Dsg10720_gr3	CCACATCAGCGGACACGATG	FBgn0003089
Dsg10721_gr3	GTTTGTTGGTGTGCATGAAC	FBgn0003089
Dsg10722_gr3	CAAACTGAACAGTCGCCTCA	FBgn0003089
Dsg10729_gr3	ATAGCAGGCCTTCAATAGGG	FBgn0003114
Dsg10730_gr3	GCTCGTACGCTGCTGGAATT	FBgn0003114
Dsg10731_gr3	TGACACTGGCCACTTATGCT	FBgn0003114
Dsg10732_gr3	TGGGCATTTGACTTTAGTAA	FBgn0003114
Dsg10733_gr3	TTTGCAGTGTAGCCACACAG	FBgn0003114
Dsg10734_gr3	GTTGAGGCGAAGATCCTACA	FBgn0003114
Dsg10759_gr3	CCGAAGGGACCGTTTGACGA	FBgn0003137
Dsg10760_gr3	AAAGGTGACCTGCTTCATCG	FBgn0003137
Dsg10761_gr3	CTGCCTCTTAACGCCTTGTG	FBgn0003137
Dsg10762_gr3	CCGGAGAGCTCGGTGACGCC	FBgn0003137
Dsg10763_gr3	CAGGCACTCCCGAGTCTGGT	FBgn0003137
Dsg10764_gr3	CCAAGGTCCTAAATGATACT	FBgn0003137
Dsg10765_gr3	GGCGCTGAAAGTTTCGCGAC	FBgn0003141
Dsg10766_gr3	GCCGAGAATCTGGAAGTCTT	FBgn0003141
Dsg10767_gr3	AAACATCACCGAGCTGAAAG	FBgn0003141
Dsg10768_gr3	CCGTCCGTGGTCCCATCGAT	FBgn0003141
Dsg10769_gr3	TTCTCGGCGTCGCTCAATTG	FBgn0003141
Dsg10770_gr3	AACTGTGATTATGAAGCGCC	FBgn0003141
Dsg10783_gr3	CCGCGGGCACCGGGGTTATC	FBgn0003159
Dsg10784_gr3	ATATTCGGGGTAGGTGTGAC	FBgn0003159
Dsg10785_gr3	AATGAACTACACTCGTACCC	FBgn0003159
Dsg10786_gr3	TCCAAGGGACCGGAGAGGTT	FBgn0003159
Dsg10787_gr3	GCCACACTGAACCGCTGGTT	FBgn0003159
Dsg10788_gr3	TCTGGTTCGGGAGAGACGGA	FBgn0003159
Dsg10789_gr3	CGCTCGTATCGTCTACTCTT	FBgn0003162
Dsg10790_gr3	AGGAGGGCCTCTCGCGTCGG	FBgn0003162
Dsg10791_gr3	ATGGCCTTGGCTGCCCGCTC	FBgn0003162
Dsg10792_gr3	ACGAGCGTGCCATGTCCGGA	FBgn0003162
Dsg10793_gr3	CTTGATCAGTCCCTGGCGAT	FBgn0003162
Dsg10794_gr3	GGTGGAACGTGCACTTCTCG	FBgn0003162
Dsg10801_gr3	GACCTGCGACCGCTAGTGTC	FBgn0003174
Dsg10802_gr3	ATCCCCTGGTGCGTACGCTC	FBgn0003174
Dsg10803_gr3	CAGATTGTACCCGTACGACC	FBgn0003174
Dsg10804_gr3	GGCGCGGACTATGCGGCGCC	FBgn0003174
Dsg10805_gr3	CGTCGCCCATTCTGCATGAT	FBgn0003174
Dsg10806_gr3	ATAGGCACGCCGGTAATGAA	FBgn0003174
Dsg10807_gr3	TCCTGGAGGCAAGCCCACTC	FBgn0003175
Dsg10808_gr3	TGGTGCGGCACGGGAATGTG	FBgn0003175
Dsg10809_gr3	CGCTTCTGTCCAGCCTTTGG	FBgn0003175
Dsg10810_gr3	GGGCAGGGCGTGGTTCATAA	FBgn0003175
Dsg10811_gr3	CACCACCTGCAAACTCCTCC	FBgn0003175
Dsg10812_gr3	CGCGTGGGATCTGAGCGACC	FBgn0003175
Dsg10831_gr3	CAATACGGGCAGACCGCGTC	FBgn0003209
Dsg10832_gr3	ATACCAGCCCTCAAGGAGCT	FBgn0003209
Dsg10833_gr3	CGCACTAAGGATATCCTGGG	FBgn0003209
Dsg10834_gr3	GACTATCAGTCTCTGTCCGC	FBgn0003209
Dsg10835_gr3	GAGTTCCTGTGTCCGTTCGT	FBgn0003209
Dsg10836_gr3	TAGGATGGAAGCTTAGCTCG	FBgn0003209
Dsg10849_gr3	CTGGTGCTCCAGGTTCCCCT	FBgn0003227
Dsg10850_gr3	TCCGTATACCTCCGGGGCAA	FBgn0003227
Dsg10851_gr3	AATCCAACGCTTTCCCGGGG	FBgn0003227
Dsg10852_gr3	ATCCACGGGCTTATTCCGGC	FBgn0003227
Dsg10853_gr3	GTGGCTGGAAGGTTCCCCGT	FBgn0003227
Dsg10854_gr3	AGGGTTCCTAGCGTGCGAAG	FBgn0003227
Dsg10855_gr3	CGAGAGCAATATGCACGTTC	FBgn0003231
Dsg10856_gr3	GGCCGAAGAACCCTCTTGCT	FBgn0003231
Dsg10857_gr3	CTTGTAGCGGAACCCAATCA	FBgn0003231
Dsg10858_gr3	AATGCGACGTAAGGACCTTC	FBgn0003231
Dsg10859_gr3	ACGCAATATGGTGTAATTCT	FBgn0003231
Dsg10860_gr3	GGTGGCCTTTGGCTCCTCTA	FBgn0003231
Dsg10867_gr3	CGTGTCCACCGCGCTGCGGC	FBgn0003249
Dsg10868_gr3	CAGACTCGACGACACGTTAC	FBgn0003249
Dsg10869_gr3	TTGATGACCAGTATATTGGA	FBgn0003249
Dsg10870_gr3	TCGGCGGAGAGCCGCGCCTC	FBgn0003249
Dsg10871_gr3	AGCAGGTAGTTCATCGATTC	FBgn0003249
Dsg10872_gr3	CTACATGTACGCCACTCCAT	FBgn0003249
Dsg10873_gr3	GCGTCCATGCACTACATGCT	FBgn0003250
Dsg10874_gr3	CTCCGCGCTTCCGGGCGAAG	FBgn0003250
Dsg10875_gr3	ATTGTATCGATCGTATCCTA	FBgn0003250
Dsg10876_gr3	ATTGGCTCCTATTCGGGTAT	FBgn0003250
Dsg10877_gr3	TGGTGCTGGTATGACGAACG	FBgn0003250
Dsg10878_gr3	TGCGCCTCGACAGTGGGTAA	FBgn0003250
Dsg10879_gr3	CATAGCTGCCCACCTCGTGC	FBgn0003254
Dsg10880_gr3	GCCAGAACGTTTCTCAGGAT	FBgn0003254
Dsg10881_gr3	CCTGCCGGATTGGGAGTAAG	FBgn0003254
Dsg10882_gr3	CTGCTCGAGATGGCGGCACT	FBgn0003254
Dsg10883_gr3	GTGTAGAATCTGTACCAGAT	FBgn0003254
Dsg10884_gr3	ATCTCGAAGCCCTTCACTCC	FBgn0003254
Dsg10891_gr3	CCGAGTGATCGTCAGTTATC	FBgn0003257
Dsg10892_gr3	CTGAACACACTTCACGAGGC	FBgn0003257
Dsg10893_gr3	GTCGAGGGCATCTTCAATGC	FBgn0003257
Dsg10894_gr3	GACACGGTGCGGGATCTGCA	FBgn0003257
Dsg10895_gr3	TGGCCACTCCGCCCTGCTCA	FBgn0003257
Dsg10896_gr3	CTCCGACAAAATGCGGGCCC	FBgn0003257
Dsg10903_gr3	ACGCCCTATCACAGCGATGG	FBgn0003267
Dsg10904_gr3	CGAGGTGCGTTCATCGCTGA	FBgn0003267
Dsg10905_gr3	CGACGAGGGACGTTGCGGCA	FBgn0003267
Dsg10906_gr3	GCATTTGGAAACGCGCTCCT	FBgn0003267
Dsg10907_gr3	AGTGACCCGCACTTCAGCGC	FBgn0003267
Dsg10908_gr3	GGGAATGCGTGTGGCAGGAC	FBgn0003267
Dsg10909_gr3	CTTTAGGCTGCCGTACTGAG	FBgn0003268
Dsg10910_gr3	CGCTGAGGCCGCATACAATC	FBgn0003268
Dsg10911_gr3	ACGATCACTGGGGTCGGTCT	FBgn0003268
Dsg10912_gr3	CTTCATGTACCCGATCTTCC	FBgn0003268
Dsg10913_gr3	GGGACGCTTCATTAAGATAG	FBgn0003268
Dsg10914_gr3	CCAGAGCAGCATACCCTCCG	FBgn0003268
Dsg10921_gr3	TTACGTGGCTGCTTACCTTC	FBgn0003274
Dsg10922_gr3	GAGAAGATCCTCAGCTCTGT	FBgn0003274
Dsg10923_gr3	CTCGCCCGCCAACAGCGATC	FBgn0003274
Dsg10924_gr3	TCTGGCCGTCCTCGGTGGCA	FBgn0003274
Dsg10925_gr3	TCTCGCGACCCTCCTTGATC	FBgn0003274
Dsg10926_gr3	AAGCTCTCCTCGATGCCGGT	FBgn0003274
Dsg10927_gr3	AACATCGAGATCATAGCTCC	FBgn0003275
Dsg10928_gr3	ATACGAGCGCGCCAGAGTTC	FBgn0003275
Dsg10929_gr3	GTATTTCGTCATGTACTTTG	FBgn0003275
Dsg10930_gr3	TGTGGTAATGCGCTTGGACT	FBgn0003275
Dsg10931_gr3	CGCCATGTGCGCACCCATCA	FBgn0003275
Dsg10932_gr3	CTTTCATGGCGATCTGCAGG	FBgn0003275
Dsg10933_gr3	GCTCGGGGAAGGTTAGATTC	FBgn0003277
Dsg10934_gr3	AAGGGCAAGACGATTTGCGA	FBgn0003277
Dsg10935_gr3	CTAGTGGACAACGATATGCC	FBgn0003277
Dsg10936_gr3	CGTATTCATCACGCGCGAGC	FBgn0003277
Dsg10937_gr3	TGTAGGGCGATGTACACGAC	FBgn0003277
Dsg10938_gr3	TCGCGCTGTCAGACGTGCGC	FBgn0003277
Dsg10939_gr3	CGATGAGAACCACTGAGGCG	FBgn0003278
Dsg10940_gr3	TCGTCGAAGGAATCCACATG	FBgn0003278
Dsg10941_gr3	GTTAGTGCAAACGGTCCGTG	FBgn0003278
Dsg10942_gr3	TGTAAAACGTTCATCCTGGA	FBgn0003278
Dsg10943_gr3	GCAGCTCCATGTCTCCTACT	FBgn0003278
Dsg10944_gr3	AGTCCGTGGGGTAAATCTCT	FBgn0003278
Dsg10945_gr3	CACAGCACGTCCGGTACCCC	FBgn0003279
Dsg10946_gr3	CGTTCCGGCCAGGGAGCCTT	FBgn0003279
Dsg10947_gr3	CCTGCGTCGCCTGAAGATCT	FBgn0003279
Dsg10948_gr3	CAACCAGCGTCGCTACGCCC	FBgn0003279
Dsg10949_gr3	GGACACGACCAGCGGGAACT	FBgn0003279
Dsg10950_gr3	GCCATTGGTCTCCGTGTACA	FBgn0003279
Dsg10957_gr3	GAACGATCGGAGGTAGGCGA	FBgn0003292
Dsg10958_gr3	CGCTTCCAACGAAGTCGCCT	FBgn0003292
Dsg10959_gr3	TTCGATCAACATCCACCGCT	FBgn0003292
Dsg10960_gr3	CATCATGACTAGCGCGTTTC	FBgn0003292
Dsg10961_gr3	CATTGGAGAGCCCTATTCCC	FBgn0003292
Dsg10962_gr3	AGCCTGGAATGGTTCTTTAC	FBgn0003292
Dsg10975_gr3	TGCAGTCCTCCCCCAGGTCG	FBgn0003302
Dsg10976_gr3	CTTCGGCAGATCGTTTGACT	FBgn0003302
Dsg10977_gr3	TTTGAACTCCCTGAAGTATG	FBgn0003302
Dsg10978_gr3	CGTGGCGCCAAGGCAATCAC	FBgn0003302
Dsg10979_gr3	GTGATCCATGAGTTCATCAA	FBgn0003302
Dsg10980_gr3	CTCTGGACGCACATGCAGAG	FBgn0003302
Dsg10981_gr3	GATGGCGGGGTTTGAAGGAC	FBgn0003310
Dsg10982_gr3	CCTCACGGCAGCGGGTTGTA	FBgn0003310
Dsg10983_gr3	GATGGGCAATAGCTGGCGAT	FBgn0003310
Dsg10984_gr3	GATAGGGCGAGGGATTCAGT	FBgn0003310
Dsg10985_gr3	AGACTGTGGCACCGATGAGA	FBgn0003310
Dsg10986_gr3	GCCGCATAGTTTGTTCGCAC	FBgn0003310
Dsg10993_gr3	TCCATTCTGAGCGTTCACAG	FBgn0003313
Dsg10994_gr3	GCCTGGTTACGGAAGTCCTG	FBgn0003313
Dsg10995_gr3	GGAACTAATCCAGTTGAGTC	FBgn0003313
Dsg10996_gr3	GGAGTCCACCCGGGTCAAGG	FBgn0003313
Dsg10997_gr3	ATAGGATTCACTGGACAGGG	FBgn0003313
Dsg10998_gr3	TGGAAATGGCCAGATCCCAC	FBgn0003313
Dsg10999_gr3	CGGGCGGAGCGTGAGCGGCT	FBgn0003319
Dsg11000_gr3	GGAAGATGACGGGATTCCCA	FBgn0003319
Dsg11001_gr3	ATCGGCTTGTAGGGCGCTGC	FBgn0003319
Dsg11002_gr3	GGTGTCCGGTCGTAGACAAT	FBgn0003319
Dsg11003_gr3	TTGGAGGGTCGCGCGGGCAT	FBgn0003319
Dsg11004_gr3	GCCCGACAGCCTCGAGTCAC	FBgn0003319
Dsg11047_gr3	TACTACCGCCCTCGGGACCA	FBgn0003346
Dsg11048_gr3	GCACGGTGGTCTGTTTGTTA	FBgn0003346
Dsg11049_gr3	AGGATTATGCTTGAAGGATT	FBgn0003346
Dsg11050_gr3	CCTCGAAGGTCTTGAGGGTT	FBgn0003346
Dsg11051_gr3	CTACCACTTCGGTGAGGCTC	FBgn0003346
Dsg11052_gr3	ACTGGGCGTTGAGGCCGCCA	FBgn0003346
Dsg11053_gr3	GCCAGCGGCGGATCCGAAGG	FBgn0003356
Dsg11054_gr3	CTGGTCGGAGTGACCTCCTT	FBgn0003356
Dsg11055_gr3	GGCAAGGTGCCTTACATCGT	FBgn0003357
Dsg11056_gr3	TGGTGCAGTGAGCGGCGGTC	FBgn0003357
Dsg11057_gr3	GGCTCCGTTGGTGCAGTGAG	FBgn0003357
Dsg11058_gr3	TCCGTTGGTGCAGTGAGCGG	FBgn0003357
Dsg11059_gr3	ACCGCCGCTCACTGCACCAA	FBgn0003357
Dsg11060_gr3	GGGCAAGGTGCCTTACATCG	FBgn0003357
Dsg11061_gr3	GAACCTGACCCTCGGACGCC	FBgn0003358
Dsg11062_gr3	ATGATCGAGTCCAACGTAGT	FBgn0003358
Dsg11063_gr3	CGCGATCTGGAGATTCGTCA	FBgn0003358
Dsg11064_gr3	CTCTTGTCGCTCGCCTTCCT	FBgn0003358
Dsg11065_gr3	CAGGCTGTAGAAGTCCACAT	FBgn0003358
Dsg11066_gr3	ATTGAGGGTCGTATTACCAA	FBgn0003358
Dsg11067_gr3	GTTGTTCTACGCGTAGATTT	FBgn0003372
Dsg11068_gr3	GACTGGGATAGTATGCAAGA	FBgn0003372
Dsg11069_gr3	GATAGTGTCCCCTCCACATC	FBgn0003372
Dsg11070_gr3	TCTTGAGTACACGGACTTGT	FBgn0003372
Dsg11071_gr3	CCCAGTGAGGAGATAATACC	FBgn0003372
Dsg11072_gr3	TGTGAAAGCTAATTACGACT	FBgn0003372
Dsg11073_gr3	AGTTGCGTGGTAGTTTGCTT	FBgn0003373
Dsg11074_gr3	GTTGTTGTCGTAGTTGTGCA	FBgn0003373
Dsg11075_gr3	GGCTTAGATGTCGTGCATGG	FBgn0003373
Dsg11076_gr3	TTGCGTGGTAGATTGTTGTG	FBgn0003373
Dsg11077_gr3	GTTGCCAACTGTTGCGATTG	FBgn0003373
Dsg11078_gr3	GGGTGGCGCACAAGTAGTTG	FBgn0003373
Dsg11079_gr3	TTGTTGGTTGTGTTATTGGT	FBgn0003374
Dsg11080_gr3	CTGGCTGCACTTGCCCCGTC	FBgn0003374
Dsg11081_gr3	GGTGGCTCAGCTTTGCATGT	FBgn0003374
Dsg11082_gr3	GGTGGCGTGGTTTCGCATCT	FBgn0003374
Dsg11083_gr3	GTACATCATCATAACCGTCC	FBgn0003374
Dsg11084_gr3	CCCGATTCTGGTGTCGTTCC	FBgn0003374
Dsg11085_gr3	TCTCCTGGACGGCTTGTCCA	FBgn0003375
Dsg11086_gr3	TTACTATAGGAACTACCAAT	FBgn0003375
Dsg11087_gr3	TTTATTTCGGATTCAATTTC	FBgn0003375
Dsg11088_gr3	AGCGACCAGCGCAAAAAGGA	FBgn0003375
Dsg11089_gr3	TTTGCATAAGGCATTCGTTT	FBgn0003375
Dsg11090_gr3	CGATTGCATCCACAGGGAGC	FBgn0003375
Dsg11091_gr3	GGATTCTCCGATCTAGCCCT	FBgn0003377
Dsg11092_gr3	CCCGTGCAGGCCTTTCCACC	FBgn0003377
Dsg11093_gr3	TGCCAACCGTGTGGTCCTGG	FBgn0003377
Dsg11094_gr3	GGCACTCACAGGCACCACCC	FBgn0003377
Dsg11095_gr3	GCAATCTCCAGCAGAAGATC	FBgn0003377
Dsg11096_gr3	TAATGAGCTGCTGACAAAGT	FBgn0003377
Dsg11097_gr3	CGATCCTGCCTCGGGCTGCA	FBgn0003378
Dsg11098_gr3	GATTGTTCATGCGTGATTTG	FBgn0003378
Dsg11099_gr3	CGTGCGGAACACCCAGGACA	FBgn0003378
Dsg11100_gr3	ACATTATGGAGGGTCTTGAG	FBgn0003378
Dsg11101_gr3	TTGATCAGATCTTTGCAGAC	FBgn0003378
Dsg11102_gr3	CTGGTGGCGAGCCGTGTCCT	FBgn0003378
Dsg11103_gr3	ACGGGTAGTCGGTGTCTATG	FBgn0003382
Dsg11104_gr3	AATGACCACGTACTCACGCA	FBgn0003382
Dsg11105_gr3	TTCACCCTTGACGTGATTGC	FBgn0003382
Dsg11106_gr3	CCTCGGGTGTGTAAGCGGTC	FBgn0003382
Dsg11107_gr3	CCGACCAGCCATTTGAACCC	FBgn0003382
Dsg11108_gr3	GGTGAGTGAACATTCCTGGG	FBgn0003382
Dsg11109_gr3	AGGGACTCGTACTACGGTCT	FBgn0003388
Dsg11110_gr3	CCGGATCGCTATGCAAGTGT	FBgn0003388
Dsg11111_gr3	CCAGATCATCGCGATTGTAC	FBgn0003388
Dsg11112_gr3	GATGTACCGTCAATCCCGAC	FBgn0003388
Dsg11113_gr3	CCTCCAGCATTACTTCTCCC	FBgn0003388
Dsg11114_gr3	CTTTCCCACCAAAACGTACA	FBgn0003388
Dsg11115_gr3	TTTGACCTTAGGAGCGTATC	FBgn0003391
Dsg11116_gr3	GGTGCAAACGTCGTCCAGTG	FBgn0003391
Dsg11117_gr3	ACCTGCATAACAGGCGTGCC	FBgn0003391
Dsg11118_gr3	GGCGGGTGACAGAAGGCTGA	FBgn0003391
Dsg11119_gr3	TGGGTCGCTCGAACGGCGAC	FBgn0003391
Dsg11120_gr3	TGGCCGGGTCTCTTGTCAAT	FBgn0003391
Dsg11133_gr3	ACCGAGACCCTAGCCTTGTT	FBgn0003401
Dsg11134_gr3	GCTCGTAAGGACGCATGCTG	FBgn0003401
Dsg11135_gr3	GCGAGGAGCTACGTTCACCG	FBgn0003401
Dsg11136_gr3	CACCGGTCACGTGGATCGGG	FBgn0003401
Dsg11137_gr3	CCCTCCGCGGATCAAGCCCA	FBgn0003401
Dsg11138_gr3	GGCAAGGACTCGGTGAAGCT	FBgn0003401
Dsg11145_gr3	CACTCTGAGCTACGCGGCCA	FBgn0003411
Dsg11146_gr3	GGTGAACTGCTTCCGCGATA	FBgn0003411
Dsg11147_gr3	CGGTGCGTATACGTGACCCA	FBgn0003411
Dsg11148_gr3	TACGTAGCGTTGCTCCTCGT	FBgn0003411
Dsg11149_gr3	TGGGATTCTCCAGGAGCATC	FBgn0003411
Dsg11150_gr3	ATCGTCAACATCATCGAAGC	FBgn0003411
Dsg11175_gr3	GACAGGGTTCCATGGTAATT	FBgn0003444
Dsg11176_gr3	GGTTGCGATCTTATGCCTGT	FBgn0003444
Dsg11177_gr3	CGTGCCACGTTACGGAGTTT	FBgn0003444
Dsg11178_gr3	TATCTATCCGATCTTGGACG	FBgn0003444
Dsg11179_gr3	GTTTACTTCTGGCTCGCGAG	FBgn0003444
Dsg11180_gr3	GACGACAAACCCTGGTTTGA	FBgn0003444
Dsg11199_gr3	GAGGAAAGCTATCTGAAGTT	FBgn0003450
Dsg11200_gr3	CCCGATACTCTCGAATGACG	FBgn0003450
Dsg11201_gr3	ATCATCCACGTCCTCGCCAA	FBgn0003450
Dsg11202_gr3	TGACAGGGACATTGTTGCGA	FBgn0003450
Dsg11203_gr3	GACACCGGACGCACATTCTC	FBgn0003450
Dsg11204_gr3	CGTGGAGGCACTGATAGGCC	FBgn0003450
Dsg11205_gr3	TGCAGAAAACTATCGAGTTC	FBgn0003459
Dsg11206_gr3	TAGCGGCTGTACACAGTGTA	FBgn0003459
Dsg11207_gr3	CGTCAGCTATGTTTAGATGG	FBgn0003459
Dsg11208_gr3	ACGAAATGGCCAGCGTCGTT	FBgn0003459
Dsg11209_gr3	GGAATCGGACGAACCAGAGA	FBgn0003459
Dsg11210_gr3	ATCGCTAACCCGCAGGGATC	FBgn0003459
Dsg11217_gr3	TCCGGACGACATGCAGCCAT	FBgn0003462
Dsg11218_gr3	ACCTCACCGGAGACCTTCAC	FBgn0003462
Dsg11219_gr3	AAAGCTGTCTGCGTAATTAA	FBgn0003462
Dsg11220_gr3	TTGCCATACGGATTGAAGTG	FBgn0003462
Dsg11221_gr3	GAGGTGTGCGGCCTGGCCAA	FBgn0003462
Dsg11222_gr3	GAGCAGCGGTACGCCCGTGA	FBgn0003462
Dsg11229_gr3	CGGATGCAGATCTACCTTTG	FBgn0003464
Dsg11230_gr3	ATCCGGCCCTGAATCGGCGG	FBgn0003464
Dsg11231_gr3	GGTGTGCCACGCCTGCGGCA	FBgn0003464
Dsg11232_gr3	GCTCTCTCGGTCGGCGGCCA	FBgn0003464
Dsg11233_gr3	CTGCGACACGGTCAGCTATC	FBgn0003464
Dsg11234_gr3	GTACCGCCACTTCTCGAATC	FBgn0003464
Dsg11247_gr3	TGTCAATGTTAGATGGTCGC	FBgn0003480
Dsg11248_gr3	ATGCACGGAGAGTTCCTTTC	FBgn0003480
Dsg11249_gr3	TTGAGCACCCTAACATCATC	FBgn0003480
Dsg11250_gr3	GCGATTTCTCTGATATGCTT	FBgn0003480
Dsg11251_gr3	CAGCTACCCCGTGAGTTGGG	FBgn0003480
Dsg11252_gr3	GCCCGTGCAGCGATCTAAAG	FBgn0003480
Dsg11253_gr3	GCCTCAAATAAGATCCTGAC	FBgn0003482
Dsg11254_gr3	GGTCACCTGGTTGAACTGAT	FBgn0003482
Dsg11255_gr3	CTTTGGAGGTGGAATATCCT	FBgn0003482
Dsg11256_gr3	GTCAGGATGGAAATCCTGCC	FBgn0003482
Dsg11257_gr3	TCCAATCCACCAGCTGCCTT	FBgn0003482
Dsg11258_gr3	CTGATCGGCAATTCGGGCAC	FBgn0003482
Dsg11259_gr3	GTGCCCAACCGCGAGTTGAT	FBgn0003483
Dsg11260_gr3	GCTGATGTAGCCTTGCGGGG	FBgn0003483
Dsg11261_gr3	TAGTGGACGCGTTTACCGTA	FBgn0003483
Dsg11262_gr3	CTTTACATGCCGCGAGTTCG	FBgn0003483
Dsg11263_gr3	ATTGTTCAGCAGCACCCCGG	FBgn0003483
Dsg11264_gr3	TGGAGATGGCAGCTATGCGC	FBgn0003483
Dsg11271_gr3	GATGGATGTCGGGGGGGTAT	FBgn0003495
Dsg11272_gr3	TCTTTAGTGTCATTCCTCAA	FBgn0003495
Dsg11273_gr3	GACGACTATCCGGACCTTTC	FBgn0003495
Dsg11274_gr3	TAGAAACTTCTGCACGAATG	FBgn0003495
Dsg11275_gr3	TTGGCTTTCATCCTTGGCGC	FBgn0003495
Dsg11276_gr3	AAAGGACGAGCTGGGGATTG	FBgn0003495
Dsg11289_gr3	CAGCCTAGCCTTCAGATCGC	FBgn0003510
Dsg11290_gr3	GCTGATGGTCCGCTCTAGGT	FBgn0003510
Dsg11291_gr3	CACATCAAGGTTTGCGCCAC	FBgn0003510
Dsg11292_gr3	ATCCTCTAGGTTCTTGACTG	FBgn0003510
Dsg11293_gr3	TGGAGGCACCGCATATGACC	FBgn0003510
Dsg11294_gr3	GCTCGTCTCCTTGACGCAAC	FBgn0003510
Dsg11295_gr3	GTACTCCAGGCAGTCCCGGC	FBgn0003511
Dsg11296_gr3	CTGCCTTTCGGGCTCCTTGA	FBgn0003511
Dsg11297_gr3	CGAGCAGTGCGTCCGCAATC	FBgn0003511
Dsg11298_gr3	GGGGTGTTCCAGCTGATAGA	FBgn0003511
Dsg11299_gr3	TGCGGCAAGGAGAAGTCCGT	FBgn0003511
Dsg11300_gr3	GAAGGCCGGCACCTGGACGC	FBgn0003511
Dsg11301_gr3	CACCATGATCGTGTCGTAGT	FBgn0003512
Dsg11302_gr3	GCTGTGCCCGCGCTGCTTTC	FBgn0003512
Dsg11303_gr3	GCCGTCGATCTGAGCGACAC	FBgn0003512
Dsg11304_gr3	CATGCGCTACGAGACGCTGT	FBgn0003512
Dsg11305_gr3	ACAGCCGGGCGCCGGGCTTC	FBgn0003512
Dsg11306_gr3	TGGCAAGTCCTCCGATGGCG	FBgn0003512
Dsg11313_gr3	CTCTGCGTCTATACCAATGT	FBgn0003515
Dsg11314_gr3	GAATCATGGATACTACTGCC	FBgn0003515
Dsg11315_gr3	CGATGGGCGAGTAGCCTTTA	FBgn0003515
Dsg11316_gr3	TGATAAACGGCCGGCGCATT	FBgn0003515
Dsg11317_gr3	GGATCGTCGGGTGTCGAAAG	FBgn0003515
Dsg11318_gr3	CGATGAGCCTACCACGGGAC	FBgn0003515
Dsg11319_gr3	GTGTACAAGCGCCGCGCTGA	FBgn0003517
Dsg11320_gr3	CATCTGGAAGTTGACGTTCT	FBgn0003517
Dsg11321_gr3	CGTGGCCATCGATAACCCCT	FBgn0003517
Dsg11322_gr3	GGCGTCAACATCCTCAACCT	FBgn0003517
Dsg11323_gr3	CTTAGATATTCTGTCCCTCA	FBgn0003517
Dsg11324_gr3	GGCACCGGGCGTGAAGCGGC	FBgn0003517
Dsg11331_gr3	GAGACGTCATAGTTCCTTGT	FBgn0003527
Dsg11332_gr3	TGTGCCGTACATCCTGAACG	FBgn0003527
Dsg11333_gr3	GTGCATGTGAAAGTTCCCGG	FBgn0003527
Dsg11334_gr3	CCGCCGGATCGGATTTATCG	FBgn0003527
Dsg11335_gr3	GAGCGATTCCGGGGTGTTCG	FBgn0003527
Dsg11336_gr3	ATGCAAGCTGCTGTTCCGTC	FBgn0003527
Dsg11337_gr3	TGGAGGGATCCCGGGCCATC	FBgn0003545
Dsg11338_gr3	GGTAGCGCATGAGGCCCCTT	FBgn0003545
Dsg11339_gr3	TGGGTCGCGGTCGAAAGCGG	FBgn0003545
Dsg11340_gr3	GGTTTCGGAGGTGCCAAGGC	FBgn0003545
Dsg11341_gr3	ATTATGACATATGGCACATC	FBgn0003545
Dsg11342_gr3	TGCTTCTTCCGAGACTATGT	FBgn0003545
Dsg11349_gr3	CTCTCGGATCATGACACTCC	FBgn0003559
Dsg11350_gr3	CAGCCGGTACTATGAACGCG	FBgn0003559
Dsg11351_gr3	TTGGCCGCGTTTGGGCCTCT	FBgn0003559
Dsg11352_gr3	ATGTGTTTCCGACAACCGCT	FBgn0003559
Dsg11353_gr3	ACATGACACGACGGGTTACT	FBgn0003559
Dsg11354_gr3	ATACTGGAACGGTCTATAAA	FBgn0003559
Dsg11355_gr3	CACGGCTGTCACGGTAGCAC	FBgn0003567
Dsg11356_gr3	GTGGCGGGACGTTTGTCCTT	FBgn0003567
Dsg11357_gr3	CAGACTCTGAACGCGACGGA	FBgn0003567
Dsg11358_gr3	AGTTCTGTCGCTATGACAGT	FBgn0003567
Dsg11359_gr3	GATGAAGCTCTTGAATGACG	FBgn0003567
Dsg11360_gr3	GCTAGAGTTGCCCTTGCCTG	FBgn0003567
Dsg11367_gr3	CATGTCCCGATGGTCCCTGT	FBgn0003598
Dsg11368_gr3	CCTGGCTGTCTCCCGGATCA	FBgn0003598
Dsg11369_gr3	ACAGCGTGACCAATAGCGGC	FBgn0003598
Dsg11370_gr3	TACACGGGTCATCCCGCATC	FBgn0003598
Dsg11371_gr3	AGAGCGACACGTTGTGCTGT	FBgn0003598
Dsg11372_gr3	GCTGAAAATTATGGACGTAG	FBgn0003598
Dsg11385_gr3	ATCCTGCGGCGCACGGGCCA	FBgn0003638
Dsg11386_gr3	CCGGCGTTTCGCACATTGTA	FBgn0003638
Dsg11387_gr3	GTTCCAACGGCGGTTGTCTG	FBgn0003638
Dsg11388_gr3	CTTGGCAATGGAAACAGTCC	FBgn0003638
Dsg11389_gr3	AAGGCGCGGGAAATGGACCA	FBgn0003638
Dsg11390_gr3	TTTCCGGCTCCTAGTGCTCC	FBgn0003638
Dsg11403_gr3	GGTTGCGAGAAGGCTCCATT	FBgn0003655
Dsg11404_gr3	ATTTGAGTAGCAGTGGCGCC	FBgn0003655
Dsg11405_gr3	GGGCTTCAACGAGTATGTCC	FBgn0003655
Dsg11406_gr3	CAGCAAGGCGGTCTCTTACC	FBgn0003655
Dsg11407_gr3	CTTATGGTGCTCCGCGAACC	FBgn0003655
Dsg11408_gr3	AGTAGAAGCGAAGCGTCTGC	FBgn0003655
Dsg11415_gr3	TAGCCGGAGATTATGGAGGT	FBgn0003676
Dsg11416_gr3	ATGGGCCTTCAGGACATTGA	FBgn0003676
Dsg11417_gr3	AAGATGCTGGTGGACGACAT	FBgn0003676
Dsg11418_gr3	GTCCAGACCCACGGGTCCCA	FBgn0003676
Dsg11419_gr3	AGCGGCCAGGATAACCACCG	FBgn0003676
Dsg11420_gr3	CGCAGAGTTCTTCTCAGCCA	FBgn0003676
Dsg11421_gr3	TGTCTGCGTGGTCTCCTCGT	FBgn0003683
Dsg11422_gr3	GGAAGTAGCCGTTGCACTCG	FBgn0003683
Dsg11423_gr3	GCAGGCCAGATTGAACTCCA	FBgn0003683
Dsg11424_gr3	AAAACGAAGCTGGAGATTAT	FBgn0003683
Dsg11425_gr3	CTCGTTGGTAAAAACGAAGC	FBgn0003683
Dsg11426_gr3	CGTGGCCGTGGAGTTCAATC	FBgn0003683
Dsg11433_gr3	ACGTGAGACTCAGGCACTCA	FBgn0003701
Dsg11434_gr3	GAGCCCTCACAAGCCCTTAC	FBgn0003701
Dsg11435_gr3	GTAGTAGTCCCACACTTGCG	FBgn0003701
Dsg11436_gr3	GCTTGGCGGTTAATATTACG	FBgn0003701
Dsg11437_gr3	GAGGTTGTACAGCTTCTGAC	FBgn0003701
Dsg11438_gr3	GTCCCTAAGCTTCCTGCCGT	FBgn0003701
Dsg11439_gr3	TACGACACGGAGATCTACTA	FBgn0003710
Dsg11440_gr3	CCGCTCCATGTACTACTATG	FBgn0003710
Dsg11441_gr3	CTCCAATGGCTACCTCATTG	FBgn0003710
Dsg11442_gr3	CGCTTCGGGTACCCTCATTT	FBgn0003710
Dsg11443_gr3	CTTTACATTCGGAAAGAGCC	FBgn0003710
Dsg11444_gr3	CGACTTAGGCGCCGGCCGGA	FBgn0003710
Dsg11445_gr3	CGGCGGTCTCATAGCTGCAC	FBgn0003714
Dsg11446_gr3	CCGCCGCGCCAGCCGCTGGA	FBgn0003714
Dsg11447_gr3	CAGCGATGCCATTCCACGGA	FBgn0003714
Dsg11448_gr3	AGGACAACGCCCTTGGCGAA	FBgn0003714
Dsg11449_gr3	GGCGGACGCGTCTTTATGTG	FBgn0003714
Dsg11450_gr3	CAACTGTTTCGTAATGCCAA	FBgn0003714
Dsg11457_gr3	TACTCCAGGAAAGCCGGTCA	FBgn0003720
Dsg11458_gr3	AATGTAGGGCTTGCCGACTG	FBgn0003720
Dsg11459_gr3	CCAGCCCTCTGGGGCAGGCC	FBgn0003720
Dsg11460_gr3	AGAAGAAACCGTGGTGTCCT	FBgn0003720
Dsg11461_gr3	AATGCTCCTCTTGAAGAATC	FBgn0003720
Dsg11462_gr3	AGTGGGGGGCAGGGCCCGAG	FBgn0003720
Dsg11469_gr3	GATTCCGTACTTTGCAGACG	FBgn0003741
Dsg11470_gr3	AGTCGTCCATCAGAGAGAGC	FBgn0003741
Dsg11471_gr3	CCCTCTCGCTTGATCGCCCA	FBgn0003741
Dsg11472_gr3	TGGTGGATTGGTGCGCTCTT	FBgn0003741
Dsg11473_gr3	TCTGGAGCGAGTGCGTCTGG	FBgn0003741
Dsg11474_gr3	GGATCGAGACCTTGAGCCAC	FBgn0003741
Dsg11481_gr3	TCTTTCGCGTTCCCCGCACC	FBgn0003747
Dsg11482_gr3	TGTTCGGCATCTGAAAGTTC	FBgn0003747
Dsg11483_gr3	GCCTGGATTGATGCGCCACT	FBgn0003747
Dsg11484_gr3	CACTTCGAATAACTGGGCAC	FBgn0003747
Dsg11485_gr3	TCCACGGGATCGCTTCTTCG	FBgn0003747
Dsg11486_gr3	GCGCACATCCAGCACACTGT	FBgn0003747
Dsg11487_gr3	CGACCCAGATCTGAAGCAAT	FBgn0003748
Dsg11488_gr3	GTTCTCAATCATGCCGCGCG	FBgn0003748
Dsg11489_gr3	TTGACCATACCGGTTAGAAG	FBgn0003748
Dsg11490_gr3	GCGTCGAGCTGAATAGCATT	FBgn0003748
Dsg11491_gr3	GTGTACCGCGATTCGTCGTC	FBgn0003748
Dsg11492_gr3	TAGTAGACTCGACCGCCGTT	FBgn0003748
Dsg11493_gr3	GTGCGCAGACTCTTGCTCCT	FBgn0003751
Dsg11494_gr3	TCTTCTCTACCAGCGCAAAG	FBgn0003751
Dsg11495_gr3	GGATCGATGCTCATGTAGCG	FBgn0003751
Dsg11496_gr3	TCACTTTGGGATTTCATAGT	FBgn0003751
Dsg11497_gr3	GCTCACTTGGTTGGCAGTGC	FBgn0003751
Dsg11498_gr3	TGCGGACAGTGATGCGATTT	FBgn0003751
Dsg11511_gr3	ACGGACCTGCAGGACTGAAG	FBgn0003863
Dsg11512_gr3	AGCTCAGGGAAGAGCTCAGA	FBgn0003863
Dsg11513_gr3	TCCGCCGTGGTCTGCGCCCT	FBgn0003863
Dsg11514_gr3	GAGCTTCAGCTCAAGCATCA	FBgn0003863
Dsg11515_gr3	TCCAGTAGGTGGATCCAGCA	FBgn0003863
Dsg11516_gr3	AGCGGCGGTCACAATGATGT	FBgn0003863
Dsg11517_gr3	AATCGCACCGTGGTCATCCT	FBgn0003865
Dsg11518_gr3	ACTCGATGTACAGTTCGCCA	FBgn0003865
Dsg11519_gr3	CTGAACGCGCTGCTTGAAGC	FBgn0003865
Dsg11520_gr3	GCCCTCGCTGACGCCGCGCT	FBgn0003865
Dsg11521_gr3	ATAAGGTTCTCCATGCGAGC	FBgn0003865
Dsg11522_gr3	GGATGCAACGAAGTGGTCTG	FBgn0003865
Dsg11529_gr3	ATTGAGCGGTATCACACGCA	FBgn0003867
Dsg11530_gr3	ATCAATATATTCCTGCGCTA	FBgn0003867
[truncated: 57,797 more rows]
