# Supplementary material for: Pooled genome-wide CRISPR screening for basal and context-specific fitness gene essentiality in Drosophila cells
Source: eLife. 2018 Jul 27;7:e36333. doi: 10.7554/eLife.36333 (PMC6063728; doi:10.7554/eLife.36333)
Supplement: Supplementary file 10. — Column 1 provides internal ID number compatible with Supplementary file 1. Column 2 provides targeted gene ID. Column 3, ‘REF’, provides readcount file from plasmid pool. Column 4 provides readcount following transfection and outgrowth. File is compatible with MAGeCK (Li et al., 2014). [file elife-36333-supp10.txt]

sgRNA	Gene	REF	rep1g1
Dsg2802_gr1	FBgn0026371	400	407
Dsg7668_gr1	FBgn0263782	400	1342
Dsg4773_gr1	FBgn0035421	402	844
Dsg5064_gr1	FBgn0036211	402	735
Dsg6837_gr1	FBgn0052072	402	679
Dsg6092_gr1	FBgn0038961	402	818
Dsg3225_gr1	FBgn0031881	403	695
Dsg5165_gr1	FBgn0036439	405	819
Dsg6941_gr1	FBgn0053087	405	656
Dsg7543_gr1	FBgn0261985	406	467
Dsg4649_gr1	FBgn0035064	406	353
Dsg5467_gr1	FBgn0037098	409	407
Dsg1011_gr1	FBgn0004516	410	407
Dsg2686_gr1	FBgn0025743	411	690
Dsg600_gr1	FBgn0003093	411	576
Dsg5580_gr1	FBgn0037327	411	416
Dsg88136_gr1	scrambled	412	822
Dsg136_gr1	FBgn0000063	413	707
Dsg2726_gr1	FBgn0025936	414	616
Dsg2848_gr1	FBgn0027080	414	366
Dsg562_gr1	FBgn0002938	415	756
Dsg5171_gr1	FBgn0036448	416	345
Dsg5913_gr1	FBgn0038463	419	1016
Dsg5173_gr1	FBgn0036448	419	513
Dsg329_gr1	FBgn0000536	419	223
Dsg2804_gr1	FBgn0026371	421	724
Dsg5952_gr1	FBgn0038588	421	558
Dsg6169_gr1	FBgn0039137	421	548
Dsg134_gr1	FBgn0000063	421	938
Dsg7858_gr1	FBgn0266464	424	1039
Dsg2729_gr1	FBgn0025936	425	1025
Dsg1089_gr1	FBgn0004864	425	1149
Dsg4487_gr1	FBgn0034590	427	580
Dsg1001_gr1	FBgn0004512	428	760
Dsg2522_gr1	FBgn0024245	428	827
Dsg6067_gr1	FBgn0038912	429	306
Dsg6579_gr1	FBgn0045035	430	1056
Dsg3741_gr1	FBgn0030407	432	762
Dsg88057_gr1	intergenic	433	900
Dsg1044_gr1	FBgn0004638	433	485
Dsg6554_gr1	FBgn0043002	433	750
Dsg7703_gr1	FBgn0264503	433	474
Dsg3351_gr1	FBgn0027844	433	677
Dsg2195_gr1	FBgn0019949	433	664
Dsg7951_gr1	FBgn0267912	435	685
Dsg475_gr1	FBgn0001291	435	947
Dsg1689_gr1	FBgn0011826	435	532
Dsg5726_gr1	FBgn0037786	436	428
Dsg6832_gr1	FBgn0051871	436	762
Dsg2019_gr1	FBgn0015772	436	933
Dsg1969_gr1	FBgn0015582	439	555
Dsg6402_gr1	FBgn0040056	441	851
Dsg5080_gr1	FBgn0036266	441	263
Dsg5965_gr1	FBgn0038630	441	624
Dsg4210_gr1	FBgn0033322	442	1086
Dsg3378_gr1	FBgn0028341	442	556
Dsg642_gr1	FBgn0003139	443	982
Dsg87941_gr1	FBgn0001297	443	322
Dsg3199_gr1	FBgn0031784	444	1428
Dsg4344_gr1	FBgn0033915	444	1102
Dsg4993_gr1	FBgn0036111	444	824
Dsg4137_gr1	FBgn0033010	444	682
Dsg1896_gr1	FBgn0015271	445	1127
Dsg88028_gr1	intergenic	445	491
Dsg3021_gr1	FBgn0031294	446	1036
Dsg2922_gr1	FBgn0027094	446	612
Dsg1207_gr1	FBgn0005666	447	707
Dsg1091_gr1	FBgn0004864	447	726
Dsg2821_gr1	FBgn0026565	447	3221
Dsg7059_gr1	FBgn0085385	448	852
Dsg3135_gr1	FBgn0031643	450	777
Dsg4242_gr1	FBgn0033479	451	779
Dsg5728_gr1	FBgn0037786	452	962
Dsg3534_gr1	FBgn0029118	452	699
Dsg2022_gr1	FBgn0015805	452	847
Dsg7252_gr1	FBgn0259166	452	554
Dsg2921_gr1	FBgn0027094	453	499
Dsg1054_gr1	FBgn0004654	453	569
Dsg8039_gr1	FBgn0283499	454	727
Dsg3444_gr1	FBgn0028646	454	821
Dsg7827_gr1	FBgn0266377	455	599
Dsg7008_gr1	FBgn0053554	455	155
Dsg7115_gr1	FBgn0086348	455	921
Dsg1215_gr1	FBgn0005671	456	998
Dsg7461_gr1	FBgn0261387	458	638
Dsg1567_gr1	FBgn0027526	458	537
Dsg1672_gr1	FBgn0011774	458	1247
Dsg3045_gr1	FBgn0031392	460	1762
Dsg4071_gr1	FBgn0032752	460	566
Dsg5820_gr1	FBgn0038074	460	743
Dsg8008_gr1	FBgn0283478	461	948
Dsg3275_gr1	FBgn0032032	462	550
Dsg1720_gr1	FBgn0012037	462	622
Dsg6449_gr1	FBgn0040319	463	1039
Dsg4023_gr1	FBgn0032596	464	446
Dsg6495_gr1	FBgn0041205	464	930
Dsg7319_gr1	FBgn0259822	464	473
Dsg4126_gr1	FBgn0032955	465	809
Dsg4814_gr1	FBgn0035484	465	569
Dsg485_gr1	FBgn0001991	466	474
Dsg87985_gr1	intergenic	466	709
Dsg1266_gr1	FBgn0010015	467	858
Dsg7593_gr1	FBgn0262617	468	819
Dsg974_gr1	FBgn0004428	468	939
Dsg1185_gr1	FBgn0005626	468	729
Dsg3020_gr1	FBgn0031294	468	1419
Dsg7779_gr1	FBgn0265262	468	841
Dsg1745_gr1	FBgn0013435	468	1007
Dsg3106_gr1	FBgn0031463	468	512
Dsg3868_gr1	FBgn0030697	468	381
Dsg4712_gr1	FBgn0035231	470	819
Dsg7420_gr1	FBgn0261112	470	94
Dsg540_gr1	FBgn0002673	471	620
Dsg88156_gr1	mCherry	472	328
Dsg3117_gr1	FBgn0031497	473	312
Dsg5554_gr1	FBgn0037305	475	1049
Dsg3822_gr1	FBgn0030575	475	999
Dsg151_gr1	FBgn0000109	475	739
Dsg2426_gr1	FBgn0023129	476	724
Dsg1769_gr1	FBgn0013762	477	1476
Dsg88190_gr1	scrambled	477	274
Dsg6205_gr1	FBgn0039420	478	783
Dsg1308_gr1	FBgn0010226	478	508
Dsg3560_gr1	FBgn0029158	479	287
Dsg87907_gr1	FBgn0026379	479	411
Dsg6817_gr1	FBgn0051739	480	490
Dsg7745_gr1	FBgn0265045	481	857
Dsg7882_gr1	FBgn0267339	482	777
Dsg725_gr1	FBgn0003366	482	1200
Dsg8026_gr1	FBgn0283480	483	397
Dsg5839_gr1	FBgn0038165	483	410
Dsg3443_gr1	FBgn0028646	484	681
Dsg2292_gr1	FBgn0020622	485	660
Dsg2525_gr1	FBgn0024326	485	1299
Dsg7654_gr1	FBgn0263398	485	593
Dsg3137_gr1	FBgn0031682	486	909
Dsg87981_gr1	intergenic	486	1038
Dsg7147_gr1	FBgn0086532	487	844
Dsg6095_gr1	FBgn0038961	488	1101
Dsg6484_gr1	FBgn0041203	488	624
Dsg4480_gr1	FBgn0034568	489	892
Dsg7199_gr1	FBgn0250785	489	534
Dsg4757_gr1	FBgn0035392	490	927
Dsg605_gr1	FBgn0003116	490	972
Dsg2320_gr1	FBgn0020930	490	997
Dsg6677_gr1	FBgn0050104	490	1278
Dsg6771_gr1	FBgn0051453	491	474
Dsg553_gr1	FBgn0002921	491	582
Dsg3408_gr1	FBgn0028427	493	928
Dsg1115_gr1	FBgn0004889	493	126
Dsg7584_gr1	FBgn0262614	493	1070
Dsg6217_gr1	FBgn0039421	494	941
Dsg88161_gr1	scrambled	494	963
Dsg1804_gr1	FBgn0013995	494	727
Dsg4162_gr1	FBgn0033187	496	316
Dsg2813_gr1	FBgn0026428	496	1790
Dsg5786_gr1	FBgn0037900	496	717
Dsg7258_gr1	FBgn0259166	497	1027
Dsg2943_gr1	FBgn0031045	497	509
Dsg1360_gr1	FBgn0010329	497	489
Dsg6149_gr1	FBgn0039111	498	1155
Dsg5174_gr1	FBgn0036448	498	1149
Dsg1691_gr1	FBgn0011826	499	1438
Dsg4716_gr1	FBgn0035245	500	1045
Dsg1154_gr1	FBgn0005564	500	728
Dsg7805_gr1	FBgn0266369	500	581
Dsg6792_gr1	FBgn0051643	500	321
Dsg4655_gr1	FBgn0035089	501	893
Dsg4948_gr1	FBgn0035945	501	1051
Dsg2308_gr1	FBgn0020764	501	1420
Dsg6325_gr1	FBgn0039796	502	260
Dsg3347_gr1	FBgn0027621	502	1279
Dsg4889_gr1	FBgn0035849	502	631
Dsg883_gr1	FBgn0004103	503	783
Dsg5277_gr1	FBgn0036742	503	640
Dsg88229_gr1	Puro	504	1307
Dsg5813_gr1	FBgn0038035	504	854
Dsg4357_gr1	FBgn0034085	504	1360
Dsg6880_gr1	FBgn0052549	505	767
Dsg7963_gr1	FBgn0270926	505	656
Dsg4286_gr1	FBgn0033773	505	1111
Dsg1846_gr1	FBgn0014031	505	659
Dsg1171_gr1	FBgn0005592	506	686
Dsg5931_gr1	FBgn0038516	506	1010
Dsg3992_gr1	FBgn0032393	508	1690
Dsg4342_gr1	FBgn0033915	508	450
Dsg3172_gr1	FBgn0031733	509	648
Dsg7039_gr1	FBgn0083992	509	1013
Dsg4524_gr1	FBgn0034710	510	907
Dsg7825_gr1	FBgn0266377	510	1139
Dsg616_gr1	FBgn0003124	510	19
Dsg994_gr1	FBgn0004507	510	1228
Dsg3495_gr1	FBgn0028875	511	919
Dsg561_gr1	FBgn0002938	511	899
Dsg862_gr1	FBgn0003889	511	1127
Dsg6988_gr1	FBgn0053531	511	802
Dsg2317_gr1	FBgn0020930	512	1199
Dsg6719_gr1	FBgn0051097	513	930
Dsg87948_gr1	intergenic	513	414
Dsg7974_gr1	FBgn0283427	514	653
Dsg7356_gr1	FBgn0260798	514	706
Dsg2088_gr1	FBgn0016687	514	1013
Dsg6831_gr1	FBgn0051871	516	1091
Dsg5078_gr1	FBgn0036266	516	833
Dsg680_gr1	FBgn0003256	517	1100
Dsg88056_gr1	intergenic	518	1219
Dsg6055_gr1	FBgn0038890	518	686
Dsg3730_gr1	FBgn0030377	518	943
Dsg1937_gr1	FBgn0015300	518	871
Dsg5118_gr1	FBgn0036299	519	942
Dsg87996_gr1	intergenic	519	1071
Dsg183_gr1	FBgn0000150	520	705
Dsg88118_gr1	scrambled	520	1604
Dsg2642_gr1	FBgn0025625	520	1760
Dsg5947_gr1	FBgn0038588	521	1963
Dsg6396_gr1	FBgn0040056	521	469
Dsg1165_gr1	FBgn0005585	521	784
Dsg7914_gr1	FBgn0267486	521	922
Dsg4093_gr1	FBgn0032811	522	817
Dsg3323_gr1	FBgn0032151	522	1193
Dsg6322_gr1	FBgn0039790	522	679
Dsg3485_gr1	FBgn0028868	522	833
Dsg3108_gr1	FBgn0031463	522	1444
Dsg87960_gr1	intergenic	523	653
Dsg5972_gr1	FBgn0038655	523	279
Dsg111_gr1	FBgn0000024	523	861
Dsg327_gr1	FBgn0000536	524	1457
Dsg4336_gr1	FBgn0033911	524	646
Dsg715_gr1	FBgn0003353	524	832
Dsg87879_gr1	FBgn0014020	524	524
Dsg7037_gr1	FBgn0083992	524	1143
Dsg7225_gr1	FBgn0250837	525	966
Dsg3160_gr1	FBgn0031700	526	791
Dsg3955_gr1	FBgn0032219	526	236
Dsg2658_gr1	FBgn0025642	527	1521
Dsg1303_gr1	FBgn0010222	527	454
Dsg3494_gr1	FBgn0028875	527	737
Dsg7817_gr1	FBgn0266375	527	1608
Dsg7000_gr1	FBgn0053544	528	978
Dsg2849_gr1	FBgn0027080	528	856
Dsg3490_gr1	FBgn0028868	529	1590
Dsg2503_gr1	FBgn0024222	529	651
Dsg2620_gr1	FBgn0025455	529	862
Dsg5672_gr1	FBgn0037679	529	824
Dsg3101_gr1	FBgn0031462	529	1627
Dsg88165_gr1	scrambled	530	1111
Dsg4761_gr1	FBgn0035392	530	1047
Dsg5399_gr1	FBgn0036942	531	653
Dsg1935_gr1	FBgn0015300	532	1138
Dsg7272_gr1	FBgn0259178	532	1672
Dsg87979_gr1	intergenic	533	816
Dsg7243_gr1	FBgn0259101	533	1067
Dsg87904_gr1	FBgn0039969	534	412
Dsg6315_gr1	FBgn0039790	535	855
Dsg4617_gr1	FBgn0035001	536	497
Dsg5986_gr1	FBgn0038721	536	881
Dsg7298_gr1	FBgn0259678	537	1383
Dsg4204_gr1	FBgn0033246	538	1513
Dsg993_gr1	FBgn0004507	539	1184
Dsg6820_gr1	FBgn0051759	539	794
Dsg6995_gr1	FBgn0053531	539	1011
Dsg2637_gr1	FBgn0025625	540	1247
Dsg88167_gr1	scrambled	540	511
Dsg87889_gr1	FBgn0039969	540	368
Dsg831_gr1	FBgn0003732	541	763
Dsg5393_gr1	FBgn0036941	541	635
Dsg4232_gr1	FBgn0033423	541	1067
Dsg4024_gr1	FBgn0032596	542	168
Dsg3974_gr1	FBgn0032287	543	1537
Dsg5476_gr1	FBgn0037115	543	1337
Dsg2593_gr1	FBgn0024995	543	875
Dsg6534_gr1	FBgn0042710	544	1148
Dsg471_gr1	FBgn0001291	545	574
Dsg4455_gr1	FBgn0034364	546	1732
Dsg3718_gr1	FBgn0030348	547	1226
Dsg1987_gr1	FBgn0015618	547	1182
Dsg3465_gr1	FBgn0028707	547	444
Dsg2451_gr1	FBgn0023179	547	1018
Dsg88129_gr1	scrambled	547	1688
Dsg2764_gr1	FBgn0026064	547	859
Dsg2011_gr1	FBgn0015765	547	2024
Dsg7103_gr1	FBgn0086254	548	1337
Dsg3861_gr1	FBgn0030697	548	946
Dsg3692_gr1	FBgn0030218	548	876
Dsg4039_gr1	FBgn0032677	548	611
Dsg8016_gr1	FBgn0283479	548	822
Dsg1485_gr1	FBgn0027279	551	671
Dsg88014_gr1	intergenic	551	1061
Dsg2762_gr1	FBgn0026064	551	1119
Dsg371_gr1	FBgn0000723	551	1164
Dsg6628_gr1	FBgn0046692	551	986
Dsg7808_gr1	FBgn0266369	552	596
Dsg1072_gr1	FBgn0004657	552	888
Dsg4697_gr1	FBgn0035187	552	999
Dsg2156_gr1	FBgn0017581	552	808
Dsg6259_gr1	FBgn0039640	553	1165
Dsg302_gr1	FBgn0000464	553	1520
Dsg2619_gr1	FBgn0025455	554	1053
Dsg579_gr1	FBgn0003071	554	731
Dsg88152_gr1	mCherry	555	694
Dsg88038_gr1	intergenic	555	1067
Dsg3078_gr1	FBgn0031443	556	688
Dsg7770_gr1	FBgn0265194	556	953
Dsg7569_gr1	FBgn0262081	557	619
Dsg726_gr1	FBgn0003366	557	1293
Dsg6338_gr1	FBgn0039799	557	1146
Dsg3261_gr1	FBgn0032006	558	470
Dsg88142_gr1	scrambled	559	1070
Dsg6305_gr1	FBgn0039751	559	996
Dsg1967_gr1	FBgn0015582	559	1878
Dsg3549_gr1	FBgn0029157	560	1068
Dsg1250_gr1	FBgn0005779	561	988
Dsg4019_gr1	FBgn0032596	561	1464
Dsg5631_gr1	FBgn0037491	561	741
Dsg7907_gr1	FBgn0267390	562	710
Dsg7725_gr1	FBgn0264815	562	1630
Dsg1959_gr1	FBgn0015544	563	1155
Dsg3975_gr1	FBgn0032287	563	1831
Dsg3011_gr1	FBgn0031279	564	786
Dsg1416_gr1	FBgn0010407	565	1244
Dsg7447_gr1	FBgn0261274	565	1040
Dsg854_gr1	FBgn0003887	565	497
Dsg1474_gr1	FBgn0011300	565	807
Dsg662_gr1	FBgn0003189	565	471
Dsg2018_gr1	FBgn0015772	565	1319
Dsg7281_gr1	FBgn0259221	566	909
Dsg2687_gr1	FBgn0025743	566	810
Dsg1425_gr1	FBgn0010747	566	827
Dsg4958_gr1	FBgn0035957	567	1714
Dsg5883_gr1	FBgn0038363	567	550
Dsg2515_gr1	FBgn0024227	567	1386
Dsg995_gr1	FBgn0004507	567	1072
Dsg5408_gr1	FBgn0036984	568	1075
Dsg3687_gr1	FBgn0030218	568	1097
Dsg5805_gr1	FBgn0037995	569	745
Dsg4080_gr1	FBgn0032779	569	615
Dsg173_gr1	FBgn0000147	569	71
Dsg774_gr1	FBgn0003429	570	1320
Dsg7673_gr1	FBgn0263782	570	918
Dsg220_gr1	FBgn0000259	570	357
Dsg4458_gr1	FBgn0034494	571	636
Dsg3324_gr1	FBgn0032151	572	785
Dsg4351_gr1	FBgn0034075	573	930
Dsg7554_gr1	FBgn0261988	573	858
Dsg7454_gr1	FBgn0261278	573	731
Dsg2754_gr1	FBgn0026063	573	496
Dsg3968_gr1	FBgn0032224	574	598
Dsg6124_gr1	FBgn0039050	575	526
Dsg641_gr1	FBgn0003139	575	1035
Dsg3938_gr1	FBgn0031041	575	1676
Dsg1827_gr1	FBgn0014011	575	1589
Dsg1126_gr1	FBgn0004901	575	714
Dsg5873_gr1	FBgn0038279	576	1849
Dsg4027_gr1	FBgn0032650	577	937
Dsg4540_gr1	FBgn0034713	577	892
Dsg2998_gr1	FBgn0031265	577	1149
Dsg6989_gr1	FBgn0053531	577	1129
Dsg5066_gr1	FBgn0036212	579	1094
Dsg88139_gr1	scrambled	579	1095
Dsg2564_gr1	FBgn0024920	579	1068
Dsg7384_gr1	FBgn0260945	580	957
Dsg2248_gr1	FBgn0020391	580	997
Dsg7739_gr1	FBgn0264959	580	1171
Dsg88008_gr1	scrambled	581	797
Dsg2226_gr1	FBgn0020385	581	1096
Dsg5604_gr1	FBgn0037356	581	1171
Dsg1568_gr1	FBgn0027526	581	1157
Dsg8042_gr1	FBgn0283499	582	1505
Dsg1657_gr1	FBgn0011739	582	1072
Dsg5417_gr1	FBgn0036992	582	1134
Dsg2598_gr1	FBgn0025115	582	1007
Dsg5144_gr1	FBgn0036369	582	805
Dsg1614_gr1	FBgn0011676	583	973
Dsg3180_gr1	FBgn0031741	583	742
Dsg3997_gr1	FBgn0032424	584	1489
Dsg88174_gr1	scrambled	584	1404
Dsg6539_gr1	FBgn0042711	584	1127
Dsg1746_gr1	FBgn0013435	584	1168
Dsg7474_gr1	FBgn0261399	585	1385
Dsg87958_gr1	intergenic	585	1864
Dsg659_gr1	FBgn0003169	585	1255
Dsg932_gr1	FBgn0004367	586	1159
Dsg5723_gr1	FBgn0037786	587	699
Dsg116_gr1	FBgn0000024	587	1251
Dsg7064_gr1	FBgn0085386	588	676
Dsg5226_gr1	FBgn0036556	589	1257
Dsg4337_gr1	FBgn0033911	589	1218
Dsg88060_gr1	intergenic	590	877
Dsg5371_gr1	FBgn0036896	590	984
Dsg6620_gr1	FBgn0046689	590	1368
Dsg6739_gr1	FBgn0051148	590	977
Dsg1140_gr1	FBgn0005278	591	822
Dsg6785_gr1	FBgn0051469	591	1135
Dsg130_gr1	FBgn0000053	592	807
Dsg3109_gr1	FBgn0031463	592	1026
Dsg7665_gr1	FBgn0263598	592	718
Dsg3847_gr1	FBgn0030661	593	888
Dsg7303_gr1	FBgn0259680	593	1057
Dsg6777_gr1	FBgn0051453	593	1005
Dsg1620_gr1	FBgn0011676	593	1312
Dsg4255_gr1	FBgn0033538	593	1355
Dsg2143_gr1	FBgn0017558	593	1196
Dsg2887_gr1	FBgn0027086	593	867
Dsg2146_gr1	FBgn0017558	593	1142
Dsg88197_gr1	scrambled	593	827
Dsg6959_gr1	FBgn0053156	594	1611
Dsg6894_gr1	FBgn0052666	594	1743
Dsg6807_gr1	FBgn0051717	594	1340
Dsg6261_gr1	FBgn0039640	595	841
Dsg5677_gr1	FBgn0037683	596	1257
Dsg5135_gr1	FBgn0036368	596	1070
Dsg832_gr1	FBgn0003732	596	958
Dsg448_gr1	FBgn0001218	596	382
Dsg5741_gr1	FBgn0037807	596	1496
Dsg3213_gr1	FBgn0031824	596	832
Dsg1384_gr1	FBgn0010355	598	370
Dsg6461_gr1	FBgn0040524	599	1045
Dsg5789_gr1	FBgn0037942	599	1145
Dsg1358_gr1	FBgn0010329	599	1108
Dsg2795_gr1	FBgn0026370	600	859
Dsg3945_gr1	FBgn0032151	600	610
Dsg3196_gr1	FBgn0031784	600	1517
Dsg6888_gr1	FBgn0052649	600	497
Dsg3245_gr1	FBgn0031908	600	1846
Dsg7352_gr1	FBgn0260750	601	866
Dsg7939_gr1	FBgn0267728	602	1944
Dsg2582_gr1	FBgn0024963	602	1444
Dsg4235_gr1	FBgn0033440	603	1427
Dsg847_gr1	FBgn0003744	603	1090
Dsg87947_gr1	intergenic	603	1238
Dsg1200_gr1	FBgn0005640	603	1607
Dsg5093_gr1	FBgn0036272	604	1209
Dsg1269_gr1	FBgn0010015	604	904
Dsg2842_gr1	FBgn0027079	604	953
Dsg1815_gr1	FBgn0014007	605	1533
Dsg1507_gr1	FBgn0027492	605	1362
Dsg3422_gr1	FBgn0028497	606	2805
Dsg87882_gr1	FBgn0014020	606	921
Dsg88122_gr1	scrambled	606	1707
Dsg7410_gr1	FBgn0260990	607	1150
Dsg4931_gr1	FBgn0035929	607	1020
Dsg1866_gr1	FBgn0014417	607	1275
Dsg6068_gr1	FBgn0038912	607	1547
Dsg1895_gr1	FBgn0015271	607	1101
Dsg1536_gr1	FBgn0027504	609	1118
Dsg3984_gr1	FBgn0032363	609	964
Dsg7776_gr1	FBgn0265262	610	1489
Dsg4812_gr1	FBgn0035484	612	557
Dsg1792_gr1	FBgn0013987	612	966
Dsg3605_gr1	FBgn0029843	612	1687
Dsg1682_gr1	FBgn0011817	612	1440
Dsg2020_gr1	FBgn0015772	612	1995
Dsg5224_gr1	FBgn0036553	613	1140
Dsg464_gr1	FBgn0001247	613	500
Dsg844_gr1	FBgn0003744	613	322
Dsg198_gr1	FBgn0000229	613	791
Dsg3499_gr1	FBgn0028875	613	1086
Dsg6345_gr1	FBgn0039809	613	1219
Dsg2336_gr1	FBgn0022029	614	1358
Dsg2537_gr1	FBgn0024329	614	1015
Dsg5867_gr1	FBgn0038279	614	882
Dsg5737_gr1	FBgn0037801	614	1645
Dsg1958_gr1	FBgn0015544	616	1503
Dsg800_gr1	FBgn0003525	616	834
Dsg1448_gr1	FBgn0010909	616	463
Dsg1854_gr1	FBgn0014073	616	818
Dsg3365_gr1	FBgn0027945	616	1030
Dsg5861_gr1	FBgn0038258	616	726
Dsg87991_gr1	intergenic	617	1236
Dsg3648_gr1	FBgn0029970	618	797
Dsg2424_gr1	FBgn0023129	618	971
Dsg8028_gr1	FBgn0283494	618	934
Dsg7732_gr1	FBgn0264959	619	565
Dsg801_gr1	FBgn0003525	620	763
Dsg2174_gr1	FBgn0019830	620	1592
Dsg1788_gr1	FBgn0013972	620	1117
Dsg3438_gr1	FBgn0028646	620	1520
Dsg5147_gr1	FBgn0036376	621	1005
Dsg4841_gr1	FBgn0035590	621	1418
Dsg4445_gr1	FBgn0034356	621	1239
Dsg2690_gr1	FBgn0025743	621	1576
Dsg1163_gr1	FBgn0005585	621	883
Dsg3486_gr1	FBgn0028868	622	1994
Dsg850_gr1	FBgn0003887	622	1057
Dsg5133_gr1	FBgn0036368	622	993
Dsg2745_gr1	FBgn0026061	623	1303
Dsg7171_gr1	FBgn0086899	624	782
Dsg3638_gr1	FBgn0029969	624	929
Dsg5221_gr1	FBgn0036553	624	1116
Dsg7305_gr1	FBgn0259680	624	1358
Dsg4440_gr1	FBgn0034346	625	1138
Dsg324_gr1	FBgn0000489	625	1257
Dsg2967_gr1	FBgn0031068	625	896
Dsg4185_gr1	FBgn0033203	625	1842
Dsg6171_gr1	FBgn0039175	626	875
Dsg2314_gr1	FBgn0020910	626	780
Dsg6303_gr1	FBgn0039751	626	699
Dsg5930_gr1	FBgn0038486	627	1732
Dsg3963_gr1	FBgn0032224	627	549
Dsg7889_gr1	FBgn0267350	627	1173
Dsg3372_gr1	FBgn0027945	627	944
Dsg2365_gr1	FBgn0022768	627	1473
Dsg3637_gr1	FBgn0029969	627	925
Dsg257_gr1	FBgn0000346	628	1401
Dsg7396_gr1	FBgn0260972	628	1010
Dsg3973_gr1	FBgn0032287	628	1497
Dsg2411_gr1	FBgn0023083	628	122
Dsg4963_gr1	FBgn0036030	628	298
Dsg3475_gr1	FBgn0028741	628	1738
Dsg6571_gr1	FBgn0044826	628	2463
Dsg4402_gr1	FBgn0034215	629	1810
Dsg2721_gr1	FBgn0025837	629	2053
Dsg87986_gr1	intergenic	629	1407
Dsg7295_gr1	FBgn0259678	629	1168
Dsg2557_gr1	FBgn0024920	629	906
Dsg7980_gr1	FBgn0283450	629	2157
Dsg2469_gr1	FBgn0023508	629	1020
Dsg3176_gr1	FBgn0031733	631	1292
Dsg4660_gr1	FBgn0035107	631	1052
Dsg7849_gr1	FBgn0266452	631	1193
Dsg5553_gr1	FBgn0037218	631	452
Dsg88217_gr1	scrambled	631	1078
Dsg6819_gr1	FBgn0051759	631	1018
Dsg3678_gr1	FBgn0030217	632	1436
Dsg5082_gr1	FBgn0036271	632	159
Dsg3889_gr1	FBgn0030761	632	343
Dsg4400_gr1	FBgn0034179	634	1452
Dsg3897_gr1	FBgn0030796	634	1008
Dsg5688_gr1	FBgn0037690	634	2182
Dsg3628_gr1	FBgn0029949	634	1058
Dsg7456_gr1	FBgn0261278	635	1219
Dsg7253_gr1	FBgn0259166	635	959
Dsg3565_gr1	FBgn0029712	635	717
Dsg88201_gr1	scrambled	636	1104
Dsg102_gr1	FBgn0000017	636	520
Dsg2351_gr1	FBgn0022382	636	1286
Dsg7348_gr1	FBgn0260750	637	757
Dsg6545_gr1	FBgn0042711	637	1097
Dsg7444_gr1	FBgn0261274	638	860
Dsg5439_gr1	FBgn0037046	638	1368
Dsg7380_gr1	FBgn0260945	638	1532
Dsg88230_gr1	Puro	638	1064
Dsg5731_gr1	FBgn0037801	638	1185
Dsg88103_gr1	mCherry	639	1146
Dsg3702_gr1	FBgn0030300	640	1025
Dsg619_gr1	FBgn0003124	640	1249
Dsg3601_gr1	FBgn0029831	640	1343
Dsg5286_gr1	FBgn0036759	640	1305
Dsg1903_gr1	FBgn0015277	641	905
Dsg5013_gr1	FBgn0036147	641	1385
Dsg4437_gr1	FBgn0034346	641	1525
Dsg87855_gr1	FBgn0260635	641	671
Dsg1158_gr1	FBgn0005564	642	1182
Dsg1668_gr1	FBgn0011754	642	1334
Dsg435_gr1	FBgn0001187	642	848
Dsg796_gr1	FBgn0003513	642	1166
Dsg87950_gr1	intergenic	643	1102
Dsg2115_gr1	FBgn0016762	643	536
Dsg6649_gr1	FBgn0046706	644	574
Dsg3574_gr1	FBgn0029736	644	433
Dsg262_gr1	FBgn0000382	644	252
Dsg7656_gr1	FBgn0263398	644	1342
Dsg2031_gr1	FBgn0016078	645	1893
Dsg2997_gr1	FBgn0031265	645	1455
Dsg6896_gr1	FBgn0052666	646	810
Dsg6013_gr1	FBgn0038795	646	1279
Dsg7693_gr1	FBgn0264357	647	1064
Dsg7780_gr1	FBgn0265784	647	1125
Dsg6403_gr1	FBgn0040076	648	1499
Dsg4466_gr1	FBgn0034558	648	1009
Dsg5384_gr1	FBgn0036927	648	987
Dsg456_gr1	FBgn0001233	648	196
Dsg341_gr1	FBgn0000658	648	368
Dsg5971_gr1	FBgn0038655	649	1043
Dsg6386_gr1	FBgn0039924	649	852
Dsg3027_gr1	FBgn0031299	649	1262
Dsg4792_gr1	FBgn0035426	649	930
Dsg6541_gr1	FBgn0042711	650	2013
Dsg1900_gr1	FBgn0015271	650	881
Dsg6376_gr1	FBgn0039915	651	1528
Dsg1314_gr1	FBgn0010240	651	989
Dsg7397_gr1	FBgn0260972	651	1540
Dsg5788_gr1	FBgn0037942	651	982
Dsg934_gr1	FBgn0004367	652	942
Dsg3069_gr1	FBgn0031441	652	1059
Dsg4971_gr1	FBgn0036053	652	1007
Dsg1767_gr1	FBgn0013762	652	1039
Dsg4482_gr1	FBgn0034590	653	1231
Dsg1483_gr1	FBgn0027279	653	1010
Dsg4465_gr1	FBgn0034494	653	1907
Dsg777_gr1	FBgn0003429	653	1409
Dsg5637_gr1	FBgn0037578	653	1002
Dsg7761_gr1	FBgn0265178	653	1122
Dsg1636_gr1	FBgn0011704	654	983
Dsg88047_gr1	intergenic	654	1161
Dsg7394_gr1	FBgn0260964	654	1050
Dsg4706_gr1	FBgn0035231	655	1328
Dsg3298_gr1	FBgn0032076	656	968
Dsg88127_gr1	scrambled	656	1124
Dsg2467_gr1	FBgn0023495	656	1612
Dsg88208_gr1	scrambled	656	1018
Dsg6077_gr1	FBgn0038952	656	639
Dsg5868_gr1	FBgn0038279	656	604
Dsg6580_gr1	FBgn0045035	657	699
Dsg6929_gr1	FBgn0052703	657	948
Dsg88195_gr1	scrambled	657	755
Dsg572_gr1	FBgn0003067	657	1524
Dsg1587_gr1	FBgn0027572	657	1005
Dsg6088_gr1	FBgn0038957	657	1014
Dsg352_gr1	FBgn0000711	657	605
Dsg1175_gr1	FBgn0005592	658	1070
Dsg7679_gr1	FBgn0264077	658	776
Dsg5534_gr1	FBgn0037186	658	656
Dsg1149_gr1	FBgn0005536	659	755
Dsg6471_gr1	FBgn0041087	659	1430
Dsg1325_gr1	FBgn0010241	659	1469
Dsg2205_gr1	FBgn0019972	659	941
Dsg4101_gr1	FBgn0032820	659	1485
Dsg4160_gr1	FBgn0033089	659	793
Dsg953_gr1	FBgn0004370	660	783
Dsg2264_gr1	FBgn0020440	660	1200
Dsg5360_gr1	FBgn0036876	660	1305
Dsg3740_gr1	FBgn0030384	661	1427
Dsg2734_gr1	FBgn0026060	662	2173
Dsg840_gr1	FBgn0003733	662	1192
Dsg747_gr1	FBgn0003380	662	1154
Dsg1654_gr1	FBgn0011739	663	1076
Dsg2052_gr1	FBgn0016123	663	1046
Dsg2709_gr1	FBgn0025825	663	1298
Dsg422_gr1	FBgn0001186	663	857
Dsg88049_gr1	intergenic	664	1159
Dsg1088_gr1	FBgn0004839	664	1551
Dsg5351_gr1	FBgn0036875	664	1073
Dsg4877_gr1	FBgn0035811	664	712
Dsg2274_gr1	FBgn0020513	665	859
Dsg2752_gr1	FBgn0026063	665	1042
Dsg5904_gr1	FBgn0038446	665	1315
Dsg4811_gr1	FBgn0035484	666	1592
Dsg1189_gr1	FBgn0005626	666	912
Dsg160_gr1	FBgn0000116	666	1448
Dsg6187_gr1	FBgn0039306	666	689
Dsg1830_gr1	FBgn0014018	666	1236
Dsg7818_gr1	FBgn0266375	667	850
Dsg460_gr1	FBgn0001233	667	1358
Dsg2704_gr1	FBgn0025814	667	1380
Dsg7189_gr1	FBgn0243512	667	1657
Dsg6740_gr1	FBgn0051148	668	1182
Dsg564_gr1	FBgn0002938	668	882
Dsg3794_gr1	FBgn0030556	668	1247
Dsg967_gr1	FBgn0004373	668	1418
Dsg5909_gr1	FBgn0038463	668	1052
Dsg7622_gr1	FBgn0263120	668	430
Dsg6511_gr1	FBgn0042083	668	741
Dsg2655_gr1	FBgn0025642	669	1165
Dsg4815_gr1	FBgn0035484	669	784
Dsg4571_gr1	FBgn0034789	669	1496
Dsg5648_gr1	FBgn0037606	670	1888
Dsg5407_gr1	FBgn0036984	670	818
Dsg3120_gr1	FBgn0031497	670	1142
Dsg7331_gr1	FBgn0260399	670	908
Dsg2037_gr1	FBgn0016122	670	1714
Dsg5016_gr1	FBgn0036147	670	1162
Dsg3055_gr1	FBgn0031397	672	880
Dsg4121_gr1	FBgn0032945	672	1534
Dsg2531_gr1	FBgn0024326	673	1852
Dsg1309_gr1	FBgn0010226	673	1711
Dsg6384_gr1	FBgn0039924	673	948
Dsg6430_gr1	FBgn0040237	674	839
Dsg88194_gr1	scrambled	674	984
Dsg7826_gr1	FBgn0266377	675	949
Dsg6667_gr1	FBgn0050103	675	1291
Dsg326_gr1	FBgn0000536	675	1610
Dsg4183_gr1	FBgn0033203	675	1817
Dsg273_gr1	FBgn0000409	676	65
Dsg918_gr1	FBgn0004242	676	1030
Dsg4326_gr1	FBgn0033900	676	1523
Dsg3506_gr1	FBgn0028978	676	1038
Dsg4912_gr1	FBgn0035907	676	1014
Dsg1613_gr1	FBgn0011676	677	1159
Dsg7402_gr1	FBgn0260972	677	725
Dsg2661_gr1	FBgn0025686	678	1655
Dsg7112_gr1	FBgn0086348	678	1440
Dsg6553_gr1	FBgn0043002	678	1582
Dsg3462_gr1	FBgn0028707	678	962
Dsg5866_gr1	FBgn0038258	678	715
Dsg2910_gr1	FBgn0027091	678	1806
Dsg367_gr1	FBgn0000723	679	996
Dsg117_gr1	FBgn0000032	679	1100
Dsg88166_gr1	scrambled	679	1163
Dsg4619_gr1	FBgn0035004	679	1057
Dsg6641_gr1	FBgn0046698	679	1208
Dsg315_gr1	FBgn0000479	679	594
Dsg2126_gr1	FBgn0016930	679	1757
Dsg828_gr1	FBgn0003731	679	1195
Dsg6262_gr1	FBgn0039640	680	1236
Dsg1074_gr1	FBgn0004784	680	1160
Dsg4536_gr1	FBgn0034712	680	1414
Dsg7615_gr1	FBgn0262866	680	944
Dsg718_gr1	FBgn0003360	680	339
Dsg4763_gr1	FBgn0035397	681	1675
Dsg695_gr1	FBgn0003308	682	1089
Dsg3077_gr1	FBgn0031443	682	1466
Dsg2060_gr1	FBgn0016126	683	1739
Dsg6394_gr1	FBgn0039958	683	3092
Dsg1265_gr1	FBgn0010015	683	1364
Dsg6601_gr1	FBgn0046114	683	573
Dsg7070_gr1	FBgn0085390	684	1317
Dsg5006_gr1	FBgn0036142	685	890
Dsg2624_gr1	FBgn0025573	685	990
Dsg293_gr1	FBgn0000447	685	802
Dsg5110_gr1	FBgn0036279	685	1762
Dsg4600_gr1	FBgn0034988	686	991
Dsg6920_gr1	FBgn0052702	686	724
Dsg5886_gr1	FBgn0038363	687	1161
Dsg3211_gr1	FBgn0031824	687	898
Dsg1890_gr1	FBgn0015024	687	1548
Dsg5628_gr1	FBgn0037491	688	925
Dsg2914_gr1	FBgn0027091	688	147
Dsg7368_gr1	FBgn0260934	689	1479
Dsg3529_gr1	FBgn0029093	690	1572
Dsg3641_gr1	FBgn0029969	690	1683
Dsg343_gr1	FBgn0000658	690	1281
Dsg2532_gr1	FBgn0024326	690	1251
Dsg6961_gr1	FBgn0053156	690	1690
Dsg6623_gr1	FBgn0046689	690	1296
Dsg7804_gr1	FBgn0266369	691	1089
Dsg88210_gr1	scrambled	691	1317
Dsg5706_gr1	FBgn0037697	691	1291
Dsg7992_gr1	FBgn0283472	692	993
Dsg3813_gr1	FBgn0030574	692	1292
Dsg3826_gr1	FBgn0030575	692	1526
Dsg2144_gr1	FBgn0017558	693	1242
Dsg969_gr1	FBgn0004428	693	1690
Dsg1939_gr1	FBgn0015300	693	1917
Dsg661_gr1	FBgn0003189	693	641
Dsg3041_gr1	FBgn0031392	695	1344
Dsg6968_gr1	FBgn0053467	695	1565
Dsg4864_gr1	FBgn0035632	695	1180
Dsg465_gr1	FBgn0001247	696	776
Dsg3645_gr1	FBgn0029970	696	1017
Dsg7837_gr1	FBgn0266441	696	1260
Dsg4263_gr1	FBgn0033564	696	1074
Dsg5199_gr1	FBgn0036550	696	1564
Dsg531_gr1	FBgn0002524	696	1796
Dsg2214_gr1	FBgn0019990	697	1149
Dsg1022_gr1	FBgn0004584	697	1060
Dsg1392_gr1	FBgn0010379	697	1201
Dsg1793_gr1	FBgn0013987	698	1528
Dsg5383_gr1	FBgn0036927	698	1586
Dsg5348_gr1	FBgn0036875	698	1629
Dsg2039_gr1	FBgn0016122	698	2125
Dsg6639_gr1	FBgn0046698	698	1372
Dsg6375_gr1	FBgn0039915	699	1270
Dsg3647_gr1	FBgn0029970	700	1716
Dsg1586_gr1	FBgn0027572	700	2137
Dsg5733_gr1	FBgn0037801	700	1238
Dsg4939_gr1	FBgn0035934	700	989
Dsg6951_gr1	FBgn0053123	701	1309
Dsg5889_gr1	FBgn0038363	701	1122
Dsg7599_gr1	FBgn0262619	702	1778
Dsg4125_gr1	FBgn0032955	702	1694
Dsg4552_gr1	FBgn0034726	702	1128
Dsg1879_gr1	FBgn0014930	702	2083
Dsg6030_gr1	FBgn0038827	702	944
Dsg2128_gr1	FBgn0016930	703	1117
Dsg4193_gr1	FBgn0033204	703	1303
Dsg7213_gr1	FBgn0250823	703	1726
Dsg5141_gr1	FBgn0036369	703	984
Dsg7880_gr1	FBgn0267339	704	1772
Dsg243_gr1	FBgn0000274	704	1408
Dsg5964_gr1	FBgn0038630	704	1087
Dsg7504_gr1	FBgn0261549	704	1843
Dsg317_gr1	FBgn0000489	704	1056
Dsg4954_gr1	FBgn0035957	704	1173
Dsg6685_gr1	FBgn0050274	704	1340
Dsg4164_gr1	FBgn0033187	704	1056
Dsg5495_gr1	FBgn0037163	704	1048
Dsg8012_gr1	FBgn0283479	705	811
Dsg6014_gr1	FBgn0038795	705	850
Dsg2770_gr1	FBgn0026136	705	1439
Dsg2339_gr1	FBgn0022029	706	1333
Dsg3016_gr1	FBgn0031279	706	1417
Dsg2761_gr1	FBgn0026064	706	1493
Dsg6003_gr1	FBgn0038771	707	1066
Dsg88001_gr1	intergenic	707	1222
Dsg632_gr1	FBgn0003134	707	1198
Dsg4692_gr1	FBgn0035187	708	1042
Dsg5735_gr1	FBgn0037801	708	1434
Dsg1554_gr1	FBgn0027515	708	2424
Dsg1570_gr1	FBgn0027538	708	1011
Dsg1519_gr1	FBgn0027493	708	1364
Dsg6192_gr1	FBgn0039306	708	1467
Dsg6711_gr1	FBgn0051092	709	901
Dsg7322_gr1	FBgn0259822	709	1688
Dsg4432_gr1	FBgn0034299	709	769
Dsg4313_gr1	FBgn0033853	710	1582
Dsg6906_gr1	FBgn0052669	710	1252
Dsg1718_gr1	FBgn0012037	710	1197
Dsg3153_gr1	FBgn0031700	711	1008
Dsg5183_gr1	FBgn0036451	712	1421
Dsg1349_gr1	FBgn0010314	713	808
Dsg783_gr1	FBgn0003502	714	688
Dsg7419_gr1	FBgn0261041	714	1430
Dsg4212_gr1	FBgn0033322	714	1889
Dsg1116_gr1	FBgn0004889	714	857
Dsg264_gr1	FBgn0000382	714	1478
Dsg3070_gr1	FBgn0031441	715	998
Dsg4339_gr1	FBgn0033915	715	964
Dsg2305_gr1	FBgn0020764	715	989
Dsg947_gr1	FBgn0004369	716	1277
Dsg6721_gr1	FBgn0051097	716	839
Dsg4787_gr1	FBgn0035426	716	1165
Dsg3019_gr1	FBgn0031294	717	1343
Dsg2076_gr1	FBgn0016641	717	2350
Dsg7031_gr1	FBgn0067102	717	537
Dsg1950_gr1	FBgn0015402	717	681
Dsg87876_gr1	FBgn0014020	717	881
Dsg4642_gr1	FBgn0035064	717	1603
Dsg3748_gr1	FBgn0030407	717	507
Dsg4469_gr1	FBgn0034558	717	1601
Dsg2139_gr1	FBgn0016984	717	1248
Dsg5385_gr1	FBgn0036927	718	776
Dsg4294_gr1	FBgn0033791	718	1127
Dsg965_gr1	FBgn0004373	719	2067
Dsg1571_gr1	FBgn0027538	719	997
Dsg833_gr1	FBgn0003732	719	592
Dsg7315_gr1	FBgn0259712	719	1892
Dsg1835_gr1	FBgn0014018	720	1277
Dsg5354_gr1	FBgn0036876	720	779
Dsg2486_gr1	FBgn0023535	720	2221
Dsg922_gr1	FBgn0004363	720	648
Dsg4732_gr1	FBgn0035298	720	943
Dsg624_gr1	FBgn0003132	720	1532
Dsg6298_gr1	FBgn0039742	720	1591
Dsg272_gr1	FBgn0000409	721	1300
Dsg6378_gr1	FBgn0039915	721	2053
Dsg6567_gr1	FBgn0043903	721	1165
Dsg771_gr1	FBgn0003423	721	1443
Dsg7807_gr1	FBgn0266369	721	891
Dsg3784_gr1	FBgn0030482	722	720
Dsg3081_gr1	FBgn0031451	722	901
Dsg848_gr1	FBgn0003744	722	1038
Dsg7738_gr1	FBgn0264959	722	718
Dsg8045_gr1	FBgn0283500	723	1907
Dsg2391_gr1	FBgn0022800	723	1141
Dsg630_gr1	FBgn0003134	724	1411
Dsg87862_gr1	FBgn0260635	724	870
Dsg3857_gr1	FBgn0030683	724	2022
Dsg5478_gr1	FBgn0037115	724	942
Dsg88058_gr1	intergenic	724	1030
Dsg4579_gr1	FBgn0034842	725	1287
Dsg3256_gr1	FBgn0031952	725	1291
Dsg7613_gr1	FBgn0262866	725	1071
Dsg1136_gr1	FBgn0004924	725	1668
Dsg7099_gr1	FBgn0085484	725	1713
Dsg5729_gr1	FBgn0037786	725	1469
Dsg3449_gr1	FBgn0028692	725	443
Dsg1783_gr1	FBgn0013972	726	498
Dsg3379_gr1	FBgn0028341	726	1336
Dsg758_gr1	FBgn0003390	726	1723
Dsg3309_gr1	FBgn0032083	727	1320
Dsg2827_gr1	FBgn0026565	727	1259
Dsg7025_gr1	FBgn0062449	727	1799
Dsg6770_gr1	FBgn0051414	727	1520
Dsg5794_gr1	FBgn0037942	727	1733
Dsg1942_gr1	FBgn0015380	727	1980
Dsg1652_gr1	FBgn0011737	728	1292
Dsg2640_gr1	FBgn0025625	728	2000
Dsg88131_gr1	scrambled	728	956
Dsg4687_gr1	FBgn0035146	728	1244
Dsg1742_gr1	FBgn0013435	728	1367
Dsg6295_gr1	FBgn0039742	728	1473
Dsg6028_gr1	FBgn0038827	729	1169
Dsg799_gr1	FBgn0003525	729	1562
Dsg7647_gr1	FBgn0263395	729	2599
Dsg6816_gr1	FBgn0051739	729	1616
Dsg7667_gr1	FBgn0263598	730	1209
Dsg3085_gr1	FBgn0031451	731	1265
Dsg1003_gr1	FBgn0004512	731	2135
Dsg5802_gr1	FBgn0037958	731	550
Dsg2846_gr1	FBgn0027080	732	1355
Dsg4746_gr1	FBgn0035383	732	1263
Dsg7378_gr1	FBgn0260935	733	1014
Dsg5086_gr1	FBgn0036271	733	1186
Dsg87897_gr1	FBgn0039969	733	574
Dsg7468_gr1	FBgn0261399	733	1925
Dsg103_gr1	FBgn0000017	733	847
Dsg2805_gr1	FBgn0026403	734	1846
Dsg107_gr1	FBgn0000017	734	973
Dsg5355_gr1	FBgn0036876	735	1305
Dsg7938_gr1	FBgn0267728	735	1191
Dsg1415_gr1	FBgn0010407	736	1337
Dsg1797_gr1	FBgn0013995	736	1595
Dsg5830_gr1	FBgn0038157	736	1753
Dsg5558_gr1	FBgn0037305	737	626
Dsg3681_gr1	FBgn0030217	737	920
Dsg1826_gr1	FBgn0014011	737	1019
Dsg4935_gr1	FBgn0035929	737	1033
Dsg789_gr1	FBgn0003513	738	2092
Dsg3674_gr1	FBgn0030087	738	1820
Dsg3398_gr1	FBgn0028410	738	1112
Dsg4779_gr1	FBgn0035425	738	1762
Dsg6331_gr1	FBgn0039799	738	1165
Dsg5117_gr1	FBgn0036299	739	1461
Dsg1592_gr1	FBgn0027572	739	2171
Dsg3189_gr1	FBgn0031759	739	558
Dsg4301_gr1	FBgn0033830	740	1218
Dsg7207_gr1	FBgn0250786	740	1477
Dsg3532_gr1	FBgn0029093	740	1352
Dsg7893_gr1	FBgn0267385	740	612
Dsg87974_gr1	T2A	740	786
Dsg380_gr1	FBgn0000826	740	1424
Dsg2404_gr1	FBgn0023081	741	1879
Dsg4310_gr1	FBgn0033853	741	1676
Dsg4343_gr1	FBgn0033915	741	1071
Dsg7632_gr1	FBgn0263199	742	1270
Dsg1170_gr1	FBgn0005592	742	1114
Dsg2343_gr1	FBgn0022338	742	1486
Dsg4899_gr1	FBgn0035906	742	1924
Dsg3751_gr1	FBgn0030449	742	1307
Dsg7852_gr1	FBgn0266464	742	2016
Dsg5755_gr1	FBgn0037845	743	1180
Dsg4921_gr1	FBgn0035909	743	2443
Dsg2507_gr1	FBgn0024222	743	1788
Dsg5939_gr1	FBgn0038570	743	1866
Dsg7053_gr1	FBgn0085385	743	1552
Dsg2004_gr1	FBgn0015623	744	1086
Dsg3038_gr1	FBgn0031335	744	1272
Dsg6032_gr1	FBgn0038827	745	1862
Dsg2757_gr1	FBgn0026064	745	765
Dsg5650_gr1	FBgn0037606	746	959
Dsg3640_gr1	FBgn0029969	746	921
Dsg5557_gr1	FBgn0037305	746	1010
Dsg1615_gr1	FBgn0011676	747	887
Dsg606_gr1	FBgn0003116	747	2552
Dsg768_gr1	FBgn0003423	747	1409
Dsg5051_gr1	FBgn0036208	748	2007
Dsg6283_gr1	FBgn0039710	748	534
Dsg1523_gr1	FBgn0027497	748	1744
Dsg7129_gr1	FBgn0086443	749	1356
Dsg5966_gr1	FBgn0038630	749	1334
Dsg5216_gr1	FBgn0036552	750	1171
Dsg4067_gr1	FBgn0032752	750	1946
Dsg7286_gr1	FBgn0259227	750	1728
Dsg1897_gr1	FBgn0015271	751	1522
Dsg3240_gr1	FBgn0031907	751	1567
Dsg6415_gr1	FBgn0040077	751	1040
Dsg124_gr1	FBgn0000032	751	1482
Dsg1681_gr1	FBgn0011817	751	1553
Dsg663_gr1	FBgn0003189	751	899
Dsg2073_gr1	FBgn0016641	752	1023
Dsg5460_gr1	FBgn0037093	752	722
Dsg5575_gr1	FBgn0037325	754	1464
Dsg818_gr1	FBgn0003716	754	1693
Dsg277_gr1	FBgn0000422	754	1625
Dsg4172_gr1	FBgn0033191	754	1178
Dsg6662_gr1	FBgn0050021	754	743
Dsg1673_gr1	FBgn0011774	754	964
Dsg7971_gr1	FBgn0275436	754	1484
Dsg87866_gr1	FBgn0014020	755	1143
Dsg4277_gr1	FBgn0033754	755	952
Dsg5429_gr1	FBgn0037024	756	1817
Dsg486_gr1	FBgn0001991	756	2020
Dsg214_gr1	FBgn0000259	756	1221
Dsg1956_gr1	FBgn0015402	756	1022
Dsg2169_gr1	FBgn0019686	757	1954
Dsg570_gr1	FBgn0003067	757	1487
Dsg4527_gr1	FBgn0034710	757	912
Dsg4684_gr1	FBgn0035146	757	1206
Dsg88234_gr1	Puro	757	1810
Dsg6619_gr1	FBgn0046689	757	1539
Dsg716_gr1	FBgn0003353	757	1955
Dsg4587_gr1	FBgn0034950	758	1070
Dsg1459_gr1	FBgn0011286	758	2062
Dsg4258_gr1	FBgn0033564	759	546
Dsg3007_gr1	FBgn0031267	759	1095
Dsg6102_gr1	FBgn0039015	759	1388
Dsg3097_gr1	FBgn0031462	759	1583
Dsg5988_gr1	FBgn0038742	759	1201
Dsg5664_gr1	FBgn0037643	759	1107
Dsg3824_gr1	FBgn0030575	760	1795
Dsg964_gr1	FBgn0004373	760	2124
Dsg6836_gr1	FBgn0052072	760	1026
Dsg287_gr1	FBgn0000442	760	743
Dsg6466_gr1	FBgn0040524	760	1810
Dsg2293_gr1	FBgn0020762	760	1526
Dsg5980_gr1	FBgn0038721	760	1885
Dsg5692_gr1	FBgn0037696	761	951
Dsg4276_gr1	FBgn0033754	761	905
Dsg2384_gr1	FBgn0022774	761	948
Dsg3272_gr1	FBgn0032014	761	1037
Dsg5570_gr1	FBgn0037325	761	1241
Dsg1593_gr1	FBgn0027580	762	1762
Dsg2133_gr1	FBgn0016984	762	1220
Dsg7424_gr1	FBgn0261112	762	869
Dsg2463_gr1	FBgn0023495	762	1832
Dsg1379_gr1	FBgn0010355	762	1093
Dsg4968_gr1	FBgn0036030	762	679
Dsg3024_gr1	FBgn0031294	762	1831
Dsg7506_gr1	FBgn0261549	763	1170
Dsg2651_gr1	FBgn0025640	763	2148
Dsg4836_gr1	FBgn0035590	763	1312
Dsg300_gr1	FBgn0000447	763	1125
Dsg2431_gr1	FBgn0023169	764	1720
Dsg3959_gr1	FBgn0032219	764	1307
Dsg5649_gr1	FBgn0037606	764	1452
Dsg6796_gr1	FBgn0051713	764	701
Dsg4662_gr1	FBgn0035107	765	1276
Dsg4261_gr1	FBgn0033564	765	1236
Dsg2646_gr1	FBgn0025640	765	1318
Dsg7016_gr1	FBgn0061359	765	813
Dsg1301_gr1	FBgn0010222	765	1342
Dsg1728_gr1	FBgn0013307	766	1912
Dsg2889_gr1	FBgn0027086	766	1225
Dsg5908_gr1	FBgn0038463	766	1148
Dsg5152_gr1	FBgn0036376	766	1190
Dsg4523_gr1	FBgn0034710	766	1992
Dsg6094_gr1	FBgn0038961	767	1339
Dsg6981_gr1	FBgn0053519	767	2019
Dsg1180_gr1	FBgn0005619	767	1288
Dsg7659_gr1	FBgn0263398	768	783
Dsg3174_gr1	FBgn0031733	768	1910
Dsg2797_gr1	FBgn0026371	768	758
Dsg1352_gr1	FBgn0010314	768	1312
Dsg696_gr1	FBgn0003308	768	1454
Dsg1432_gr1	FBgn0010747	768	784
Dsg5998_gr1	FBgn0038745	768	2525
Dsg3249_gr1	FBgn0031952	769	1068
Dsg6107_gr1	FBgn0039045	769	1512
Dsg3642_gr1	FBgn0029969	769	1095
Dsg788_gr1	FBgn0003502	769	1567
Dsg6435_gr1	FBgn0040298	770	1235
Dsg638_gr1	FBgn0003139	770	1541
Dsg6712_gr1	FBgn0051092	770	1619
Dsg5052_gr1	FBgn0036208	771	1199
Dsg3122_gr1	FBgn0031518	771	1186
Dsg4352_gr1	FBgn0034075	771	982
Dsg5559_gr1	FBgn0037305	772	2101
Dsg5011_gr1	FBgn0036147	772	1011
Dsg1144_gr1	FBgn0005278	772	353
Dsg87865_gr1	FBgn0260635	772	1067
Dsg2459_gr1	FBgn0023181	772	862
Dsg2405_gr1	FBgn0023083	773	882
Dsg1988_gr1	FBgn0015618	773	1554
Dsg3625_gr1	FBgn0029949	774	726
Dsg1037_gr1	FBgn0004619	774	1202
Dsg3330_gr1	FBgn0027588	774	2122
Dsg1740_gr1	FBgn0013308	775	1511
Dsg87872_gr1	FBgn0014020	775	475
Dsg3893_gr1	FBgn0030796	775	1232
Dsg3493_gr1	FBgn0028875	775	2441
Dsg478_gr1	FBgn0001624	775	2310
Dsg3328_gr1	FBgn0027588	776	620
Dsg6117_gr1	FBgn0039049	776	1021
Dsg6455_gr1	FBgn0040505	776	1933
Dsg2458_gr1	FBgn0023181	776	2019
Dsg7835_gr1	FBgn0266411	776	2016
Dsg807_gr1	FBgn0003660	777	1037
Dsg6407_gr1	FBgn0040076	777	828
Dsg1455_gr1	FBgn0011205	778	2334
Dsg5882_gr1	FBgn0038321	778	1377
Dsg88079_gr1	Cas9	778	236
Dsg4852_gr1	FBgn0035620	778	1225
Dsg208_gr1	FBgn0000253	779	2050
Dsg5894_gr1	FBgn0038373	779	1924
Dsg1157_gr1	FBgn0005564	779	2404
Dsg4594_gr1	FBgn0034988	779	2305
Dsg6746_gr1	FBgn0051148	780	1060
Dsg2354_gr1	FBgn0022382	780	2149
Dsg2163_gr1	FBgn0019662	780	737
Dsg5001_gr1	FBgn0036128	780	1764
Dsg2663_gr1	FBgn0025686	780	1356
Dsg7562_gr1	FBgn0261996	780	1189
Dsg200_gr1	FBgn0000229	780	2420
Dsg1812_gr1	FBgn0014006	780	1711
Dsg7079_gr1	FBgn0085409	780	2527
Dsg88053_gr1	intergenic	781	2017
Dsg2583_gr1	FBgn0024963	781	2022
Dsg2280_gr1	FBgn0020621	781	1281
Dsg2841_gr1	FBgn0027079	781	1609
Dsg2329_gr1	FBgn0021796	781	1961
Dsg1472_gr1	FBgn0011288	782	1509
Dsg3504_gr1	FBgn0028978	782	668
Dsg4470_gr1	FBgn0034558	782	786
Dsg3374_gr1	FBgn0028341	782	1282
Dsg3470_gr1	FBgn0028741	782	1894
Dsg2508_gr1	FBgn0024222	782	1114
Dsg4957_gr1	FBgn0035957	782	851
Dsg87967_gr1	T2A	782	1699
Dsg6278_gr1	FBgn0039698	782	2058
Dsg4696_gr1	FBgn0035187	783	1513
Dsg988_gr1	FBgn0004432	783	1548
Dsg379_gr1	FBgn0000826	783	911
Dsg7979_gr1	FBgn0283427	783	1092
Dsg7851_gr1	FBgn0266452	783	1216
Dsg6861_gr1	FBgn0052487	783	1343
Dsg5536_gr1	FBgn0037186	784	1218
Dsg1261_gr1	FBgn0010014	784	721
Dsg4076_gr1	FBgn0032779	784	2205
Dsg3439_gr1	FBgn0028646	784	726
Dsg2680_gr1	FBgn0025742	784	1185
Dsg5979_gr1	FBgn0038721	784	966
Dsg5492_gr1	FBgn0037163	784	1636
Dsg4685_gr1	FBgn0035146	785	761
Dsg4695_gr1	FBgn0035187	785	2175
Dsg6761_gr1	FBgn0051357	785	765
Dsg7960_gr1	FBgn0270926	785	1518
Dsg649_gr1	FBgn0003140	785	2349
Dsg7475_gr1	FBgn0261399	785	1079
Dsg3260_gr1	FBgn0032006	785	1239
Dsg5108_gr1	FBgn0036279	785	1564
Dsg5160_gr1	FBgn0036402	786	1054
Dsg1823_gr1	FBgn0014011	786	1419
Dsg5734_gr1	FBgn0037801	786	1277
Dsg2989_gr1	FBgn0031263	786	700
Dsg6573_gr1	FBgn0044826	786	1140
Dsg1421_gr1	FBgn0010441	787	2072
Dsg4562_gr1	FBgn0034753	787	2038
Dsg397_gr1	FBgn0001124	787	1365
Dsg3548_gr1	FBgn0029134	787	724
Dsg4799_gr1	FBgn0035436	788	989
Dsg2005_gr1	FBgn0015765	788	1487
Dsg5375_gr1	FBgn0036896	788	1697
Dsg7143_gr1	FBgn0086532	788	1012
Dsg6439_gr1	FBgn0040298	788	1672
Dsg5121_gr1	FBgn0036299	789	976
Dsg5271_gr1	FBgn0036723	789	2754
Dsg87953_gr1	intergenic	789	1089
Dsg6226_gr1	FBgn0039543	790	1738
Dsg2075_gr1	FBgn0016641	790	2079
Dsg3728_gr1	FBgn0030377	791	1367
Dsg2110_gr1	FBgn0016762	791	2118
Dsg631_gr1	FBgn0003134	791	545
Dsg1184_gr1	FBgn0005619	792	1412
Dsg1462_gr1	FBgn0011286	792	1207
Dsg3340_gr1	FBgn0027610	792	1202
Dsg3412_gr1	FBgn0028427	792	1436
Dsg1038_gr1	FBgn0004619	792	1471
Dsg4559_gr1	FBgn0034742	792	1265
Dsg7153_gr1	FBgn0086657	793	979
Dsg88162_gr1	scrambled	793	1020
Dsg6875_gr1	FBgn0052549	793	2071
Dsg5212_gr1	FBgn0036552	793	1059
Dsg4602_gr1	FBgn0034997	793	2130
Dsg6671_gr1	FBgn0050103	793	1229
Dsg3976_gr1	FBgn0032287	793	1685
Dsg6249_gr1	FBgn0039623	793	601
Dsg3850_gr1	FBgn0030661	794	1025
Dsg7549_gr1	FBgn0261988	794	1457
Dsg7076_gr1	FBgn0085409	794	1846
Dsg2051_gr1	FBgn0016123	794	3316
Dsg4656_gr1	FBgn0035089	795	1284
Dsg2618_gr1	FBgn0025455	795	1289
Dsg4213_gr1	FBgn0033322	795	918
Dsg7700_gr1	FBgn0264503	796	1927
Dsg3580_gr1	FBgn0029736	796	1310
Dsg2401_gr1	FBgn0023081	796	612
Dsg452_gr1	FBgn0001218	796	1156
Dsg3471_gr1	FBgn0028741	797	1246
Dsg7141_gr1	FBgn0086532	797	1621
Dsg6864_gr1	FBgn0052487	797	1254
Dsg2668_gr1	FBgn0025686	797	1663
Dsg7350_gr1	FBgn0260750	797	775
Dsg3921_gr1	FBgn0030976	798	2383
Dsg88117_gr1	scrambled	798	1917
Dsg474_gr1	FBgn0001291	798	2245
Dsg7137_gr1	FBgn0086450	798	1677
Dsg4398_gr1	FBgn0034179	798	2077
Dsg3036_gr1	FBgn0031335	798	2072
Dsg2315_gr1	FBgn0020910	798	1422
Dsg3864_gr1	FBgn0030697	799	912
Dsg743_gr1	FBgn0003380	799	938
Dsg4004_gr1	FBgn0032449	800	1606
Dsg3283_gr1	FBgn0032036	800	2303
Dsg4586_gr1	FBgn0034950	800	1445
Dsg4429_gr1	FBgn0034299	800	948
Dsg2157_gr1	FBgn0019662	801	1268
Dsg5751_gr1	FBgn0037818	801	1371
Dsg88153_gr1	mCherry	801	1238
Dsg4956_gr1	FBgn0035957	801	2352
Dsg4558_gr1	FBgn0034742	802	1765
Dsg1386_gr1	FBgn0010379	802	884
Dsg7499_gr1	FBgn0261524	802	2147
Dsg2082_gr1	FBgn0016672	803	846
Dsg1516_gr1	FBgn0027493	803	677
Dsg3816_gr1	FBgn0030574	804	1135
Dsg4037_gr1	FBgn0032677	804	870
Dsg4274_gr1	FBgn0033754	804	1048
Dsg3033_gr1	FBgn0031335	804	1375
Dsg6080_gr1	FBgn0038952	804	1607
Dsg2973_gr1	FBgn0031117	804	2235
Dsg3015_gr1	FBgn0031279	805	1760
Dsg517_gr1	FBgn0002466	805	2098
Dsg1431_gr1	FBgn0010747	806	563
Dsg490_gr1	FBgn0001991	806	728
Dsg1196_gr1	FBgn0005640	806	1808
Dsg7548_gr1	FBgn0261988	806	1566
Dsg1976_gr1	FBgn0015614	806	1101
Dsg4264_gr1	FBgn0033564	806	1069
Dsg88074_gr1	Cas9	807	386
Dsg6953_gr1	FBgn0053123	807	1318
Dsg2625_gr1	FBgn0025573	807	1506
Dsg2062_gr1	FBgn0016131	807	1158
Dsg820_gr1	FBgn0003716	808	1592
Dsg3523_gr1	FBgn0029067	808	1766
Dsg3926_gr1	FBgn0031030	808	1365
Dsg3521_gr1	FBgn0029067	808	935
Dsg5562_gr1	FBgn0037315	808	1657
Dsg6113_gr1	FBgn0039045	809	672
Dsg4501_gr1	FBgn0034644	809	1481
Dsg5032_gr1	FBgn0036160	809	1124
Dsg3086_gr1	FBgn0031451	809	1383
Dsg1619_gr1	FBgn0011676	809	1998
Dsg6775_gr1	FBgn0051453	810	1205
Dsg3335_gr1	FBgn0027610	810	2164
Dsg4468_gr1	FBgn0034558	810	1523
Dsg7848_gr1	FBgn0266452	810	957
Dsg1864_gr1	FBgn0014417	810	1496
Dsg6388_gr1	FBgn0039958	810	1412
Dsg2228_gr1	FBgn0020385	811	1293
Dsg4969_gr1	FBgn0036030	811	1798
Dsg4759_gr1	FBgn0035392	811	1057
Dsg4130_gr1	FBgn0033010	811	665
Dsg1298_gr1	FBgn0010222	812	1647
Dsg1982_gr1	FBgn0015618	812	1028
Dsg1663_gr1	FBgn0011754	812	826
Dsg237_gr1	FBgn0000274	813	991
Dsg3663_gr1	FBgn0030018	813	1328
Dsg3502_gr1	FBgn0028978	813	1734
Dsg3823_gr1	FBgn0030575	814	1905
Dsg2576_gr1	FBgn0024947	814	1312
Dsg3202_gr1	FBgn0031799	814	1943
Dsg6593_gr1	FBgn0045980	814	1192
Dsg7128_gr1	FBgn0086443	814	777
Dsg1454_gr1	FBgn0011205	814	976
Dsg2742_gr1	FBgn0026061	814	1848
Dsg1805_gr1	FBgn0014006	814	1637
Dsg1505_gr1	FBgn0027492	815	1919
Dsg4739_gr1	FBgn0035348	815	1344
Dsg2865_gr1	FBgn0027082	815	892
Dsg3061_gr1	FBgn0031428	815	1661
Dsg4822_gr1	FBgn0035529	815	1449
Dsg87886_gr1	FBgn0039969	815	630
Dsg3369_gr1	FBgn0027945	815	2299
Dsg3931_gr1	FBgn0031030	815	923
Dsg332_gr1	FBgn0000536	815	964
Dsg4885_gr1	FBgn0035849	816	847
Dsg4416_gr1	FBgn0034225	816	1761
Dsg7046_gr1	FBgn0085370	816	1716
Dsg6556_gr1	FBgn0043791	816	1912
Dsg6566_gr1	FBgn0043903	817	1606
Dsg4114_gr1	FBgn0032945	817	836
Dsg3706_gr1	FBgn0030300	817	1233
Dsg6133_gr1	FBgn0039052	818	1998
Dsg1411_gr1	FBgn0010407	818	1393
Dsg4144_gr1	FBgn0033021	818	1696
Dsg1353_gr1	FBgn0010329	819	966
Dsg4094_gr1	FBgn0032811	819	1790
Dsg1781_gr1	FBgn0013972	819	1978
Dsg3902_gr1	FBgn0030864	819	1469
Dsg2945_gr1	FBgn0031048	819	1108
Dsg1232_gr1	FBgn0005696	820	2204
Dsg6336_gr1	FBgn0039799	820	1874
Dsg2789_gr1	FBgn0026370	820	2175
Dsg4044_gr1	FBgn0032702	820	1364
Dsg2900_gr1	FBgn0027087	821	1679
Dsg87894_gr1	FBgn0039969	821	894
Dsg7403_gr1	FBgn0260972	821	2677
Dsg2105_gr1	FBgn0016715	821	310
Dsg526_gr1	FBgn0002524	822	1335
Dsg791_gr1	FBgn0003513	822	1158
Dsg7486_gr1	FBgn0261456	822	1784
Dsg1860_gr1	FBgn0014073	822	1026
Dsg4324_gr1	FBgn0033900	822	1029
Dsg2765_gr1	FBgn0026136	823	1418
Dsg5659_gr1	FBgn0037643	823	1882
Dsg1517_gr1	FBgn0027493	823	1331
Dsg1707_gr1	FBgn0012034	823	1089
Dsg87903_gr1	FBgn0039969	823	481
Dsg6166_gr1	FBgn0039137	823	1643
Dsg5505_gr1	FBgn0037164	823	1585
Dsg2425_gr1	FBgn0023129	823	1843
Dsg5787_gr1	FBgn0037942	824	876
Dsg3488_gr1	FBgn0028868	824	1321
Dsg263_gr1	FBgn0000382	824	2059
Dsg6427_gr1	FBgn0040237	824	663
Dsg87955_gr1	intergenic	824	1641
Dsg3780_gr1	FBgn0030478	825	1423
Dsg8031_gr1	FBgn0283494	825	1757
Dsg87965_gr1	Puro	825	1129
Dsg1999_gr1	FBgn0015623	825	1833
Dsg2694_gr1	FBgn0025802	825	1370
Dsg892_gr1	FBgn0004106	825	340
Dsg3498_gr1	FBgn0028875	825	1818
Dsg645_gr1	FBgn0003140	826	2284
Dsg4857_gr1	FBgn0035620	826	2394
Dsg2535_gr1	FBgn0024329	826	1284
Dsg3076_gr1	FBgn0031443	826	1280
Dsg6348_gr1	FBgn0039836	826	1357
Dsg4321_gr1	FBgn0033893	827	1954
Dsg7165_gr1	FBgn0086899	827	1242
Dsg87997_gr1	intergenic	827	1868
Dsg2896_gr1	FBgn0027087	828	911
Dsg4543_gr1	FBgn0034713	828	1936
Dsg7803_gr1	FBgn0265998	828	708
Dsg4941_gr1	FBgn0035934	828	1084
Dsg4521_gr1	FBgn0034691	828	1515
Dsg4046_gr1	FBgn0032702	829	1329
Dsg1071_gr1	FBgn0004657	829	1009
Dsg5176_gr1	FBgn0036448	829	1509
Dsg1690_gr1	FBgn0011826	830	1571
Dsg7707_gr1	FBgn0264503	830	708
Dsg5656_gr1	FBgn0037612	831	1962
Dsg4641_gr1	FBgn0035039	831	2185
Dsg7332_gr1	FBgn0260439	831	1359
Dsg7765_gr1	FBgn0265194	831	2935
Dsg1703_gr1	FBgn0012034	831	1144
Dsg2898_gr1	FBgn0027087	831	1747
Dsg1498_gr1	FBgn0027491	832	1942
Dsg4927_gr1	FBgn0035911	832	1064
Dsg1276_gr1	FBgn0010051	832	1101
Dsg3151_gr1	FBgn0031696	832	1329
Dsg88200_gr1	scrambled	832	1232
Dsg1968_gr1	FBgn0015582	832	1723
Dsg1045_gr1	FBgn0004638	832	827
Dsg1401_gr1	FBgn0010399	832	2397
Dsg2595_gr1	FBgn0024995	832	1817
Dsg1417_gr1	FBgn0010441	832	1449
Dsg3461_gr1	FBgn0028707	833	1311
Dsg5352_gr1	FBgn0036875	833	1287
Dsg3057_gr1	FBgn0031428	833	780
Dsg6099_gr1	FBgn0039015	834	774
Dsg839_gr1	FBgn0003733	834	350
Dsg4271_gr1	FBgn0033673	834	1766
Dsg444_gr1	FBgn0001208	834	1270
Dsg3500_gr1	FBgn0028875	834	767
Dsg3401_gr1	FBgn0028410	834	2138
Dsg6004_gr1	FBgn0038771	835	1810
Dsg4133_gr1	FBgn0033010	835	1754
Dsg5622_gr1	FBgn0037469	835	2088
Dsg5198_gr1	FBgn0036550	836	1726
Dsg7270_gr1	FBgn0259178	836	1956
Dsg3979_gr1	FBgn0032363	836	1257
Dsg2342_gr1	FBgn0022338	837	825
Dsg2379_gr1	FBgn0022772	837	862
Dsg1551_gr1	FBgn0027507	837	1311
Dsg7709_gr1	FBgn0264607	837	1602
Dsg5333_gr1	FBgn0036824	837	1474
Dsg4302_gr1	FBgn0033830	837	1256
Dsg1656_gr1	FBgn0011739	837	1699
Dsg88133_gr1	scrambled	837	1180
Dsg1028_gr1	FBgn0004598	838	1399
Dsg6949_gr1	FBgn0053123	838	1506
Dsg7132_gr1	FBgn0086450	838	1731
Dsg890_gr1	FBgn0004106	838	967
Dsg489_gr1	FBgn0001991	838	2240
Dsg2430_gr1	FBgn0023169	838	2033
Dsg7996_gr1	FBgn0283473	838	1727
Dsg5468_gr1	FBgn0037098	839	904
Dsg4789_gr1	FBgn0035426	839	1036
Dsg666_gr1	FBgn0003189	839	1916
Dsg5020_gr1	FBgn0036157	839	1995
Dsg991_gr1	FBgn0004432	839	1085
Dsg7104_gr1	FBgn0086254	839	1711
Dsg1122_gr1	FBgn0004901	840	569
Dsg3119_gr1	FBgn0031497	840	2201
Dsg3430_gr1	FBgn0028507	841	999
Dsg3200_gr1	FBgn0031784	841	1464
Dsg3290_gr1	FBgn0032061	841	544
Dsg5914_gr1	FBgn0038463	841	2275
Dsg1316_gr1	FBgn0010240	842	1250
Dsg2760_gr1	FBgn0026064	842	1332
Dsg7704_gr1	FBgn0264503	842	2178
Dsg4920_gr1	FBgn0035909	843	1097
Dsg6960_gr1	FBgn0053156	843	1818
Dsg5516_gr1	FBgn0037166	843	2358
Dsg2654_gr1	FBgn0025642	843	2448
Dsg4588_gr1	FBgn0034950	843	1271
Dsg5745_gr1	FBgn0037807	845	1819
Dsg5280_gr1	FBgn0036742	845	1514
Dsg4305_gr1	FBgn0033830	845	2342
Dsg4840_gr1	FBgn0035590	845	1681
Dsg6419_gr1	FBgn0040208	845	1212
Dsg907_gr1	FBgn0004177	845	1125
Dsg6704_gr1	FBgn0050359	846	2074
Dsg3042_gr1	FBgn0031392	847	1719
Dsg2487_gr1	FBgn0023535	847	1445
Dsg7904_gr1	FBgn0267390	847	1742
Dsg1989_gr1	FBgn0015622	847	1263
Dsg3855_gr1	FBgn0030683	847	1171
Dsg2097_gr1	FBgn0016696	847	894
Dsg3229_gr1	FBgn0031881	847	2879
Dsg5938_gr1	FBgn0038516	847	1225
Dsg5122_gr1	FBgn0036337	847	1798
Dsg4916_gr1	FBgn0035909	847	1531
Dsg2536_gr1	FBgn0024329	847	2520
Dsg2283_gr1	FBgn0020621	847	1217
Dsg4088_gr1	FBgn0032798	848	1521
Dsg665_gr1	FBgn0003189	849	1505
Dsg7763_gr1	FBgn0265178	849	706
Dsg4541_gr1	FBgn0034713	850	1641
Dsg1471_gr1	FBgn0011288	850	1254
Dsg1212_gr1	FBgn0005671	850	1124
Dsg402_gr1	FBgn0001124	850	1047
Dsg4329_gr1	FBgn0033900	850	791
Dsg4059_gr1	FBgn0032749	851	1347
Dsg7152_gr1	FBgn0086657	851	2079
Dsg3310_gr1	FBgn0032083	851	1495
Dsg1789_gr1	FBgn0013987	851	2282
Dsg4434_gr1	FBgn0034346	852	1866
Dsg2983_gr1	FBgn0031194	852	947
Dsg2251_gr1	FBgn0020391	852	1895
Dsg7072_gr1	FBgn0085390	852	1515
Dsg391_gr1	FBgn0001098	852	1660
Dsg7151_gr1	FBgn0086657	852	1482
Dsg2737_gr1	FBgn0026060	853	1630
Dsg6263_gr1	FBgn0039640	853	1545
Dsg88051_gr1	intergenic	853	1919
Dsg2811_gr1	FBgn0026403	853	1924
Dsg5743_gr1	FBgn0037807	853	1520
Dsg6395_gr1	FBgn0040056	853	1475
Dsg2517_gr1	FBgn0024245	853	2375
Dsg2590_gr1	FBgn0024995	854	2436
Dsg129_gr1	FBgn0000053	854	1534
Dsg2400_gr1	FBgn0023081	854	1365
Dsg7719_gr1	FBgn0264785	854	1013
Dsg3858_gr1	FBgn0030683	855	916
Dsg899_gr1	FBgn0004107	855	1471
Dsg88027_gr1	intergenic	855	1001
Dsg1225_gr1	FBgn0005696	855	2297
Dsg2397_gr1	FBgn0023081	855	1687
Dsg3329_gr1	FBgn0027588	856	1336
Dsg7363_gr1	FBgn0260798	856	1125
Dsg3008_gr1	FBgn0031267	856	804
Dsg5386_gr1	FBgn0036941	856	2620
Dsg1679_gr1	FBgn0011817	856	1955
Dsg3139_gr1	FBgn0031682	856	1543
Dsg156_gr1	FBgn0000109	856	1837
Dsg6152_gr1	FBgn0039111	856	2321
Dsg236_gr1	FBgn0000273	857	3433
Dsg5981_gr1	FBgn0038721	857	1579
Dsg2588_gr1	FBgn0024963	857	1326
Dsg701_gr1	FBgn0003317	858	1648
Dsg4636_gr1	FBgn0035039	858	1466
Dsg271_gr1	FBgn0000409	858	353
Dsg4977_gr1	FBgn0036053	859	1958
Dsg955_gr1	FBgn0004370	859	2456
Dsg3898_gr1	FBgn0030796	859	968
Dsg2903_gr1	FBgn0027088	859	1412
Dsg4036_gr1	FBgn0032677	859	1750
Dsg4922_gr1	FBgn0035911	859	1088
Dsg3803_gr1	FBgn0030558	859	1378
Dsg6871_gr1	FBgn0052488	859	593
Dsg6063_gr1	FBgn0038902	859	2057
Dsg1578_gr1	FBgn0027569	859	1309
Dsg2419_gr1	FBgn0023097	860	1511
Dsg5263_gr1	FBgn0036702	860	1887
Dsg6165_gr1	FBgn0039137	860	1518
Dsg2516_gr1	FBgn0024227	860	1339
Dsg4555_gr1	FBgn0034742	860	1206
Dsg311_gr1	FBgn0000479	860	2186
Dsg5757_gr1	FBgn0037845	861	1915
Dsg7750_gr1	FBgn0265177	861	2187
Dsg88134_gr1	scrambled	861	1734
Dsg7862_gr1	FBgn0266465	861	1461
Dsg6933_gr1	FBgn0052944	862	1373
Dsg8058_gr1	FBgn0283510	862	1841
Dsg2102_gr1	FBgn0016715	863	1981
Dsg2433_gr1	FBgn0023169	863	1131
Dsg2727_gr1	FBgn0025936	863	816
Dsg6824_gr1	FBgn0051759	863	774
Dsg5800_gr1	FBgn0037958	863	1443
Dsg2867_gr1	FBgn0027082	864	1169
Dsg2818_gr1	FBgn0026428	864	1714
Dsg4647_gr1	FBgn0035064	864	980
Dsg3555_gr1	FBgn0029157	864	1296
Dsg986_gr1	FBgn0004432	865	670
Dsg6383_gr1	FBgn0039924	865	1212
Dsg6789_gr1	FBgn0051643	865	1016
Dsg4499_gr1	FBgn0034644	865	1382
Dsg2695_gr1	FBgn0025802	865	1489
Dsg5714_gr1	FBgn0037749	865	1363
Dsg683_gr1	FBgn0003256	865	1225
Dsg5869_gr1	FBgn0038279	866	1601
Dsg4512_gr1	FBgn0034658	866	1318
Dsg587_gr1	FBgn0003079	866	2022
Dsg2611_gr1	FBgn0025373	866	1558
Dsg5683_gr1	FBgn0037690	866	1996
Dsg2812_gr1	FBgn0026403	866	1846
Dsg2905_gr1	FBgn0027088	866	981
Dsg3811_gr1	FBgn0030573	866	1517
Dsg446_gr1	FBgn0001218	866	1166
Dsg414_gr1	FBgn0001145	866	1517
Dsg778_gr1	FBgn0003429	866	1433
Dsg2750_gr1	FBgn0026063	867	1331
Dsg838_gr1	FBgn0003733	867	1806
Dsg87970_gr1	T2A	868	1838
Dsg497_gr1	FBgn0002069	868	1614
Dsg4546_gr1	FBgn0034726	868	1808
Dsg7117_gr1	FBgn0086361	868	1476
Dsg2316_gr1	FBgn0020910	868	1738
Dsg8020_gr1	FBgn0283480	869	1680
Dsg2010_gr1	FBgn0015765	869	1347
Dsg4907_gr1	FBgn0035907	869	1092
Dsg1245_gr1	FBgn0005778	869	1646
Dsg1906_gr1	FBgn0015277	869	1275
Dsg2756_gr1	FBgn0026063	869	1259
Dsg7809_gr1	FBgn0266369	869	1002
Dsg3003_gr1	FBgn0031267	870	1402
Dsg7525_gr1	FBgn0261862	870	1913
Dsg145_gr1	FBgn0000078	870	1402
Dsg4863_gr1	FBgn0035632	870	1959
Dsg3186_gr1	FBgn0031759	870	827
Dsg6058_gr1	FBgn0038890	870	1415
Dsg6155_gr1	FBgn0039112	870	1495
Dsg5625_gr1	FBgn0037469	870	1465
Dsg6351_gr1	FBgn0039836	870	1025
Dsg3756_gr1	FBgn0030449	870	1704
Dsg2491_gr1	FBgn0023535	870	1865
Dsg7203_gr1	FBgn0250785	871	1439
Dsg5872_gr1	FBgn0038279	871	1609
Dsg3022_gr1	FBgn0031294	871	1986
Dsg7452_gr1	FBgn0261278	871	1802
Dsg1813_gr1	FBgn0014007	872	2887
Dsg5696_gr1	FBgn0037696	872	1554
Dsg3074_gr1	FBgn0031443	872	1494
Dsg3114_gr1	FBgn0031497	872	2134
Dsg1670_gr1	FBgn0011774	872	2282
Dsg7192_gr1	FBgn0243512	872	845
Dsg1097_gr1	FBgn0004876	873	1263
Dsg3951_gr1	FBgn0032187	874	1455
Dsg3231_gr1	FBgn0031881	874	1762
Dsg87912_gr1	FBgn0026379	874	1988
Dsg6048_gr1	FBgn0038845	875	1788
Dsg5798_gr1	FBgn0037958	875	1540
Dsg87934_gr1	FBgn0001297	875	1973
Dsg466_gr1	FBgn0001247	875	1800
Dsg7268_gr1	FBgn0259178	875	2504
Dsg2013_gr1	FBgn0015772	875	1782
Dsg2086_gr1	FBgn0016687	875	1168
Dsg2869_gr1	FBgn0027084	875	1708
Dsg3361_gr1	FBgn0027889	875	1071
Dsg4486_gr1	FBgn0034590	876	2483
Dsg3164_gr1	FBgn0031730	876	1170
Dsg6984_gr1	FBgn0053519	876	1705
Dsg6581_gr1	FBgn0045035	876	1649
Dsg4461_gr1	FBgn0034494	876	2897
Dsg7479_gr1	FBgn0261439	876	1742
Dsg88116_gr1	scrambled	876	2370
Dsg6773_gr1	FBgn0051453	876	2164
Dsg1716_gr1	FBgn0012036	876	1662
Dsg6826_gr1	FBgn0051759	876	1764
Dsg6532_gr1	FBgn0042710	877	1214
Dsg4056_gr1	FBgn0032721	877	939
Dsg1602_gr1	FBgn0027587	877	1951
Dsg4450_gr1	FBgn0034364	877	1578
Dsg2853_gr1	FBgn0027081	877	1198
Dsg1962_gr1	FBgn0015544	878	2106
Dsg7388_gr1	FBgn0260964	878	1564
Dsg7775_gr1	FBgn0265262	878	2390
Dsg3113_gr1	FBgn0031497	878	713
Dsg2460_gr1	FBgn0023181	879	2469
Dsg6011_gr1	FBgn0038795	879	1658
Dsg2492_gr1	FBgn0023535	879	1436
Dsg1375_gr1	FBgn0010352	880	1451
Dsg3144_gr1	FBgn0031682	880	2249
Dsg3602_gr1	FBgn0029831	880	711
Dsg1354_gr1	FBgn0010329	880	1046
Dsg2148_gr1	FBgn0017558	880	1214
Dsg3524_gr1	FBgn0029067	880	1521
Dsg7886_gr1	FBgn0267350	880	769
Dsg5232_gr1	FBgn0036556	881	2271
Dsg809_gr1	FBgn0003660	882	833
Dsg5458_gr1	FBgn0037093	882	1498
Dsg959_gr1	FBgn0004370	882	1704
Dsg88213_gr1	scrambled	882	985
Dsg425_gr1	FBgn0001186	882	837
Dsg3453_gr1	FBgn0028695	882	1084
Dsg7212_gr1	FBgn0250823	882	1206
Dsg6965_gr1	FBgn0053467	882	2056
Dsg1713_gr1	FBgn0012036	882	1324
Dsg2565_gr1	FBgn0024945	882	1184
Dsg7173_gr1	FBgn0086906	883	1879
Dsg1433_gr1	FBgn0010803	883	826
Dsg6050_gr1	FBgn0038845	883	1388
Dsg4986_gr1	FBgn0036111	883	1388
Dsg4526_gr1	FBgn0034710	883	1595
Dsg7027_gr1	FBgn0062449	884	2421
Dsg4500_gr1	FBgn0034644	884	2213
Dsg3828_gr1	FBgn0030575	884	2929
Dsg3928_gr1	FBgn0031030	885	949
Dsg1370_gr1	FBgn0010352	885	1201
Dsg3667_gr1	FBgn0030018	886	1859
Dsg1365_gr1	FBgn0010333	886	646
Dsg5905_gr1	FBgn0038446	886	1354
Dsg88099_gr1	GFP	886	1557
Dsg308_gr1	FBgn0000464	886	1805
Dsg6390_gr1	FBgn0039958	886	1570
Dsg290_gr1	FBgn0000442	886	1039
Dsg453_gr1	FBgn0001233	886	1650
Dsg7271_gr1	FBgn0259178	886	2244
Dsg4711_gr1	FBgn0035231	887	1190
Dsg4997_gr1	FBgn0036128	887	2340
Dsg806_gr1	FBgn0003660	887	1937
Dsg7987_gr1	FBgn0283450	887	1222
Dsg5661_gr1	FBgn0037643	887	1551
Dsg1113_gr1	FBgn0004889	887	1146
Dsg3163_gr1	FBgn0031730	887	1791
Dsg166_gr1	FBgn0000140	888	1356
Dsg4334_gr1	FBgn0033911	888	1441
Dsg6531_gr1	FBgn0042710	888	1405
Dsg3429_gr1	FBgn0028507	888	1136
Dsg6211_gr1	FBgn0039421	888	1407
Dsg179_gr1	FBgn0000147	888	1546
Dsg1913_gr1	FBgn0015278	888	1230
Dsg2368_gr1	FBgn0022768	889	1581
Dsg4116_gr1	FBgn0032945	889	797
Dsg3522_gr1	FBgn0029067	889	2413
Dsg88009_gr1	scrambled	889	965
Dsg6065_gr1	FBgn0038902	889	1088
Dsg154_gr1	FBgn0000109	890	1242
Dsg749_gr1	FBgn0003386	890	2431
Dsg6104_gr1	FBgn0039015	890	853
Dsg1236_gr1	FBgn0005777	890	1744
Dsg3658_gr1	FBgn0030007	890	2117
Dsg5730_gr1	FBgn0037786	891	2371
Dsg4111_gr1	FBgn0032916	892	1193
Dsg7487_gr1	FBgn0261456	892	1199
Dsg4738_gr1	FBgn0035348	892	1722
Dsg3039_gr1	FBgn0031335	892	1270
Dsg711_gr1	FBgn0003353	892	1131
Dsg7624_gr1	FBgn0263120	892	1133
Dsg793_gr1	FBgn0003513	893	1469
Dsg108_gr1	FBgn0000017	893	2389
Dsg4410_gr1	FBgn0034225	893	1467
Dsg2693_gr1	FBgn0025802	894	840
Dsg2572_gr1	FBgn0024945	894	2469
Dsg3978_gr1	FBgn0032363	894	2007
Dsg4358_gr1	FBgn0034085	894	1368
Dsg4630_gr1	FBgn0035026	894	1884
Dsg7921_gr1	FBgn0267487	894	648
Dsg4648_gr1	FBgn0035064	894	1393
Dsg7311_gr1	FBgn0259712	894	2127
Dsg3203_gr1	FBgn0031799	895	1237
Dsg2475_gr1	FBgn0023508	896	1354
Dsg88010_gr1	intergenic	896	2174
Dsg3171_gr1	FBgn0031733	896	2034
Dsg6489_gr1	FBgn0041203	896	2154
Dsg6759_gr1	FBgn0051357	896	1628
Dsg5669_gr1	FBgn0037679	896	1683
Dsg2447_gr1	FBgn0023179	896	1508
Dsg3154_gr1	FBgn0031700	896	1902
Dsg87961_gr1	intergenic	896	1734
Dsg7797_gr1	FBgn0265998	897	2367
Dsg1905_gr1	FBgn0015277	897	823
Dsg2353_gr1	FBgn0022382	897	1506
Dsg5335_gr1	FBgn0036824	897	1247
Dsg383_gr1	FBgn0001079	897	799
Dsg6151_gr1	FBgn0039111	897	1814
Dsg6086_gr1	FBgn0038957	897	2522
Dsg5504_gr1	FBgn0037164	897	832
Dsg4583_gr1	FBgn0034842	897	1740
Dsg1187_gr1	FBgn0005626	897	1265
Dsg428_gr1	FBgn0001186	897	2001
Dsg6242_gr1	FBgn0039581	897	2456
Dsg2763_gr1	FBgn0026064	898	1648
Dsg7467_gr1	FBgn0261387	898	842
Dsg5084_gr1	FBgn0036271	898	1625
Dsg784_gr1	FBgn0003502	898	1263
Dsg1409_gr1	FBgn0010407	899	2013
Dsg1252_gr1	FBgn0005779	899	1264
Dsg4245_gr1	FBgn0033479	899	1769
Dsg2371_gr1	FBgn0022768	899	2141
Dsg3810_gr1	FBgn0030573	900	1061
Dsg6406_gr1	FBgn0040076	900	2673
Dsg2679_gr1	FBgn0025742	900	1998
Dsg6905_gr1	FBgn0052669	900	1709
Dsg88004_gr1	intergenic	900	1809
Dsg3111_gr1	FBgn0031463	900	1764
Dsg7231_gr1	FBgn0250906	901	1497
Dsg3264_gr1	FBgn0032006	901	1410
Dsg7545_gr1	FBgn0261985	901	1321
Dsg1825_gr1	FBgn0014011	901	1502
Dsg1076_gr1	FBgn0004784	902	1098
Dsg5318_gr1	FBgn0036820	902	1169
Dsg4628_gr1	FBgn0035026	902	1700
Dsg6883_gr1	FBgn0052649	902	1544
Dsg3917_gr1	FBgn0030976	902	1743
Dsg5114_gr1	FBgn0036299	902	2699
Dsg3863_gr1	FBgn0030697	902	1019
Dsg2728_gr1	FBgn0025936	903	2270
Dsg1820_gr1	FBgn0014007	903	1766
Dsg2443_gr1	FBgn0023177	903	2426
Dsg4307_gr1	FBgn0033853	904	947
Dsg5871_gr1	FBgn0038279	904	1491
Dsg3452_gr1	FBgn0028692	904	1771
Dsg5593_gr1	FBgn0037332	905	1371
Dsg6576_gr1	FBgn0044826	905	1750
Dsg912_gr1	FBgn0004177	905	1082
Dsg7023_gr1	FBgn0062449	906	1509
Dsg1297_gr1	FBgn0010222	906	1443
Dsg6448_gr1	FBgn0040319	906	2036
Dsg5546_gr1	FBgn0037218	907	1724
Dsg5168_gr1	FBgn0036439	907	1550
Dsg1525_gr1	FBgn0027497	907	1241
Dsg962_gr1	FBgn0004373	907	976
Dsg7121_gr1	FBgn0086361	907	1101
Dsg3089_gr1	FBgn0031459	908	1165
Dsg4887_gr1	FBgn0035849	908	1297
Dsg3556_gr1	FBgn0029157	908	2132
Dsg6081_gr1	FBgn0038952	908	1812
Dsg5175_gr1	FBgn0036448	909	1803
Dsg3385_gr1	FBgn0028342	909	1929
Dsg7065_gr1	FBgn0085386	909	2294
Dsg925_gr1	FBgn0004363	909	642
Dsg1000_gr1	FBgn0004507	909	1725
Dsg4795_gr1	FBgn0035436	910	1293
Dsg6716_gr1	FBgn0051097	910	1199
Dsg2771_gr1	FBgn0026136	910	1413
Dsg1513_gr1	FBgn0027493	910	1642
Dsg7338_gr1	FBgn0260439	910	948
Dsg4831_gr1	FBgn0035588	911	1252
Dsg295_gr1	FBgn0000447	911	968
Dsg7244_gr1	FBgn0259113	911	1862
Dsg3269_gr1	FBgn0032014	911	1584
Dsg5210_gr1	FBgn0036552	911	1835
Dsg2918_gr1	FBgn0027094	911	2508
Dsg6076_gr1	FBgn0038952	912	1700
Dsg1782_gr1	FBgn0013972	912	1990
Dsg88207_gr1	scrambled	912	2882
Dsg4198_gr1	FBgn0033244	912	1423
Dsg7710_gr1	FBgn0264607	912	2061
Dsg88092_gr1	GFP	912	1169
Dsg209_gr1	FBgn0000253	913	443
Dsg3977_gr1	FBgn0032287	913	1141
Dsg437_gr1	FBgn0001208	913	1308
Dsg4975_gr1	FBgn0036053	913	2149
Dsg1081_gr1	FBgn0004839	914	1590
Dsg6962_gr1	FBgn0053156	914	2301
Dsg2267_gr1	FBgn0020440	914	1552
Dsg4290_gr1	FBgn0033791	914	2023
Dsg1073_gr1	FBgn0004784	914	2481
Dsg319_gr1	FBgn0000489	914	1482
Dsg755_gr1	FBgn0003386	915	2176
Dsg5421_gr1	FBgn0037010	915	1399
Dsg6881_gr1	FBgn0052549	915	1545
Dsg6316_gr1	FBgn0039790	915	1176
Dsg4570_gr1	FBgn0034789	916	1583
Dsg6257_gr1	FBgn0039635	916	1519
Dsg1972_gr1	FBgn0015582	916	609
Dsg2231_gr1	FBgn0020386	916	754
Dsg405_gr1	FBgn0001125	916	1236
Dsg5057_gr1	FBgn0036208	916	1641
Dsg7644_gr1	FBgn0263395	916	2146
Dsg4409_gr1	FBgn0034215	916	1564
Dsg6914_gr1	FBgn0052698	917	818
Dsg6723_gr1	FBgn0051116	917	1044
Dsg1430_gr1	FBgn0010747	917	2107
Dsg476_gr1	FBgn0001291	917	1765
Dsg1731_gr1	FBgn0013307	917	2015
Dsg3566_gr1	FBgn0029712	917	2513
Dsg4203_gr1	FBgn0033246	918	2335
Dsg4042_gr1	FBgn0032702	918	2027
Dsg5878_gr1	FBgn0038321	918	1600
Dsg6849_gr1	FBgn0052451	918	3536
Dsg7510_gr1	FBgn0261794	919	2027
Dsg3315_gr1	FBgn0032147	919	1620
Dsg7233_gr1	FBgn0250906	919	1513
Dsg4592_gr1	FBgn0034950	919	1938
Dsg3966_gr1	FBgn0032224	919	1330
Dsg5528_gr1	FBgn0037167	919	1848
Dsg5765_gr1	FBgn0037846	920	1737
Dsg5699_gr1	FBgn0037697	920	933
Dsg710_gr1	FBgn0003353	920	1318
Dsg7508_gr1	FBgn0261794	920	2642
Dsg6057_gr1	FBgn0038890	920	657
Dsg88158_gr1	scrambled	920	1152
Dsg5693_gr1	FBgn0037696	920	1657
Dsg556_gr1	FBgn0002921	921	812
Dsg88124_gr1	scrambled	921	1780
Dsg3563_gr1	FBgn0029158	921	1029
Dsg671_gr1	FBgn0003204	921	766
Dsg1509_gr1	FBgn0027492	921	794
Dsg1277_gr1	FBgn0010051	922	2101
Dsg6742_gr1	FBgn0051148	922	1522
Dsg5609_gr1	FBgn0037356	922	1429
Dsg2359_gr1	FBgn0022709	923	1176
Dsg1108_gr1	FBgn0004888	923	752
Dsg6599_gr1	FBgn0046114	923	1626
Dsg3479_gr1	FBgn0028833	923	2244
Dsg5087_gr1	FBgn0036271	923	1833
Dsg3940_gr1	FBgn0031041	923	1535
Dsg4601_gr1	FBgn0034988	923	1805
Dsg1066_gr1	FBgn0004657	923	1173
Dsg366_gr1	FBgn0000723	924	1526
Dsg1435_gr1	FBgn0010803	924	877
Dsg87962_gr1	intergenic	924	1969
Dsg6663_gr1	FBgn0050021	924	2364
Dsg949_gr1	FBgn0004369	924	1979
Dsg120_gr1	FBgn0000032	924	1956
Dsg87980_gr1	intergenic	924	1135
Dsg88140_gr1	scrambled	924	1190
Dsg4346_gr1	FBgn0034075	925	1346
Dsg2265_gr1	FBgn0020440	925	1882
Dsg3991_gr1	FBgn0032393	925	1497
Dsg5752_gr1	FBgn0037818	925	1841
Dsg5769_gr1	FBgn0037846	925	1149
Dsg87993_gr1	intergenic	926	2682
Dsg1991_gr1	FBgn0015622	926	1680
Dsg174_gr1	FBgn0000147	926	3097
Dsg5164_gr1	FBgn0036439	926	2446
Dsg4360_gr1	FBgn0034085	926	1806
Dsg88022_gr1	intergenic	926	913
Dsg6391_gr1	FBgn0039958	926	1411
Dsg2035_gr1	FBgn0016078	927	1844
Dsg6681_gr1	FBgn0050104	927	1614
Dsg3458_gr1	FBgn0028695	927	1475
Dsg4015_gr1	FBgn0032456	927	761
Dsg7649_gr1	FBgn0263395	927	1876
Dsg7381_gr1	FBgn0260945	927	1705
Dsg2970_gr1	FBgn0031117	927	1288
Dsg87856_gr1	FBgn0260635	927	204
Dsg5028_gr1	FBgn0036160	927	1471
Dsg149_gr1	FBgn0000109	927	1711
Dsg633_gr1	FBgn0003134	928	1337
Dsg6201_gr1	FBgn0039349	928	1760
Dsg6018_gr1	FBgn0038795	928	1881
Dsg7469_gr1	FBgn0261399	929	2282
Dsg5898_gr1	FBgn0038373	929	2181
Dsg6066_gr1	FBgn0038902	929	1069
Dsg3666_gr1	FBgn0030018	929	1411
Dsg3288_gr1	FBgn0032036	929	1116
Dsg4577_gr1	FBgn0034789	930	1036
Dsg6508_gr1	FBgn0042083	930	1792
Dsg2193_gr1	FBgn0019949	930	2199
Dsg4354_gr1	FBgn0034085	930	1575
Dsg7575_gr1	FBgn0262103	930	838
Dsg534_gr1	FBgn0002673	931	1483
Dsg2666_gr1	FBgn0025686	931	1861
Dsg5240_gr1	FBgn0036569	931	1200
Dsg5932_gr1	FBgn0038516	931	1252
Dsg1503_gr1	FBgn0027491	931	1765
Dsg3511_gr1	FBgn0028997	932	1035
Dsg5881_gr1	FBgn0038321	932	2036
Dsg88030_gr1	intergenic	932	1934
Dsg2556_gr1	FBgn0024846	932	3177
Dsg7349_gr1	FBgn0260750	932	3113
Dsg88191_gr1	scrambled	932	1443
Dsg284_gr1	FBgn0000422	932	2006
Dsg3856_gr1	FBgn0030683	932	1250
Dsg378_gr1	FBgn0000826	932	2260
Dsg1440_gr1	FBgn0010803	932	1530
Dsg443_gr1	FBgn0001208	932	1557
Dsg4471_gr1	FBgn0034558	933	1815
Dsg6235_gr1	FBgn0039581	933	715
Dsg4411_gr1	FBgn0034225	933	2067
Dsg7802_gr1	FBgn0265998	933	1951
Dsg2888_gr1	FBgn0027086	933	2656
Dsg2395_gr1	FBgn0022800	933	985
Dsg3808_gr1	FBgn0030573	933	2215
Dsg4691_gr1	FBgn0035187	933	1313
Dsg4178_gr1	FBgn0033203	934	1510
Dsg4436_gr1	FBgn0034346	934	1587
Dsg6729_gr1	FBgn0051116	934	1583
Dsg4422_gr1	FBgn0034259	934	1035
Dsg4531_gr1	FBgn0034712	934	1786
Dsg5652_gr1	FBgn0037612	935	1449
Dsg6199_gr1	FBgn0039349	935	1470
Dsg213_gr1	FBgn0000259	935	895
Dsg3796_gr1	FBgn0030556	935	2664
Dsg1692_gr1	FBgn0011826	936	1407
Dsg3632_gr1	FBgn0029958	936	744
Dsg1857_gr1	FBgn0014073	936	2406
Dsg7945_gr1	FBgn0267911	936	1636
Dsg87943_gr1	FBgn0001297	936	2942
Dsg360_gr1	FBgn0000721	936	2155
Dsg2747_gr1	FBgn0026061	936	1361
Dsg3237_gr1	FBgn0031907	936	913
Dsg7353_gr1	FBgn0260750	937	1535
Dsg4730_gr1	FBgn0035298	937	1383
Dsg560_gr1	FBgn0002938	937	2104
Dsg646_gr1	FBgn0003140	937	1039
Dsg1244_gr1	FBgn0005778	937	1594
Dsg1306_gr1	FBgn0010226	937	1395
Dsg4359_gr1	FBgn0034085	938	1613
Dsg6609_gr1	FBgn0046332	938	1506
Dsg1882_gr1	FBgn0014930	938	1510
Dsg4379_gr1	FBgn0034141	938	1349
Dsg7713_gr1	FBgn0264607	939	1743
Dsg7354_gr1	FBgn0260750	939	1950
Dsg1234_gr1	FBgn0005777	939	1581
Dsg5526_gr1	FBgn0037167	939	2079
Dsg1363_gr1	FBgn0010333	939	2220
Dsg4722_gr1	FBgn0035266	940	778
Dsg3913_gr1	FBgn0030932	940	1372
Dsg6247_gr1	FBgn0039623	940	2005
Dsg1557_gr1	FBgn0027515	940	1573
Dsg6669_gr1	FBgn0050103	940	1890
Dsg3343_gr1	FBgn0027621	940	898
Dsg1724_gr1	FBgn0012037	941	1927
Dsg7484_gr1	FBgn0261456	941	1997
Dsg2092_gr1	FBgn0016687	941	2003
Dsg997_gr1	FBgn0004507	941	2236
Dsg3611_gr1	FBgn0029843	941	2141
Dsg3032_gr1	FBgn0031299	941	1617
Dsg181_gr1	FBgn0000150	941	2101
Dsg3734_gr1	FBgn0030384	941	1925
Dsg5996_gr1	FBgn0038745	942	668
Dsg131_gr1	FBgn0000053	942	734
Dsg1626_gr1	FBgn0011703	942	2453
Dsg7660_gr1	FBgn0263598	942	918
Dsg8056_gr1	FBgn0283510	943	1020
Dsg5774_gr1	FBgn0037873	943	1930
Dsg7343_gr1	FBgn0260639	943	1185
Dsg4580_gr1	FBgn0034842	943	1587
Dsg7136_gr1	FBgn0086450	944	1758
Dsg6352_gr1	FBgn0039836	944	855
Dsg212_gr1	FBgn0000253	944	1391
Dsg2697_gr1	FBgn0025802	945	2041
Dsg6517_gr1	FBgn0042094	945	2070
Dsg5753_gr1	FBgn0037818	945	1286
Dsg7483_gr1	FBgn0261439	946	2057
Dsg6183_gr1	FBgn0039241	946	1721
Dsg3355_gr1	FBgn0027844	947	1253
Dsg1376_gr1	FBgn0010352	948	2135
Dsg4881_gr1	FBgn0035811	948	1326
Dsg2904_gr1	FBgn0027088	948	2121
Dsg88085_gr1	GFP	948	1955
Dsg4252_gr1	FBgn0033538	948	1649
Dsg7542_gr1	FBgn0261985	948	1056
Dsg4635_gr1	FBgn0035039	948	1289
Dsg1347_gr1	FBgn0010314	948	552
Dsg5485_gr1	FBgn0037146	948	1982
Dsg945_gr1	FBgn0004369	948	2551
Dsg88164_gr1	scrambled	948	1071
Dsg5132_gr1	FBgn0036368	948	2104
Dsg4365_gr1	FBgn0034136	949	1915
Dsg6596_gr1	FBgn0046114	949	2420
Dsg4651_gr1	FBgn0035089	949	1929
Dsg2886_gr1	FBgn0027086	949	369
Dsg7970_gr1	FBgn0275436	949	1624
Dsg6626_gr1	FBgn0046689	950	1694
Dsg7101_gr1	FBgn0086254	950	1212
Dsg2327_gr1	FBgn0021796	950	2075
Dsg2861_gr1	FBgn0027082	950	1591
Dsg2200_gr1	FBgn0019957	951	2933
Dsg3514_gr1	FBgn0028997	951	1397
Dsg2138_gr1	FBgn0016984	951	2093
Dsg4950_gr1	FBgn0035945	951	1433
Dsg459_gr1	FBgn0001233	951	2562
Dsg951_gr1	FBgn0004369	952	2152
Dsg87971_gr1	T2A	952	2329
Dsg6280_gr1	FBgn0039698	952	1116
Dsg7435_gr1	FBgn0261260	952	1141
Dsg5879_gr1	FBgn0038321	952	2317
Dsg4387_gr1	FBgn0034177	952	1520
Dsg88011_gr1	intergenic	953	2103
Dsg5155_gr1	FBgn0036402	953	2285
Dsg1069_gr1	FBgn0004657	954	2020
Dsg2444_gr1	FBgn0023177	954	524
Dsg87858_gr1	FBgn0260635	954	1987
Dsg4707_gr1	FBgn0035231	955	2579
Dsg520_gr1	FBgn0002466	955	981
Dsg88159_gr1	scrambled	955	2431
Dsg609_gr1	FBgn0003116	955	1893
Dsg7643_gr1	FBgn0263237	955	1180
Dsg3158_gr1	FBgn0031700	955	1219
Dsg5976_gr1	FBgn0038655	956	1461
Dsg2677_gr1	FBgn0025742	956	1545
Dsg6859_gr1	FBgn0052487	957	1806
Dsg786_gr1	FBgn0003502	957	1494
Dsg7966_gr1	FBgn0275436	957	2582
Dsg3326_gr1	FBgn0032151	957	1422
Dsg6944_gr1	FBgn0053087	958	2214
Dsg88061_gr1	intergenic	958	1598
Dsg4211_gr1	FBgn0033322	958	1946
Dsg2489_gr1	FBgn0023535	959	2011
Dsg235_gr1	FBgn0000273	959	2829
Dsg88023_gr1	intergenic	959	1986
Dsg2141_gr1	FBgn0017558	959	1512
Dsg4283_gr1	FBgn0033773	959	1705
Dsg4052_gr1	FBgn0032721	959	1746
Dsg1562_gr1	FBgn0027526	959	1361
Dsg4192_gr1	FBgn0033204	959	1424
Dsg473_gr1	FBgn0001291	960	3170
Dsg7330_gr1	FBgn0260399	960	1273
Dsg5484_gr1	FBgn0037146	960	3365
Dsg6911_gr1	FBgn0052698	960	1449
Dsg4335_gr1	FBgn0033911	961	2138
Dsg787_gr1	FBgn0003502	961	1747
Dsg87854_gr1	FBgn0260635	961	2565
Dsg4612_gr1	FBgn0035001	961	1624
Dsg3537_gr1	FBgn0029118	961	1447
Dsg5106_gr1	FBgn0036279	962	2327
Dsg7254_gr1	FBgn0259166	962	1610
Dsg5973_gr1	FBgn0038655	963	1365
Dsg617_gr1	FBgn0003124	964	997
Dsg4750_gr1	FBgn0035383	964	1270
Dsg1954_gr1	FBgn0015402	964	908
[truncated: 6,085 more rows]
