# Supplementary material for: Pooled genome-wide CRISPR screening for basal and context-specific fitness gene essentiality in Drosophila cells
Source: eLife. 2018 Jul 27;7:e36333. doi: 10.7554/eLife.36333 (PMC6063728; doi:10.7554/eLife.36333)
Supplement: Supplementary file 11. — Column 1 provides internal ID number compatible with Supplementary file 1. Column 2 provides targeted gene ID. Column 3, ‘REF’, provides readcount file from plasmid pool. Column 4 provides readcount following transfection and outgrowth. File is compatible with MAGeCK (Li et al., 2014). [file elife-36333-supp11.txt]

sgRNA	Gene	REF	rep1g2
Dsg82481_gr2	FBgn0265575	400	588
Dsg20386_gr2	FBgn0027499	400	1346
Dsg52091_gr2	FBgn0037675	400	637
Dsg11160_gr2	FBgn0003416	400	945
Dsg49702_gr2	FBgn0037028	400	1264
Dsg83321_gr2	FBgn0266557	400	1364
Dsg18902_gr2	FBgn0025641	400	1448
Dsg49917_gr2	FBgn0037092	400	816
Dsg23891_gr2	FBgn0029937	400	1677
Dsg38157_gr2	FBgn0033903	400	670
Dsg49467_gr2	FBgn0036978	400	1279
Dsg8106_gr2	FBgn0000250	400	521
Dsg82552_gr2	FBgn0265623	400	1302
Dsg25487_gr2	FBgn0030400	400	858
Dsg24057_gr2	FBgn0029977	401	1579
Dsg15550_gr2	FBgn0015286	401	1535
Dsg19025_gr2	FBgn0025716	401	560
Dsg55034_gr2	FBgn0038452	401	866
Dsg77260_gr2	FBgn0261444	401	1654
Dsg44070_gr2	FBgn0035523	401	537
Dsg24439_gr2	FBgn0030077	401	3501
Dsg47601_gr2	FBgn0036499	401	1004
Dsg42997_gr2	FBgn0035207	401	841
Dsg31356_gr2	FBgn0031986	401	811
Dsg12300_gr2	FBgn0004620	401	1128
Dsg13307_gr2	FBgn0010328	402	1553
Dsg21835_gr2	FBgn0028734	402	2033
Dsg74100_gr2	FBgn0086708	402	1533
Dsg66327_gr2	FBgn0051343	402	1626
Dsg21484_gr2	FBgn0028538	402	1239
Dsg41154_gr2	FBgn0034705	402	1273
Dsg23376_gr2	FBgn0029807	402	510
Dsg81707_gr2	FBgn0264693	402	1386
Dsg75410_gr2	FBgn0259749	402	1572
Dsg57153_gr2	FBgn0039025	402	1731
Dsg61708_gr2	FBgn0040506	403	1458
Dsg60831_gr2	FBgn0040010	403	1752
Dsg10281_gr2	FBgn0002772	403	835
Dsg65512_gr2	FBgn0051002	403	1469
Dsg42477_gr2	FBgn0035060	403	1706
Dsg77428_gr2	FBgn0261550	403	972
Dsg10753_gr2	FBgn0003130	403	834
Dsg8615_gr2	FBgn0000173	403	1197
Dsg74218_gr2	FBgn0086913	403	944
Dsg56514_gr2	FBgn0038851	404	1339
Dsg44145_gr2	FBgn0035542	404	617
Dsg22571_gr2	FBgn0029161	404	729
Dsg24178_gr2	FBgn0030008	404	818
Dsg59150_gr2	FBgn0039525	404	987
Dsg9304_gr2	FBgn0001099	404	1377
Dsg40919_gr2	FBgn0034636	404	2420
Dsg8393_gr2	FBgn0000043	404	1505
Dsg56173_gr2	FBgn0038751	404	1485
Dsg78230_gr2	FBgn0261931	405	1331
Dsg58566_gr2	FBgn0039371	405	1557
Dsg8602_gr2	FBgn0000163	405	1618
Dsg14953_gr2	FBgn0013812	405	515
Dsg20263_gr2	FBgn0027338	405	271
Dsg82230_gr2	FBgn0265193	405	1328
Dsg63356_gr2	FBgn0043043	405	1929
Dsg42280_gr2	FBgn0035009	406	995
Dsg56205_gr2	FBgn0038760	406	956
Dsg43861_gr2	FBgn0035471	406	538
Dsg70603_gr2	FBgn0053503	406	1821
Dsg17246_gr2	FBgn0021818	406	1605
Dsg62426_gr2	FBgn0040918	406	656
Dsg28698_gr2	FBgn0031264	407	747
Dsg78016_gr2	FBgn0261822	407	519
Dsg59122_gr2	FBgn0039519	407	771
Dsg36659_gr2	FBgn0033500	407	1086
Dsg39029_gr2	FBgn0034135	407	1271
Dsg19574_gr2	FBgn0026369	407	1177
Dsg43331_gr2	FBgn0035293	407	2451
Dsg64237_gr2	FBgn0050035	407	1922
Dsg88419_gr2	intergenic	407	868
Dsg77449_gr2	FBgn0261555	407	1137
Dsg18680_gr2	FBgn0025394	407	968
Dsg37134_gr2	FBgn0033638	407	1325
Dsg11874_gr2	FBgn0004227	407	855
Dsg18441_gr2	FBgn0024957	408	977
Dsg68200_gr2	FBgn0052191	408	828
Dsg15206_gr2	FBgn0014395	408	1394
Dsg82189_gr2	FBgn0265187	408	992
Dsg54552_gr2	FBgn0038325	408	1213
Dsg48781_gr2	FBgn0036809	408	1965
Dsg25836_gr2	FBgn0030509	408	1432
Dsg12925_gr2	FBgn0005658	408	1493
Dsg19806_gr2	FBgn0026441	409	1431
Dsg83601_gr2	FBgn0267002	409	1784
Dsg27553_gr2	FBgn0030954	409	1345
Dsg71398_gr2	FBgn0067317	409	1422
Dsg32034_gr2	FBgn0032167	409	704
Dsg77784_gr2	FBgn0261673	409	1353
Dsg76068_gr2	FBgn0260442	409	1241
Dsg39879_gr2	FBgn0034382	409	2138
Dsg80930_gr2	FBgn0263776	410	1272
Dsg29249_gr2	FBgn0031424	410	1519
Dsg54539_gr2	FBgn0038320	410	2063
Dsg74156_gr2	FBgn0086784	410	762
Dsg28516_gr2	FBgn0031216	410	1158
Dsg26244_gr2	FBgn0030617	410	890
Dsg14482_gr2	FBgn0011763	410	1353
Dsg34082_gr2	FBgn0032731	410	662
Dsg31967_gr2	FBgn0032144	410	1642
Dsg24691_gr2	FBgn0030164	410	1035
Dsg29545_gr2	FBgn0031500	410	1452
Dsg57026_gr2	FBgn0038983	411	2101
Dsg11812_gr2	FBgn0004170	411	1293
Dsg88609_gr2	scrambled	411	1280
Dsg29920_gr2	FBgn0031607	411	896
Dsg10610_gr2	FBgn0003028	411	1278
Dsg42039_gr2	FBgn0034943	412	1206
Dsg19522_gr2	FBgn0026314	412	1618
Dsg30579_gr2	FBgn0031768	412	1118
Dsg51582_gr2	FBgn0037550	412	1381
Dsg61683_gr2	FBgn0040491	412	1369
Dsg21488_gr2	FBgn0028539	412	1940
Dsg38475_gr2	FBgn0033988	412	1366
Dsg35901_gr2	FBgn0033292	412	969
Dsg59313_gr2	FBgn0039580	412	1307
Dsg19575_gr2	FBgn0026369	412	1136
Dsg26307_gr2	FBgn0030634	413	1804
Dsg55090_gr2	FBgn0038466	413	1366
Dsg73234_gr2	FBgn0085391	413	1109
Dsg12539_gr2	FBgn0004860	413	1250
Dsg29067_gr2	FBgn0031374	413	1580
Dsg41823_gr2	FBgn0034887	413	911
Dsg57242_gr2	FBgn0039044	413	202
Dsg45343_gr2	FBgn0035866	413	464
Dsg41130_gr2	FBgn0034697	413	911
Dsg59265_gr2	FBgn0039561	413	1276
Dsg74389_gr2	FBgn0250788	414	2229
Dsg57279_gr2	FBgn0039056	414	1646
Dsg15586_gr2	FBgn0015320	414	1335
Dsg45643_gr2	FBgn0035956	414	1762
Dsg18081_gr2	FBgn0024249	414	1094
Dsg34492_gr2	FBgn0032850	414	1568
Dsg16816_gr2	FBgn0020304	414	1616
Dsg58830_gr2	FBgn0039450	414	959
Dsg45647_gr2	FBgn0035956	414	828
Dsg41427_gr2	FBgn0034782	414	1415
Dsg52021_gr2	FBgn0037660	414	2100
Dsg71711_gr2	FBgn0062411	414	1182
Dsg59547_gr2	FBgn0039637	414	924
Dsg38422_gr2	FBgn0033978	414	1269
Dsg21817_gr2	FBgn0028704	414	840
Dsg24438_gr2	FBgn0030077	415	1879
Dsg78936_gr2	FBgn0262527	415	1312
Dsg19729_gr2	FBgn0026404	415	1923
Dsg32888_gr2	FBgn0032394	415	1492
Dsg15331_gr2	FBgn0014870	415	1856
Dsg62688_gr2	FBgn0041184	415	1380
Dsg12087_gr2	FBgn0004436	415	2294
Dsg9493_gr2	FBgn0001215	415	870
Dsg47555_gr2	FBgn0036491	415	1411
Dsg35583_gr2	FBgn0033205	415	1008
Dsg11429_gr2	FBgn0003687	415	905
Dsg14517_gr2	FBgn0011785	415	704
Dsg20919_gr2	FBgn0027841	415	378
Dsg20525_gr2	FBgn0027548	416	2088
Dsg31048_gr2	FBgn0031895	416	949
Dsg58829_gr2	FBgn0039450	416	1515
Dsg12963_gr2	FBgn0005683	416	1139
Dsg60911_gr2	FBgn0040070	416	1522
Dsg13834_gr2	FBgn0011202	416	1040
Dsg88581_gr2	scrambled	416	193
Dsg49582_gr2	FBgn0037005	416	1458
Dsg45002_gr2	FBgn0035772	416	1291
Dsg32325_gr2	FBgn0032243	416	1327
Dsg45580_gr2	FBgn0035942	416	1623
Dsg80297_gr2	FBgn0263131	416	1180
Dsg37401_gr2	FBgn0033708	416	1854
Dsg61109_gr2	FBgn0040238	416	836
Dsg10969_gr2	FBgn0003300	416	1203
Dsg46260_gr2	FBgn0036143	417	1774
Dsg10026_gr2	FBgn0002543	417	2098
Dsg81182_gr2	FBgn0264000	417	1959
Dsg14516_gr2	FBgn0011785	417	449
Dsg8416_gr2	FBgn0000047	417	2144
Dsg54818_gr2	FBgn0038400	417	465
Dsg35433_gr2	FBgn0033159	417	1837
Dsg83992_gr2	FBgn0283468	417	1316
Dsg40603_gr2	FBgn0034539	417	1422
Dsg73292_gr2	FBgn0085408	417	1493
Dsg50987_gr2	FBgn0037408	417	1471
Dsg46307_gr2	FBgn0036154	417	1358
Dsg19572_gr2	FBgn0026369	417	1974
Dsg51778_gr2	FBgn0037607	417	493
Dsg13375_gr2	FBgn0010383	417	2023
Dsg19387_gr2	FBgn0026179	417	1251
Dsg16682_gr2	FBgn0019985	418	1174
Dsg78687_gr2	FBgn0262169	418	1433
Dsg64239_gr2	FBgn0050035	418	830
Dsg15768_gr2	FBgn0015550	418	1194
Dsg30198_gr2	FBgn0031675	418	680
Dsg51434_gr2	FBgn0037518	418	1386
Dsg51270_gr2	FBgn0037473	418	1834
Dsg31220_gr2	FBgn0031947	419	1163
Dsg54913_gr2	FBgn0038424	419	1252
Dsg82840_gr2	FBgn0265974	419	583
Dsg13561_gr2	FBgn0010470	419	1679
Dsg71876_gr2	FBgn0064119	419	871
Dsg81155_gr2	FBgn0263995	419	1391
Dsg73477_gr2	FBgn0085450	419	916
Dsg36297_gr2	FBgn0033397	419	797
Dsg49418_gr2	FBgn0036964	419	1525
Dsg54550_gr2	FBgn0038325	419	1114
Dsg31468_gr2	FBgn0032013	420	1260
Dsg78217_gr2	FBgn0261929	420	1216
Dsg88285_gr2	FBgn0039969	420	759
Dsg57503_gr2	FBgn0039110	420	1480
Dsg25303_gr2	FBgn0030349	421	1221
Dsg57601_gr2	FBgn0039136	421	1029
Dsg49584_gr2	FBgn0037005	421	1334
Dsg66003_gr2	FBgn0051201	421	1080
Dsg60906_gr2	FBgn0040069	421	1698
Dsg9545_gr2	FBgn0001227	421	798
Dsg13685_gr2	FBgn0010620	421	1222
Dsg13935_gr2	FBgn0011270	421	1029
Dsg28491_gr2	FBgn0031208	421	1569
Dsg21815_gr2	FBgn0028703	421	1371
Dsg24065_gr2	FBgn0029979	422	1299
Dsg48122_gr2	FBgn0036640	422	296
Dsg27295_gr2	FBgn0030884	422	1343
Dsg53375_gr2	FBgn0038018	422	736
Dsg79350_gr2	FBgn0262730	422	963
Dsg76167_gr2	FBgn0260466	422	1275
Dsg40317_gr2	FBgn0034479	422	2014
Dsg32452_gr2	FBgn0032271	422	849
Dsg18328_gr2	FBgn0024804	422	1110
Dsg54801_gr2	FBgn0038396	422	1253
Dsg77466_gr2	FBgn0261560	422	864
Dsg27061_gr2	FBgn0030823	423	1407
Dsg47561_gr2	FBgn0036492	423	1581
Dsg65473_gr2	FBgn0050495	423	1309
Dsg18666_gr2	FBgn0025391	423	1189
Dsg53454_gr2	FBgn0038047	423	1102
Dsg22037_gr2	FBgn0028887	423	1674
Dsg28365_gr2	FBgn0031164	423	354
Dsg38477_gr2	FBgn0033988	423	2031
Dsg14954_gr2	FBgn0013812	423	2388
Dsg11975_gr2	FBgn0004390	423	1601
Dsg31357_gr2	FBgn0031986	423	1344
Dsg10020_gr2	FBgn0002542	424	1862
Dsg15457_gr2	FBgn0015039	424	1912
Dsg37827_gr2	FBgn0033813	424	1025
Dsg82220_gr2	FBgn0265192	424	2540
Dsg42585_gr2	FBgn0035091	424	1102
Dsg15784_gr2	FBgn0015561	424	1631
Dsg36768_gr2	FBgn0033539	424	1503
Dsg19904_gr2	FBgn0026616	424	1063
Dsg38058_gr2	FBgn0033876	424	1518
Dsg35271_gr2	FBgn0033112	424	1567
Dsg9679_gr2	FBgn0001308	424	1095
Dsg75409_gr2	FBgn0259749	424	1461
Dsg20612_gr2	FBgn0027568	424	1374
Dsg15980_gr2	FBgn0015774	424	2217
Dsg70497_gr2	FBgn0053234	425	824
Dsg11510_gr2	FBgn0003862	425	1488
Dsg64126_gr2	FBgn0047178	425	1270
Dsg13162_gr2	FBgn0010225	425	929
Dsg46879_gr2	FBgn0036318	425	1441
Dsg75095_gr2	FBgn0259243	426	1074
Dsg40826_gr2	FBgn0034605	426	1430
Dsg50297_gr2	FBgn0037202	426	1521
Dsg12665_gr2	FBgn0004907	426	635
Dsg18233_gr2	FBgn0024371	426	1499
Dsg34397_gr2	FBgn0032821	426	921
Dsg61148_gr2	FBgn0040256	426	1339
Dsg47357_gr2	FBgn0036442	426	1565
Dsg17028_gr2	FBgn0020616	426	1720
Dsg12861_gr2	FBgn0005631	426	1315
Dsg50390_gr2	FBgn0037231	426	1488
Dsg81745_gr2	FBgn0264711	426	1393
Dsg51263_gr2	FBgn0037472	426	908
Dsg13653_gr2	FBgn0010590	426	664
Dsg22368_gr2	FBgn0028990	427	799
Dsg13283_gr2	FBgn0010315	427	1565
Dsg25357_gr2	FBgn0030361	427	1339
Dsg88578_gr2	scrambled	427	1111
Dsg55033_gr2	FBgn0038452	427	1322
Dsg88552_gr2	scrambled	427	1586
Dsg78580_gr2	FBgn0262115	427	1231
Dsg84054_gr2	FBgn0283531	427	1568
Dsg18077_gr2	FBgn0024248	427	1058
Dsg19461_gr2	FBgn0026252	427	1339
Dsg19906_gr2	FBgn0026616	427	1420
Dsg43362_gr2	FBgn0035309	427	1170
Dsg10546_gr2	FBgn0002962	428	1859
Dsg81245_gr2	FBgn0264089	428	1026
Dsg71725_gr2	FBgn0062413	428	1371
Dsg31995_gr2	FBgn0032156	428	1712
Dsg65352_gr2	FBgn0050463	428	1376
Dsg37685_gr2	FBgn0033774	428	1509
Dsg67936_gr2	FBgn0052079	428	1537
Dsg35232_gr2	FBgn0033097	428	979
Dsg48173_gr2	FBgn0036659	428	1340
Dsg83505_gr2	FBgn0266722	428	1284
Dsg71656_gr2	FBgn0061356	428	1726
Dsg56533_gr2	FBgn0038855	429	2008
Dsg19196_gr2	FBgn0025865	429	1473
Dsg11159_gr2	FBgn0003416	429	1303
Dsg20661_gr2	FBgn0027583	429	696
Dsg57275_gr2	FBgn0039055	429	967
Dsg18000_gr2	FBgn0024187	429	2204
Dsg20014_gr2	FBgn0026754	430	1768
Dsg72056_gr2	FBgn0082831	430	1925
Dsg79385_gr2	FBgn0262738	430	1510
Dsg22546_gr2	FBgn0029152	430	1275
Dsg28434_gr2	FBgn0031187	430	1137
Dsg16656_gr2	FBgn0019952	430	1295
Dsg22632_gr2	FBgn0029504	430	427
Dsg19801_gr2	FBgn0026439	430	1613
Dsg10496_gr2	FBgn0002932	430	1217
Dsg11859_gr2	FBgn0004197	430	1466
Dsg71723_gr2	FBgn0062413	430	1289
Dsg52049_gr2	FBgn0037665	430	945
Dsg35607_gr2	FBgn0033209	431	1290
Dsg56396_gr2	FBgn0038818	431	671
Dsg49414_gr2	FBgn0036964	431	1335
Dsg60903_gr2	FBgn0040069	431	1346
Dsg46460_gr2	FBgn0036196	431	1069
Dsg54185_gr2	FBgn0038233	431	1511
Dsg20686_gr2	FBgn0027589	431	702
Dsg9523_gr2	FBgn0001223	431	1597
Dsg28693_gr2	FBgn0031261	432	1302
Dsg48973_gr2	FBgn0036849	432	913
Dsg14360_gr2	FBgn0011701	432	1466
Dsg12836_gr2	FBgn0005613	432	1627
Dsg13778_gr2	FBgn0010812	432	1842
Dsg43553_gr2	FBgn0035375	432	1302
Dsg14552_gr2	FBgn0011828	432	1231
Dsg49538_gr2	FBgn0036996	432	1854
Dsg32966_gr2	FBgn0032409	432	862
Dsg56883_gr2	FBgn0038947	433	514
Dsg74419_gr2	FBgn0250816	433	1442
Dsg75494_gr2	FBgn0259878	433	1441
Dsg76352_gr2	FBgn0260743	433	1290
Dsg43041_gr2	FBgn0035217	433	809
Dsg61143_gr2	FBgn0040255	433	1371
Dsg26675_gr2	FBgn0030724	433	1116
Dsg12709_gr2	FBgn0004921	433	1566
Dsg20411_gr2	FBgn0027508	434	875
Dsg21685_gr2	FBgn0028665	434	1062
Dsg76013_gr2	FBgn0260400	434	817
Dsg59120_gr2	FBgn0039519	434	1171
Dsg39522_gr2	FBgn0034276	434	1436
Dsg16513_gr2	FBgn0017561	434	1651
Dsg17023_gr2	FBgn0020545	434	1154
Dsg19204_gr2	FBgn0025866	434	2028
Dsg88445_gr2	intergenic	434	2076
Dsg10499_gr2	FBgn0002932	434	1082
Dsg26739_gr2	FBgn0030743	434	152
Dsg18414_gr2	FBgn0024941	434	2484
Dsg19172_gr2	FBgn0025836	434	1181
Dsg24291_gr2	FBgn0030037	434	690
Dsg14643_gr2	FBgn0013303	434	1426
Dsg58067_gr2	FBgn0039249	434	2018
Dsg28607_gr2	FBgn0031244	434	1288
Dsg40598_gr2	FBgn0034538	435	1785
Dsg60034_gr2	FBgn0039755	435	1553
Dsg19527_gr2	FBgn0026315	435	1011
Dsg68523_gr2	FBgn0052296	435	1649
Dsg55388_gr2	FBgn0038541	435	2203
Dsg12636_gr2	FBgn0004895	435	1347
Dsg41629_gr2	FBgn0034837	435	2520
Dsg25589_gr2	FBgn0030434	435	1974
Dsg44987_gr2	FBgn0035769	435	1285
Dsg41426_gr2	FBgn0034782	435	1192
Dsg11951_gr2	FBgn0004380	435	1613
Dsg47310_gr2	FBgn0036428	435	3414
Dsg12977_gr2	FBgn0005695	435	1673
Dsg26260_gr2	FBgn0030622	435	1121
Dsg56789_gr2	FBgn0038924	436	1436
Dsg29664_gr2	FBgn0031534	436	1485
Dsg15429_gr2	FBgn0015034	436	2125
Dsg15011_gr2	FBgn0014002	436	1397
Dsg27168_gr2	FBgn0030850	436	1550
Dsg60905_gr2	FBgn0040069	436	1368
Dsg19201_gr2	FBgn0025866	436	1031
Dsg38419_gr2	FBgn0033978	437	1633
Dsg63169_gr2	FBgn0042138	437	1627
Dsg21887_gr2	FBgn0028836	437	1788
Dsg65353_gr2	FBgn0050463	437	624
Dsg36295_gr2	FBgn0033397	437	1867
Dsg10607_gr2	FBgn0003023	437	2415
Dsg11348_gr2	FBgn0003557	437	1754
Dsg11897_gr2	FBgn0004244	437	1624
Dsg23562_gr2	FBgn0029853	437	987
Dsg8614_gr2	FBgn0000173	437	1154
Dsg29606_gr2	FBgn0031519	437	1166
Dsg44626_gr2	FBgn0035676	437	1359
Dsg82428_gr2	FBgn0265434	438	1375
Dsg44276_gr2	FBgn0035575	438	1586
Dsg22212_gr2	FBgn0028944	438	794
Dsg24853_gr2	FBgn0030234	438	1092
Dsg60128_gr2	FBgn0039774	438	1294
Dsg54983_gr2	FBgn0038438	439	1218
Dsg34382_gr2	FBgn0032818	439	1399
Dsg44147_gr2	FBgn0035542	439	1585
Dsg11197_gr2	FBgn0003449	439	1023
Dsg36632_gr2	FBgn0033494	439	1263
Dsg50792_gr2	FBgn0037358	439	1498
Dsg53809_gr2	FBgn0038135	439	1251
Dsg17915_gr2	FBgn0023531	439	1639
Dsg40216_gr2	FBgn0034459	439	1261
Dsg11166_gr2	FBgn0003430	439	1864
Dsg59151_gr2	FBgn0039525	439	1520
Dsg88597_gr2	scrambled	439	1283
Dsg23273_gr2	FBgn0029762	439	1443
Dsg9501_gr2	FBgn0001217	439	1393
Dsg19469_gr2	FBgn0026255	440	1509
Dsg74763_gr2	FBgn0259162	440	1063
Dsg17593_gr2	FBgn0023094	440	678
Dsg29511_gr2	FBgn0031492	440	2042
Dsg29921_gr2	FBgn0031607	440	2757
Dsg77655_gr2	FBgn0261612	440	1392
Dsg16214_gr2	FBgn0016041	440	538
Dsg14510_gr2	FBgn0011771	440	1984
Dsg14487_gr2	FBgn0011766	440	834
Dsg39048_gr2	FBgn0034142	440	1283
Dsg19046_gr2	FBgn0025726	441	1174
Dsg29609_gr2	FBgn0031519	441	1412
Dsg18015_gr2	FBgn0024189	441	1898
Dsg21291_gr2	FBgn0028475	441	604
Dsg44984_gr2	FBgn0035769	441	1179
Dsg41815_gr2	FBgn0034885	441	1056
Dsg67287_gr2	FBgn0051792	441	1183
Dsg16061_gr2	FBgn0015803	441	1104
Dsg37652_gr2	FBgn0033763	441	1521
Dsg76073_gr2	FBgn0260442	442	1926
Dsg84017_gr2	FBgn0283477	442	1470
Dsg40740_gr2	FBgn0034577	442	1611
Dsg21237_gr2	FBgn0028429	442	1538
Dsg63518_gr2	FBgn0043825	442	1716
Dsg64668_gr2	FBgn0050178	442	1114
Dsg18532_gr2	FBgn0024994	442	1860
Dsg88295_gr2	FBgn0039969	442	730
Dsg58724_gr2	FBgn0039425	442	1189
Dsg77436_gr2	FBgn0261552	442	1229
Dsg69401_gr2	FBgn0052751	442	1334
Dsg19362_gr2	FBgn0026160	443	1765
Dsg48766_gr2	FBgn0036806	443	2400
Dsg23643_gr2	FBgn0029870	443	1591
Dsg69400_gr2	FBgn0052750	443	1394
Dsg83437_gr2	FBgn0266671	443	3024
Dsg59149_gr2	FBgn0039525	443	2288
Dsg82034_gr2	FBgn0265003	443	3700
Dsg57280_gr2	FBgn0039056	443	1933
Dsg88468_gr2	Cas9	443	381
Dsg51577_gr2	FBgn0037550	443	361
Dsg12112_gr2	FBgn0004509	443	1470
Dsg48882_gr2	FBgn0036830	443	1798
Dsg30017_gr2	FBgn0031630	443	970
Dsg62954_gr2	FBgn0041630	443	959
Dsg55892_gr2	FBgn0038681	443	836
Dsg14864_gr2	FBgn0013751	443	801
Dsg56665_gr2	FBgn0038886	443	2186
Dsg34853_gr2	FBgn0032961	444	1692
Dsg57151_gr2	FBgn0039025	444	1531
Dsg24058_gr2	FBgn0029977	444	1516
Dsg36192_gr2	FBgn0033371	444	1040
Dsg59836_gr2	FBgn0039705	444	2160
Dsg15290_gr2	FBgn0014857	444	1104
Dsg10034_gr2	FBgn0002561	444	1869
Dsg16722_gr2	FBgn0020249	444	660
Dsg61137_gr2	FBgn0040253	444	1677
Dsg26376_gr2	FBgn0030658	444	1205
Dsg74820_gr2	FBgn0259176	444	990
Dsg16800_gr2	FBgn0020294	444	1460
Dsg34814_gr2	FBgn0032940	444	1561
Dsg75748_gr2	FBgn0259979	444	1052
Dsg88387_gr2	intergenic	444	1657
Dsg23982_gr2	FBgn0029959	444	1100
Dsg24327_gr2	FBgn0030049	444	461
Dsg42623_gr2	FBgn0035102	445	1184
Dsg13190_gr2	FBgn0010246	445	1489
Dsg80355_gr2	FBgn0263219	445	2308
Dsg47549_gr2	FBgn0036490	445	1466
Dsg16005_gr2	FBgn0015781	445	1918
Dsg81973_gr2	FBgn0264953	445	920
Dsg18408_gr2	FBgn0024921	445	1069
Dsg76387_gr2	FBgn0260749	445	1824
Dsg9173_gr2	FBgn0000667	445	1591
Dsg49205_gr2	FBgn0036913	445	2620
Dsg74976_gr2	FBgn0259214	445	1555
Dsg75205_gr2	FBgn0259704	445	1399
Dsg51495_gr2	FBgn0037534	445	860
Dsg13142_gr2	FBgn0010215	446	714
Dsg43587_gr2	FBgn0035388	446	1826
Dsg82921_gr2	FBgn0266100	446	1011
Dsg19958_gr2	FBgn0026718	446	1539
Dsg9087_gr2	FBgn0000611	446	1050
Dsg55665_gr2	FBgn0038613	446	1404
Dsg29495_gr2	FBgn0031489	446	2135
Dsg50663_gr2	FBgn0037310	446	1332
Dsg17835_gr2	FBgn0023518	446	934
Dsg53152_gr2	FBgn0037970	446	1016
Dsg60893_gr2	FBgn0040066	446	1592
Dsg57309_gr2	FBgn0039066	446	1728
Dsg76248_gr2	FBgn0260632	446	1097
Dsg19728_gr2	FBgn0026404	446	924
Dsg48885_gr2	FBgn0036830	447	1135
Dsg74276_gr2	FBgn0087012	447	1449
Dsg73456_gr2	FBgn0085443	447	1487
Dsg34898_gr2	FBgn0032972	447	1251
Dsg82502_gr2	FBgn0265595	447	2135
Dsg8400_gr2	FBgn0000044	447	1146
Dsg74808_gr2	FBgn0259174	447	1010
Dsg53396_gr2	FBgn0038032	447	1179
Dsg78614_gr2	FBgn0262126	448	1244
Dsg36742_gr2	FBgn0033524	448	1062
Dsg29492_gr2	FBgn0031489	448	1197
Dsg8867_gr2	FBgn0000497	448	1646
Dsg9512_gr2	FBgn0001222	448	1608
Dsg34293_gr2	FBgn0032797	448	1492
Dsg88530_gr2	scrambled	448	1042
Dsg26829_gr2	FBgn0030768	448	1767
Dsg88288_gr2	FBgn0039969	448	1130
Dsg55579_gr2	FBgn0038593	448	1824
Dsg74766_gr2	FBgn0259162	448	866
Dsg83647_gr2	FBgn0267378	449	752
Dsg20710_gr2	FBgn0027596	449	1233
Dsg9633_gr2	FBgn0001269	449	1315
Dsg14208_gr2	FBgn0011592	449	2052
Dsg42127_gr2	FBgn0034967	449	127
Dsg78922_gr2	FBgn0262518	449	925
Dsg46261_gr2	FBgn0036143	449	1503
Dsg57212_gr2	FBgn0039039	449	1553
Dsg14254_gr2	FBgn0011642	449	1109
Dsg83077_gr2	FBgn0266409	449	1272
Dsg12837_gr2	FBgn0005614	449	1122
Dsg19390_gr2	FBgn0026179	449	2084
Dsg74953_gr2	FBgn0259211	449	1347
Dsg61241_gr2	FBgn0040294	450	1246
Dsg43976_gr2	FBgn0035499	450	1102
Dsg40029_gr2	FBgn0034418	450	1313
Dsg74364_gr2	FBgn0250753	450	734
Dsg12655_gr2	FBgn0004898	450	1424
Dsg76685_gr2	FBgn0260944	450	1003
Dsg74996_gr2	FBgn0259222	450	1963
Dsg21973_gr2	FBgn0028863	450	1876
Dsg88570_gr2	scrambled	451	2159
Dsg74391_gr2	FBgn0250789	451	1311
Dsg41267_gr2	FBgn0034730	451	1492
Dsg51237_gr2	FBgn0037466	451	647
Dsg30425_gr2	FBgn0031729	451	1118
Dsg47251_gr2	FBgn0036414	452	1700
Dsg63862_gr2	FBgn0045759	452	1519
Dsg14168_gr2	FBgn0011576	452	1391
Dsg67211_gr2	FBgn0051760	452	1449
Dsg17460_gr2	FBgn0022764	452	1102
Dsg81553_gr2	FBgn0264490	452	1594
Dsg75800_gr2	FBgn0259994	452	1227
Dsg41425_gr2	FBgn0034782	452	2008
Dsg81721_gr2	FBgn0264695	452	1715
Dsg48533_gr2	FBgn0036750	452	982
Dsg28593_gr2	FBgn0031239	452	1490
Dsg58919_gr2	FBgn0039471	452	2008
Dsg65288_gr2	FBgn0050440	452	1707
Dsg14210_gr2	FBgn0011592	452	2460
Dsg70369_gr2	FBgn0053182	453	1740
Dsg88511_gr2	scrambled	453	1337
Dsg28606_gr2	FBgn0031244	453	1363
Dsg17646_gr2	FBgn0023174	453	2098
Dsg76380_gr2	FBgn0260748	453	2366
Dsg16592_gr2	FBgn0019809	453	1642
Dsg27049_gr2	FBgn0030816	453	2080
Dsg80325_gr2	FBgn0263197	454	1570
Dsg75827_gr2	FBgn0260004	454	1554
Dsg50258_gr2	FBgn0037188	454	1353
Dsg21842_gr2	FBgn0028737	454	2145
Dsg65872_gr2	FBgn0051139	454	1478
Dsg67193_gr2	FBgn0051742	454	1544
Dsg88520_gr2	scrambled	454	2023
Dsg12362_gr2	FBgn0004648	454	1646
Dsg80401_gr2	FBgn0263236	455	1708
Dsg39779_gr2	FBgn0034345	455	2267
Dsg62660_gr2	FBgn0041180	455	1553
Dsg68320_gr2	FBgn0052230	455	2497
Dsg81184_gr2	FBgn0264000	455	1395
Dsg16121_gr2	FBgn0015904	455	1140
Dsg11284_gr2	FBgn0003507	455	1320
Dsg47219_gr2	FBgn0036398	455	1034
Dsg15108_gr2	FBgn0014135	456	1032
Dsg83873_gr2	FBgn0267975	456	1456
Dsg78219_gr2	FBgn0261929	456	1346
Dsg8365_gr2	FBgn0000036	456	1246
Dsg18057_gr2	FBgn0024236	456	1344
Dsg24005_gr2	FBgn0029963	456	1240
Dsg49562_gr2	FBgn0037000	456	1377
Dsg14139_gr2	FBgn0011566	456	3127
Dsg61000_gr2	FBgn0040099	456	975
Dsg47758_gr2	FBgn0036545	456	2125
Dsg22355_gr2	FBgn0028986	456	1662
Dsg17165_gr2	FBgn0020912	456	1488
Dsg73470_gr2	FBgn0085447	456	1360
Dsg62570_gr2	FBgn0041094	457	1743
Dsg10578_gr2	FBgn0003008	457	1153
Dsg27523_gr2	FBgn0030946	457	1267
Dsg54460_gr2	FBgn0038302	457	1390
Dsg56988_gr2	FBgn0038975	457	1807
Dsg18001_gr2	FBgn0024187	457	1413
Dsg31330_gr2	FBgn0031977	457	375
Dsg25916_gr2	FBgn0030529	457	2031
Dsg21722_gr2	FBgn0028675	457	1610
Dsg16717_gr2	FBgn0020248	457	2017
Dsg9496_gr2	FBgn0001216	457	1092
Dsg42586_gr2	FBgn0035091	457	1065
Dsg9556_gr2	FBgn0001229	458	2249
Dsg17576_gr2	FBgn0023076	458	1884
Dsg35570_gr2	FBgn0033199	458	1151
Dsg61667_gr2	FBgn0040475	458	2221
Dsg81505_gr2	FBgn0264449	458	1274
Dsg9160_gr2	FBgn0000659	458	1644
Dsg57743_gr2	FBgn0039170	458	1379
Dsg19058_gr2	FBgn0025740	458	1586
Dsg82065_gr2	FBgn0265047	458	1380
Dsg68650_gr2	FBgn0052371	458	1378
Dsg48594_gr2	FBgn0036768	458	1114
Dsg43593_gr2	FBgn0035390	458	485
Dsg40804_gr2	FBgn0034598	458	1633
Dsg63936_gr2	FBgn0046225	458	1109
Dsg79394_gr2	FBgn0262740	458	1375
Dsg31905_gr2	FBgn0032129	458	1614
Dsg61221_gr2	FBgn0040285	458	279
Dsg74420_gr2	FBgn0250816	458	1489
Dsg17643_gr2	FBgn0023172	459	1744
Dsg74698_gr2	FBgn0259111	459	793
Dsg66541_gr2	FBgn0051445	459	971
Dsg79264_gr2	FBgn0262624	459	1279
Dsg13863_gr2	FBgn0011217	459	1244
Dsg76381_gr2	FBgn0260748	459	1126
Dsg72150_gr2	FBgn0083953	459	1784
Dsg52024_gr2	FBgn0037660	459	1366
Dsg58600_gr2	FBgn0039380	459	1745
Dsg70696_gr2	FBgn0053533	459	1632
Dsg75163_gr2	FBgn0259685	459	1272
Dsg45165_gr2	FBgn0035815	459	1186
Dsg64575_gr2	FBgn0050122	459	571
Dsg15295_gr2	FBgn0014859	459	1026
Dsg77463_gr2	FBgn0261560	460	1992
Dsg57549_gr2	FBgn0039124	460	1984
Dsg32634_gr2	FBgn0032329	460	935
Dsg21677_gr2	FBgn0028663	460	1701
Dsg39027_gr2	FBgn0034135	460	1665
Dsg12921_gr2	FBgn0005658	460	1088
Dsg27966_gr2	FBgn0031057	460	2525
Dsg13712_gr2	FBgn0010651	460	989
Dsg44331_gr2	FBgn0035587	460	1449
Dsg13736_gr2	FBgn0010762	460	1843
Dsg44776_gr2	FBgn0035711	460	883
Dsg76703_gr2	FBgn0260960	460	854
Dsg16958_gr2	FBgn0020443	461	1070
Dsg16588_gr2	FBgn0019809	461	527
Dsg50064_gr2	FBgn0037130	461	903
Dsg82550_gr2	FBgn0265623	461	2205
Dsg34963_gr2	FBgn0033015	461	1232
Dsg33683_gr2	FBgn0032633	461	1500
Dsg29368_gr2	FBgn0031457	461	1658
Dsg50551_gr2	FBgn0037280	461	1373
Dsg22345_gr2	FBgn0028984	461	1042
Dsg57928_gr2	FBgn0039213	461	1227
Dsg79657_gr2	FBgn0262872	461	2034
Dsg46958_gr2	FBgn0036333	461	1579
Dsg88453_gr2	intergenic	461	2148
Dsg21485_gr2	FBgn0028538	461	1852
Dsg9220_gr2	FBgn0000964	461	1684
Dsg76533_gr2	FBgn0260799	461	1411
Dsg22354_gr2	FBgn0028986	461	1436
Dsg52167_gr2	FBgn0037702	462	1866
Dsg16869_gr2	FBgn0020371	462	1648
Dsg34886_gr2	FBgn0032969	462	1226
Dsg13377_gr2	FBgn0010383	462	1465
Dsg18234_gr2	FBgn0024432	462	1271
Dsg39555_gr2	FBgn0034282	462	2189
Dsg45630_gr2	FBgn0035954	462	1308
Dsg76699_gr2	FBgn0260960	462	970
Dsg20714_gr2	FBgn0027597	462	771
Dsg40319_gr2	FBgn0034479	462	1556
Dsg15195_gr2	FBgn0014388	462	1855
Dsg66008_gr2	FBgn0051202	462	797
Dsg51776_gr2	FBgn0037607	462	1156
Dsg12640_gr2	FBgn0004896	462	1662
Dsg8219_gr2	FBgn0000320	462	1684
Dsg19391_gr2	FBgn0026179	462	1245
Dsg43707_gr2	FBgn0035424	462	1746
Dsg48854_gr2	FBgn0036825	462	1990
Dsg16449_gr2	FBgn0017414	462	2082
Dsg31378_gr2	FBgn0031990	462	1966
Dsg9161_gr2	FBgn0000659	462	1939
Dsg37551_gr2	FBgn0033739	462	988
Dsg51578_gr2	FBgn0037550	463	1893
Dsg76088_gr2	FBgn0260450	463	1133
Dsg15789_gr2	FBgn0015561	463	2002
Dsg11143_gr2	FBgn0003410	463	1694
Dsg82529_gr2	FBgn0265606	463	1864
Dsg18349_gr2	FBgn0024814	463	1009
Dsg20750_gr2	FBgn0027603	463	2314
Dsg15938_gr2	FBgn0015721	464	1656
Dsg60131_gr2	FBgn0039774	464	1715
Dsg39872_gr2	FBgn0034381	464	1361
Dsg26194_gr2	FBgn0030607	464	1885
Dsg12507_gr2	FBgn0004852	464	1823
Dsg45503_gr2	FBgn0035917	464	1270
Dsg56788_gr2	FBgn0038924	464	1391
Dsg49272_gr2	FBgn0036926	464	1709
Dsg75054_gr2	FBgn0259234	464	1520
Dsg65536_gr2	FBgn0051008	464	1549
Dsg84014_gr2	FBgn0283477	464	500
Dsg74205_gr2	FBgn0086908	464	1627
Dsg23766_gr2	FBgn0029903	464	1574
Dsg13285_gr2	FBgn0010315	464	488
Dsg83649_gr2	FBgn0267378	464	982
Dsg13735_gr2	FBgn0010762	464	1271
Dsg10778_gr2	FBgn0003149	465	3288
Dsg60554_gr2	FBgn0039883	465	2108
Dsg74696_gr2	FBgn0259110	465	1282
Dsg38425_gr2	FBgn0033979	465	803
Dsg35581_gr2	FBgn0033205	465	1831
Dsg15928_gr2	FBgn0015714	465	1558
Dsg74303_gr2	FBgn0087040	465	1624
Dsg16970_gr2	FBgn0020493	465	2060
Dsg21166_gr2	FBgn0028402	465	1802
Dsg41158_gr2	FBgn0034705	465	2083
Dsg59064_gr2	FBgn0039501	465	2308
Dsg70363_gr2	FBgn0053181	465	1291
Dsg46691_gr2	FBgn0036257	465	1843
Dsg36672_gr2	FBgn0033504	466	1389
Dsg22848_gr2	FBgn0029648	466	876
Dsg36857_gr2	FBgn0033557	466	753
Dsg88620_gr2	Puro	466	1451
Dsg56251_gr2	FBgn0038772	466	1223
Dsg88599_gr2	scrambled	466	2161
Dsg29585_gr2	FBgn0031514	466	1384
Dsg82110_gr2	FBgn0265089	466	1824
Dsg8589_gr2	FBgn0000157	466	2095
Dsg62645_gr2	FBgn0041164	466	1982
Dsg78613_gr2	FBgn0262126	466	1805
Dsg17550_gr2	FBgn0022987	467	387
Dsg48932_gr2	FBgn0036838	467	2155
Dsg45741_gr2	FBgn0035983	467	1869
Dsg20702_gr2	FBgn0027594	467	1246
Dsg11608_gr2	FBgn0003943	467	946
Dsg63953_gr2	FBgn0046253	467	952
Dsg9793_gr2	FBgn0001965	467	2588
Dsg37238_gr2	FBgn0033663	467	1809
Dsg88372_gr2	intergenic	467	1785
Dsg67605_gr2	FBgn0051926	467	2159
Dsg14542_gr2	FBgn0011822	467	2218
Dsg45160_gr2	FBgn0035813	467	2674
Dsg53815_gr2	FBgn0038136	468	1154
Dsg22351_gr2	FBgn0028986	468	2087
Dsg57285_gr2	FBgn0039058	468	2238
Dsg15931_gr2	FBgn0015714	468	791
Dsg79369_gr2	FBgn0262735	468	1263
Dsg36657_gr2	FBgn0033500	468	991
Dsg88577_gr2	scrambled	468	1475
Dsg58193_gr2	FBgn0039280	468	1963
Dsg30201_gr2	FBgn0031675	469	2124
Dsg74815_gr2	FBgn0259175	469	1397
Dsg57152_gr2	FBgn0039025	469	2233
Dsg82146_gr2	FBgn0265140	469	1922
Dsg77782_gr2	FBgn0261673	469	1519
Dsg13204_gr2	FBgn0010263	469	2083
Dsg46362_gr2	FBgn0036173	469	1498
Dsg79382_gr2	FBgn0262738	469	1628
Dsg82342_gr2	FBgn0265298	470	1232
Dsg17461_gr2	FBgn0022764	470	1055
Dsg70343_gr2	FBgn0053177	470	1502
Dsg22253_gr2	FBgn0028950	470	1580
Dsg14362_gr2	FBgn0011701	470	1813
Dsg70700_gr2	FBgn0053533	470	1612
Dsg8118_gr2	FBgn0000256	470	1546
Dsg61536_gr2	FBgn0040372	471	1373
Dsg43654_gr2	FBgn0035411	471	772
Dsg28538_gr2	FBgn0031224	471	1221
Dsg25004_gr2	FBgn0030276	471	1380
Dsg76980_gr2	FBgn0261244	471	2477
Dsg36299_gr2	FBgn0033397	471	940
Dsg72972_gr2	FBgn0085322	471	2628
Dsg80615_gr2	FBgn0263396	471	1403
Dsg17592_gr2	FBgn0023094	471	2103
Dsg54152_gr2	FBgn0038220	471	1664
Dsg56945_gr2	FBgn0038965	472	1314
Dsg45644_gr2	FBgn0035956	472	1588
Dsg16002_gr2	FBgn0015781	472	1389
Dsg88604_gr2	scrambled	472	1207
Dsg32367_gr2	FBgn0032251	472	985
Dsg29889_gr2	FBgn0031601	472	1463
Dsg48961_gr2	FBgn0036847	472	1190
Dsg53451_gr2	FBgn0038047	472	642
Dsg34240_gr2	FBgn0032783	472	1021
Dsg88316_gr2	FBgn0026379	472	537
Dsg37720_gr2	FBgn0033783	472	1088
Dsg31359_gr2	FBgn0031986	472	1187
Dsg40836_gr2	FBgn0034611	472	1589
Dsg63376_gr2	FBgn0043364	472	1002
Dsg33111_gr2	FBgn0032451	472	1324
Dsg75738_gr2	FBgn0259978	472	1626
Dsg62706_gr2	FBgn0041191	472	1799
Dsg57125_gr2	FBgn0039019	472	1112
Dsg19188_gr2	FBgn0025864	472	1415
Dsg11328_gr2	FBgn0003520	472	2052
Dsg13296_gr2	FBgn0010317	473	1248
Dsg34829_gr2	FBgn0032946	473	2081
Dsg83044_gr2	FBgn0266346	473	765
Dsg29768_gr2	FBgn0031561	473	1583
Dsg9264_gr2	FBgn0001085	473	1851
Dsg52718_gr2	FBgn0037848	473	2170
Dsg77946_gr2	FBgn0261800	473	1511
Dsg30271_gr2	FBgn0031694	473	1340
Dsg12482_gr2	FBgn0004837	473	2190
Dsg68043_gr2	FBgn0052110	473	1651
Dsg88267_gr2	FBgn0014020	473	702
Dsg11224_gr2	FBgn0003463	473	2108
Dsg45579_gr2	FBgn0035942	473	1405
Dsg62718_gr2	FBgn0041210	473	1525
Dsg22240_gr2	FBgn0028948	473	1283
Dsg81064_gr2	FBgn0263934	473	1211
Dsg59624_gr2	FBgn0039656	473	2361
Dsg17185_gr2	FBgn0021760	473	2003
Dsg73414_gr2	FBgn0085433	473	1511
Dsg36226_gr2	FBgn0033377	473	817
Dsg60298_gr2	FBgn0039818	474	1711
Dsg68656_gr2	FBgn0052373	474	1318
Dsg44706_gr2	FBgn0035695	474	1201
Dsg45411_gr2	FBgn0035879	474	1231
Dsg22416_gr2	FBgn0029006	474	2245
Dsg28507_gr2	FBgn0031214	474	1437
Dsg10751_gr2	FBgn0003129	474	1404
Dsg79391_gr2	FBgn0262739	474	1209
Dsg83520_gr2	FBgn0266724	474	1040
Dsg54840_gr2	FBgn0038404	475	1263
Dsg77047_gr2	FBgn0261283	475	597
Dsg31962_gr2	FBgn0032144	475	1298
Dsg81183_gr2	FBgn0264000	475	1353
Dsg26790_gr2	FBgn0030756	475	1271
Dsg10175_gr2	FBgn0002631	475	2337
Dsg29509_gr2	FBgn0031492	475	383
Dsg13120_gr2	FBgn0010194	475	1414
Dsg46544_gr2	FBgn0036219	475	1451
Dsg42568_gr2	FBgn0035087	475	927
Dsg29457_gr2	FBgn0031478	475	1611
Dsg46527_gr2	FBgn0036214	475	2692
Dsg18061_gr2	FBgn0024238	476	206
Dsg46874_gr2	FBgn0036317	476	2014
Dsg13303_gr2	FBgn0010323	476	2171
Dsg26757_gr2	FBgn0030746	476	1557
Dsg31447_gr2	FBgn0032005	476	1680
Dsg14923_gr2	FBgn0013772	476	937
Dsg64799_gr2	FBgn0050277	476	1542
Dsg32217_gr2	FBgn0032214	476	1783
Dsg56156_gr2	FBgn0038747	476	1325
Dsg18987_gr2	FBgn0025692	476	1891
Dsg67412_gr2	FBgn0051832	476	1757
Dsg50233_gr2	FBgn0037182	476	1635
Dsg11413_gr2	FBgn0003656	476	1372
Dsg88507_gr2	scrambled	476	2410
Dsg55251_gr2	FBgn0038507	476	2420
Dsg67939_gr2	FBgn0052081	477	1474
Dsg35167_gr2	FBgn0033079	477	1059
Dsg12175_gr2	FBgn0004573	477	1501
Dsg39438_gr2	FBgn0034258	477	1614
Dsg18111_gr2	FBgn0024285	477	1005
Dsg40840_gr2	FBgn0034611	477	2615
Dsg83052_gr2	FBgn0266347	477	1362
Dsg68955_gr2	FBgn0052528	477	2941
Dsg18059_gr2	FBgn0024236	478	1387
Dsg16977_gr2	FBgn0020496	478	554
Dsg88449_gr2	intergenic	478	2422
Dsg59466_gr2	FBgn0039620	478	1077
Dsg9788_gr2	FBgn0001965	478	758
Dsg34291_gr2	FBgn0032797	478	1698
Dsg26405_gr2	FBgn0030663	478	1700
Dsg81455_gr2	FBgn0264389	478	1161
Dsg21178_gr2	FBgn0028407	478	2084
Dsg11211_gr2	FBgn0003460	478	1664
Dsg88273_gr2	FBgn0014020	478	1115
Dsg25837_gr2	FBgn0030509	478	1501
Dsg41863_gr2	FBgn0034902	478	1798
Dsg55647_gr2	FBgn0038610	478	1222
Dsg18164_gr2	FBgn0024320	478	1605
Dsg68018_gr2	FBgn0052105	478	1192
Dsg81108_gr2	FBgn0263980	479	1837
Dsg71994_gr2	FBgn0069242	479	1003
Dsg83285_gr2	FBgn0266521	479	2599
Dsg71335_gr2	FBgn0066101	479	2558
Dsg50789_gr2	FBgn0037354	479	1232
Dsg82729_gr2	FBgn0265630	479	429
Dsg61666_gr2	FBgn0040475	479	1423
Dsg77041_gr2	FBgn0261279	479	1081
Dsg69175_gr2	FBgn0052626	479	1733
Dsg35155_gr2	FBgn0033074	479	1382
Dsg61585_gr2	FBgn0040388	479	1583
Dsg76370_gr2	FBgn0260746	479	1160
Dsg66321_gr2	FBgn0051342	479	1223
Dsg30946_gr2	FBgn0031871	479	732
Dsg29295_gr2	FBgn0031437	479	774
Dsg88450_gr2	intergenic	480	1578
Dsg10991_gr2	FBgn0003312	480	1346
Dsg19073_gr2	FBgn0025776	480	920
Dsg45568_gr2	FBgn0035936	480	1298
Dsg11562_gr2	FBgn0003886	480	1478
Dsg67602_gr2	FBgn0051926	480	1572
Dsg71337_gr2	FBgn0066101	480	2420
Dsg88297_gr2	FBgn0026379	481	3095
Dsg77534_gr2	FBgn0261574	481	1073
Dsg69454_gr2	FBgn0052791	481	1645
Dsg43763_gr2	FBgn0035437	481	2212
Dsg46110_gr2	FBgn0036101	481	2411
Dsg9296_gr2	FBgn0001092	481	1261
Dsg35772_gr2	FBgn0033259	481	248
Dsg52285_gr2	FBgn0037726	481	1143
Dsg12528_gr2	FBgn0004858	481	1676
Dsg34852_gr2	FBgn0032961	481	1329
Dsg53117_gr2	FBgn0037955	482	714
Dsg12489_gr2	FBgn0004838	482	379
Dsg45412_gr2	FBgn0035879	482	1521
Dsg19426_gr2	FBgn0026199	482	856
Dsg10637_gr2	FBgn0003044	482	1402
Dsg73988_gr2	FBgn0086674	482	1541
Dsg61038_gr2	FBgn0040206	482	1252
Dsg57768_gr2	FBgn0039180	482	1601
Dsg11761_gr2	FBgn0004117	483	1287
Dsg10242_gr2	FBgn0002719	483	1632
Dsg37582_gr2	FBgn0033748	483	2062
Dsg67417_gr2	FBgn0051832	483	2191
Dsg41020_gr2	FBgn0034661	483	1631
Dsg34721_gr2	FBgn0032908	483	1613
Dsg13951_gr2	FBgn0011274	483	1686
Dsg21812_gr2	FBgn0028703	483	1855
Dsg10824_gr2	FBgn0003205	483	803
Dsg23897_gr2	FBgn0029939	483	1213
Dsg11226_gr2	FBgn0003463	484	1876
Dsg52938_gr2	FBgn0037906	484	1742
Dsg70495_gr2	FBgn0053234	484	1549
Dsg46321_gr2	FBgn0036158	484	1456
Dsg19983_gr2	FBgn0026738	484	1827
Dsg36655_gr2	FBgn0033500	484	1112
Dsg25923_gr2	FBgn0030530	484	1314
Dsg28213_gr2	FBgn0031116	484	1591
Dsg10316_gr2	FBgn0002783	484	1459
Dsg74366_gr2	FBgn0250753	484	829
Dsg38263_gr2	FBgn0033932	484	1774
Dsg20021_gr2	FBgn0026755	484	2141
Dsg13926_gr2	FBgn0011260	484	1461
Dsg11552_gr2	FBgn0003884	484	1227
Dsg74971_gr2	FBgn0259214	484	891
Dsg10557_gr2	FBgn0002985	485	1130
Dsg19570_gr2	FBgn0026361	485	1425
Dsg20382_gr2	FBgn0027499	485	2168
Dsg22518_gr2	FBgn0029133	485	1092
Dsg32190_gr2	FBgn0032209	485	1674
Dsg77464_gr2	FBgn0261560	485	1323
Dsg17459_gr2	FBgn0022740	485	749
Dsg9618_gr2	FBgn0001258	485	2354
Dsg19993_gr2	FBgn0026749	485	814
Dsg14921_gr2	FBgn0013771	485	1148
Dsg53803_gr2	FBgn0038134	486	1142
Dsg10447_gr2	FBgn0002906	486	1247
Dsg12198_gr2	FBgn0004580	486	1867
Dsg8790_gr2	FBgn0000439	486	1874
Dsg52255_gr2	FBgn0037720	486	1243
Dsg70181_gr2	FBgn0053113	486	2217
Dsg39630_gr2	FBgn0034300	486	809
Dsg21190_gr2	FBgn0028411	486	1084
Dsg45112_gr2	FBgn0035798	486	1744
Dsg35902_gr2	FBgn0033292	486	1934
Dsg52023_gr2	FBgn0037660	486	870
Dsg59124_gr2	FBgn0039519	486	1574
Dsg33684_gr2	FBgn0032634	487	1109
Dsg88400_gr2	scrambled	487	1131
Dsg12962_gr2	FBgn0005677	487	1331
Dsg10261_gr2	FBgn0002733	487	1066
Dsg8394_gr2	FBgn0000043	487	777
Dsg68671_gr2	FBgn0052379	487	3069
Dsg12069_gr2	FBgn0004430	487	2123
Dsg36431_gr2	FBgn0033443	487	1135
Dsg29648_gr2	FBgn0031530	487	1524
Dsg76382_gr2	FBgn0260748	487	2420
Dsg51535_gr2	FBgn0037541	487	1461
Dsg27832_gr2	FBgn0031020	487	1622
Dsg63543_gr2	FBgn0043884	487	1460
Dsg66917_gr2	FBgn0051646	487	1304
Dsg10267_gr2	FBgn0002734	487	2101
Dsg18444_gr2	FBgn0024958	487	1198
Dsg44897_gr2	FBgn0035742	488	1130
Dsg11383_gr2	FBgn0003612	488	1503
Dsg67545_gr2	FBgn0051902	488	1292
Dsg42614_gr2	FBgn0035101	488	2292
Dsg23952_gr2	FBgn0029950	488	1286
Dsg83644_gr2	FBgn0267376	488	1576
Dsg43330_gr2	FBgn0035293	488	1652
Dsg32459_gr2	FBgn0032276	488	857
Dsg41464_gr2	FBgn0034791	488	1435
Dsg67235_gr2	FBgn0051776	488	2119
Dsg29775_gr2	FBgn0031562	489	1823
Dsg81554_gr2	FBgn0264490	489	1109
Dsg36484_gr2	FBgn0033457	489	1030
Dsg63357_gr2	FBgn0043043	489	2690
Dsg21185_gr2	FBgn0028408	489	1292
Dsg13123_gr2	FBgn0010194	489	2065
Dsg29774_gr2	FBgn0031562	489	1337
Dsg35508_gr2	FBgn0033183	490	2106
Dsg64336_gr2	FBgn0050054	490	833
Dsg17896_gr2	FBgn0023528	490	1319
Dsg50429_gr2	FBgn0037239	490	2432
Dsg46407_gr2	FBgn0036183	490	1372
Dsg25285_gr2	FBgn0030344	490	974
Dsg74635_gr2	FBgn0250876	490	765
Dsg14896_gr2	FBgn0013764	490	2405
Dsg64907_gr2	FBgn0050338	490	2346
Dsg26599_gr2	FBgn0030707	490	2055
Dsg18793_gr2	FBgn0025615	491	541
Dsg11125_gr2	FBgn0003392	491	623
Dsg46114_gr2	FBgn0036101	491	2370
Dsg16063_gr2	FBgn0015803	491	1913
Dsg10466_gr2	FBgn0002922	491	1227
Dsg20042_gr2	FBgn0026777	491	750
Dsg83652_gr2	FBgn0267378	491	94
Dsg63559_gr2	FBgn0044020	491	879
Dsg46845_gr2	FBgn0036309	491	1218
Dsg37574_gr2	FBgn0033744	491	823
Dsg53372_gr2	FBgn0038018	491	1232
Dsg28518_gr2	FBgn0031217	491	1268
Dsg11402_gr2	FBgn0003654	491	1622
Dsg28929_gr2	FBgn0031322	491	1463
Dsg10531_gr2	FBgn0002941	491	2275
Dsg32636_gr2	FBgn0032329	491	1246
Dsg11030_gr2	FBgn0003334	492	2354
Dsg24585_gr2	FBgn0030109	492	1416
Dsg78616_gr2	FBgn0262126	492	934
Dsg20641_gr2	FBgn0027579	492	1731
Dsg80740_gr2	FBgn0263603	492	751
Dsg36147_gr2	FBgn0033362	492	2377
Dsg81213_gr2	FBgn0264075	492	1378
Dsg72038_gr2	FBgn0082582	492	1676
Dsg17103_gr2	FBgn0020653	492	1073
Dsg8887_gr2	FBgn0000504	493	2013
Dsg83841_gr2	FBgn0267828	493	1109
Dsg54021_gr2	FBgn0038194	493	1823
Dsg24290_gr2	FBgn0030037	493	1648
Dsg28015_gr2	FBgn0031066	493	650
Dsg65034_gr2	FBgn0050372	493	1222
Dsg30356_gr2	FBgn0031717	493	1100
Dsg49856_gr2	FBgn0037074	493	1987
Dsg24757_gr2	FBgn0030191	493	1265
Dsg22301_gr2	FBgn0028968	493	1063
Dsg18101_gr2	FBgn0024273	493	2076
Dsg51231_gr2	FBgn0037465	493	1696
Dsg78805_gr2	FBgn0262477	493	1460
Dsg70740_gr2	FBgn0053557	493	870
Dsg12862_gr2	FBgn0005631	493	2731
Dsg40308_gr2	FBgn0034478	494	1608
Dsg65489_gr2	FBgn0050499	494	860
Dsg20011_gr2	FBgn0026754	494	1567
Dsg20923_gr2	FBgn0027843	494	1671
Dsg75885_gr2	FBgn0260222	494	2245
Dsg63641_gr2	FBgn0044452	494	1592
Dsg36574_gr2	FBgn0033476	494	1457
Dsg74952_gr2	FBgn0259210	494	1920
Dsg20260_gr2	FBgn0027335	494	1609
Dsg78603_gr2	FBgn0262124	494	1296
Dsg16646_gr2	FBgn0019940	495	1203
Dsg23342_gr2	FBgn0029791	495	1974
Dsg19404_gr2	FBgn0026192	495	1589
Dsg35783_gr2	FBgn0033260	495	669
Dsg8121_gr2	FBgn0000256	495	1718
Dsg66660_gr2	FBgn0051501	495	1328
Dsg19807_gr2	FBgn0026441	495	2133
Dsg39544_gr2	FBgn0034279	496	1368
Dsg72156_gr2	FBgn0083956	496	1617
Dsg27298_gr2	FBgn0030884	496	2287
Dsg65476_gr2	FBgn0050495	496	1276
Dsg21061_gr2	FBgn0028370	496	1620
Dsg37797_gr2	FBgn0033807	496	1368
Dsg23546_gr2	FBgn0029848	496	1030
Dsg63480_gr2	FBgn0043578	496	1318
Dsg54063_gr2	FBgn0038201	497	1735
Dsg80248_gr2	FBgn0263110	497	903
Dsg35775_gr2	FBgn0033259	497	1275
Dsg56987_gr2	FBgn0038975	497	1352
Dsg41071_gr2	FBgn0034674	497	1221
Dsg52893_gr2	FBgn0037895	497	2296
Dsg56759_gr2	FBgn0038918	497	1493
Dsg88585_gr2	scrambled	497	1569
Dsg70284_gr2	FBgn0053144	497	1487
Dsg81901_gr2	FBgn0264845	497	1070
Dsg19892_gr2	FBgn0026597	498	1889
Dsg67728_gr2	FBgn0051992	498	2283
Dsg54206_gr2	FBgn0038237	498	2049
Dsg14927_gr2	FBgn0013772	498	2239
Dsg49935_gr2	FBgn0037100	498	1000
Dsg16892_gr2	FBgn0020378	498	1293
Dsg67501_gr2	FBgn0051872	498	1320
Dsg21587_gr2	FBgn0028570	498	2476
Dsg41594_gr2	FBgn0034827	499	789
Dsg57906_gr2	FBgn0039207	499	1668
Dsg11480_gr2	FBgn0003742	499	1577
Dsg21215_gr2	FBgn0028422	499	1759
Dsg14585_gr2	FBgn0012051	499	1510
Dsg47250_gr2	FBgn0036414	499	2552
Dsg66784_gr2	FBgn0051559	499	1229
Dsg81504_gr2	FBgn0264449	499	2047
Dsg31959_gr2	FBgn0032143	499	1629
Dsg38437_gr2	FBgn0033981	499	1490
Dsg57246_gr2	FBgn0039044	499	2327
Dsg59316_gr2	FBgn0039580	499	1534
Dsg24584_gr2	FBgn0030109	499	1794
Dsg9133_gr2	FBgn0000635	499	2167
Dsg76530_gr2	FBgn0260795	499	1417
Dsg30407_gr2	FBgn0031725	500	1381
Dsg48754_gr2	FBgn0036804	500	1267
Dsg49465_gr2	FBgn0036978	500	1487
Dsg18269_gr2	FBgn0024555	500	1467
Dsg59628_gr2	FBgn0039656	500	1778
Dsg43351_gr2	FBgn0035300	500	1234
Dsg25860_gr2	FBgn0030514	500	2526
Dsg12116_gr2	FBgn0004509	500	1708
Dsg35825_gr2	FBgn0033272	500	2773
Dsg8648_gr2	FBgn0000206	500	2866
Dsg14228_gr2	FBgn0011604	501	1204
Dsg25360_gr2	FBgn0030361	501	1463
Dsg14245_gr2	FBgn0011640	501	449
Dsg58925_gr2	FBgn0039472	501	1335
Dsg53525_gr2	FBgn0038067	501	2376
Dsg80061_gr2	FBgn0267330	501	1544
Dsg13621_gr2	FBgn0010548	501	1602
Dsg30941_gr2	FBgn0031869	501	3273
Dsg80610_gr2	FBgn0263392	501	1610
Dsg12649_gr2	FBgn0004897	501	1357
Dsg25691_gr2	FBgn0030466	501	1538
Dsg70168_gr2	FBgn0053110	501	1657
Dsg88523_gr2	scrambled	501	1582
Dsg55021_gr2	FBgn0038450	501	2370
Dsg20717_gr2	FBgn0027597	501	1024
Dsg14578_gr2	FBgn0011837	501	2669
Dsg42839_gr2	FBgn0035161	502	1272
Dsg84011_gr2	FBgn0283476	502	1520
Dsg53805_gr2	FBgn0038134	502	2435
Dsg81991_gr2	FBgn0264975	502	1733
Dsg25587_gr2	FBgn0030434	502	1772
Dsg63026_gr2	FBgn0041781	502	437
Dsg81105_gr2	FBgn0263980	502	1201
Dsg38435_gr2	FBgn0033980	502	1367
Dsg80473_gr2	FBgn0263260	502	969
Dsg13972_gr2	FBgn0011278	502	1322
Dsg17960_gr2	FBgn0023549	502	1889
Dsg34342_gr2	FBgn0032810	502	1691
Dsg76384_gr2	FBgn0260749	502	1187
Dsg72151_gr2	FBgn0083956	502	1229
Dsg19459_gr2	FBgn0026252	502	2082
Dsg37152_gr2	FBgn0033644	502	1851
Dsg22388_gr2	FBgn0028993	502	1522
Dsg65647_gr2	FBgn0051053	502	2714
Dsg50662_gr2	FBgn0037310	502	2040
Dsg11893_gr2	FBgn0004244	503	2012
Dsg37830_gr2	FBgn0033814	503	2247
Dsg31195_gr2	FBgn0031941	503	1422
Dsg13784_gr2	FBgn0010825	503	1343
Dsg57211_gr2	FBgn0039039	503	1287
Dsg19756_gr2	FBgn0026417	503	1070
Dsg48811_gr2	FBgn0036814	503	2142
Dsg9372_gr2	FBgn0001134	504	1621
Dsg77685_gr2	FBgn0261617	504	473
Dsg38167_gr2	FBgn0033905	504	1613
Dsg80135_gr2	FBgn0263048	504	2012
Dsg23404_gr2	FBgn0029812	504	1226
Dsg58049_gr2	FBgn0039240	504	1582
Dsg52871_gr2	FBgn0037890	504	1289
Dsg38174_gr2	FBgn0033906	504	1406
Dsg12546_gr2	FBgn0004861	504	1416
Dsg88621_gr2	Puro	504	1105
Dsg10455_gr2	FBgn0002914	504	2085
Dsg73238_gr2	FBgn0085395	504	1170
Dsg50556_gr2	FBgn0037280	504	2064
Dsg23684_gr2	FBgn0029881	504	1468
Dsg26305_gr2	FBgn0030634	504	1846
Dsg52968_gr2	FBgn0037913	504	1709
Dsg21686_gr2	FBgn0028665	505	506
Dsg81358_gr2	FBgn0264307	505	1562
Dsg27995_gr2	FBgn0031061	505	2129
Dsg10968_gr2	FBgn0003295	505	1386
Dsg73343_gr2	FBgn0085421	505	2233
Dsg13810_gr2	FBgn0010905	505	959
Dsg78798_gr2	FBgn0262476	505	2174
Dsg54707_gr2	FBgn0038365	505	845
Dsg18299_gr2	FBgn0024728	505	1528
Dsg71336_gr2	FBgn0066101	505	1185
Dsg28520_gr2	FBgn0031217	505	1263
Dsg16052_gr2	FBgn0015799	506	667
Dsg26309_gr2	FBgn0030634	506	1972
Dsg22597_gr2	FBgn0029174	506	2143
Dsg77479_gr2	FBgn0261563	506	1899
Dsg32454_gr2	FBgn0032276	506	1927
Dsg13843_gr2	FBgn0011206	507	2034
Dsg83082_gr2	FBgn0266410	507	844
Dsg12639_gr2	FBgn0004896	507	1022
Dsg60640_gr2	FBgn0039916	507	1275
Dsg38268_gr2	FBgn0033933	507	1004
Dsg33395_gr2	FBgn0032516	507	1819
Dsg21882_gr2	FBgn0028836	507	688
Dsg57352_gr2	FBgn0039075	507	2000
Dsg49694_gr2	FBgn0037026	507	1385
Dsg80397_gr2	FBgn0263236	507	1336
Dsg30350_gr2	FBgn0031716	507	1079
Dsg25715_gr2	FBgn0030479	507	1052
Dsg49705_gr2	FBgn0037028	508	2134
Dsg16371_gr2	FBgn0016754	508	663
Dsg72241_gr2	FBgn0083975	508	1721
Dsg33015_gr2	FBgn0032428	508	2163
Dsg16889_gr2	FBgn0020378	508	3148
Dsg10446_gr2	FBgn0002906	508	1838
Dsg44059_gr2	FBgn0035521	508	1248
Dsg20267_gr2	FBgn0027338	508	720
Dsg24063_gr2	FBgn0029979	508	1778
Dsg71690_gr2	FBgn0061469	508	1953
Dsg8480_gr2	FBgn0000079	508	2774
Dsg78926_gr2	FBgn0262519	508	640
Dsg21037_gr2	FBgn0028331	509	1055
Dsg62143_gr2	FBgn0040752	509	2931
Dsg78581_gr2	FBgn0262115	509	408
Dsg17833_gr2	FBgn0023518	509	1430
Dsg61110_gr2	FBgn0040238	509	1733
Dsg30214_gr2	FBgn0031677	509	1775
Dsg21344_gr2	FBgn0028494	509	1580
Dsg30820_gr2	FBgn0031835	509	2632
Dsg38427_gr2	FBgn0033979	509	1536
Dsg25457_gr2	FBgn0030391	509	1456
Dsg59460_gr2	FBgn0039617	509	916
Dsg63521_gr2	FBgn0043825	509	1668
Dsg14509_gr2	FBgn0011771	509	1785
Dsg41818_gr2	FBgn0034885	510	1164
Dsg39108_gr2	FBgn0034158	510	2995
Dsg24325_gr2	FBgn0030049	510	1878
Dsg61586_gr2	FBgn0040388	510	1574
Dsg20501_gr2	FBgn0027539	510	948
Dsg41579_gr2	FBgn0034824	510	1235
Dsg10842_gr2	FBgn0003210	510	2658
Dsg18016_gr2	FBgn0024189	510	2106
Dsg41435_gr2	FBgn0034783	510	1520
Dsg64354_gr2	FBgn0050062	510	1148
Dsg19809_gr2	FBgn0026441	510	2367
Dsg8659_gr2	FBgn0000212	510	1032
Dsg26674_gr2	FBgn0030724	510	1426
Dsg79379_gr2	FBgn0262737	510	2508
Dsg48683_gr2	FBgn0036784	510	754
Dsg32456_gr2	FBgn0032276	510	1704
Dsg8569_gr2	FBgn0000137	511	2667
Dsg12117_gr2	FBgn0004509	511	1498
Dsg70493_gr2	FBgn0053234	511	1269
Dsg62670_gr2	FBgn0041181	511	2122
Dsg57733_gr2	FBgn0039169	511	1644
Dsg62683_gr2	FBgn0041184	511	1557
Dsg23627_gr2	FBgn0029866	511	793
Dsg57977_gr2	FBgn0039225	511	2026
Dsg42713_gr2	FBgn0035134	511	1886
Dsg16001_gr2	FBgn0015781	511	1292
Dsg56656_gr2	FBgn0038880	511	1258
Dsg12295_gr2	FBgn0004618	511	1000
Dsg65794_gr2	FBgn0051106	511	1584
Dsg19363_gr2	FBgn0026160	511	1697
Dsg40215_gr2	FBgn0034459	511	1822
Dsg71686_gr2	FBgn0061469	512	1515
Dsg46404_gr2	FBgn0036183	512	1307
Dsg60001_gr2	FBgn0039747	512	1903
Dsg57903_gr2	FBgn0039207	512	1568
Dsg50296_gr2	FBgn0037202	512	1331
Dsg18583_gr2	FBgn0025334	512	1124
Dsg82212_gr2	FBgn0265190	512	1391
Dsg16330_gr2	FBgn0016694	512	1229
Dsg62674_gr2	FBgn0041182	512	2198
Dsg12966_gr2	FBgn0005683	512	370
Dsg11976_gr2	FBgn0004390	513	892
Dsg49231_gr2	FBgn0036919	513	1253
Dsg53371_gr2	FBgn0038018	513	967
Dsg55307_gr2	FBgn0038524	513	1693
Dsg30782_gr2	FBgn0031826	513	1072
Dsg71687_gr2	FBgn0061469	513	1202
Dsg54981_gr2	FBgn0038438	513	2386
Dsg18449_gr2	FBgn0024958	513	1634
Dsg77219_gr2	FBgn0261397	513	1732
Dsg47651_gr2	FBgn0036510	513	1474
Dsg62709_gr2	FBgn0041195	513	2300
Dsg9370_gr2	FBgn0001134	513	1995
Dsg38177_gr2	FBgn0033906	513	1248
Dsg21097_gr2	FBgn0028379	513	2145
Dsg63695_gr2	FBgn0044872	513	1462
Dsg15936_gr2	FBgn0015721	513	1636
Dsg67459_gr2	FBgn0051860	513	2185
Dsg53068_gr2	FBgn0037937	514	1874
Dsg88353_gr2	intergenic	514	1386
Dsg76309_gr2	FBgn0260657	514	1806
Dsg40035_gr2	FBgn0034419	514	1075
Dsg12591_gr2	FBgn0004872	514	1073
Dsg41010_gr2	FBgn0034660	514	2218
Dsg10513_gr2	FBgn0002937	514	1386
Dsg31144_gr2	FBgn0031925	514	1377
Dsg76350_gr2	FBgn0260743	514	1348
Dsg33557_gr2	FBgn0032593	514	1401
Dsg42567_gr2	FBgn0035087	515	1304
Dsg81572_gr2	FBgn0264493	515	1613
Dsg61308_gr2	FBgn0040324	515	1552
Dsg21679_gr2	FBgn0028664	515	1014
Dsg14275_gr2	FBgn0011656	515	1521
Dsg51702_gr2	FBgn0037579	515	1117
Dsg21976_gr2	FBgn0028863	515	2086
Dsg12622_gr2	FBgn0004892	515	549
Dsg20576_gr2	FBgn0027561	515	2075
Dsg59476_gr2	FBgn0039622	515	905
Dsg57383_gr2	FBgn0039081	515	1530
Dsg59263_gr2	FBgn0039561	515	1393
Dsg49110_gr2	FBgn0036887	515	886
Dsg50187_gr2	FBgn0037170	516	904
Dsg12547_gr2	FBgn0004861	516	1507
Dsg13497_gr2	FBgn0010422	516	1841
Dsg50516_gr2	FBgn0037263	516	3018
Dsg45222_gr2	FBgn0035833	516	1566
Dsg70739_gr2	FBgn0053557	516	916
Dsg67053_gr2	FBgn0051694	516	2089
Dsg20358_gr2	FBgn0027494	516	1142
Dsg34972_gr2	FBgn0033017	516	1293
Dsg38466_gr2	FBgn0033987	516	1208
Dsg47489_gr2	FBgn0036480	516	2264
Dsg32039_gr2	FBgn0032167	516	2222
Dsg64246_gr2	FBgn0050036	516	2004
Dsg82128_gr2	FBgn0265137	516	1748
Dsg67413_gr2	FBgn0051832	516	1903
Dsg61732_gr2	FBgn0040510	516	1029
Dsg76702_gr2	FBgn0260960	516	996
Dsg80911_gr2	FBgn0263772	517	2137
Dsg25220_gr2	FBgn0030330	517	1627
Dsg11045_gr2	FBgn0003345	517	1409
Dsg78800_gr2	FBgn0262476	517	2358
Dsg29068_gr2	FBgn0031374	517	1293
Dsg33159_gr2	FBgn0032465	517	2022
Dsg47670_gr2	FBgn0036516	517	1595
Dsg56634_gr2	FBgn0038876	517	1418
Dsg22900_gr2	FBgn0029662	517	3004
Dsg12200_gr2	FBgn0004580	517	1122
Dsg8524_gr2	FBgn0000108	517	1236
Dsg12342_gr2	FBgn0004644	517	1750
Dsg41689_gr2	FBgn0034854	517	2112
Dsg11042_gr2	FBgn0003345	518	1888
Dsg72178_gr2	FBgn0083963	518	1478
Dsg38861_gr2	FBgn0034092	518	2467
Dsg48476_gr2	FBgn0036734	518	1113
Dsg30355_gr2	FBgn0031717	518	1033
Dsg44272_gr2	FBgn0035574	518	2269
Dsg67500_gr2	FBgn0051872	518	1611
Dsg15080_gr2	FBgn0014075	518	1845
Dsg51987_gr2	FBgn0037653	518	971
Dsg17544_gr2	FBgn0022986	518	542
Dsg57300_gr2	FBgn0039064	518	2182
Dsg10650_gr2	FBgn0003048	518	1957
Dsg14201_gr2	FBgn0011591	519	1045
Dsg11528_gr2	FBgn0003866	519	2084
Dsg16125_gr2	FBgn0015904	519	1382
Dsg56984_gr2	FBgn0038975	519	860
Dsg30881_gr2	FBgn0031854	519	1452
Dsg79387_gr2	FBgn0262738	519	1651
Dsg39658_gr2	FBgn0034308	519	1633
Dsg66326_gr2	FBgn0051343	519	1509
Dsg82399_gr2	FBgn0265416	519	1009
Dsg63612_gr2	FBgn0044323	519	1419
Dsg14805_gr2	FBgn0013717	519	1333
Dsg38471_gr2	FBgn0033987	519	1731
Dsg44760_gr2	FBgn0035709	519	1356
Dsg67937_gr2	FBgn0052081	519	1862
Dsg55793_gr2	FBgn0038653	520	2379
Dsg70841_gr2	FBgn0053653	520	1970
Dsg60857_gr2	FBgn0040028	520	2492
Dsg26571_gr2	FBgn0030699	520	1208
Dsg78305_gr2	FBgn0261983	520	1047
Dsg26765_gr2	FBgn0030747	520	2718
Dsg13014_gr2	FBgn0008651	520	2339
Dsg12856_gr2	FBgn0005624	520	1442
Dsg63302_gr2	FBgn0042650	520	1633
Dsg20175_gr2	FBgn0027095	520	1664
Dsg9780_gr2	FBgn0001942	520	1352
Dsg56192_gr2	FBgn0038755	520	2490
Dsg12805_gr2	FBgn0005586	521	2827
Dsg20299_gr2	FBgn0027356	521	1434
Dsg35187_gr2	FBgn0033086	521	1381
Dsg17767_gr2	FBgn0023496	521	1549
Dsg54856_gr2	FBgn0038412	521	1814
Dsg12860_gr2	FBgn0005624	521	1581
Dsg9835_gr2	FBgn0001983	521	1615
Dsg44946_gr2	FBgn0035761	521	1909
Dsg14234_gr2	FBgn0011606	521	1062
Dsg74402_gr2	FBgn0250791	521	1445
Dsg61741_gr2	FBgn0040512	521	1090
Dsg11374_gr2	FBgn0003607	521	1244
Dsg30423_gr2	FBgn0031729	521	2018
Dsg35899_gr2	FBgn0033292	521	2223
Dsg10332_gr2	FBgn0002789	521	1610
Dsg58494_gr2	FBgn0039354	522	1073
Dsg49279_gr2	FBgn0036928	522	395
Dsg44950_gr2	FBgn0035761	522	1184
Dsg74139_gr2	FBgn0086779	522	539
Dsg15451_gr2	FBgn0015038	522	2390
Dsg46338_gr2	FBgn0036165	522	1453
Dsg44333_gr2	FBgn0035587	522	1065
Dsg77703_gr2	FBgn0261625	522	1666
Dsg58892_gr2	FBgn0039466	522	1634
Dsg33440_gr2	FBgn0032524	522	1465
Dsg40730_gr2	FBgn0034573	522	1444
Dsg26673_gr2	FBgn0030724	522	1327
Dsg32891_gr2	FBgn0032394	522	1548
Dsg41794_gr2	FBgn0034880	522	2030
Dsg60685_gr2	FBgn0039932	523	1428
Dsg30943_gr2	FBgn0031871	523	1437
Dsg33113_gr2	FBgn0032451	523	1505
Dsg24174_gr2	FBgn0030008	523	1908
Dsg80659_gr2	FBgn0263456	523	1658
Dsg56256_gr2	FBgn0038772	523	1577
Dsg71877_gr2	FBgn0064119	523	2268
Dsg39514_gr2	FBgn0034274	523	1505
Dsg48848_gr2	FBgn0036822	523	904
Dsg40779_gr2	FBgn0034585	523	1679
Dsg19467_gr2	FBgn0026255	523	1894
Dsg12287_gr2	FBgn0004611	523	1884
Dsg61721_gr2	FBgn0040508	524	1588
Dsg16211_gr2	FBgn0016041	524	128
Dsg67414_gr2	FBgn0051832	524	1355
Dsg24592_gr2	FBgn0030114	524	2020
Dsg45177_gr2	FBgn0035817	524	2400
Dsg66349_gr2	FBgn0051352	524	1552
Dsg21139_gr2	FBgn0028397	524	1872
Dsg41003_gr2	FBgn0034657	524	1723
Dsg16506_gr2	FBgn0017556	524	2125
Dsg61531_gr2	FBgn0040372	524	1370
Dsg57354_gr2	FBgn0039075	524	1807
Dsg34493_gr2	FBgn0032850	525	858
Dsg39634_gr2	FBgn0034300	525	1758
Dsg59474_gr2	FBgn0039622	525	1570
Dsg46115_gr2	FBgn0036101	525	1121
Dsg59618_gr2	FBgn0039655	525	1485
Dsg11005_gr2	FBgn0003321	525	378
Dsg78309_gr2	FBgn0261986	525	1721
Dsg34239_gr2	FBgn0032783	525	1066
Dsg31473_gr2	FBgn0032015	525	2302
Dsg81746_gr2	FBgn0264711	525	1584
Dsg8182_gr2	FBgn0000307	525	635
Dsg23445_gr2	FBgn0029820	525	1272
Dsg62142_gr2	FBgn0040752	525	1775
Dsg65351_gr2	FBgn0050463	525	1140
Dsg77796_gr2	FBgn0261675	525	1576
Dsg35963_gr2	FBgn0033312	525	2019
Dsg47010_gr2	FBgn0036346	526	2886
Dsg18728_gr2	FBgn0025549	526	1396
Dsg10827_gr2	FBgn0003206	526	1373
Dsg23771_gr2	FBgn0029903	526	2112
Dsg88253_gr2	FBgn0260635	526	1003
Dsg47564_gr2	FBgn0036493	526	2091
Dsg60694_gr2	FBgn0039936	526	1457
Dsg11170_gr2	FBgn0003435	526	2072
Dsg9279_gr2	FBgn0001089	526	1655
Dsg20362_gr2	FBgn0027494	526	2153
Dsg56066_gr2	FBgn0038725	527	658
Dsg82091_gr2	FBgn0265082	527	1061
Dsg71997_gr2	FBgn0069354	527	934
Dsg9777_gr2	FBgn0001942	527	1447
Dsg11239_gr2	FBgn0003475	527	2375
Dsg42036_gr2	FBgn0034943	527	2815
Dsg16804_gr2	FBgn0020299	527	1034
Dsg60944_gr2	FBgn0040080	527	1126
Dsg8388_gr2	FBgn0000042	527	1889
Dsg38723_gr2	FBgn0034058	527	2060
Dsg17836_gr2	FBgn0023518	528	1278
Dsg75411_gr2	FBgn0259749	528	2921
Dsg20867_gr2	FBgn0027786	528	672
Dsg76091_gr2	FBgn0260450	528	1056
Dsg66868_gr2	FBgn0051634	528	1026
Dsg57973_gr2	FBgn0039225	528	1734
Dsg12540_gr2	FBgn0004860	528	2128
Dsg14099_gr2	FBgn0011481	528	850
Dsg35821_gr2	FBgn0033272	528	1506
Dsg12817_gr2	FBgn0005593	528	2105
Dsg88426_gr2	intergenic	528	935
Dsg70146_gr2	FBgn0053105	528	1675
Dsg78803_gr2	FBgn0262477	528	1208
Dsg66120_gr2	FBgn0051233	528	2813
Dsg35168_gr2	FBgn0033079	528	1540
Dsg10645_gr2	FBgn0003048	528	1351
Dsg50128_gr2	FBgn0037144	529	1580
Dsg43086_gr2	FBgn0035236	529	2362
Dsg58172_gr2	FBgn0039273	529	2002
Dsg60647_gr2	FBgn0039920	529	1329
Dsg61107_gr2	FBgn0040238	529	1874
Dsg8945_gr2	FBgn0000546	529	802
Dsg21191_gr2	FBgn0028411	529	1728
Dsg65528_gr2	FBgn0051007	530	1507
Dsg83326_gr2	FBgn0266557	530	1366
Dsg34461_gr2	FBgn0032845	530	1737
Dsg38391_gr2	FBgn0033969	530	1870
Dsg11845_gr2	FBgn0004179	530	1423
Dsg63082_gr2	FBgn0042105	530	797
Dsg9402_gr2	FBgn0001147	530	1726
Dsg8367_gr2	FBgn0000037	530	1195
Dsg62605_gr2	FBgn0041105	530	1764
Dsg13533_gr2	FBgn0010434	530	1135
Dsg80403_gr2	FBgn0263239	530	1981
Dsg88349_gr2	intergenic	530	2264
Dsg78627_gr2	FBgn0262139	530	1552
Dsg35580_gr2	FBgn0033205	531	2579
Dsg16060_gr2	FBgn0015803	531	969
Dsg33782_gr2	FBgn0032652	531	1668
Dsg50928_gr2	FBgn0037387	531	1130
Dsg73973_gr2	FBgn0086656	531	2195
Dsg45078_gr2	FBgn0035791	531	1353
Dsg16994_gr2	FBgn0020506	531	1527
Dsg14589_gr2	FBgn0012051	531	1856
Dsg57243_gr2	FBgn0039044	531	972
Dsg36520_gr2	FBgn0033464	531	1648
Dsg13928_gr2	FBgn0011260	531	2126
Dsg10756_gr2	FBgn0003130	531	2371
Dsg35687_gr2	FBgn0033233	531	903
Dsg88429_gr2	intergenic	531	1350
Dsg45141_gr2	FBgn0035806	532	1541
Dsg74341_gr2	FBgn0243516	532	1396
Dsg11505_gr2	FBgn0003862	532	1656
Dsg13166_gr2	FBgn0010225	532	2321
Dsg34630_gr2	FBgn0032883	532	2054
Dsg27541_gr2	FBgn0030951	532	2109
Dsg14413_gr2	FBgn0011740	532	1433
Dsg28079_gr2	FBgn0031086	532	1940
Dsg45910_gr2	FBgn0036028	532	1449
Dsg17572_gr2	FBgn0023023	532	2656
Dsg42364_gr2	FBgn0035028	532	2579
Dsg53114_gr2	FBgn0037955	532	812
Dsg62886_gr2	FBgn0041585	532	2027
Dsg15981_gr2	FBgn0015774	532	2203
Dsg19407_gr2	FBgn0026192	532	1773
Dsg49837_gr2	FBgn0037070	533	1836
Dsg75860_gr2	FBgn0260012	533	2448
Dsg11215_gr2	FBgn0003460	533	1282
Dsg63938_gr2	FBgn0046225	533	1462
Dsg19203_gr2	FBgn0025866	533	1930
Dsg80607_gr2	FBgn0263392	533	1433
Dsg23081_gr2	FBgn0029711	533	1109
Dsg30352_gr2	FBgn0031716	533	1725
Dsg82403_gr2	FBgn0265416	533	860
Dsg19994_gr2	FBgn0026749	533	2735
Dsg8894_gr2	FBgn0000524	533	1223
Dsg34311_gr2	FBgn0032801	533	1558
Dsg70738_gr2	FBgn0053557	533	1415
Dsg80619_gr2	FBgn0263397	533	1372
Dsg25798_gr2	FBgn0030502	533	1999
Dsg38952_gr2	FBgn0034117	533	1408
Dsg33392_gr2	FBgn0032516	534	2652
Dsg25737_gr2	FBgn0030484	534	1085
Dsg55254_gr2	FBgn0038507	534	1287
Dsg13785_gr2	FBgn0010825	534	1345
Dsg17099_gr2	FBgn0020653	534	2120
Dsg9470_gr2	FBgn0001197	534	1809
Dsg58638_gr2	FBgn0039396	534	1307
Dsg63563_gr2	FBgn0044020	534	2101
Dsg80263_gr2	FBgn0263112	534	2557
Dsg10473_gr2	FBgn0002924	534	871
Dsg29670_gr2	FBgn0031535	534	1733
Dsg11949_gr2	FBgn0004380	534	1685
Dsg40212_gr2	FBgn0034459	534	990
Dsg49913_gr2	FBgn0037092	534	1527
Dsg34800_gr2	FBgn0032935	534	1755
Dsg28503_gr2	FBgn0031213	534	2359
Dsg29069_gr2	FBgn0031374	534	2648
Dsg28395_gr2	FBgn0031174	535	1881
Dsg67732_gr2	FBgn0051992	535	586
Dsg16642_gr2	FBgn0019940	535	1369
Dsg23957_gr2	FBgn0029950	535	1167
Dsg38826_gr2	FBgn0034083	535	1305
Dsg24800_gr2	FBgn0030207	535	2022
Dsg80231_gr2	FBgn0263106	535	964
Dsg30920_gr2	FBgn0031865	535	1934
Dsg42206_gr2	FBgn0034989	535	2539
Dsg31272_gr2	FBgn0031968	535	2427
Dsg76701_gr2	FBgn0260960	535	968
Dsg44524_gr2	FBgn0035643	535	3011
Dsg32692_gr2	FBgn0032341	535	1352
Dsg61383_gr2	FBgn0040346	535	677
Dsg32429_gr2	FBgn0032265	535	2826
Dsg52153_gr2	FBgn0037698	535	1462
Dsg21879_gr2	FBgn0028789	535	1185
Dsg47658_gr2	FBgn0036514	536	1754
Dsg68670_gr2	FBgn0052379	536	1669
Dsg64619_gr2	FBgn0050156	536	1318
Dsg13540_gr2	FBgn0010435	536	2028
Dsg12616_gr2	FBgn0004885	536	1778
Dsg38518_gr2	FBgn0033998	536	2192
Dsg15519_gr2	FBgn0015247	536	1848
Dsg43476_gr2	FBgn0035344	536	1274
Dsg37550_gr2	FBgn0033739	536	1194
Dsg15217_gr2	FBgn0014411	536	2271
Dsg58000_gr2	FBgn0039229	537	1622
Dsg49693_gr2	FBgn0037026	537	2204
Dsg72968_gr2	FBgn0085322	537	4061
Dsg12213_gr2	FBgn0004583	537	1806
Dsg88447_gr2	intergenic	537	1619
Dsg53218_gr2	FBgn0037986	537	1814
Dsg80375_gr2	FBgn0263232	537	2214
Dsg47710_gr2	FBgn0036528	537	1994
Dsg35431_gr2	FBgn0033159	537	1932
Dsg10601_gr2	FBgn0003016	537	2068
Dsg38472_gr2	FBgn0033988	537	1729
Dsg61680_gr2	FBgn0040491	537	1499
Dsg22366_gr2	FBgn0028988	537	2382
Dsg14226_gr2	FBgn0011604	537	2285
Dsg61174_gr2	FBgn0040261	537	1536
Dsg18986_gr2	FBgn0025692	537	1560
Dsg62704_gr2	FBgn0041191	537	351
Dsg31274_gr2	FBgn0031968	537	1919
Dsg58923_gr2	FBgn0039472	538	1095
Dsg61679_gr2	FBgn0040491	538	2461
Dsg64240_gr2	FBgn0050035	538	2227
Dsg18678_gr2	FBgn0025394	538	1754
Dsg55238_gr2	FBgn0038505	538	2084
Dsg32457_gr2	FBgn0032276	538	1074
Dsg12634_gr2	FBgn0004895	538	1637
Dsg19571_gr2	FBgn0026361	538	1835
Dsg82478_gr2	FBgn0265575	538	1751
Dsg81840_gr2	FBgn0264753	538	1808
Dsg51579_gr2	FBgn0037550	539	1390
Dsg16093_gr2	FBgn0015831	539	1867
Dsg67932_gr2	FBgn0052079	539	1708
Dsg66267_gr2	FBgn0051301	539	2228
Dsg25597_gr2	FBgn0030437	539	1632
Dsg32969_gr2	FBgn0032409	539	2689
Dsg57295_gr2	FBgn0039064	539	1516
Dsg32782_gr2	FBgn0032368	539	1212
Dsg53510_gr2	FBgn0038063	539	1308
Dsg20511_gr2	FBgn0027546	539	1761
Dsg41304_gr2	FBgn0034739	540	1675
Dsg49706_gr2	FBgn0037028	540	1280
Dsg10274_gr2	FBgn0002736	540	1573
Dsg33992_gr2	FBgn0032707	540	2018
Dsg25289_gr2	FBgn0030344	540	690
Dsg26878_gr2	FBgn0030778	540	2054
Dsg67415_gr2	FBgn0051832	540	2118
Dsg16049_gr2	FBgn0015799	540	1549
Dsg38722_gr2	FBgn0034058	540	1480
Dsg74388_gr2	FBgn0250788	540	1989
Dsg48847_gr2	FBgn0036822	540	677
Dsg31376_gr2	FBgn0031990	540	3272
Dsg41574_gr2	FBgn0034824	540	1702
Dsg21681_gr2	FBgn0028664	540	1492
Dsg61223_gr2	FBgn0040285	540	1724
Dsg11196_gr2	FBgn0003449	540	1568
Dsg68592_gr2	FBgn0052343	540	1483
Dsg65863_gr2	FBgn0051133	541	1369
Dsg79166_gr2	FBgn0262593	541	1712
Dsg45159_gr2	FBgn0035813	541	1505
Dsg55250_gr2	FBgn0038507	541	1905
Dsg13679_gr2	FBgn0010612	541	746
Dsg17913_gr2	FBgn0023531	541	2856
Dsg88275_gr2	FBgn0014020	541	1882
Dsg56121_gr2	FBgn0038738	541	1329
Dsg12113_gr2	FBgn0004509	541	1715
Dsg58518_gr2	FBgn0039358	541	1725
Dsg73985_gr2	FBgn0086674	542	1030
Dsg77429_gr2	FBgn0261550	542	2191
Dsg32570_gr2	FBgn0032303	542	2519
Dsg55308_gr2	FBgn0038524	542	1006
Dsg31153_gr2	FBgn0031929	542	1863
Dsg67194_gr2	FBgn0051742	542	2361
Dsg23444_gr2	FBgn0029820	542	2138
Dsg51807_gr2	FBgn0037613	542	412
Dsg16349_gr2	FBgn0016700	542	442
Dsg23641_gr2	FBgn0029870	542	1349
Dsg16350_gr2	FBgn0016700	542	43
Dsg69106_gr2	FBgn0052581	542	2103
Dsg19068_gr2	FBgn0025776	542	2027
Dsg21405_gr2	FBgn0028516	542	3318
Dsg62680_gr2	FBgn0041183	542	2153
Dsg9636_gr2	FBgn0001269	543	1296
Dsg79319_gr2	FBgn0262716	543	1828
Dsg78843_gr2	FBgn0262483	543	1754
Dsg84050_gr2	FBgn0283531	543	1273
Dsg60331_gr2	FBgn0039830	543	652
Dsg16255_gr2	FBgn0016075	543	2000
Dsg36197_gr2	FBgn0033371	543	2922
Dsg8683_gr2	FBgn0003963	543	1672
Dsg19013_gr2	FBgn0025709	543	2785
Dsg62200_gr2	FBgn0040777	543	1564
Dsg25524_gr2	FBgn0030412	543	2434
Dsg18942_gr2	FBgn0025679	543	2160
Dsg61891_gr2	FBgn0040628	544	1170
Dsg20509_gr2	FBgn0027546	544	1150
Dsg53616_gr2	FBgn0038088	544	1473
Dsg56790_gr2	FBgn0038924	544	1893
Dsg27048_gr2	FBgn0030816	544	1407
Dsg44322_gr2	FBgn0035586	544	1975
Dsg57036_gr2	FBgn0038984	544	1245
Dsg33994_gr2	FBgn0032707	544	1636
Dsg32372_gr2	FBgn0032252	544	2832
Dsg34018_gr2	FBgn0032717	544	1037
Dsg31579_gr2	FBgn0032042	544	1193
Dsg28514_gr2	FBgn0031216	544	1578
Dsg9041_gr2	FBgn0000578	544	1818
Dsg67933_gr2	FBgn0052079	544	1879
Dsg76363_gr2	FBgn0260745	544	1634
Dsg38514_gr2	FBgn0033998	545	799
Dsg42476_gr2	FBgn0035060	545	1919
Dsg10019_gr2	FBgn0002542	545	899
Dsg36741_gr2	FBgn0033524	545	2091
Dsg74954_gr2	FBgn0259211	545	3466
Dsg61625_gr2	FBgn0040395	545	1823
Dsg21821_gr2	FBgn0028704	545	1277
Dsg17196_gr2	FBgn0021764	545	2000
Dsg8645_gr2	FBgn0000183	545	2020
Dsg73335_gr2	FBgn0085419	545	1191
Dsg22325_gr2	FBgn0028979	545	1453
Dsg50295_gr2	FBgn0037202	545	1646
Dsg20087_gr2	FBgn0026876	545	1517
Dsg50519_gr2	FBgn0037263	546	1005
Dsg9357_gr2	FBgn0001128	546	1399
Dsg53524_gr2	FBgn0038067	546	1037
Dsg79649_gr2	FBgn0262871	546	2754
Dsg77175_gr2	FBgn0261383	546	385
Dsg77947_gr2	FBgn0261800	546	3259
Dsg75740_gr2	FBgn0259978	546	679
Dsg14169_gr2	FBgn0011576	546	1673
Dsg79320_gr2	FBgn0262716	546	472
Dsg44715_gr2	FBgn0035696	546	2957
Dsg57014_gr2	FBgn0038980	546	1832
Dsg31446_gr2	FBgn0032005	546	1455
Dsg40310_gr2	FBgn0034478	546	2821
Dsg45082_gr2	FBgn0035791	546	2975
Dsg68006_gr2	FBgn0052103	546	2189
Dsg51908_gr2	FBgn0037633	546	1497
Dsg73412_gr2	FBgn0085433	547	1983
Dsg22414_gr2	FBgn0029003	547	2202
Dsg83840_gr2	FBgn0267828	547	2041
Dsg81296_gr2	FBgn0264294	547	1825
Dsg19057_gr2	FBgn0025740	547	1697
Dsg24562_gr2	FBgn0030104	547	2257
Dsg50670_gr2	FBgn0037312	547	1145
Dsg15326_gr2	FBgn0014869	547	978
Dsg10694_gr2	FBgn0003076	547	1420
Dsg34462_gr2	FBgn0032845	547	1451
Dsg10443_gr2	FBgn0002906	547	1858
Dsg58592_gr2	FBgn0039379	547	1359
Dsg47518_gr2	FBgn0036485	547	2138
Dsg88332_gr2	FBgn0001297	547	756
Dsg63717_gr2	FBgn0045073	547	2452
Dsg73466_gr2	FBgn0085446	547	1707
Dsg83845_gr2	FBgn0267849	547	1264
Dsg14044_gr2	FBgn0011296	548	2193
Dsg41956_gr2	FBgn0034921	548	1980
Dsg23750_gr2	FBgn0029897	548	1656
Dsg9016_gr2	FBgn0000568	548	699
Dsg48823_gr2	FBgn0036816	548	1545
Dsg59380_gr2	FBgn0039595	548	1792
Dsg62876_gr2	FBgn0041582	548	1818
Dsg60004_gr2	FBgn0039747	548	3232
Dsg9543_gr2	FBgn0001227	548	1573
Dsg88547_gr2	mCherry	548	1324
Dsg12545_gr2	FBgn0004861	548	1162
Dsg45142_gr2	FBgn0035806	548	2024
Dsg37086_gr2	FBgn0033624	548	1723
Dsg39515_gr2	FBgn0034274	549	1944
Dsg76977_gr2	FBgn0261244	549	1580
Dsg49586_gr2	FBgn0037005	549	2179
Dsg43398_gr2	FBgn0035318	549	1888
Dsg35283_gr2	FBgn0033115	549	1502
Dsg80832_gr2	FBgn0263740	549	1275
Dsg43699_gr2	FBgn0035423	549	963
Dsg16726_gr2	FBgn0020251	549	1682
Dsg60039_gr2	FBgn0039756	549	1654
Dsg8624_gr2	FBgn0000180	549	2525
Dsg73474_gr2	FBgn0085447	549	1727
Dsg27052_gr2	FBgn0030816	549	2349
Dsg18058_gr2	FBgn0024236	549	422
Dsg14508_gr2	FBgn0011771	549	1425
Dsg73441_gr2	FBgn0085440	549	950
Dsg78883_gr2	FBgn0262511	550	2230
Dsg45017_gr2	FBgn0035777	550	1590
Dsg78578_gr2	FBgn0262115	550	956
Dsg57514_gr2	FBgn0039114	550	1993
Dsg88389_gr2	intergenic	550	1227
Dsg16890_gr2	FBgn0020378	550	2762
Dsg19275_gr2	FBgn0026080	550	974
Dsg77220_gr2	FBgn0261397	550	1937
Dsg8379_gr2	FBgn0000039	550	1272
Dsg12491_gr2	FBgn0004841	550	1757
Dsg29017_gr2	FBgn0031359	550	3094
Dsg11987_gr2	FBgn0004394	550	1641
Dsg67379_gr2	FBgn0051814	550	1328
Dsg54022_gr2	FBgn0038194	550	2555
Dsg20144_gr2	FBgn0027073	550	1746
Dsg12177_gr2	FBgn0004573	551	1784
Dsg37624_gr2	FBgn0033756	551	1059
Dsg26756_gr2	FBgn0030746	551	1828
Dsg55491_gr2	FBgn0038571	551	1191
Dsg11804_gr2	FBgn0004169	551	1581
Dsg8523_gr2	FBgn0000108	551	1765
Dsg74790_gr2	FBgn0259170	551	1551
Dsg60997_gr2	FBgn0040099	551	1259
Dsg64190_gr2	FBgn0050011	551	1363
Dsg52170_gr2	FBgn0037702	551	975
Dsg26508_gr2	FBgn0030685	552	1764
Dsg61749_gr2	FBgn0040513	552	2160
Dsg48611_gr2	FBgn0036770	552	1949
Dsg21419_gr2	FBgn0028519	552	2169
Dsg11577_gr2	FBgn0003891	552	1365
Dsg11869_gr2	FBgn0004227	552	1822
Dsg83807_gr2	FBgn0267795	552	1558
Dsg46782_gr2	FBgn0036290	552	3304
Dsg23682_gr2	FBgn0029881	552	1957
Dsg21880_gr2	FBgn0028789	552	2806
Dsg30873_gr2	FBgn0031853	552	1053
Dsg27825_gr2	FBgn0031018	552	2727
Dsg9019_gr2	FBgn0000568	552	1365
Dsg23983_gr2	FBgn0029959	552	1211
Dsg63071_gr2	FBgn0042103	553	1245
Dsg31531_gr2	FBgn0032026	553	2390
Dsg20684_gr2	FBgn0027589	553	2541
Dsg33781_gr2	FBgn0032652	553	2287
Dsg22910_gr2	FBgn0029664	553	2128
Dsg23568_gr2	FBgn0029854	553	1736
Dsg12981_gr2	FBgn0005771	553	895
Dsg25542_gr2	FBgn0030420	553	2416
Dsg43352_gr2	FBgn0035300	553	1221
Dsg12700_gr2	FBgn0004919	553	1962
Dsg16966_gr2	FBgn0020493	553	1371
Dsg71832_gr2	FBgn0063649	553	3714
Dsg62583_gr2	FBgn0041097	554	3146
Dsg14196_gr2	FBgn0011589	554	1851
Dsg27555_gr2	FBgn0030954	554	1744
Dsg18167_gr2	FBgn0024320	554	2241
Dsg20345_gr2	FBgn0027378	554	2372
Dsg10681_gr2	FBgn0003068	554	2168
Dsg19443_gr2	FBgn0026238	554	1258
Dsg43314_gr2	FBgn0035287	554	2018
Dsg44378_gr2	FBgn0035601	554	1251
Dsg78228_gr2	FBgn0261930	554	2479
Dsg62655_gr2	FBgn0041174	554	2100
Dsg32780_gr2	FBgn0032368	554	1672
Dsg52867_gr2	FBgn0037890	554	2291
Dsg41188_gr2	FBgn0034715	554	1573
Dsg88283_gr2	FBgn0039969	554	1324
Dsg16719_gr2	FBgn0020248	554	1692
Dsg43329_gr2	FBgn0035293	555	1623
Dsg10101_gr2	FBgn0002576	555	1978
Dsg46263_gr2	FBgn0036143	555	1210
Dsg80326_gr2	FBgn0263197	555	1068
Dsg20510_gr2	FBgn0027546	555	1862
Dsg11269_gr2	FBgn0003486	555	953
Dsg65485_gr2	FBgn0050497	555	1863
Dsg24724_gr2	FBgn0030178	555	1151
Dsg12576_gr2	FBgn0004868	555	2040
Dsg36056_gr2	FBgn0033342	555	968
Dsg10695_gr2	FBgn0003076	555	2989
Dsg19067_gr2	FBgn0025741	556	1752
Dsg10100_gr2	FBgn0002576	556	2168
Dsg11282_gr2	FBgn0003499	556	2371
Dsg69097_gr2	FBgn0052579	556	1593
Dsg80108_gr2	FBgn0267366	556	638
Dsg20523_gr2	FBgn0027548	556	1733
Dsg52869_gr2	FBgn0037890	556	1276
Dsg61280_gr2	FBgn0040318	556	1072
Dsg10779_gr2	FBgn0003149	557	1527
Dsg80232_gr2	FBgn0263106	557	1899
Dsg21235_gr2	FBgn0028429	557	1634
Dsg11430_gr2	FBgn0003687	557	2203
Dsg38730_gr2	FBgn0034060	557	3043
Dsg59483_gr2	FBgn0039625	557	1664
Dsg20705_gr2	FBgn0027594	557	3191
Dsg29246_gr2	FBgn0031424	557	1946
Dsg62902_gr2	FBgn0041605	557	1138
Dsg11192_gr2	FBgn0003448	557	1930
Dsg9476_gr2	FBgn0001202	557	1738
Dsg61307_gr2	FBgn0040324	557	1534
Dsg19092_gr2	FBgn0025800	557	1926
Dsg19021_gr2	FBgn0025716	557	1666
Dsg68146_gr2	FBgn0052177	558	1777
Dsg9099_gr2	FBgn0000617	558	683
Dsg27781_gr2	FBgn0031005	558	1710
Dsg59315_gr2	FBgn0039580	558	742
Dsg23879_gr2	FBgn0029935	558	2297
Dsg45129_gr2	FBgn0035802	558	2416
Dsg79655_gr2	FBgn0262872	558	2100
Dsg77275_gr2	FBgn0261458	558	1864
Dsg13831_gr2	FBgn0011202	558	753
Dsg42464_gr2	FBgn0035057	558	1285
Dsg60643_gr2	FBgn0039920	558	2222
Dsg81913_gr2	FBgn0264855	559	1947
Dsg45631_gr2	FBgn0035954	559	1947
Dsg22906_gr2	FBgn0029663	559	1866
Dsg51154_gr2	FBgn0037445	559	1937
Dsg26322_gr2	FBgn0030641	559	1753
Dsg58920_gr2	FBgn0039471	559	1695
Dsg16985_gr2	FBgn0020503	559	2311
Dsg71880_gr2	FBgn0064123	559	1959
Dsg63187_gr2	FBgn0042175	559	1408
Dsg15163_gr2	FBgn0014342	559	1527
Dsg11399_gr2	FBgn0003654	559	1631
Dsg16801_gr2	FBgn0020294	559	1149
Dsg21619_gr2	FBgn0028582	559	1431
Dsg36118_gr2	FBgn0033355	559	1772
Dsg84004_gr2	FBgn0283471	559	779
Dsg19568_gr2	FBgn0026361	560	1300
Dsg9701_gr2	FBgn0001319	560	2211
Dsg81366_gr2	FBgn0264324	560	1141
Dsg51701_gr2	FBgn0037579	560	1085
Dsg46470_gr2	FBgn0036199	560	982
Dsg8931_gr2	FBgn0000542	560	1649
Dsg18362_gr2	FBgn0024836	560	1321
Dsg22501_gr2	FBgn0029123	560	1716
Dsg40901_gr2	FBgn0034629	560	1292
Dsg55885_gr2	FBgn0038680	560	1873
Dsg12653_gr2	FBgn0004898	560	1971
Dsg35652_gr2	FBgn0033224	561	2264
Dsg78882_gr2	FBgn0262511	561	2019
Dsg42746_gr2	FBgn0035144	561	1809
Dsg10634_gr2	FBgn0003044	561	1999
Dsg13592_gr2	FBgn0010501	561	2755
Dsg31960_gr2	FBgn0032143	561	1419
Dsg37549_gr2	FBgn0033739	561	1971
Dsg9616_gr2	FBgn0001258	561	2408
Dsg55237_gr2	FBgn0038505	561	1895
Dsg60040_gr2	FBgn0039756	561	1488
Dsg25553_gr2	FBgn0030421	561	2253
Dsg24250_gr2	FBgn0030027	561	1369
Dsg83508_gr2	FBgn0266722	561	1213
Dsg50984_gr2	FBgn0037408	561	2434
Dsg21705_gr2	FBgn0028669	562	2082
Dsg14258_gr2	FBgn0011648	562	1821
Dsg77779_gr2	FBgn0261673	562	1559
Dsg20176_gr2	FBgn0027095	562	1280
Dsg16914_gr2	FBgn0020392	562	1557
Dsg60383_gr2	FBgn0039844	562	832
Dsg67152_gr2	FBgn0051721	562	1617
Dsg10263_gr2	FBgn0002734	562	1503
Dsg26248_gr2	FBgn0030617	562	1765
Dsg42360_gr2	FBgn0035028	562	2683
Dsg74393_gr2	FBgn0250789	562	1280
Dsg30275_gr2	FBgn0031694	562	1518
Dsg18670_gr2	FBgn0025391	562	2038
Dsg35682_gr2	FBgn0033233	562	1860
Dsg27968_gr2	FBgn0031057	562	779
Dsg36366_gr2	FBgn0033426	562	1183
Dsg24113_gr2	FBgn0029994	562	2493
Dsg55026_gr2	FBgn0038450	562	2241
Dsg8064_gr2	FBgn0000008	562	1788
Dsg19826_gr2	FBgn0026562	562	1598
Dsg76001_gr2	FBgn0260397	562	1608
Dsg38456_gr2	FBgn0033984	562	3161
Dsg10549_gr2	FBgn0002962	562	1400
Dsg55441_gr2	FBgn0038552	562	2276
Dsg37589_gr2	FBgn0033749	562	1588
Dsg63084_gr2	FBgn0042105	563	1935
Dsg16237_gr2	FBgn0016059	563	2949
Dsg15358_gr2	FBgn0014949	563	1910
Dsg52173_gr2	FBgn0037703	563	2009
Dsg12832_gr2	FBgn0005613	563	2270
Dsg82450_gr2	FBgn0265487	563	1212
Dsg16003_gr2	FBgn0015781	563	2208
Dsg47014_gr2	FBgn0036346	563	1700
Dsg10745_gr2	FBgn0003118	563	462
Dsg48934_gr2	FBgn0036838	563	1350
Dsg15726_gr2	FBgn0015520	563	2243
Dsg61210_gr2	FBgn0040281	563	2160
Dsg32433_gr2	FBgn0032266	563	942
Dsg21799_gr2	FBgn0028699	564	2329
Dsg82109_gr2	FBgn0265089	564	1247
Dsg32573_gr2	FBgn0032303	564	2326
Dsg58733_gr2	FBgn0039427	564	1943
Dsg42281_gr2	FBgn0035009	564	2240
Dsg18136_gr2	FBgn0024293	564	2168
Dsg70619_gr2	FBgn0053508	564	2022
Dsg77789_gr2	FBgn0261674	564	1656
Dsg14493_gr2	FBgn0011768	564	1775
Dsg74060_gr2	FBgn0086693	564	2226
Dsg38154_gr2	FBgn0033903	564	1575
Dsg63561_gr2	FBgn0044020	564	3363
Dsg61619_gr2	FBgn0040394	564	1258
Dsg28595_gr2	FBgn0031239	564	1319
Dsg58877_gr2	FBgn0039463	564	1759
Dsg23282_gr2	FBgn0029765	564	2431
Dsg36673_gr2	FBgn0033504	564	2555
Dsg54585_gr2	FBgn0038334	564	1970
Dsg14928_gr2	FBgn0013773	565	807
Dsg64166_gr2	FBgn0050005	565	1942
Dsg36902_gr2	FBgn0033574	565	1747
Dsg59105_gr2	FBgn0039510	565	1812
Dsg20722_gr2	FBgn0027598	565	1577
Dsg33552_gr2	FBgn0032593	565	1909
Dsg34643_gr2	FBgn0032886	565	2194
Dsg77434_gr2	FBgn0261552	565	1647
Dsg29475_gr2	FBgn0031484	565	1477
Dsg29562_gr2	FBgn0031505	565	1391
Dsg53405_gr2	FBgn0038033	565	2252
Dsg61126_gr2	FBgn0040251	566	1528
Dsg26783_gr2	FBgn0030752	566	3055
Dsg16680_gr2	FBgn0019985	566	1581
Dsg11910_gr2	FBgn0004360	566	1799
Dsg61715_gr2	FBgn0040507	566	2325
[truncated: 14,327 more rows]
