# Supplementary material for: Pooled genome-wide CRISPR screening for basal and context-specific fitness gene essentiality in Drosophila cells
Source: eLife. 2018 Jul 27;7:e36333. doi: 10.7554/eLife.36333 (PMC6063728; doi:10.7554/eLife.36333)
Supplement: Supplementary file 12. — Column 1 provides internal ID number compatible with Supplementary file 1. Column 2 provides targeted gene ID. Column 3, ‘REF’, provides readcount file from plasmid pool. Column 4 provides readcount following transfection and outgrowth. File is compatible with MAGeCK (Li et al., 2014). [file elife-36333-supp12.txt]

sgRNA	Gene	REF	rep1g3
Dsg43896_gr3	FBgn0035479	400	886
Dsg48009_gr3	FBgn0036607	400	507
Dsg26689_gr3	FBgn0030731	400	1396
Dsg19955_gr3	FBgn0026713	400	414
Dsg37904_gr3	FBgn0033836	400	1022
Dsg37851_gr3	FBgn0033817	400	151
Dsg79289_gr3	FBgn0262683	400	689
Dsg9906_gr3	FBgn0002036	400	352
Dsg46010_gr3	FBgn0036062	400	755
Dsg86459_gr3	Puro	400	331
Dsg45052_gr3	FBgn0035786	400	428
Dsg47995_gr3	FBgn0036605	400	433
Dsg79883_gr3	FBgn0263000	400	289
Dsg50874_gr3	FBgn0037376	400	567
Dsg20435_gr3	FBgn0027514	400	511
Dsg57398_gr3	FBgn0039086	400	593
Dsg44565_gr3	FBgn0035661	400	562
Dsg62853_gr3	FBgn0041252	400	1706
Dsg28544_gr3	FBgn0031227	401	267
Dsg46679_gr3	FBgn0036254	401	673
Dsg57750_gr3	FBgn0039172	401	257
Dsg28368_gr3	FBgn0031168	401	922
Dsg66975_gr3	FBgn0051673	401	580
Dsg40609_gr3	FBgn0034540	401	561
Dsg44024_gr3	FBgn0035513	401	1040
Dsg79426_gr3	FBgn0262787	401	510
Dsg52196_gr3	FBgn0037709	401	549
Dsg38813_gr3	FBgn0034076	401	932
Dsg64346_gr3	FBgn0050058	401	265
Dsg59553_gr3	FBgn0039638	401	1102
Dsg76293_gr3	FBgn0260653	401	630
Dsg50022_gr3	FBgn0037123	401	486
Dsg65977_gr3	FBgn0051195	401	540
Dsg32157_gr3	FBgn0032198	401	565
Dsg12028_gr3	FBgn0004404	401	911
Dsg68977_gr3	FBgn0052533	401	732
Dsg37996_gr3	FBgn0033864	401	455
Dsg67115_gr3	FBgn0051712	401	305
Dsg36385_gr3	FBgn0033429	401	485
Dsg60740_gr3	FBgn0039945	401	889
Dsg10203_gr3	FBgn0002643	401	822
Dsg69692_gr3	FBgn0053309	401	244
Dsg67131_gr3	FBgn0051718	402	1013
Dsg13018_gr3	FBgn0010019	402	524
Dsg26915_gr3	FBgn0030790	402	224
Dsg16338_gr3	FBgn0016697	402	174
Dsg11639_gr3	FBgn0003983	402	285
Dsg62137_gr3	FBgn0040751	402	796
Dsg75853_gr3	FBgn0260011	402	386
Dsg73604_gr3	FBgn0085474	402	717
Dsg48368_gr3	FBgn0036708	402	497
Dsg25076_gr3	FBgn0030296	402	602
Dsg30854_gr3	FBgn0031849	402	1064
Dsg52798_gr3	FBgn0037876	402	724
Dsg8270_gr3	FBgn0000356	402	1030
Dsg69843_gr3	FBgn0052806	402	354
Dsg71449_gr3	FBgn0054023	402	661
Dsg82323_gr3	FBgn0265276	402	1368
Dsg79679_gr3	FBgn0262876	403	655
Dsg55738_gr3	FBgn0038641	403	1136
Dsg56679_gr3	FBgn0038888	403	330
Dsg87135_gr3	FBgn0039915	403	500
Dsg76418_gr3	FBgn0260759	403	785
Dsg34390_gr3	FBgn0032819	403	400
Dsg41724_gr3	FBgn0034863	403	820
Dsg38782_gr3	FBgn0034069	403	843
Dsg15321_gr3	FBgn0014868	403	947
Dsg75873_gr3	FBgn0260027	403	544
Dsg29260_gr3	FBgn0031430	403	648
Dsg38558_gr3	FBgn0034008	403	567
Dsg31668_gr3	FBgn0032067	403	335
Dsg62968_gr3	FBgn0041706	403	572
Dsg18716_gr3	FBgn0025519	403	550
Dsg39568_gr3	FBgn0034284	403	472
Dsg42848_gr3	FBgn0035164	403	688
Dsg20911_gr3	FBgn0027836	403	291
Dsg76793_gr3	FBgn0261014	403	349
Dsg43833_gr3	FBgn0035462	403	521
Dsg25273_gr3	FBgn0030342	404	424
Dsg22188_gr3	FBgn0028940	404	431
Dsg67111_gr3	FBgn0051710	404	249
Dsg10922_gr3	FBgn0003274	404	466
Dsg78274_gr3	FBgn0261954	404	609
Dsg50818_gr3	FBgn0037364	404	755
Dsg36554_gr3	FBgn0033473	404	597
Dsg62119_gr3	FBgn0040736	404	1043
Dsg10519_gr3	FBgn0002939	404	395
Dsg75685_gr3	FBgn0259967	404	1250
Dsg72118_gr3	FBgn0083946	404	819
Dsg72827_gr3	FBgn0085294	404	726
Dsg50952_gr3	FBgn0037396	404	471
Dsg78239_gr3	FBgn0261932	404	648
Dsg14393_gr3	FBgn0011722	404	1123
Dsg36472_gr3	FBgn0033453	404	636
Dsg33719_gr3	FBgn0032639	404	378
Dsg62482_gr3	FBgn0040958	404	718
Dsg62043_gr3	FBgn0040715	404	383
Dsg51646_gr3	FBgn0037566	404	960
Dsg54831_gr3	FBgn0038402	404	316
Dsg25820_gr3	FBgn0030506	404	642
Dsg47075_gr3	FBgn0036360	404	220
Dsg44608_gr3	FBgn0035673	404	344
Dsg43749_gr3	FBgn0035434	405	628
Dsg20829_gr3	FBgn0027660	405	376
Dsg28433_gr3	FBgn0031184	405	914
Dsg64204_gr3	FBgn0050016	405	300
Dsg19908_gr3	FBgn0026619	405	313
Dsg59129_gr3	FBgn0039520	405	502
Dsg51176_gr3	FBgn0037449	405	442
Dsg26503_gr3	FBgn0030684	405	758
Dsg24091_gr3	FBgn0029990	405	780
Dsg32731_gr3	FBgn0032358	405	356
Dsg69855_gr3	FBgn0052811	405	311
Dsg77322_gr3	FBgn0261507	405	815
Dsg57254_gr3	FBgn0039051	405	676
Dsg43525_gr3	FBgn0035370	405	642
Dsg58419_gr3	FBgn0039336	405	833
Dsg18086_gr3	FBgn0024250	406	565
Dsg31494_gr3	FBgn0032020	406	88
Dsg36110_gr3	FBgn0033354	406	676
Dsg51_gr3	FBgn0039969	406	270
Dsg75232_gr3	FBgn0259709	406	958
Dsg66178_gr3	FBgn0051265	406	234
Dsg9875_gr3	FBgn0001995	406	795
Dsg70548_gr3	FBgn0053477	406	404
Dsg57049_gr3	FBgn0038993	406	580
Dsg51173_gr3	FBgn0037448	406	960
Dsg40149_gr3	FBgn0034442	406	845
Dsg35588_gr3	FBgn0033206	407	583
Dsg51993_gr3	FBgn0037654	407	341
Dsg26280_gr3	FBgn0030628	407	686
Dsg63651_gr3	FBgn0044511	407	468
Dsg50381_gr3	FBgn0037229	407	579
Dsg71032_gr3	FBgn0053998	407	962
Dsg18624_gr3	FBgn0025378	407	738
Dsg66369_gr3	FBgn0051361	407	1222
Dsg21049_gr3	FBgn0028343	407	122
Dsg38343_gr3	FBgn0033953	407	569
Dsg55500_gr3	FBgn0038575	407	816
Dsg50286_gr3	FBgn0037199	407	485
Dsg19695_gr3	FBgn0026397	407	831
Dsg75950_gr3	FBgn0260238	407	282
Dsg70525_gr3	FBgn0053260	407	491
Dsg35651_gr3	FBgn0033222	408	713
Dsg15854_gr3	FBgn0015584	408	652
Dsg73694_gr3	FBgn0085491	408	512
Dsg23668_gr3	FBgn0029878	408	317
Dsg46149_gr3	FBgn0036108	408	225
Dsg62624_gr3	FBgn0041150	408	350
Dsg35202_gr3	FBgn0033090	408	757
Dsg80382_gr3	FBgn0263233	408	465
Dsg81826_gr3	FBgn0264748	408	363
Dsg28626_gr3	FBgn0031249	408	1095
Dsg33738_gr3	FBgn0032644	408	492
Dsg36692_gr3	FBgn0033512	408	1190
Dsg33802_gr3	FBgn0032658	408	349
Dsg51839_gr3	FBgn0037618	408	907
Dsg77108_gr3	FBgn0261294	408	704
Dsg10709_gr3	FBgn0003086	408	359
Dsg14890_gr3	FBgn0013763	408	1058
Dsg24571_gr3	FBgn0030107	408	585
Dsg59808_gr3	FBgn0039696	408	826
Dsg16074_gr3	FBgn0015818	408	293
Dsg71503_gr3	FBgn0054038	408	329
Dsg72697_gr3	FBgn0085263	408	421
Dsg56480_gr3	FBgn0038842	408	818
Dsg65082_gr3	FBgn0050381	409	490
Dsg55918_gr3	FBgn0038686	409	482
Dsg56161_gr3	FBgn0038749	409	986
Dsg59981_gr3	FBgn0039740	409	533
Dsg21570_gr3	FBgn0028567	409	290
Dsg79403_gr3	FBgn0262742	409	1125
Dsg26529_gr3	FBgn0030688	409	1191
Dsg81075_gr3	FBgn0263971	409	634
Dsg46436_gr3	FBgn0036192	409	699
Dsg74486_gr3	FBgn0250832	409	1220
Dsg26661_gr3	FBgn0030722	409	734
Dsg50193_gr3	FBgn0037171	409	894
Dsg40634_gr3	FBgn0034545	409	238
Dsg8129_gr3	FBgn0000276	409	618
Dsg38349_gr3	FBgn0033954	409	709
Dsg61133_gr3	FBgn0040252	409	462
Dsg50085_gr3	FBgn0037134	409	823
Dsg36774_gr3	FBgn0033540	409	635
Dsg81596_gr3	FBgn0264516	409	1127
Dsg51104_gr3	FBgn0037431	409	969
Dsg44851_gr3	FBgn0035730	409	840
Dsg14848_gr3	FBgn0013746	409	666
Dsg64319_gr3	FBgn0050051	409	1487
Dsg36966_gr3	FBgn0033591	409	762
Dsg54761_gr3	FBgn0038386	410	380
Dsg44137_gr3	FBgn0035541	410	552
Dsg62287_gr3	FBgn0040812	410	774
Dsg73782_gr3	FBgn0086350	410	385
Dsg78977_gr3	FBgn0262536	410	582
Dsg78151_gr3	FBgn0261858	410	496
Dsg55706_gr3	FBgn0038631	410	612
Dsg59371_gr3	FBgn0039594	410	647
Dsg81807_gr3	FBgn0264744	410	471
Dsg63729_gr3	FBgn0045443	410	1025
Dsg77850_gr3	FBgn0261703	410	370
Dsg20308_gr3	FBgn0027358	410	597
Dsg80077_gr3	FBgn0267347	410	501
Dsg28106_gr3	FBgn0031092	410	530
Dsg36587_gr3	FBgn0033481	410	624
Dsg38501_gr3	FBgn0033994	410	527
Dsg11109_gr3	FBgn0003388	410	626
Dsg31784_gr3	FBgn0032095	410	624
Dsg49544_gr3	FBgn0036997	410	644
Dsg27926_gr3	FBgn0031047	411	545
Dsg83008_gr3	FBgn0266195	411	790
Dsg26990_gr3	FBgn0030804	411	339
Dsg62520_gr3	FBgn0040972	411	274
Dsg66978_gr3	FBgn0051673	411	375
Dsg64094_gr3	FBgn0047000	411	561
Dsg71194_gr3	FBgn0053772	411	686
Dsg77714_gr3	FBgn0261628	411	732
Dsg48167_gr3	FBgn0036656	411	572
Dsg47264_gr3	FBgn0036416	411	520
Dsg61903_gr3	FBgn0040634	411	570
Dsg9332_gr3	FBgn0001114	411	671
Dsg39021_gr3	FBgn0034133	412	405
Dsg72914_gr3	FBgn0085312	412	1138
Dsg34219_gr3	FBgn0032780	412	380
Dsg60000_gr3	FBgn0039744	412	799
Dsg43643_gr3	FBgn0035409	412	301
Dsg73747_gr3	FBgn0086253	412	498
Dsg37197_gr3	FBgn0033653	412	493
Dsg24935_gr3	FBgn0030259	412	434
Dsg33826_gr3	FBgn0032665	412	728
Dsg50651_gr3	FBgn0037304	412	478
Dsg81828_gr3	FBgn0264750	412	634
Dsg36305_gr3	FBgn0033400	412	312
Dsg37455_gr3	FBgn0033723	412	598
Dsg25158_gr3	FBgn0030317	412	792
Dsg42113_gr3	FBgn0034964	412	300
Dsg40475_gr3	FBgn0034509	412	432
Dsg29108_gr3	FBgn0031388	412	975
Dsg78954_gr3	FBgn0262530	412	496
Dsg8697_gr3	FBgn0003969	412	455
Dsg65819_gr3	FBgn0051118	412	888
Dsg41941_gr3	FBgn0034919	412	542
Dsg48179_gr3	FBgn0036660	412	209
Dsg55539_gr3	FBgn0038583	412	592
Dsg39717_gr3	FBgn0034323	412	709
Dsg36414_gr3	FBgn0033439	412	799
Dsg33057_gr3	FBgn0032436	412	1070
Dsg21317_gr3	FBgn0028481	413	595
Dsg70520_gr3	FBgn0053258	413	417
Dsg34823_gr3	FBgn0032943	413	557
Dsg70986_gr3	FBgn0053977	413	684
Dsg24717_gr3	FBgn0030177	413	1116
Dsg87419_gr3	FBgn0261041	413	1118
Dsg32211_gr3	FBgn0032213	413	348
Dsg56444_gr3	FBgn0038833	413	859
Dsg50920_gr3	FBgn0037386	413	590
Dsg76929_gr3	FBgn0261109	413	1013
Dsg16920_gr3	FBgn0020399	413	619
Dsg44526_gr3	FBgn0035645	413	1009
Dsg52275_gr3	FBgn0037723	413	398
Dsg86348_gr3	mCherry	413	1237
Dsg72351_gr3	FBgn0085195	413	415
Dsg23127_gr3	FBgn0029720	413	644
Dsg60465_gr3	FBgn0039861	413	400
Dsg60103_gr3	FBgn0039769	414	481
Dsg61090_gr3	FBgn0040234	414	472
Dsg62321_gr3	FBgn0040827	414	860
Dsg82545_gr3	FBgn0265610	414	359
Dsg30572_gr3	FBgn0031766	414	532
Dsg71515_gr3	FBgn0054040	414	889
Dsg39398_gr3	FBgn0034246	414	171
Dsg81382_gr3	FBgn0264329	414	504
Dsg32032_gr3	FBgn0032166	414	598
Dsg83901_gr3	FBgn0270924	414	255
Dsg46756_gr3	FBgn0036285	414	597
Dsg23222_gr3	FBgn0029750	414	571
Dsg86882_gr3	FBgn0003429	414	635
Dsg14789_gr3	FBgn0013683	414	579
Dsg14695_gr3	FBgn0013432	414	721
Dsg22815_gr3	FBgn0029642	414	912
Dsg32087_gr3	FBgn0032178	414	466
Dsg20205_gr3	FBgn0027111	414	375
Dsg44791_gr3	FBgn0035715	414	778
Dsg79855_gr3	FBgn0262985	414	837
Dsg3943_gr3	FBgn0028868	414	667
Dsg64587_gr3	FBgn0050145	414	685
Dsg50451_gr3	FBgn0037244	414	462
Dsg38211_gr3	FBgn0033918	415	888
Dsg28269_gr3	FBgn0031134	415	699
Dsg30220_gr3	FBgn0031678	415	469
Dsg80439_gr3	FBgn0263249	415	526
Dsg74774_gr3	FBgn0259163	415	281
Dsg13416_gr3	FBgn0010398	415	1071
Dsg42795_gr3	FBgn0035153	415	738
Dsg63412_gr3	FBgn0043471	415	303
Dsg65081_gr3	FBgn0050380	415	579
Dsg41882_gr3	FBgn0034906	415	630
Dsg24320_gr3	FBgn0030048	415	499
Dsg54240_gr3	FBgn0038242	415	756
Dsg13436_gr3	FBgn0010406	415	825
Dsg35539_gr3	FBgn0033190	415	471
Dsg71517_gr3	FBgn0054040	415	507
Dsg27191_gr3	FBgn0030854	415	897
Dsg69191_gr3	FBgn0052638	416	460
Dsg74126_gr3	FBgn0086757	416	217
Dsg27983_gr3	FBgn0031059	416	653
Dsg59759_gr3	FBgn0039684	416	980
Dsg18838_gr3	FBgn0025628	416	321
Dsg10544_gr3	FBgn0002948	416	796
Dsg60676_gr3	FBgn0039929	416	725
Dsg81125_gr3	FBgn0263986	416	518
Dsg24130_gr3	FBgn0029997	416	784
Dsg22383_gr3	FBgn0028992	416	629
Dsg17063_gr3	FBgn0020639	416	513
Dsg56700_gr3	FBgn0038893	416	559
Dsg75796_gr3	FBgn0259992	416	926
Dsg39141_gr3	FBgn0034166	416	772
Dsg55356_gr3	FBgn0038532	416	347
Dsg72661_gr3	FBgn0085254	417	424
Dsg21659_gr3	FBgn0028648	417	472
Dsg87641_gr3	FBgn0035421	417	349
Dsg46141_gr3	FBgn0036107	417	816
Dsg24927_gr3	FBgn0030258	417	874
Dsg17495_gr3	FBgn0022935	417	603
Dsg58628_gr3	FBgn0039395	417	532
Dsg49595_gr3	FBgn0037008	417	421
Dsg38307_gr3	FBgn0033945	417	586
Dsg13384_gr3	FBgn0010385	417	463
Dsg47494_gr3	FBgn0036481	417	445
Dsg75236_gr3	FBgn0259710	417	827
Dsg87488_gr3	FBgn0040505	417	998
Dsg83588_gr3	FBgn0266977	417	379
Dsg73742_gr3	FBgn0086251	417	461
Dsg78500_gr3	FBgn0262030	417	214
Dsg40736_gr3	FBgn0034576	417	408
Dsg23058_gr3	FBgn0029708	417	473
Dsg31571_gr3	FBgn0032039	417	269
Dsg43019_gr3	FBgn0035210	417	419
Dsg80785_gr3	FBgn0263655	417	630
Dsg55222_gr3	FBgn0038498	417	543
Dsg29175_gr3	FBgn0031407	417	467
Dsg40726_gr3	FBgn0034572	418	805
Dsg43999_gr3	FBgn0035508	418	657
Dsg49891_gr3	FBgn0037085	418	642
Dsg35110_gr3	FBgn0033060	418	928
Dsg72594_gr3	FBgn0085240	418	593
Dsg29850_gr3	FBgn0031590	418	858
Dsg20349_gr3	FBgn0027453	418	446
Dsg74881_gr3	FBgn0259193	418	638
Dsg87091_gr3	FBgn0010389	418	716
Dsg54415_gr3	FBgn0038292	418	560
Dsg53886_gr3	FBgn0038150	418	469
Dsg36218_gr3	FBgn0033376	418	153
Dsg64745_gr3	FBgn0050259	418	331
Dsg66520_gr3	FBgn0051437	418	686
Dsg24539_gr3	FBgn0030100	418	410
Dsg74473_gr3	FBgn0250830	418	326
Dsg11650_gr3	FBgn0003996	418	905
Dsg35591_gr3	FBgn0033206	418	516
Dsg19421_gr3	FBgn0026197	418	895
Dsg29338_gr3	FBgn0031452	418	496
Dsg72452_gr3	FBgn0085212	418	166
Dsg25272_gr3	FBgn0030342	418	304
Dsg56899_gr3	FBgn0038951	418	861
Dsg22651_gr3	FBgn0029512	418	237
Dsg32026_gr3	FBgn0032163	418	610
Dsg53710_gr3	FBgn0038113	418	361
Dsg59292_gr3	FBgn0039566	419	394
Dsg42860_gr3	FBgn0035166	419	592
Dsg35223_gr3	FBgn0033095	419	520
Dsg42378_gr3	FBgn0035033	419	897
Dsg77345_gr3	FBgn0261523	419	629
Dsg42290_gr3	FBgn0035011	419	695
Dsg41713_gr3	FBgn0034860	419	823
Dsg79579_gr3	FBgn0262843	419	669
Dsg69100_gr3	FBgn0052580	419	670
Dsg69556_gr3	FBgn0053270	419	287
Dsg30028_gr3	FBgn0031632	419	423
Dsg32795_gr3	FBgn0032370	419	439
Dsg65_gr3	FBgn0026379	419	525
Dsg71135_gr3	FBgn0053752	420	597
Dsg78809_gr3	FBgn0262478	420	574
Dsg86949_gr3	FBgn0034075	420	596
Dsg32526_gr3	FBgn0032293	420	521
Dsg62541_gr3	FBgn0040989	420	505
Dsg63816_gr3	FBgn0045487	420	506
Dsg67674_gr3	FBgn0051958	420	795
Dsg79730_gr3	FBgn0262891	420	665
Dsg59938_gr3	FBgn0039733	420	680
Dsg30155_gr3	FBgn0031660	420	553
Dsg76457_gr3	FBgn0260767	420	687
Dsg79257_gr3	FBgn0262623	420	377
Dsg47444_gr3	FBgn0036468	420	470
Dsg38345_gr3	FBgn0033953	420	787
Dsg70919_gr3	FBgn0053923	420	1066
Dsg8730_gr3	FBgn0000395	420	558
Dsg68802_gr3	FBgn0052441	420	514
Dsg21956_gr3	FBgn0028857	420	940
Dsg13019_gr3	FBgn0010019	420	1181
Dsg43892_gr3	FBgn0035478	420	279
Dsg79680_gr3	FBgn0262876	420	670
Dsg40924_gr3	FBgn0034638	420	677
Dsg24755_gr3	FBgn0030189	420	531
Dsg72540_gr3	FBgn0085230	420	876
Dsg72204_gr3	FBgn0083968	421	578
Dsg26498_gr3	FBgn0030680	421	1191
Dsg61430_gr3	FBgn0040354	421	842
Dsg68359_gr3	FBgn0052243	421	336
Dsg19971_gr3	FBgn0026722	421	705
Dsg8477_gr3	FBgn0000077	421	233
Dsg59408_gr3	FBgn0039600	421	537
Dsg25441_gr3	FBgn0030389	421	675
Dsg29277_gr3	FBgn0031434	421	484
Dsg33562_gr3	FBgn0032595	421	608
Dsg43017_gr3	FBgn0035210	421	375
Dsg78647_gr3	FBgn0262143	421	660
Dsg15151_gr3	FBgn0014269	421	616
Dsg38705_gr3	FBgn0034053	421	561
Dsg15615_gr3	FBgn0015336	421	457
Dsg53119_gr3	FBgn0037956	421	618
Dsg72201_gr3	FBgn0083968	421	545
Dsg43067_gr3	FBgn0035232	422	1283
Dsg36610_gr3	FBgn0033485	422	209
Dsg30307_gr3	FBgn0031703	422	852
Dsg52685_gr3	FBgn0037837	422	783
Dsg31362_gr3	FBgn0031987	422	1283
Dsg66678_gr3	FBgn0051516	422	683
Dsg23658_gr3	FBgn0029877	422	507
Dsg40363_gr3	FBgn0034488	422	678
Dsg43815_gr3	FBgn0035455	422	860
Dsg66432_gr3	FBgn0051391	422	543
Dsg10713_gr3	FBgn0003087	422	862
Dsg35703_gr3	FBgn0033236	422	632
Dsg11702_gr3	FBgn0004052	422	405
Dsg86173_gr3	intergenic	422	457
Dsg21086_gr3	FBgn0028375	422	513
Dsg45688_gr3	FBgn0035970	422	557
Dsg87644_gr3	FBgn0035426	422	442
Dsg81227_gr3	FBgn0264081	422	477
Dsg55751_gr3	FBgn0038643	422	680
Dsg31453_gr3	FBgn0032008	423	750
Dsg50524_gr3	FBgn0037265	423	308
Dsg39984_gr3	FBgn0034407	423	744
Dsg53441_gr3	FBgn0038045	423	584
Dsg44160_gr3	FBgn0035545	423	562
Dsg73322_gr3	FBgn0085415	423	735
Dsg57423_gr3	FBgn0039091	423	247
Dsg40988_gr3	FBgn0034654	423	342
Dsg81693_gr3	FBgn0264606	423	708
Dsg68473_gr3	FBgn0052277	423	618
Dsg17435_gr3	FBgn0022700	423	641
Dsg29939_gr3	FBgn0031610	423	375
Dsg86256_gr3	intergenic	423	589
Dsg52249_gr3	FBgn0037719	423	988
Dsg69671_gr3	FBgn0053303	423	247
Dsg58377_gr3	FBgn0039325	423	561
Dsg42034_gr3	FBgn0034942	423	648
Dsg35789_gr3	FBgn0033261	424	769
Dsg33670_gr3	FBgn0032631	424	649
Dsg45814_gr3	FBgn0036000	424	622
Dsg87790_gr3	FBgn0037341	424	294
Dsg78992_gr3	FBgn0262538	424	419
Dsg66997_gr3	FBgn0051676	424	416
Dsg47363_gr3	FBgn0036443	424	602
Dsg58528_gr3	FBgn0039360	424	460
Dsg60587_gr3	FBgn0039896	424	695
Dsg65357_gr3	FBgn0050464	424	853
Dsg19789_gr3	FBgn0026433	424	682
Dsg77726_gr3	FBgn0261631	424	374
Dsg76265_gr3	FBgn0260643	424	427
Dsg11752_gr3	FBgn0004108	424	1018
Dsg50819_gr3	FBgn0037364	424	538
Dsg53471_gr3	FBgn0038052	424	808
Dsg81762_gr3	FBgn0264725	424	821
Dsg65013_gr3	FBgn0050365	424	628
Dsg76340_gr3	FBgn0260741	425	1234
Dsg66984_gr3	FBgn0051674	425	427
Dsg43212_gr3	FBgn0035262	425	559
Dsg52001_gr3	FBgn0037655	425	232
Dsg82295_gr3	FBgn0265268	425	311
Dsg33328_gr3	FBgn0032499	425	512
Dsg41049_gr3	FBgn0034666	425	632
Dsg65393_gr3	FBgn0050472	425	705
Dsg86216_gr3	intergenic	425	406
Dsg80196_gr3	FBgn0263083	425	960
Dsg9071_gr3	FBgn0000592	425	295
Dsg81018_gr3	FBgn0263863	425	363
Dsg87823_gr3	FBgn0037807	425	844
Dsg33220_gr3	FBgn0032478	425	760
Dsg51426_gr3	FBgn0037516	425	537
Dsg68729_gr3	FBgn0052407	425	935
Dsg60255_gr3	FBgn0039807	425	871
Dsg62323_gr3	FBgn0040827	425	459
Dsg45268_gr3	FBgn0035848	425	447
Dsg76815_gr3	FBgn0261019	425	478
Dsg72510_gr3	FBgn0085224	425	503
Dsg44437_gr3	FBgn0035622	425	716
Dsg57173_gr3	FBgn0039028	425	573
Dsg8960_gr3	FBgn0000552	425	356
Dsg86380_gr3	scrambled	426	811
Dsg77773_gr3	FBgn0261671	426	901
Dsg79829_gr3	FBgn0262980	426	382
Dsg37007_gr3	FBgn0033599	426	1632
Dsg17925_gr3	FBgn0023536	426	535
Dsg50958_gr3	FBgn0037398	426	232
Dsg13116_gr3	FBgn0010173	426	526
Dsg29161_gr3	FBgn0031403	426	600
Dsg82955_gr3	FBgn0266163	426	573
Dsg48564_gr3	FBgn0036761	426	149
Dsg41048_gr3	FBgn0034666	426	924
Dsg27691_gr3	FBgn0030990	426	534
Dsg68416_gr3	FBgn0052263	426	1174
Dsg61337_gr3	FBgn0040338	426	618
Dsg10235_gr3	FBgn0002716	426	519
Dsg31991_gr3	FBgn0032154	427	416
Dsg20628_gr3	FBgn0027575	427	621
Dsg43576_gr3	FBgn0035384	427	885
Dsg39281_gr3	FBgn0034204	427	633
Dsg83625_gr3	FBgn0267106	427	370
Dsg21078_gr3	FBgn0028374	427	687
Dsg68236_gr3	FBgn0052201	427	789
Dsg25184_gr3	FBgn0030321	427	471
Dsg63623_gr3	FBgn0044324	427	1010
Dsg45471_gr3	FBgn0035902	427	992
Dsg60677_gr3	FBgn0039929	427	515
Dsg57133_gr3	FBgn0039022	427	581
Dsg23072_gr3	FBgn0029710	428	594
Dsg57560_gr3	FBgn0039126	428	580
Dsg22043_gr3	FBgn0028888	428	730
Dsg19484_gr3	FBgn0026261	428	397
Dsg59306_gr3	FBgn0039577	428	975
Dsg37035_gr3	FBgn0033605	428	336
Dsg47298_gr3	FBgn0036426	428	790
Dsg15592_gr3	FBgn0015321	428	628
Dsg36458_gr3	FBgn0033450	428	463
Dsg31529_gr3	FBgn0032025	428	466
Dsg79550_gr3	FBgn0262836	428	584
Dsg13258_gr3	FBgn0010295	428	369
Dsg74510_gr3	FBgn0250836	428	607
Dsg40421_gr3	FBgn0034499	428	570
Dsg15883_gr3	FBgn0015600	428	403
Dsg66811_gr3	FBgn0051606	429	486
Dsg79598_gr3	FBgn0262846	429	1105
Dsg75988_gr3	FBgn0260393	429	1310
Dsg52042_gr3	FBgn0037664	429	499
Dsg23724_gr3	FBgn0029893	429	453
Dsg69459_gr3	FBgn0052792	429	892
Dsg82362_gr3	FBgn0265342	429	729
Dsg50313_gr3	FBgn0037206	429	814
Dsg67496_gr3	FBgn0051870	429	598
Dsg47396_gr3	FBgn0036459	429	779
Dsg33399_gr3	FBgn0032517	429	166
Dsg66021_gr3	FBgn0051205	429	299
Dsg34601_gr3	FBgn0032878	429	631
Dsg46077_gr3	FBgn0036089	429	583
Dsg83949_gr3	FBgn0283438	429	446
Dsg40594_gr3	FBgn0034537	429	958
Dsg31736_gr3	FBgn0032084	429	550
Dsg35474_gr3	FBgn0033169	429	433
Dsg73906_gr3	FBgn0086448	429	794
Dsg37664_gr3	FBgn0033767	429	748
Dsg17254_gr3	FBgn0021825	429	634
Dsg37349_gr3	FBgn0033696	429	425
Dsg46598_gr3	FBgn0036229	429	649
Dsg81635_gr3	FBgn0264556	430	964
Dsg13334_gr3	FBgn0010342	430	349
Dsg11538_gr3	FBgn0003870	430	353
Dsg24910_gr3	FBgn0030247	430	1045
Dsg60747_gr3	FBgn0039946	430	296
Dsg37558_gr3	FBgn0033740	430	152
Dsg62098_gr3	FBgn0040733	430	436
Dsg35400_gr3	FBgn0033149	430	664
Dsg76626_gr3	FBgn0260873	430	340
Dsg37989_gr3	FBgn0033863	430	585
Dsg50023_gr3	FBgn0037123	430	526
Dsg9140_gr3	FBgn0000639	430	923
Dsg59696_gr3	FBgn0039674	430	493
Dsg64953_gr3	FBgn0050350	430	605
Dsg64786_gr3	FBgn0050273	430	572
Dsg52000_gr3	FBgn0037655	430	331
Dsg69487_gr3	FBgn0052668	430	483
Dsg42012_gr3	FBgn0034938	430	597
Dsg65499_gr3	FBgn0050502	430	526
Dsg10001_gr3	FBgn0002533	430	397
Dsg41278_gr3	FBgn0034733	431	1162
Dsg61568_gr3	FBgn0040383	431	909
Dsg66231_gr3	FBgn0051286	431	573
Dsg29190_gr3	FBgn0031412	431	802
Dsg63524_gr3	FBgn0043841	431	372
Dsg45803_gr3	FBgn0035998	431	764
Dsg33313_gr3	FBgn0032494	431	1045
Dsg74104_gr3	FBgn0086710	431	230
Dsg56752_gr3	FBgn0038917	431	872
Dsg34447_gr3	FBgn0032840	431	917
Dsg78750_gr3	FBgn0262361	431	548
Dsg59323_gr3	FBgn0039584	431	901
Dsg57234_gr3	FBgn0039042	431	604
Dsg25504_gr3	FBgn0030408	432	363
Dsg79587_gr3	FBgn0262844	432	447
Dsg24034_gr3	FBgn0029971	432	897
Dsg83987_gr3	FBgn0283467	432	222
Dsg41302_gr3	FBgn0034737	432	580
Dsg81284_gr3	FBgn0264273	432	607
Dsg73263_gr3	FBgn0085399	432	646
Dsg24398_gr3	FBgn0030063	432	574
Dsg86983_gr3	FBgn0014073	432	412
Dsg19642_gr3	FBgn0026388	432	824
Dsg39759_gr3	FBgn0034330	432	433
Dsg55288_gr3	FBgn0038515	432	611
Dsg52829_gr3	FBgn0037881	432	334
Dsg46654_gr3	FBgn0036246	432	645
Dsg79767_gr3	FBgn0262948	432	617
Dsg81257_gr3	FBgn0264253	432	453
Dsg68078_gr3	FBgn0052121	432	463
Dsg35949_gr3	FBgn0033308	433	437
Dsg86432_gr3	scrambled	433	655
Dsg62195_gr3	FBgn0040775	433	568
Dsg71072_gr3	FBgn0053690	433	467
Dsg50309_gr3	FBgn0037205	433	503
Dsg58762_gr3	FBgn0039435	433	949
Dsg56368_gr3	FBgn0038809	433	364
Dsg33033_gr3	FBgn0032431	433	462
Dsg68603_gr3	FBgn0052350	433	402
Dsg18436_gr3	FBgn0024956	433	632
Dsg78033_gr3	FBgn0261830	433	645
Dsg42976_gr3	FBgn0035203	433	353
Dsg27986_gr3	FBgn0031060	433	916
Dsg60117_gr3	FBgn0039771	433	535
Dsg32361_gr3	FBgn0032250	433	457
Dsg49589_gr3	FBgn0037007	433	550
Dsg83731_gr3	FBgn0267489	433	785
Dsg25328_gr3	FBgn0030354	433	634
Dsg25579_gr3	FBgn0030433	433	102
Dsg20747_gr3	FBgn0027602	433	1392
Dsg13134_gr3	FBgn0010213	433	349
Dsg67362_gr3	FBgn0051810	433	421
Dsg31567_gr3	FBgn0032039	433	381
Dsg31589_gr3	FBgn0032047	433	325
Dsg71245_gr3	FBgn0053796	434	436
Dsg36103_gr3	FBgn0033353	434	1022
Dsg21990_gr3	FBgn0028871	434	774
Dsg70920_gr3	FBgn0053923	434	555
Dsg11055_gr3	FBgn0003357	434	1353
Dsg38210_gr3	FBgn0033918	434	445
Dsg67418_gr3	FBgn0051848	434	595
Dsg14033_gr3	FBgn0011294	434	416
Dsg45045_gr3	FBgn0035785	434	166
Dsg72115_gr3	FBgn0083946	434	810
Dsg22676_gr3	FBgn0029522	434	977
Dsg51217_gr3	FBgn0037463	434	401
Dsg87151_gr3	FBgn0085409	434	1316
Dsg63663_gr3	FBgn0044810	434	399
Dsg83635_gr3	FBgn0267236	434	990
Dsg22642_gr3	FBgn0029506	435	845
Dsg73168_gr3	FBgn0085367	435	927
Dsg36286_gr3	FBgn0033392	435	630
Dsg30141_gr3	FBgn0031657	435	558
Dsg28309_gr3	FBgn0031146	435	608
Dsg80488_gr3	FBgn0263271	435	882
Dsg72825_gr3	FBgn0085294	435	593
Dsg72157_gr3	FBgn0083960	435	578
Dsg87060_gr3	FBgn0005592	435	850
Dsg16413_gr3	FBgn0016970	435	567
Dsg75868_gr3	FBgn0260026	435	831
Dsg74738_gr3	FBgn0259148	435	862
Dsg39337_gr3	FBgn0034224	435	619
Dsg72889_gr3	FBgn0085308	435	469
Dsg52632_gr3	FBgn0037826	435	908
Dsg31866_gr3	FBgn0032122	435	351
Dsg51869_gr3	FBgn0037623	435	536
Dsg20374_gr3	FBgn0027496	435	518
Dsg19673_gr3	FBgn0026393	436	750
Dsg52619_gr3	FBgn0037822	436	968
Dsg82857_gr3	FBgn0266000	436	635
Dsg27587_gr3	FBgn0030961	436	693
Dsg65619_gr3	FBgn0051038	436	613
Dsg81338_gr3	FBgn0264302	436	792
Dsg76935_gr3	FBgn0261111	436	1050
Dsg67776_gr3	FBgn0052022	436	431
Dsg41639_gr3	FBgn0034838	436	971
Dsg45935_gr3	FBgn0036035	436	574
Dsg31835_gr3	FBgn0032111	436	799
Dsg72290_gr3	FBgn0083985	436	535
Dsg39215_gr3	FBgn0034187	436	992
Dsg19148_gr3	FBgn0025830	436	416
Dsg58860_gr3	FBgn0039459	436	709
Dsg64206_gr3	FBgn0050018	436	868
Dsg29300_gr3	FBgn0031440	436	503
Dsg11712_gr3	FBgn0004053	436	444
Dsg78205_gr3	FBgn0261925	436	554
Dsg46035_gr3	FBgn0036072	436	923
Dsg74728_gr3	FBgn0259146	436	352
Dsg27426_gr3	FBgn0030925	436	512
Dsg63178_gr3	FBgn0042146	436	611
Dsg59820_gr3	FBgn0039702	436	890
Dsg12433_gr3	FBgn0004781	436	925
Dsg86610_gr3	FBgn0033203	436	351
Dsg55172_gr3	FBgn0038484	436	864
Dsg16701_gr3	FBgn0020235	437	358
Dsg75063_gr3	FBgn0259237	437	281
Dsg40206_gr3	FBgn0034458	437	1041
Dsg70175_gr3	FBgn0053111	437	263
Dsg42727_gr3	FBgn0035139	437	604
Dsg31690_gr3	FBgn0032072	437	873
Dsg73815_gr3	FBgn0086362	437	1133
Dsg62045_gr3	FBgn0040717	437	745
Dsg50109_gr3	FBgn0037139	437	296
Dsg59831_gr3	FBgn0039704	437	589
Dsg40181_gr3	FBgn0034452	437	498
Dsg74882_gr3	FBgn0259193	437	572
Dsg71138_gr3	FBgn0053757	437	1035
Dsg60197_gr3	FBgn0039792	437	664
Dsg52323_gr3	FBgn0037737	437	590
Dsg21902_gr3	FBgn0028841	437	1383
Dsg63505_gr3	FBgn0043799	438	504
Dsg8432_gr3	FBgn0000055	438	979
Dsg82825_gr3	FBgn0265836	438	1129
Dsg67920_gr3	FBgn0052075	438	594
Dsg43257_gr3	FBgn0035271	438	436
Dsg21147_gr3	FBgn0028398	438	751
Dsg79532_gr3	FBgn0262823	438	832
Dsg65441_gr3	FBgn0050487	438	507
Dsg73512_gr3	FBgn0085456	438	753
Dsg65804_gr3	FBgn0051109	438	1265
Dsg15840_gr3	FBgn0015577	438	604
Dsg23869_gr3	FBgn0029932	438	687
Dsg87813_gr3	FBgn0037690	438	503
Dsg21282_gr3	FBgn0028474	438	376
Dsg63864_gr3	FBgn0045761	438	667
Dsg54097_gr3	FBgn0038208	438	615
Dsg81732_gr3	FBgn0264699	439	383
Dsg41892_gr3	FBgn0034908	439	363
Dsg21699_gr3	FBgn0028668	439	386
Dsg37476_gr3	FBgn0033727	439	714
Dsg42293_gr3	FBgn0035011	439	661
Dsg79571_gr3	FBgn0262840	439	791
Dsg71141_gr3	FBgn0053757	439	645
Dsg79552_gr3	FBgn0262837	439	429
Dsg19701_gr3	FBgn0026398	439	262
Dsg79220_gr3	FBgn0262609	439	936
Dsg26156_gr3	FBgn0030597	439	249
Dsg50784_gr3	FBgn0037351	439	371
Dsg46426_gr3	FBgn0036188	439	236
Dsg39326_gr3	FBgn0034221	439	488
Dsg44735_gr3	FBgn0035702	439	505
Dsg74250_gr3	FBgn0087005	439	485
Dsg46755_gr3	FBgn0036285	439	1225
Dsg79083_gr3	FBgn0262571	439	442
Dsg78944_gr3	FBgn0262528	439	763
Dsg71110_gr3	FBgn0053710	439	450
Dsg73324_gr3	FBgn0085415	439	992
Dsg43292_gr3	FBgn0035282	439	676
Dsg60141_gr3	FBgn0039778	440	681
Dsg32859_gr3	FBgn0032385	440	635
Dsg73532_gr3	FBgn0085459	440	456
Dsg62245_gr3	FBgn0040796	440	273
Dsg32143_gr3	FBgn0032196	440	687
Dsg73080_gr3	FBgn0085345	440	372
Dsg71217_gr3	FBgn0053777	440	802
Dsg72993_gr3	FBgn0085327	440	491
Dsg11726_gr3	FBgn0004057	440	833
Dsg47847_gr3	FBgn0036577	440	411
Dsg64285_gr3	FBgn0050046	440	750
Dsg87061_gr3	FBgn0005592	440	783
Dsg66260_gr3	FBgn0051300	440	1411
Dsg83924_gr3	FBgn0278604	440	363
Dsg25071_gr3	FBgn0030294	440	902
Dsg64054_gr3	FBgn0046879	440	1019
Dsg86404_gr3	scrambled	440	675
Dsg25141_gr3	FBgn0030313	440	656
Dsg26705_gr3	FBgn0030734	440	679
Dsg69988_gr3	FBgn0052984	440	555
Dsg70135_gr3	FBgn0053099	440	495
Dsg52408_gr3	FBgn0037757	440	435
Dsg73539_gr3	FBgn0085460	440	808
Dsg48447_gr3	FBgn0036729	441	843
Dsg62589_gr3	FBgn0041100	441	743
Dsg31832_gr3	FBgn0032111	441	481
Dsg55437_gr3	FBgn0038551	441	765
Dsg77820_gr3	FBgn0261682	441	878
Dsg37530_gr3	FBgn0033736	441	794
Dsg81287_gr3	FBgn0264273	441	241
Dsg75575_gr3	FBgn0259938	441	235
Dsg61406_gr3	FBgn0040350	441	447
Dsg40869_gr3	FBgn0034622	441	477
Dsg30342_gr3	FBgn0031715	441	827
Dsg65678_gr3	FBgn0051072	441	815
Dsg22052_gr3	FBgn0028893	441	951
Dsg50245_gr3	FBgn0037184	441	641
Dsg60604_gr3	FBgn0039902	441	504
Dsg67788_gr3	FBgn0052024	441	656
Dsg79122_gr3	FBgn0262580	441	518
Dsg79123_gr3	FBgn0262580	442	570
Dsg27087_gr3	FBgn0030829	442	1148
Dsg50445_gr3	FBgn0037242	442	491
Dsg52898_gr3	FBgn0037896	442	1054
Dsg87816_gr3	FBgn0037786	442	470
Dsg75624_gr3	FBgn0259957	442	725
Dsg10214_gr3	FBgn0002707	442	441
Dsg86623_gr3	FBgn0032916	442	736
Dsg75875_gr3	FBgn0260027	442	427
Dsg70963_gr3	FBgn0053966	442	497
Dsg40932_gr3	FBgn0034641	442	749
Dsg35640_gr3	FBgn0033221	442	1207
Dsg68899_gr3	FBgn0052476	442	581
Dsg36873_gr3	FBgn0033569	442	617
Dsg54865_gr3	FBgn0038415	442	441
Dsg14391_gr3	FBgn0011715	442	463
Dsg79023_gr3	FBgn0262547	442	822
Dsg62859_gr3	FBgn0041337	443	1044
Dsg49900_gr3	FBgn0037087	443	484
Dsg67144_gr3	FBgn0051720	443	565
Dsg25254_gr3	FBgn0030339	443	385
Dsg55331_gr3	FBgn0038528	443	167
Dsg38488_gr3	FBgn0033990	443	1006
Dsg23047_gr3	FBgn0029706	443	725
Dsg49790_gr3	FBgn0037057	443	288
Dsg70106_gr3	FBgn0053093	443	669
Dsg36723_gr3	FBgn0033520	443	197
Dsg31595_gr3	FBgn0032048	443	678
Dsg44567_gr3	FBgn0035661	443	691
Dsg60992_gr3	FBgn0040098	443	754
Dsg20957_gr3	FBgn0027872	443	669
Dsg31229_gr3	FBgn0031948	443	694
Dsg63114_gr3	FBgn0042119	443	604
Dsg35086_gr3	FBgn0033055	444	1038
Dsg78715_gr3	FBgn0262356	444	937
Dsg18187_gr3	FBgn0024352	444	651
Dsg57661_gr3	FBgn0039153	444	701
Dsg77742_gr3	FBgn0261634	444	359
Dsg10853_gr3	FBgn0003227	444	806
Dsg66583_gr3	FBgn0051463	444	654
Dsg73218_gr3	FBgn0085384	444	791
Dsg20485_gr3	FBgn0027535	444	319
Dsg83727_gr3	FBgn0267489	444	269
Dsg82799_gr3	FBgn0265785	444	848
Dsg14334_gr3	FBgn0011692	444	372
Dsg38285_gr3	FBgn0033935	444	496
Dsg64969_gr3	FBgn0050356	444	1004
Dsg75016_gr3	FBgn0259226	444	876
Dsg62177_gr3	FBgn0040764	444	577
Dsg32582_gr3	FBgn0032305	444	259
Dsg32513_gr3	FBgn0032290	444	892
Dsg66727_gr3	FBgn0051538	444	321
Dsg58331_gr3	FBgn0039312	444	276
Dsg82011_gr3	FBgn0264988	444	623
Dsg37166_gr3	FBgn0033648	444	530
Dsg54328_gr3	FBgn0038268	444	319
Dsg64736_gr3	FBgn0050222	444	921
Dsg78431_gr3	FBgn0262008	444	458
Dsg57819_gr3	FBgn0039192	445	863
Dsg57318_gr3	FBgn0039067	445	339
Dsg17764_gr3	FBgn0023489	445	498
Dsg41034_gr3	FBgn0034664	445	234
Dsg17323_gr3	FBgn0022023	445	132
Dsg26678_gr3	FBgn0030725	445	1348
Dsg81141_gr3	FBgn0263993	445	509
Dsg54568_gr3	FBgn0038330	445	859
Dsg57761_gr3	FBgn0039178	445	729
Dsg60529_gr3	FBgn0039876	445	566
Dsg12670_gr3	FBgn0004908	445	762
Dsg83670_gr3	FBgn0267398	445	585
Dsg74735_gr3	FBgn0259148	445	596
Dsg37041_gr3	FBgn0033607	445	327
Dsg27931_gr3	FBgn0031049	445	801
Dsg11459_gr3	FBgn0003720	445	391
Dsg62255_gr3	FBgn0040797	445	498
Dsg25956_gr3	FBgn0030541	445	634
Dsg67513_gr3	FBgn0051875	445	1117
Dsg63237_gr3	FBgn0042187	445	945
Dsg81869_gr3	FBgn0264817	446	730
Dsg24351_gr3	FBgn0030053	446	810
Dsg24954_gr3	FBgn0030263	446	298
Dsg31818_gr3	FBgn0032109	446	532
Dsg49084_gr3	FBgn0036880	446	610
Dsg68537_gr3	FBgn0052301	446	739
Dsg79041_gr3	FBgn0262562	446	659
Dsg15084_gr3	FBgn0014076	446	338
Dsg67226_gr3	FBgn0051774	446	598
Dsg55845_gr3	FBgn0038672	446	503
Dsg66194_gr3	FBgn0051268	446	374
Dsg62468_gr3	FBgn0040949	446	1110
Dsg31750_gr3	FBgn0032086	446	277
Dsg74290_gr3	FBgn0087035	446	172
Dsg61392_gr3	FBgn0040347	446	752
Dsg81806_gr3	FBgn0264744	446	395
Dsg73710_gr3	FBgn0085638	446	644
Dsg83402_gr3	FBgn0266647	446	1171
Dsg30336_gr3	FBgn0031713	446	869
Dsg61344_gr3	FBgn0040339	447	495
Dsg70000_gr3	FBgn0052986	447	708
Dsg53747_gr3	FBgn0038124	447	544
Dsg70028_gr3	FBgn0053012	447	593
Dsg18743_gr3	FBgn0025571	447	971
Dsg46384_gr3	FBgn0036178	447	937
Dsg80343_gr3	FBgn0263206	447	686
Dsg52600_gr3	FBgn0037816	447	356
Dsg59237_gr3	FBgn0039555	447	1126
Dsg86787_gr3	FBgn0004369	447	1027
Dsg38148_gr3	FBgn0033902	447	814
Dsg69620_gr3	FBgn0053288	447	1260
Dsg34577_gr3	FBgn0032871	447	675
Dsg51736_gr3	FBgn0037590	447	686
Dsg38115_gr3	FBgn0033889	447	145
Dsg24771_gr3	FBgn0030196	447	383
Dsg41097_gr3	FBgn0034687	447	399
Dsg45657_gr3	FBgn0035960	447	437
Dsg25964_gr3	FBgn0030542	447	956
Dsg47785_gr3	FBgn0036560	447	1048
Dsg87105_gr3	FBgn0010407	447	588
Dsg27750_gr3	FBgn0031000	447	375
Dsg61788_gr3	FBgn0040534	447	403
Dsg81288_gr3	FBgn0264291	447	899
Dsg35743_gr3	FBgn0033249	447	835
Dsg38135_gr3	FBgn0033897	447	743
Dsg32845_gr3	FBgn0032381	447	813
Dsg59228_gr3	FBgn0039554	447	164
Dsg10732_gr3	FBgn0003114	448	524
Dsg68379_gr3	FBgn0052249	448	884
Dsg38982_gr3	FBgn0034126	448	546
Dsg40243_gr3	FBgn0034464	448	604
Dsg35875_gr3	FBgn0033285	448	1054
Dsg60377_gr3	FBgn0039840	448	732
Dsg37223_gr3	FBgn0033658	448	817
Dsg71082_gr3	FBgn0053696	448	359
Dsg81705_gr3	FBgn0264691	448	916
Dsg66536_gr3	FBgn0051441	448	709
Dsg73781_gr3	FBgn0086350	448	361
Dsg31847_gr3	FBgn0032116	448	952
Dsg54589_gr3	FBgn0038337	448	684
Dsg37477_gr3	FBgn0033727	448	548
Dsg66341_gr3	FBgn0051347	448	430
Dsg42288_gr3	FBgn0035011	448	724
Dsg48950_gr3	FBgn0036843	448	780
Dsg78554_gr3	FBgn0262104	448	1126
Dsg71755_gr3	FBgn0062978	448	568
Dsg32949_gr3	FBgn0032406	448	458
Dsg22017_gr3	FBgn0028880	448	1163
Dsg42602_gr3	FBgn0035097	448	540
Dsg81698_gr3	FBgn0264672	448	690
Dsg83036_gr3	FBgn0266282	448	571
Dsg56442_gr3	FBgn0038832	449	423
Dsg32380_gr3	FBgn0032253	449	654
Dsg40467_gr3	FBgn0034507	449	818
Dsg75001_gr3	FBgn0259223	449	435
Dsg18771_gr3	FBgn0025595	449	736
Dsg31173_gr3	FBgn0031936	449	521
Dsg53062_gr3	FBgn0037936	449	676
Dsg71812_gr3	FBgn0063497	449	662
Dsg68126_gr3	FBgn0052170	449	659
Dsg78249_gr3	FBgn0261934	449	805
Dsg63406_gr3	FBgn0043470	449	553
Dsg50939_gr3	FBgn0037391	449	825
Dsg68829_gr3	FBgn0052447	449	509
Dsg72418_gr3	FBgn0085206	450	937
Dsg9233_gr3	FBgn0001075	450	667
Dsg57446_gr3	FBgn0039098	450	646
Dsg65425_gr3	FBgn0050484	450	957
Dsg8322_gr3	FBgn0000392	450	1022
Dsg60157_gr3	FBgn0039782	450	631
Dsg26468_gr3	FBgn0030674	450	906
Dsg15689_gr3	FBgn0015399	450	366
Dsg71516_gr3	FBgn0054040	450	379
Dsg27733_gr3	FBgn0030997	450	818
Dsg65822_gr3	FBgn0051118	450	444
Dsg40759_gr3	FBgn0034580	450	1001
Dsg18916_gr3	FBgn0025644	450	641
Dsg59898_gr3	FBgn0039723	450	537
Dsg86703_gr3	FBgn0032036	450	569
Dsg24844_gr3	FBgn0030228	450	1076
Dsg11253_gr3	FBgn0003482	450	657
Dsg26563_gr3	FBgn0030696	450	489
Dsg24160_gr3	FBgn0030004	450	828
Dsg69316_gr3	FBgn0052695	450	602
Dsg18275_gr3	FBgn0024556	450	1246
Dsg80913_gr3	FBgn0263773	450	540
Dsg36099_gr3	FBgn0033352	451	494
Dsg24300_gr3	FBgn0030039	451	726
Dsg45659_gr3	FBgn0035960	451	341
Dsg65189_gr3	FBgn0050411	451	798
Dsg33162_gr3	FBgn0032467	451	1441
Dsg22160_gr3	FBgn0028932	451	546
Dsg29725_gr3	FBgn0031548	451	537
Dsg33060_gr3	FBgn0032439	451	579
Dsg66527_gr3	FBgn0051438	451	700
Dsg42732_gr3	FBgn0035140	451	670
Dsg50643_gr3	FBgn0037301	451	582
Dsg75701_gr3	FBgn0259970	451	580
Dsg19318_gr3	FBgn0026090	451	647
Dsg21130_gr3	FBgn0028394	451	359
Dsg12443_gr3	FBgn0004783	451	370
Dsg55673_gr3	FBgn0038617	451	580
Dsg65775_gr3	FBgn0051103	451	918
Dsg69704_gr3	FBgn0053322	451	539
Dsg43496_gr3	FBgn0035356	451	508
Dsg64347_gr3	FBgn0050058	451	542
Dsg77512_gr3	FBgn0261568	451	561
Dsg68012_gr3	FBgn0052104	452	755
Dsg70777_gr3	FBgn0053632	452	557
Dsg38790_gr3	FBgn0034071	452	997
Dsg32860_gr3	FBgn0032385	452	591
Dsg34854_gr3	FBgn0032964	452	665
Dsg35364_gr3	FBgn0033137	452	1149
Dsg11921_gr3	FBgn0004364	452	496
Dsg77288_gr3	FBgn0261477	452	899
Dsg6893_gr3	FBgn0028868	452	546
Dsg51387_gr3	FBgn0037504	452	1034
Dsg60882_gr3	FBgn0040063	452	1703
Dsg22014_gr3	FBgn0028880	452	524
Dsg23680_gr3	FBgn0029880	452	588
Dsg79911_gr3	FBgn0263021	452	888
Dsg63044_gr3	FBgn0042092	452	369
Dsg41801_gr3	FBgn0034882	452	514
Dsg23071_gr3	FBgn0029710	452	564
Dsg22150_gr3	FBgn0028926	452	329
Dsg33194_gr3	FBgn0032474	452	647
Dsg52977_gr3	FBgn0037916	452	639
Dsg56302_gr3	FBgn0038789	452	249
Dsg55852_gr3	FBgn0038673	452	593
Dsg67084_gr3	FBgn0051704	452	680
Dsg56412_gr3	FBgn0038820	453	714
Dsg78665_gr3	FBgn0262150	453	470
Dsg19488_gr3	FBgn0026262	453	474
Dsg10211_gr3	FBgn0002645	453	856
Dsg12472_gr3	FBgn0004832	453	402
Dsg59918_gr3	FBgn0039730	453	591
Dsg53653_gr3	FBgn0038099	453	578
Dsg40201_gr3	FBgn0034457	453	979
Dsg83895_gr3	FBgn0268063	453	531
Dsg36488_gr3	FBgn0033458	453	571
Dsg14887_gr3	FBgn0013763	453	915
Dsg77477_gr3	FBgn0261562	453	379
Dsg71314_gr3	FBgn0065035	453	1172
Dsg33484_gr3	FBgn0032549	453	564
Dsg12573_gr3	FBgn0004867	453	118
Dsg56515_gr3	FBgn0038852	453	374
Dsg25100_gr3	FBgn0030304	453	782
Dsg81853_gr3	FBgn0264776	453	1140
Dsg44183_gr3	FBgn0035548	453	589
Dsg22606_gr3	FBgn0029175	454	565
Dsg80633_gr3	FBgn0263400	454	415
Dsg42930_gr3	FBgn0035192	454	695
Dsg78989_gr3	FBgn0262538	454	576
Dsg38284_gr3	FBgn0033935	454	605
Dsg71331_gr3	FBgn0065110	454	739
Dsg47234_gr3	FBgn0036406	454	578
Dsg33046_gr3	FBgn0032434	454	779
Dsg24170_gr3	FBgn0030006	454	745
Dsg54006_gr3	FBgn0038189	454	590
Dsg45649_gr3	FBgn0035959	454	497
Dsg69_gr3	FBgn0026379	454	740
Dsg34667_gr3	FBgn0032894	454	638
Dsg19974_gr3	FBgn0026737	454	705
Dsg83675_gr3	FBgn0267408	454	583
Dsg54199_gr3	FBgn0038236	454	450
Dsg40112_gr3	FBgn0034436	454	846
Dsg17527_gr3	FBgn0022981	454	631
Dsg72214_gr3	FBgn0083970	454	799
Dsg66500_gr3	FBgn0051427	454	509
Dsg8950_gr3	FBgn0000547	454	520
Dsg64959_gr3	FBgn0050354	454	688
Dsg86371_gr3	scrambled	454	2170
Dsg36125_gr3	FBgn0033356	454	637
Dsg70538_gr3	FBgn0053476	455	463
Dsg24878_gr3	FBgn0030241	455	528
Dsg18517_gr3	FBgn0024992	455	775
Dsg37497_gr3	FBgn0033730	455	545
Dsg39559_gr3	FBgn0034283	455	706
Dsg31935_gr3	FBgn0032136	455	906
Dsg52105_gr3	FBgn0037678	455	637
Dsg26138_gr3	FBgn0030594	455	749
Dsg57335_gr3	FBgn0039070	455	571
Dsg15387_gr3	FBgn0015010	455	394
Dsg9904_gr3	FBgn0002036	455	801
Dsg39302_gr3	FBgn0034214	455	513
Dsg69781_gr3	FBgn0053459	455	719
Dsg26176_gr3	FBgn0030600	455	1097
Dsg45759_gr3	FBgn0035987	455	293
Dsg68573_gr3	FBgn0052319	455	494
Dsg47530_gr3	FBgn0036487	455	1123
Dsg8877_gr3	FBgn0000500	455	1011
Dsg72239_gr3	FBgn0083974	455	916
Dsg36759_gr3	FBgn0033528	455	711
Dsg22946_gr3	FBgn0029679	455	386
Dsg58735_gr3	FBgn0039428	455	955
Dsg71097_gr3	FBgn0053703	455	724
Dsg51738_gr3	FBgn0037590	455	742
Dsg69274_gr3	FBgn0052681	455	718
Dsg77192_gr3	FBgn0261393	456	616
Dsg31063_gr3	FBgn0031900	456	1157
Dsg9108_gr3	FBgn0000618	456	509
Dsg40088_gr3	FBgn0034430	456	424
Dsg66355_gr3	FBgn0051358	456	968
Dsg41116_gr3	FBgn0034692	456	997
Dsg66197_gr3	FBgn0051269	456	482
Dsg73422_gr3	FBgn0085436	456	740
Dsg48835_gr3	FBgn0036818	456	683
Dsg74159_gr3	FBgn0086785	456	340
Dsg19563_gr3	FBgn0026326	456	1064
Dsg21274_gr3	FBgn0028471	456	590
Dsg66853_gr3	FBgn0051627	456	523
Dsg60728_gr3	FBgn0039943	456	400
Dsg68734_gr3	FBgn0052407	456	763
Dsg64878_gr3	FBgn0050323	456	683
Dsg75667_gr3	FBgn0259964	456	467
Dsg58334_gr3	FBgn0039313	456	1358
Dsg79664_gr3	FBgn0262873	456	641
Dsg8985_gr3	FBgn0000560	456	754
Dsg70546_gr3	FBgn0053477	456	793
Dsg86445_gr3	scrambled	456	1079
Dsg70886_gr3	FBgn0053912	456	383
Dsg43255_gr3	FBgn0035271	456	598
Dsg32291_gr3	FBgn0032233	456	519
Dsg17438_gr3	FBgn0022702	456	338
Dsg21493_gr3	FBgn0028540	457	762
Dsg79141_gr3	FBgn0262583	457	587
Dsg41388_gr3	FBgn0034766	457	460
Dsg48672_gr3	FBgn0036783	457	521
Dsg74978_gr3	FBgn0259215	457	586
Dsg12005_gr3	FBgn0004397	457	727
Dsg59924_gr3	FBgn0039731	457	628
Dsg14029_gr3	FBgn0011293	457	480
Dsg72400_gr3	FBgn0085203	457	503
Dsg81490_gr3	FBgn0264433	457	508
Dsg40671_gr3	FBgn0034554	457	1248
Dsg50974_gr3	FBgn0037405	457	430
Dsg56921_gr3	FBgn0038958	457	961
Dsg73793_gr3	FBgn0086356	457	665
Dsg33042_gr3	FBgn0032434	457	693
Dsg63643_gr3	FBgn0044510	457	489
Dsg87669_gr3	FBgn0039640	457	510
Dsg72142_gr3	FBgn0083952	457	1079
Dsg83442_gr3	FBgn0266672	457	629
Dsg52658_gr3	FBgn0037832	457	763
Dsg49343_gr3	FBgn0036945	458	497
Dsg43870_gr3	FBgn0035473	458	595
Dsg62737_gr3	FBgn0041231	458	803
Dsg63416_gr3	FBgn0043530	458	609
Dsg64114_gr3	FBgn0047114	458	683
Dsg32958_gr3	FBgn0032408	458	734
Dsg25997_gr3	FBgn0030552	458	923
Dsg59613_gr3	FBgn0039654	458	427
Dsg17207_gr3	FBgn0021765	458	437
Dsg52345_gr3	FBgn0037743	458	245
Dsg58954_gr3	FBgn0039478	458	602
Dsg72767_gr3	FBgn0085282	458	1016
Dsg38442_gr3	FBgn0033982	458	1029
Dsg19472_gr3	FBgn0026257	458	676
Dsg13508_gr3	FBgn0010424	458	868
Dsg56006_gr3	FBgn0038709	458	363
Dsg39292_gr3	FBgn0034206	458	490
Dsg25892_gr3	FBgn0030522	458	593
Dsg63208_gr3	FBgn0042179	458	1306
Dsg13481_gr3	FBgn0010417	458	840
Dsg71721_gr3	FBgn0062412	458	391
Dsg38322_gr3	FBgn0033950	458	1028
Dsg80757_gr3	FBgn0263607	459	539
Dsg87140_gr3	FBgn0086778	459	924
Dsg83550_gr3	FBgn0266801	459	539
Dsg65978_gr3	FBgn0051195	459	1029
Dsg74088_gr3	FBgn0086706	459	422
Dsg38983_gr3	FBgn0034126	459	483
Dsg38463_gr3	FBgn0033985	459	585
Dsg42243_gr3	FBgn0035000	459	1081
Dsg73201_gr3	FBgn0085380	459	410
Dsg64830_gr3	FBgn0050286	459	385
Dsg60375_gr3	FBgn0039840	459	617
Dsg50078_gr3	FBgn0037133	459	1149
Dsg63647_gr3	FBgn0044510	460	379
Dsg47739_gr3	FBgn0036536	460	350
Dsg57672_gr3	FBgn0039154	460	538
Dsg33165_gr3	FBgn0032467	460	1584
Dsg17916_gr3	FBgn0023534	460	865
Dsg87707_gr3	FBgn0038742	460	743
Dsg80645_gr3	FBgn0263402	460	737
Dsg63139_gr3	FBgn0042132	460	758
Dsg27673_gr3	FBgn0030984	460	383
Dsg45436_gr3	FBgn0035888	460	1151
Dsg77732_gr3	FBgn0261633	460	470
Dsg46308_gr3	FBgn0036155	460	651
Dsg36320_gr3	FBgn0033403	461	305
Dsg83290_gr3	FBgn0266525	461	485
Dsg69146_gr3	FBgn0052601	461	577
Dsg14382_gr3	FBgn0011710	461	586
Dsg17607_gr3	FBgn0023096	461	750
Dsg33825_gr3	FBgn0032665	461	725
Dsg69766_gr3	FBgn0053454	461	624
Dsg71256_gr3	FBgn0053798	461	361
Dsg18221_gr3	FBgn0024365	461	535
Dsg32799_gr3	FBgn0032371	461	809
Dsg25249_gr3	FBgn0030338	461	551
Dsg14635_gr3	FBgn0013301	461	1017
Dsg45774_gr3	FBgn0035993	461	679
Dsg30787_gr3	FBgn0031829	461	653
Dsg65848_gr3	FBgn0051125	461	416
Dsg35849_gr3	FBgn0033277	461	769
Dsg13351_gr3	FBgn0010356	461	435
Dsg68694_gr3	FBgn0052391	461	851
Dsg87110_gr3	FBgn0010441	462	1025
Dsg65516_gr3	FBgn0051004	462	601
Dsg86950_gr3	FBgn0034075	462	570
Dsg12845_gr3	FBgn0005616	462	894
Dsg64344_gr3	FBgn0050058	462	365
Dsg33655_gr3	FBgn0032626	462	389
Dsg80676_gr3	FBgn0263510	462	698
Dsg73608_gr3	FBgn0085475	462	810
Dsg40983_gr3	FBgn0034651	462	676
Dsg78523_gr3	FBgn0262098	462	563
Dsg54258_gr3	FBgn0038246	462	531
Dsg87593_gr3	FBgn0283510	462	612
Dsg58297_gr3	FBgn0039305	462	562
Dsg35473_gr3	FBgn0033169	462	550
Dsg87666_gr3	FBgn0039640	462	515
Dsg22053_gr3	FBgn0028893	462	1083
Dsg58440_gr3	FBgn0039339	462	920
Dsg69515_gr3	FBgn0052675	462	356
Dsg78038_gr3	FBgn0261831	462	418
Dsg68413_gr3	FBgn0052262	462	422
Dsg38557_gr3	FBgn0034008	462	558
Dsg66597_gr3	FBgn0051465	462	417
Dsg81847_gr3	FBgn0264775	462	825
Dsg73704_gr3	FBgn0085569	462	696
Dsg39289_gr3	FBgn0034206	462	538
Dsg40935_gr3	FBgn0034641	462	111
Dsg20817_gr3	FBgn0027655	462	453
Dsg41681_gr3	FBgn0034850	462	397
Dsg45317_gr3	FBgn0035857	463	441
Dsg70409_gr3	FBgn0053196	463	1214
Dsg50100_gr3	FBgn0037138	463	580
Dsg67028_gr3	FBgn0051682	463	899
Dsg81897_gr3	FBgn0264836	463	303
Dsg87689_gr3	FBgn0039112	463	990
Dsg52508_gr3	FBgn0037782	463	641
Dsg66592_gr3	FBgn0051464	463	1189
Dsg32715_gr3	FBgn0032348	463	737
Dsg54966_gr3	FBgn0038435	463	735
Dsg26040_gr3	FBgn0030570	463	659
Dsg9897_gr3	FBgn0002031	463	652
Dsg47405_gr3	FBgn0036460	463	485
Dsg28712_gr3	FBgn0031268	463	448
Dsg26856_gr3	FBgn0030775	463	974
Dsg11333_gr3	FBgn0003527	463	547
Dsg59_gr3	FBgn0039969	463	296
Dsg80846_gr3	FBgn0263742	463	525
Dsg42966_gr3	FBgn0035199	463	431
Dsg50851_gr3	FBgn0037372	464	220
Dsg55440_gr3	FBgn0038551	464	835
Dsg15673_gr3	FBgn0015391	464	551
Dsg24323_gr3	FBgn0030048	464	707
Dsg35595_gr3	FBgn0033207	464	747
Dsg40268_gr3	FBgn0034471	464	552
Dsg26813_gr3	FBgn0030763	464	519
Dsg52822_gr3	FBgn0037880	464	518
Dsg75343_gr3	FBgn0259734	464	576
Dsg69707_gr3	FBgn0053325	464	536
Dsg62472_gr3	FBgn0040949	464	701
Dsg16982_gr3	FBgn0020497	464	718
Dsg60292_gr3	FBgn0039817	464	454
Dsg14598_gr3	FBgn0012344	464	1020
Dsg37601_gr3	FBgn0033751	464	906
Dsg55272_gr3	FBgn0038510	465	646
Dsg26368_gr3	FBgn0030655	465	783
Dsg76492_gr3	FBgn0260777	465	822
Dsg9552_gr3	FBgn0001228	465	413
Dsg56015_gr3	FBgn0038714	465	440
Dsg75703_gr3	FBgn0259971	465	343
Dsg67128_gr3	FBgn0051716	465	996
Dsg75479_gr3	FBgn0259832	465	595
Dsg45851_gr3	FBgn0036010	465	627
Dsg82369_gr3	FBgn0265351	465	932
Dsg22795_gr3	FBgn0029608	465	557
Dsg44191_gr3	FBgn0035551	465	1023
Dsg62190_gr3	FBgn0040775	465	782
Dsg83122_gr3	FBgn0266431	465	680
Dsg31041_gr3	FBgn0031894	465	711
Dsg55531_gr3	FBgn0038582	465	745
Dsg28971_gr3	FBgn0031337	465	899
Dsg23671_gr3	FBgn0029879	465	430
Dsg12771_gr3	FBgn0005411	465	699
Dsg32548_gr3	FBgn0032296	466	801
Dsg73141_gr3	FBgn0085360	466	1045
Dsg55946_gr3	FBgn0038694	466	540
Dsg69614_gr3	FBgn0053287	466	869
Dsg34102_gr3	FBgn0032734	466	310
Dsg45585_gr3	FBgn0035943	466	487
Dsg44509_gr3	FBgn0035641	466	432
Dsg30975_gr3	FBgn0031876	466	650
Dsg75797_gr3	FBgn0259992	466	747
Dsg16962_gr3	FBgn0020445	466	480
Dsg69573_gr3	FBgn0053276	466	1000
Dsg81725_gr3	FBgn0264696	466	579
Dsg35255_gr3	FBgn0033104	466	1124
Dsg26955_gr3	FBgn0030798	466	975
Dsg72305_gr3	FBgn0083991	466	748
Dsg62843_gr3	FBgn0041249	466	633
Dsg32804_gr3	FBgn0032372	466	643
Dsg42953_gr3	FBgn0035196	467	466
Dsg65317_gr3	FBgn0050456	467	698
Dsg41943_gr3	FBgn0034919	467	211
Dsg66096_gr3	FBgn0051226	467	589
Dsg27282_gr3	FBgn0030881	467	1410
Dsg17810_gr3	FBgn0023513	467	584
Dsg76124_gr3	FBgn0260456	467	647
Dsg24666_gr3	FBgn0030160	467	910
Dsg29355_gr3	FBgn0031455	467	761
Dsg29592_gr3	FBgn0031516	467	540
Dsg58704_gr3	FBgn0039415	467	823
Dsg18768_gr3	FBgn0025595	467	1490
Dsg21897_gr3	FBgn0028838	467	554
Dsg29252_gr3	FBgn0031426	467	695
Dsg46450_gr3	FBgn0036194	467	814
Dsg27085_gr3	FBgn0030829	467	884
Dsg55434_gr3	FBgn0038550	467	377
Dsg72024_gr3	FBgn0069969	467	1488
Dsg32220_gr3	FBgn0032216	467	633
Dsg41974_gr3	FBgn0034925	467	382
Dsg33050_gr3	FBgn0032435	467	406
Dsg69853_gr3	FBgn0052811	467	919
Dsg67537_gr3	FBgn0051898	467	540
Dsg19725_gr3	FBgn0026402	467	424
Dsg41036_gr3	FBgn0034664	467	659
Dsg51123_gr3	FBgn0037435	468	410
Dsg65725_gr3	FBgn0051088	468	285
Dsg14871_gr3	FBgn0013753	468	729
Dsg38153_gr3	FBgn0033902	468	569
Dsg59632_gr3	FBgn0039659	468	782
Dsg31180_gr3	FBgn0031937	468	2014
Dsg76879_gr3	FBgn0261065	468	695
Dsg59143_gr3	FBgn0039523	468	524
Dsg86869_gr3	FBgn0001291	468	339
Dsg15857_gr3	FBgn0015585	468	401
Dsg37617_gr3	FBgn0033755	468	337
Dsg40659_gr3	FBgn0034552	468	877
Dsg62619_gr3	FBgn0041147	468	443
Dsg52325_gr3	FBgn0037737	468	685
Dsg58656_gr3	FBgn0039403	468	376
Dsg78967_gr3	FBgn0262534	468	657
Dsg41722_gr3	FBgn0034861	468	544
Dsg73254_gr3	FBgn0085398	469	523
Dsg26002_gr3	FBgn0030554	469	442
Dsg63533_gr3	FBgn0043854	469	1065
Dsg24319_gr3	FBgn0030048	469	889
Dsg19493_gr3	FBgn0026262	469	469
Dsg41861_gr3	FBgn0034901	469	783
Dsg22929_gr3	FBgn0029667	469	626
Dsg77818_gr3	FBgn0261682	469	569
Dsg74412_gr3	FBgn0250815	469	651
Dsg15071_gr3	FBgn0014033	469	531
Dsg8694_gr3	FBgn0003965	469	504
Dsg65575_gr3	FBgn0051019	469	660
Dsg82150_gr3	FBgn0265158	469	554
Dsg71945_gr3	FBgn0067779	469	678
Dsg54528_gr3	FBgn0038318	469	1307
Dsg68224_gr3	FBgn0052198	469	448
Dsg43906_gr3	FBgn0035480	469	806
Dsg41146_gr3	FBgn0034703	469	808
Dsg53339_gr3	FBgn0038011	470	777
Dsg43773_gr3	FBgn0035440	470	627
Dsg43634_gr3	FBgn0035407	470	392
Dsg32628_gr3	FBgn0032322	470	498
Dsg17330_gr3	FBgn0022027	470	778
Dsg14563_gr3	FBgn0011834	470	465
Dsg87084_gr3	FBgn0010355	470	749
Dsg30249_gr3	FBgn0031689	470	553
Dsg35437_gr3	FBgn0033160	470	865
Dsg26707_gr3	FBgn0030737	470	421
Dsg25480_gr3	FBgn0030398	470	343
Dsg47025_gr3	FBgn0036349	470	424
Dsg61292_gr3	FBgn0040322	470	834
Dsg31587_gr3	FBgn0032047	470	386
Dsg20835_gr3	FBgn0027779	470	452
Dsg22302_gr3	FBgn0028969	470	401
Dsg54989_gr3	FBgn0038439	470	566
Dsg23820_gr3	FBgn0029915	470	847
Dsg80624_gr3	FBgn0263399	470	994
Dsg35931_gr3	FBgn0033302	470	770
Dsg45363_gr3	FBgn0035870	470	454
Dsg71115_gr3	FBgn0053721	470	795
Dsg53484_gr3	FBgn0038054	471	1149
Dsg40245_gr3	FBgn0034464	471	1405
Dsg56877_gr3	FBgn0038946	471	581
Dsg66257_gr3	FBgn0051300	471	721
Dsg65601_gr3	FBgn0051029	471	1081
Dsg70829_gr3	FBgn0053647	471	588
Dsg48164_gr3	FBgn0036656	471	570
Dsg87351_gr3	FBgn0266411	471	526
Dsg82184_gr3	FBgn0265186	471	674
Dsg13355_gr3	FBgn0010357	471	471
Dsg13756_gr3	FBgn0010772	471	524
Dsg82122_gr3	FBgn0265102	471	740
Dsg56042_gr3	FBgn0038719	471	790
Dsg12162_gr3	FBgn0004567	471	508
Dsg51959_gr3	FBgn0037646	471	362
Dsg53176_gr3	FBgn0037975	471	995
Dsg71205_gr3	FBgn0053774	472	421
Dsg80045_gr3	FBgn0267326	472	569
Dsg69119_gr3	FBgn0052590	472	408
Dsg86425_gr3	scrambled	472	518
Dsg8636_gr3	FBgn0000182	472	1635
Dsg68350_gr3	FBgn0052241	472	626
Dsg30930_gr3	FBgn0031868	472	314
Dsg79796_gr3	FBgn0262961	472	618
Dsg46931_gr3	FBgn0036328	472	940
Dsg60873_gr3	FBgn0040060	472	2563
Dsg35040_gr3	FBgn0033043	472	720
Dsg46455_gr3	FBgn0036195	472	993
Dsg69282_gr3	FBgn0052685	472	176
Dsg22025_gr3	FBgn0028884	472	745
Dsg57195_gr3	FBgn0039033	472	650
Dsg35906_gr3	FBgn0033294	473	894
Dsg35315_gr3	FBgn0033127	473	689
Dsg24077_gr3	FBgn0029986	473	876
Dsg24471_gr3	FBgn0030086	473	493
Dsg22273_gr3	FBgn0028956	473	533
Dsg28800_gr3	FBgn0031292	473	960
Dsg80968_gr3	FBgn0263841	473	557
Dsg50680_gr3	FBgn0037317	473	655
Dsg79840_gr3	FBgn0262983	473	924
Dsg24239_gr3	FBgn0030025	473	611
Dsg76896_gr3	FBgn0261068	473	543
Dsg58580_gr3	FBgn0039376	473	692
Dsg82927_gr3	FBgn0266101	473	853
Dsg22509_gr3	FBgn0029128	473	403
Dsg64016_gr3	FBgn0046793	473	433
Dsg29686_gr3	FBgn0031538	473	688
Dsg62621_gr3	FBgn0041147	473	735
Dsg78720_gr3	FBgn0262356	473	508
Dsg19319_gr3	FBgn0026090	473	300
Dsg63790_gr3	FBgn0045479	473	1507
Dsg67365_gr3	FBgn0051812	473	1253
Dsg69969_gr3	FBgn0052971	473	680
Dsg66699_gr3	FBgn0051524	473	472
Dsg70583_gr3	FBgn0053494	474	970
Dsg42862_gr3	FBgn0035166	474	605
Dsg53963_gr3	FBgn0038173	474	1143
Dsg54947_gr3	FBgn0038429	474	612
Dsg35013_gr3	FBgn0033032	474	523
Dsg69821_gr3	FBgn0053469	474	536
Dsg80322_gr3	FBgn0263144	474	581
Dsg46176_gr3	FBgn0036117	474	668
Dsg52726_gr3	FBgn0037849	474	538
Dsg12971_gr3	FBgn0005694	474	550
Dsg22194_gr3	FBgn0028941	474	946
Dsg72790_gr3	FBgn0085287	474	684
Dsg72973_gr3	FBgn0085324	474	805
Dsg15376_gr3	FBgn0015008	474	441
Dsg58362_gr3	FBgn0039321	474	620
Dsg45339_gr3	FBgn0035865	474	491
Dsg52138_gr3	FBgn0037687	474	1303
Dsg82434_gr3	FBgn0265455	474	1105
Dsg83562_gr3	FBgn0266848	474	340
Dsg58533_gr3	FBgn0039366	474	1403
Dsg45125_gr3	FBgn0035800	474	488
Dsg9745_gr3	FBgn0001341	475	558
Dsg74092_gr3	FBgn0086707	475	830
Dsg46043_gr3	FBgn0036075	475	1367
Dsg27245_gr3	FBgn0030872	475	1028
Dsg70952_gr3	FBgn0053965	475	649
Dsg70688_gr3	FBgn0053530	475	916
Dsg49257_gr3	FBgn0036923	475	241
Dsg27885_gr3	FBgn0031036	475	678
Dsg10368_gr3	FBgn0002862	475	879
Dsg68221_gr3	FBgn0052196	475	558
Dsg22729_gr3	FBgn0029568	475	760
Dsg59111_gr3	FBgn0039511	475	434
Dsg51752_gr3	FBgn0037594	475	573
Dsg22149_gr3	FBgn0028926	475	569
Dsg82993_gr3	FBgn0266177	475	679
Dsg82252_gr3	FBgn0265256	475	688
Dsg35466_gr3	FBgn0033168	475	703
Dsg50039_gr3	FBgn0037126	475	670
Dsg35979_gr3	FBgn0033316	475	463
Dsg39240_gr3	FBgn0034197	475	528
Dsg35547_gr3	FBgn0033192	475	1127
Dsg28062_gr3	FBgn0031082	476	734
Dsg62436_gr3	FBgn0040922	476	453
Dsg62135_gr3	FBgn0040747	476	621
Dsg70461_gr3	FBgn0053217	476	407
Dsg73647_gr3	FBgn0085481	476	544
Dsg44419_gr3	FBgn0035612	476	1161
Dsg41_gr3	FBgn0039969	476	212
Dsg66066_gr3	FBgn0051220	476	978
Dsg61064_gr3	FBgn0040228	476	522
Dsg52675_gr3	FBgn0037836	476	584
Dsg81773_gr3	FBgn0264739	476	880
Dsg21907_gr3	FBgn0028844	476	777
Dsg77318_gr3	FBgn0261507	476	719
Dsg26507_gr3	FBgn0030684	476	342
Dsg47773_gr3	FBgn0036549	476	713
Dsg20507_gr3	FBgn0027544	476	544
Dsg79538_gr3	FBgn0262824	476	794
Dsg31061_gr3	FBgn0031897	476	698
Dsg67424_gr3	FBgn0051849	476	401
Dsg15482_gr3	FBgn0015221	476	422
Dsg59648_gr3	FBgn0039665	476	373
Dsg74794_gr3	FBgn0259171	476	854
Dsg52542_gr3	FBgn0037796	477	653
Dsg44161_gr3	FBgn0035545	477	580
Dsg72375_gr3	FBgn0085199	477	757
Dsg70060_gr3	FBgn0053056	477	1262
Dsg11321_gr3	FBgn0003517	477	226
Dsg64842_gr3	FBgn0050288	477	941
Dsg19263_gr3	FBgn0026077	477	631
Dsg73190_gr3	FBgn0085376	477	1070
Dsg83380_gr3	FBgn0266591	477	681
Dsg9164_gr3	FBgn0000662	477	806
Dsg43155_gr3	FBgn0035249	477	316
Dsg70227_gr3	FBgn0053127	477	577
Dsg38355_gr3	FBgn0033955	477	1353
Dsg38902_gr3	FBgn0034099	477	955
Dsg12466_gr3	FBgn0004828	477	855
Dsg45841_gr3	FBgn0036009	477	514
Dsg34650_gr3	FBgn0032889	477	1253
Dsg40373_gr3	FBgn0034489	477	361
Dsg51841_gr3	FBgn0037619	477	588
Dsg62524_gr3	FBgn0040973	477	512
Dsg29515_gr3	FBgn0031493	477	910
Dsg13264_gr3	FBgn0010296	478	885
Dsg25538_gr3	FBgn0030418	478	777
Dsg69817_gr3	FBgn0053468	478	639
Dsg49407_gr3	FBgn0036959	478	740
Dsg75176_gr3	FBgn0259699	478	571
Dsg58383_gr3	FBgn0039326	478	759
Dsg68377_gr3	FBgn0052249	478	518
Dsg13574_gr3	FBgn0010482	478	507
Dsg41245_gr3	FBgn0034727	478	70
Dsg82558_gr3	FBgn0265625	478	905
Dsg79984_gr3	FBgn0263034	478	554
Dsg74324_gr3	FBgn0243511	478	543
Dsg63344_gr3	FBgn0043012	478	409
Dsg86824_gr3	FBgn0003716	478	720
Dsg64714_gr3	FBgn0050195	478	981
Dsg50438_gr3	FBgn0037241	478	392
Dsg67802_gr3	FBgn0052029	478	766
Dsg72284_gr3	FBgn0083984	478	799
Dsg21772_gr3	FBgn0028690	478	427
Dsg71987_gr3	FBgn0069056	478	575
Dsg86989_gr3	FBgn0014018	478	292
Dsg15352_gr3	FBgn0014931	478	894
Dsg79975_gr3	FBgn0263032	479	1052
Dsg10220_gr3	FBgn0002709	479	443
Dsg48542_gr3	FBgn0036752	479	575
Dsg34927_gr3	FBgn0032986	479	406
Dsg38070_gr3	FBgn0033880	479	1052
Dsg63051_gr3	FBgn0042098	479	805
Dsg15762_gr3	FBgn0015546	479	856
Dsg55803_gr3	FBgn0038656	479	518
Dsg66360_gr3	FBgn0051360	479	317
Dsg44923_gr3	FBgn0035754	479	495
Dsg29165_gr3	FBgn0031403	479	652
Dsg64416_gr3	FBgn0050081	479	763
Dsg9484_gr3	FBgn0001206	479	383
Dsg53916_gr3	FBgn0038159	479	918
Dsg42985_gr3	FBgn0035205	479	552
Dsg32153_gr3	FBgn0032197	479	750
Dsg80087_gr3	FBgn0267351	479	453
Dsg16855_gr3	FBgn0020369	479	710
Dsg39197_gr3	FBgn0034183	479	586
Dsg37210_gr3	FBgn0033656	479	708
Dsg65573_gr3	FBgn0051019	479	743
Dsg25229_gr3	FBgn0030331	479	350
Dsg63584_gr3	FBgn0044047	479	613
Dsg8240_gr3	FBgn0000337	479	456
Dsg72991_gr3	FBgn0085327	479	927
Dsg31635_gr3	FBgn0032055	479	442
Dsg64464_gr3	FBgn0050091	479	1120
Dsg54496_gr3	FBgn0038311	479	425
Dsg18010_gr3	FBgn0024188	479	389
Dsg19510_gr3	FBgn0026309	479	300
Dsg61987_gr3	FBgn0040682	480	836
Dsg56454_gr3	FBgn0038834	480	808
Dsg66523_gr3	FBgn0051438	480	534
Dsg79235_gr3	FBgn0262612	480	466
Dsg66579_gr3	FBgn0051460	480	729
Dsg59295_gr3	FBgn0039568	480	410
Dsg14963_gr3	FBgn0013813	480	559
Dsg31780_gr3	FBgn0032094	480	1019
Dsg46710_gr3	FBgn0036262	480	670
Dsg75333_gr3	FBgn0259731	480	447
Dsg43430_gr3	FBgn0035331	480	450
Dsg37378_gr3	FBgn0033702	480	392
Dsg78988_gr3	FBgn0262537	480	550
Dsg60756_gr3	FBgn0039955	480	1054
Dsg86960_gr3	FBgn0034346	480	1010
Dsg83763_gr3	FBgn0267652	480	917
Dsg44414_gr3	FBgn0035611	480	521
Dsg60237_gr3	FBgn0039804	480	948
Dsg76713_gr3	FBgn0260965	480	586
Dsg60253_gr3	FBgn0039807	480	592
Dsg32732_gr3	FBgn0032358	480	778
Dsg9711_gr3	FBgn0001321	480	565
Dsg37752_gr3	FBgn0033792	480	971
Dsg24094_gr3	FBgn0029990	481	777
Dsg54680_gr3	FBgn0038358	481	437
Dsg17205_gr3	FBgn0021765	481	1141
Dsg29415_gr3	FBgn0031469	481	485
Dsg42438_gr3	FBgn0035047	481	482
Dsg36807_gr3	FBgn0033547	481	682
Dsg77539_gr3	FBgn0261575	481	687
Dsg57223_gr3	FBgn0039041	481	638
Dsg50407_gr3	FBgn0037235	481	670
Dsg63242_gr3	FBgn0042189	481	1039
Dsg69468_gr3	FBgn0052793	481	799
Dsg49529_gr3	FBgn0036995	481	769
Dsg61472_gr3	FBgn0040361	481	298
Dsg22186_gr3	FBgn0028939	481	948
Dsg17088_gr3	FBgn0020645	481	523
Dsg67703_gr3	FBgn0051975	481	770
Dsg33274_gr3	FBgn0032487	481	683
Dsg9079_gr3	FBgn0000594	481	416
Dsg65138_gr3	FBgn0050394	481	467
Dsg66470_gr3	FBgn0051415	481	536
Dsg64452_gr3	FBgn0050089	481	623
Dsg32928_gr3	FBgn0032402	481	822
Dsg49890_gr3	FBgn0037085	482	794
Dsg37077_gr3	FBgn0033616	482	807
Dsg60845_gr3	FBgn0040020	482	134
Dsg25890_gr3	FBgn0030522	482	545
Dsg28690_gr3	FBgn0031260	482	1068
Dsg55806_gr3	FBgn0038656	482	1316
Dsg61418_gr3	FBgn0040352	482	581
Dsg8990_gr3	FBgn0000562	482	498
Dsg66777_gr3	FBgn0051551	482	535
Dsg8676_gr3	FBgn0000227	482	1347
Dsg86827_gr3	FBgn0003660	482	1116
Dsg80098_gr3	FBgn0267365	482	698
Dsg32230_gr3	FBgn0032217	482	587
Dsg32735_gr3	FBgn0032358	482	457
Dsg52220_gr3	FBgn0037714	482	522
Dsg87649_gr3	FBgn0037093	482	1035
Dsg81609_gr3	FBgn0264541	482	299
Dsg21988_gr3	FBgn0028870	482	803
Dsg86195_gr3	T2A	482	653
Dsg63750_gr3	FBgn0045471	482	498
Dsg56127_gr3	FBgn0038739	482	932
Dsg11678_gr3	FBgn0004045	482	638
Dsg48517_gr3	FBgn0036747	482	535
Dsg62088_gr3	FBgn0040730	482	623
Dsg18603_gr3	FBgn0025352	483	790
Dsg73683_gr3	FBgn0085488	483	726
Dsg38926_gr3	FBgn0034106	483	938
Dsg36609_gr3	FBgn0033485	483	537
Dsg65608_gr3	FBgn0051030	483	589
Dsg74755_gr3	FBgn0259151	483	559
Dsg40818_gr3	FBgn0034602	483	933
Dsg65343_gr3	FBgn0050461	483	597
Dsg45229_gr3	FBgn0035838	483	728
Dsg52487_gr3	FBgn0037777	483	1480
Dsg68419_gr3	FBgn0052263	483	605
Dsg21894_gr3	FBgn0028838	483	421
Dsg53293_gr3	FBgn0038002	483	976
Dsg82960_gr3	FBgn0266170	483	307
Dsg23167_gr3	FBgn0029728	483	742
Dsg54083_gr3	FBgn0038204	483	679
Dsg52427_gr3	FBgn0037760	483	363
Dsg45328_gr3	FBgn0035859	483	1234
Dsg60167_gr3	FBgn0039783	483	474
Dsg22080_gr3	FBgn0028899	483	621
Dsg69824_gr3	FBgn0053469	483	616
Dsg30251_gr3	FBgn0031689	483	557
Dsg81669_gr3	FBgn0264566	483	1108
Dsg71702_gr3	FBgn0061492	483	792
Dsg22837_gr3	FBgn0029646	483	586
Dsg14968_gr3	FBgn0013949	484	521
Dsg25207_gr3	FBgn0030328	484	446
Dsg65332_gr3	FBgn0050458	484	498
Dsg23652_gr3	FBgn0029874	484	731
Dsg34438_gr3	FBgn0032836	484	593
Dsg40179_gr3	FBgn0034452	484	732
Dsg41284_gr3	FBgn0034734	484	976
Dsg78036_gr3	FBgn0261831	484	823
Dsg75219_gr3	FBgn0259707	484	382
Dsg51198_gr3	FBgn0037456	484	539
Dsg57090_gr3	FBgn0039008	484	1141
Dsg54556_gr3	FBgn0038326	484	618
Dsg9445_gr3	FBgn0001174	484	665
Dsg46852_gr3	FBgn0036310	484	1085
Dsg49627_gr3	FBgn0037014	484	571
Dsg35395_gr3	FBgn0033145	484	1089
Dsg78640_gr3	FBgn0262141	484	753
Dsg39254_gr3	FBgn0034199	484	412
Dsg19846_gr3	FBgn0026570	484	472
Dsg46644_gr3	FBgn0036242	484	602
Dsg56292_gr3	FBgn0038787	484	1129
Dsg70375_gr3	FBgn0053189	484	642
Dsg47401_gr3	FBgn0036460	484	1061
Dsg36168_gr3	FBgn0033366	484	1053
Dsg48384_gr3	FBgn0036711	484	470
Dsg38055_gr3	FBgn0033875	484	759
Dsg31817_gr3	FBgn0032105	484	1166
Dsg56913_gr3	FBgn0038956	484	253
Dsg68763_gr3	FBgn0052425	484	755
Dsg77089_gr3	FBgn0261291	484	725
Dsg76774_gr3	FBgn0260995	484	577
Dsg57137_gr3	FBgn0039022	484	743
Dsg55587_gr3	FBgn0038595	484	993
Dsg80075_gr3	FBgn0267347	484	417
Dsg27377_gr3	FBgn0030900	485	740
Dsg69698_gr3	FBgn0053310	485	589
Dsg67326_gr3	FBgn0051803	485	492
Dsg46109_gr3	FBgn0036096	485	1101
Dsg15180_gr3	FBgn0014368	485	580
Dsg26102_gr3	FBgn0030587	485	517
Dsg62779_gr3	FBgn0041238	485	455
Dsg67305_gr3	FBgn0051798	485	424
Dsg10405_gr3	FBgn0002873	485	685
Dsg25811_gr3	FBgn0030504	485	916
Dsg79326_gr3	FBgn0262717	485	583
Dsg61065_gr3	FBgn0040228	485	793
Dsg77164_gr3	FBgn0261380	485	441
Dsg24185_gr3	FBgn0030009	485	693
Dsg46335_gr3	FBgn0036162	485	546
Dsg77135_gr3	FBgn0261356	485	459
Dsg54056_gr3	FBgn0038200	485	893
Dsg28245_gr3	FBgn0031128	485	794
Dsg57323_gr3	FBgn0039068	485	895
Dsg52922_gr3	FBgn0037901	485	733
Dsg36706_gr3	FBgn0033516	485	596
Dsg87607_gr3	FBgn0035849	485	605
Dsg78291_gr3	FBgn0261975	485	303
Dsg75319_gr3	FBgn0259728	486	731
Dsg58093_gr3	FBgn0039255	486	934
Dsg69979_gr3	FBgn0052983	486	981
Dsg14318_gr3	FBgn0011670	486	551
Dsg62165_gr3	FBgn0040759	486	699
Dsg42108_gr3	FBgn0034964	486	784
Dsg61082_gr3	FBgn0040233	486	597
Dsg67784_gr3	FBgn0052023	486	320
Dsg81619_gr3	FBgn0264543	486	821
Dsg78416_gr3	FBgn0262006	486	421
Dsg77504_gr3	FBgn0261567	486	587
Dsg44834_gr3	FBgn0035725	486	465
Dsg27415_gr3	FBgn0030918	486	661
Dsg47533_gr3	FBgn0036488	486	969
Dsg57535_gr3	FBgn0039118	486	563
Dsg51185_gr3	FBgn0037454	486	1679
Dsg68890_gr3	FBgn0052475	486	1007
Dsg66478_gr3	FBgn0051418	486	939
Dsg44431_gr3	FBgn0035621	487	622
Dsg73916_gr3	FBgn0086472	487	299
Dsg57483_gr3	FBgn0039107	487	721
Dsg49024_gr3	FBgn0036860	487	697
Dsg80789_gr3	FBgn0263656	487	773
Dsg58473_gr3	FBgn0039347	487	581
Dsg71760_gr3	FBgn0063261	487	610
Dsg80484_gr3	FBgn0263270	487	1002
Dsg41223_gr3	FBgn0034722	487	723
Dsg15246_gr3	FBgn0014465	487	624
Dsg25973_gr3	FBgn0030543	487	1078
Dsg20620_gr3	FBgn0027570	487	704
Dsg35983_gr3	FBgn0033317	487	502
Dsg35923_gr3	FBgn0033301	487	611
Dsg36474_gr3	FBgn0033454	487	768
Dsg45077_gr3	FBgn0035790	487	855
Dsg87448_gr3	FBgn0261794	487	956
Dsg43785_gr3	FBgn0035444	487	457
Dsg65428_gr3	FBgn0050484	488	797
Dsg15887_gr3	FBgn0015602	488	981
Dsg87594_gr3	FBgn0034494	488	625
Dsg34913_gr3	FBgn0032974	488	604
Dsg75727_gr3	FBgn0259975	488	696
Dsg9507_gr3	FBgn0001220	488	682
Dsg16594_gr3	FBgn0019828	488	879
Dsg15375_gr3	FBgn0015001	488	262
Dsg29333_gr3	FBgn0031450	488	1070
Dsg47753_gr3	FBgn0036538	488	728
Dsg86391_gr3	scrambled	488	546
Dsg18674_gr3	FBgn0025393	488	724
Dsg35389_gr3	FBgn0033141	488	696
Dsg68378_gr3	FBgn0052249	488	711
Dsg32560_gr3	FBgn0032298	488	942
Dsg69029_gr3	FBgn0052557	488	515
Dsg17530_gr3	FBgn0022981	488	577
Dsg40513_gr3	FBgn0034517	488	359
Dsg73390_gr3	FBgn0085428	488	1128
Dsg38659_gr3	FBgn0034045	488	941
Dsg70091_gr3	FBgn0053082	488	991
Dsg40430_gr3	FBgn0034501	488	1815
Dsg39387_gr3	FBgn0034243	488	174
Dsg27266_gr3	FBgn0030877	488	801
Dsg69767_gr3	FBgn0053454	488	846
Dsg30309_gr3	FBgn0031703	488	613
Dsg59946_gr3	FBgn0039734	488	668
Dsg20223_gr3	FBgn0027287	488	877
Dsg44240_gr3	FBgn0035568	488	470
Dsg67262_gr3	FBgn0051785	488	1001
Dsg42423_gr3	FBgn0035043	488	288
Dsg24528_gr3	FBgn0030099	488	1509
Dsg42793_gr3	FBgn0035153	489	704
Dsg72164_gr3	FBgn0083961	489	795
Dsg54608_gr3	FBgn0038342	489	1639
Dsg28668_gr3	FBgn0031256	489	632
Dsg83406_gr3	FBgn0266666	489	662
Dsg25880_gr3	FBgn0030520	489	628
Dsg33647_gr3	FBgn0032624	489	586
Dsg67130_gr3	FBgn0051718	489	1019
Dsg64357_gr3	FBgn0050065	489	657
Dsg68306_gr3	FBgn0052226	489	507
Dsg37896_gr3	FBgn0033834	489	1133
Dsg66067_gr3	FBgn0051220	489	457
Dsg74459_gr3	FBgn0250826	489	899
Dsg23856_gr3	FBgn0029930	489	924
Dsg30533_gr3	FBgn0031757	489	863
Dsg53914_gr3	FBgn0038159	489	620
Dsg49003_gr3	FBgn0036857	489	830
Dsg34132_gr3	FBgn0032748	489	1260
Dsg79778_gr3	FBgn0262954	489	1152
Dsg48236_gr3	FBgn0036676	490	558
Dsg57575_gr3	FBgn0039129	490	922
Dsg58029_gr3	FBgn0039237	490	724
Dsg46213_gr3	FBgn0036131	490	1422
Dsg41654_gr3	FBgn0034841	490	972
Dsg31829_gr3	FBgn0032110	490	814
Dsg37370_gr3	FBgn0033701	490	653
Dsg18535_gr3	FBgn0024996	490	257
Dsg54864_gr3	FBgn0038414	490	572
Dsg9105_gr3	FBgn0000618	490	204
Dsg72402_gr3	FBgn0085203	490	756
Dsg48415_gr3	FBgn0036717	490	592
Dsg60698_gr3	FBgn0039937	490	247
Dsg10675_gr3	FBgn0003065	490	698
Dsg59903_gr3	FBgn0039726	490	704
Dsg14219_gr3	FBgn0011603	490	912
Dsg78319_gr3	FBgn0261989	490	1184
Dsg28566_gr3	FBgn0031232	490	626
Dsg55554_gr3	FBgn0038585	490	299
Dsg30512_gr3	FBgn0031752	490	859
Dsg24234_gr3	FBgn0030025	490	414
Dsg71426_gr3	FBgn0054011	490	946
Dsg40688_gr3	FBgn0034564	490	696
Dsg76410_gr3	FBgn0260758	490	514
Dsg46951_gr3	FBgn0036332	490	360
Dsg20893_gr3	FBgn0027794	491	693
Dsg59916_gr3	FBgn0039728	491	1043
Dsg49843_gr3	FBgn0037071	491	885
Dsg24710_gr3	FBgn0030174	491	545
Dsg13616_gr3	FBgn0010531	491	455
Dsg65638_gr3	FBgn0051050	491	522
Dsg32010_gr3	FBgn0032161	491	968
Dsg69583_gr3	FBgn0053281	491	586
Dsg34842_gr3	FBgn0032957	491	724
Dsg53309_gr3	FBgn0038005	491	768
Dsg16696_gr3	FBgn0020235	491	566
Dsg36638_gr3	FBgn0033497	491	1145
Dsg49988_gr3	FBgn0037114	491	1028
Dsg63744_gr3	FBgn0045470	491	934
Dsg41421_gr3	FBgn0034776	491	444
Dsg42849_gr3	FBgn0035164	491	18
Dsg22379_gr3	FBgn0028991	492	1713
Dsg47725_gr3	FBgn0036532	492	505
Dsg50465_gr3	FBgn0037249	492	899
Dsg66014_gr3	FBgn0051204	492	420
Dsg26733_gr3	FBgn0030742	492	654
Dsg8949_gr3	FBgn0000547	492	829
Dsg17170_gr3	FBgn0021738	492	750
Dsg47397_gr3	FBgn0036459	492	368
Dsg15489_gr3	FBgn0015222	492	479
Dsg87073_gr3	FBgn0010240	492	425
Dsg74174_gr3	FBgn0086856	492	582
Dsg31718_gr3	FBgn0032079	492	653
Dsg16036_gr3	FBgn0015795	492	391
Dsg48458_gr3	FBgn0036731	492	708
Dsg33661_gr3	FBgn0032629	492	963
Dsg12930_gr3	FBgn0005659	492	422
Dsg10906_gr3	FBgn0003267	492	680
Dsg14062_gr3	FBgn0011327	492	1167
Dsg20273_gr3	FBgn0027339	492	587
Dsg86750_gr3	FBgn0016917	492	1076
Dsg31401_gr3	FBgn0031997	492	563
Dsg83166_gr3	FBgn0266438	492	620
Dsg81810_gr3	FBgn0264746	493	388
Dsg79534_gr3	FBgn0262823	493	870
Dsg78165_gr3	FBgn0261861	493	679
Dsg80028_gr3	FBgn0267253	493	488
Dsg49664_gr3	FBgn0037020	493	483
Dsg17092_gr3	FBgn0020645	493	567
Dsg73400_gr3	FBgn0085431	493	389
Dsg37529_gr3	FBgn0033735	493	371
Dsg76291_gr3	FBgn0260648	493	865
Dsg66050_gr3	FBgn0051216	493	606
Dsg61867_gr3	FBgn0040607	493	572
Dsg66091_gr3	FBgn0051225	493	815
Dsg10230_gr3	FBgn0002715	493	435
Dsg57190_gr3	FBgn0039031	493	680
Dsg31954_gr3	FBgn0032140	493	1139
Dsg25047_gr3	FBgn0030290	493	581
Dsg25742_gr3	FBgn0030485	493	810
Dsg53651_gr3	FBgn0038098	493	1127
Dsg57949_gr3	FBgn0039218	493	547
Dsg36750_gr3	FBgn0033527	493	1498
Dsg71130_gr3	FBgn0053725	493	960
Dsg48208_gr3	FBgn0036666	493	1027
Dsg80385_gr3	FBgn0263234	493	648
Dsg50165_gr3	FBgn0037156	494	1170
Dsg71057_gr3	FBgn0054005	494	1254
Dsg16539_gr3	FBgn0017577	494	1218
Dsg53889_gr3	FBgn0038151	494	501
Dsg11386_gr3	FBgn0003638	494	284
Dsg34565_gr3	FBgn0032869	494	704
Dsg76182_gr3	FBgn0260468	494	729
Dsg69385_gr3	FBgn0052732	494	787
Dsg32962_gr3	FBgn0032408	494	480
Dsg83264_gr3	FBgn0266491	494	369
Dsg11264_gr3	FBgn0003483	494	832
Dsg78167_gr3	FBgn0261861	494	338
Dsg65057_gr3	FBgn0050376	494	395
Dsg74782_gr3	FBgn0259167	494	515
Dsg46517_gr3	FBgn0036210	494	434
Dsg32657_gr3	FBgn0032335	494	1236
Dsg71055_gr3	FBgn0054005	494	496
Dsg25849_gr3	FBgn0030511	494	612
Dsg70302_gr3	FBgn0053155	494	402
Dsg62023_gr3	FBgn0040697	494	713
Dsg78136_gr3	FBgn0261850	494	633
Dsg51512_gr3	FBgn0037537	494	449
Dsg66595_gr3	FBgn0051465	494	888
Dsg40704_gr3	FBgn0034567	494	893
Dsg75083_gr3	FBgn0259241	494	968
Dsg74606_gr3	FBgn0250867	494	557
Dsg29734_gr3	FBgn0031549	494	657
Dsg49963_gr3	FBgn0037107	494	485
Dsg64966_gr3	FBgn0050355	494	788
Dsg20657_gr3	FBgn0027582	495	580
Dsg52995_gr3	FBgn0037920	495	618
Dsg33769_gr3	FBgn0032649	495	622
Dsg65014_gr3	FBgn0050365	495	527
Dsg49133_gr3	FBgn0036891	495	609
Dsg30954_gr3	FBgn0031873	495	583
Dsg76195_gr3	FBgn0260474	495	540
Dsg41727_gr3	FBgn0034863	495	911
Dsg31426_gr3	FBgn0032001	495	694
Dsg20844_gr3	FBgn0027783	495	673
Dsg54671_gr3	FBgn0038356	495	1004
Dsg44242_gr3	FBgn0035568	495	683
Dsg46416_gr3	FBgn0036186	495	408
Dsg35085_gr3	FBgn0033055	495	834
Dsg79982_gr3	FBgn0263034	495	719
Dsg38366_gr3	FBgn0033960	495	450
Dsg59354_gr3	FBgn0039591	495	926
Dsg16097_gr3	FBgn0015834	495	1197
Dsg10152_gr3	FBgn0002609	495	1224
Dsg71296_gr3	FBgn0028646	495	958
Dsg52586_gr3	FBgn0037814	495	551
Dsg11175_gr3	FBgn0003444	495	1184
Dsg71197_gr3	FBgn0053773	495	1520
Dsg22260_gr3	FBgn0028953	495	819
Dsg30825_gr3	FBgn0031836	495	683
Dsg86611_gr3	FBgn0033187	495	511
Dsg53291_gr3	FBgn0038001	495	922
Dsg58298_gr3	FBgn0039305	496	337
Dsg48252_gr3	FBgn0036679	496	912
Dsg64776_gr3	FBgn0050272	496	1149
Dsg38494_gr3	FBgn0033993	496	888
Dsg23913_gr3	FBgn0029942	496	705
Dsg87422_gr3	FBgn0264077	496	465
Dsg36136_gr3	FBgn0033358	496	1194
Dsg68157_gr3	FBgn0052181	496	754
Dsg65263_gr3	FBgn0050430	496	640
Dsg86969_gr3	FBgn0015622	496	817
Dsg53213_gr3	FBgn0037985	496	1822
Dsg26251_gr3	FBgn0030620	496	640
Dsg72327_gr3	FBgn0085191	496	604
Dsg50734_gr3	FBgn0037336	496	555
Dsg64596_gr3	FBgn0050148	496	690
Dsg69364_gr3	FBgn0052718	496	806
Dsg71086_gr3	FBgn0053700	496	1082
Dsg65211_gr3	FBgn0050416	496	1079
Dsg46424_gr3	FBgn0036188	496	840
Dsg13698_gr3	FBgn0010622	496	880
Dsg24782_gr3	FBgn0030202	496	726
Dsg41233_gr3	FBgn0034724	496	389
Dsg64924_gr3	FBgn0050342	496	498
Dsg58059_gr3	FBgn0039246	496	582
Dsg65727_gr3	FBgn0051088	496	669
Dsg26697_gr3	FBgn0030733	497	539
Dsg39393_gr3	FBgn0034245	497	710
Dsg28242_gr3	FBgn0031128	497	622
Dsg77708_gr3	FBgn0261627	497	850
Dsg76199_gr3	FBgn0260475	497	638
Dsg25034_gr3	FBgn0030286	497	823
Dsg38603_gr3	FBgn0034022	497	454
Dsg30763_gr3	FBgn0031820	497	626
Dsg22484_gr3	FBgn0029114	497	1172
Dsg61760_gr3	FBgn0040519	497	836
Dsg29121_gr3	FBgn0031390	497	696
Dsg73101_gr3	FBgn0085352	497	359
Dsg51194_gr3	FBgn0037456	497	663
Dsg51791_gr3	FBgn0037609	497	655
Dsg83401_gr3	FBgn0266647	497	597
Dsg42702_gr3	FBgn0035132	497	465
Dsg86726_gr3	FBgn0031463	497	684
Dsg28685_gr3	FBgn0031258	497	388
Dsg59366_gr3	FBgn0039593	497	619
Dsg51042_gr3	FBgn0037417	497	737
Dsg27147_gr3	FBgn0030841	497	586
Dsg64077_gr3	FBgn0046887	497	933
Dsg51312_gr3	FBgn0037485	497	974
Dsg64664_gr3	FBgn0050177	497	754
Dsg75946_gr3	FBgn0260237	497	399
[truncated: 52,892 more rows]
