# Supplementary material for: Pooled genome-wide CRISPR screening for basal and context-specific fitness gene essentiality in Drosophila cells
Source: eLife. 2018 Jul 27;7:e36333. doi: 10.7554/eLife.36333 (PMC6063728; doi:10.7554/eLife.36333)
Supplement: Supplementary file 13. — Readcounts were internally normalized to a median value of 10000 prior to computing the average. Column 1 provides internal ID number compatible with Supplementary file 1. Column 2 provides targeted gene ID. Column 3, ‘REF’, provides readcount file from plasmid pool. Column 4 provides readcount following transfection and outgrowth. File is compatible with MAGeCK (Li et al., 2014). [file elife-36333-supp13.txt]

sgRNA	Gene	REF	rep2g1
Dsg6571_gr1	FBgn0044826	628	4273
Dsg6574_gr1	FBgn0044826	1776	5608
Dsg7649_gr1	FBgn0263395	927	2895
Dsg6575_gr1	FBgn0044826	1819	5330
Dsg1691_gr1	FBgn0011826	499	1171
Dsg2783_gr1	FBgn0026323	1034	2064
Dsg4307_gr1	FBgn0033853	904	1798
Dsg221_gr1	FBgn0000261	1284	2394
Dsg5427_gr1	FBgn0037024	1109	1997
Dsg6577_gr1	FBgn0044826	1057	1890
Dsg7647_gr1	FBgn0263395	729	1207
Dsg136_gr1	FBgn0000063	413	666
Dsg7921_gr1	FBgn0267487	894	1363
Dsg5392_gr1	FBgn0036941	1030	1558
Dsg3661_gr1	FBgn0030018	1218	1811
Dsg6169_gr1	FBgn0039137	421	624
Dsg1896_gr1	FBgn0015271	445	657
Dsg6183_gr1	FBgn0039241	946	1386
Dsg7244_gr1	FBgn0259113	911	1324
Dsg3968_gr1	FBgn0032224	574	822
Dsg3730_gr1	FBgn0030377	518	739
Dsg1815_gr1	FBgn0014007	605	844
Dsg6703_gr1	FBgn0050359	1090	1517
Dsg7668_gr1	FBgn0263782	400	548
Dsg1773_gr1	FBgn0013954	1488	1999
Dsg7949_gr1	FBgn0267912	1614	2157
Dsg959_gr1	FBgn0004370	882	1174
Dsg4712_gr1	FBgn0035231	470	623
Dsg4398_gr1	FBgn0034179	798	1056
Dsg1814_gr1	FBgn0014007	1348	1783
Dsg7543_gr1	FBgn0261985	406	535
Dsg1775_gr1	FBgn0013954	2027	2662
Dsg5018_gr1	FBgn0036157	1271	1659
Dsg864_gr1	FBgn0003889	1229	1577
Dsg7233_gr1	FBgn0250906	919	1176
Dsg1626_gr1	FBgn0011703	942	1200
Dsg3615_gr1	FBgn0029891	1163	1479
Dsg5366_gr1	FBgn0036877	1305	1644
Dsg4220_gr1	FBgn0033373	1038	1304
Dsg6016_gr1	FBgn0038795	1007	1253
Dsg2541_gr1	FBgn0024734	1468	1826
Dsg6128_gr1	FBgn0039050	1456	1808
Dsg6681_gr1	FBgn0050104	927	1146
Dsg3240_gr1	FBgn0031907	751	928
Dsg6639_gr1	FBgn0046698	698	857
Dsg6579_gr1	FBgn0045035	430	527
Dsg6578_gr1	FBgn0044826	998	1217
Dsg2721_gr1	FBgn0025837	629	765
Dsg6554_gr1	FBgn0043002	433	526
Dsg5097_gr1	FBgn0036272	1674	2033
Dsg357_gr1	FBgn0000721	1252	1517
Dsg2576_gr1	FBgn0024947	814	981
Dsg3792_gr1	FBgn0030556	1620	1951
Dsg4954_gr1	FBgn0035957	704	845
Dsg7599_gr1	FBgn0262619	702	842
Dsg1001_gr1	FBgn0004512	428	512
Dsg3211_gr1	FBgn0031824	687	819
Dsg629_gr1	FBgn0003134	1091	1291
Dsg2060_gr1	FBgn0016126	683	805
Dsg6550_gr1	FBgn0043002	1155	1354
Dsg7539_gr1	FBgn0261984	1164	1364
Dsg6621_gr1	FBgn0046689	1295	1516
Dsg88195_gr1	scrambled	657	769
Dsg7468_gr1	FBgn0261399	733	856
Dsg2344_gr1	FBgn0022338	1180	1375
Dsg3808_gr1	FBgn0030573	933	1087
Dsg4285_gr1	FBgn0033773	2054	2393
Dsg3173_gr1	FBgn0031733	1170	1361
Dsg2487_gr1	FBgn0023535	847	985
Dsg1933_gr1	FBgn0015300	1610	1871
Dsg5393_gr1	FBgn0036941	541	628
Dsg6080_gr1	FBgn0038952	804	933
Dsg6281_gr1	FBgn0039698	1041	1208
Dsg4400_gr1	FBgn0034179	634	735
Dsg4814_gr1	FBgn0035484	465	539
Dsg4391_gr1	FBgn0034177	1079	1240
Dsg636_gr1	FBgn0003134	1291	1483
Dsg2348_gr1	FBgn0022338	1581	1815
Dsg6394_gr1	FBgn0039958	683	784
Dsg6526_gr1	FBgn0042627	1105	1265
Dsg4185_gr1	FBgn0033203	625	714
Dsg2668_gr1	FBgn0025686	797	910
Dsg6160_gr1	FBgn0039112	1504	1712
Dsg504_gr1	FBgn0002284	1310	1490
Dsg87877_gr1	FBgn0014020	1056	1200
Dsg945_gr1	FBgn0004369	948	1076
Dsg5585_gr1	FBgn0037327	1155	1308
Dsg2680_gr1	FBgn0025742	784	887
Dsg1689_gr1	FBgn0011826	435	492
Dsg1266_gr1	FBgn0010015	467	528
Dsg6218_gr1	FBgn0039421	1308	1476
Dsg6166_gr1	FBgn0039137	823	928
Dsg7932_gr1	FBgn0267728	1125	1268
Dsg3556_gr1	FBgn0029157	908	1023
Dsg4279_gr1	FBgn0033754	968	1090
Dsg6121_gr1	FBgn0039049	1917	2155
Dsg5964_gr1	FBgn0038630	704	789
Dsg5013_gr1	FBgn0036147	641	718
Dsg8024_gr1	FBgn0283480	1694	1896
Dsg4840_gr1	FBgn0035590	845	944
Dsg974_gr1	FBgn0004428	468	521
Dsg2197_gr1	FBgn0019957	1165	1292
Dsg7808_gr1	FBgn0266369	552	612
Dsg2022_gr1	FBgn0015805	452	501
Dsg7384_gr1	FBgn0260945	580	642
Dsg2822_gr1	FBgn0026565	1015	1123
Dsg5150_gr1	FBgn0036376	1469	1625
Dsg2934_gr1	FBgn0031044	1577	1743
Dsg1640_gr1	FBgn0011725	1630	1801
Dsg6882_gr1	FBgn0052549	1261	1391
Dsg3073_gr1	FBgn0031443	1549	1708
Dsg2507_gr1	FBgn0024222	743	819
Dsg3285_gr1	FBgn0032036	1882	2063
Dsg198_gr1	FBgn0000229	613	670
Dsg3373_gr1	FBgn0028341	1174	1281
Dsg7347_gr1	FBgn0260639	1636	1780
Dsg7501_gr1	FBgn0261549	1006	1094
Dsg4219_gr1	FBgn0033373	1322	1436
Dsg5484_gr1	FBgn0037146	960	1039
Dsg7912_gr1	FBgn0267486	992	1073
Dsg6720_gr1	FBgn0051097	1709	1848
Dsg88139_gr1	scrambled	579	623
Dsg1685_gr1	FBgn0011826	1109	1193
Dsg4413_gr1	FBgn0034225	1173	1261
Dsg3685_gr1	FBgn0030218	1795	1929
Dsg4862_gr1	FBgn0035632	1682	1806
Dsg5593_gr1	FBgn0037332	905	971
Dsg5591_gr1	FBgn0037332	1777	1906
Dsg6200_gr1	FBgn0039349	1641	1760
Dsg1796_gr1	FBgn0013987	1188	1274
Dsg2146_gr1	FBgn0017558	593	634
Dsg4899_gr1	FBgn0035906	742	793
Dsg6384_gr1	FBgn0039924	673	719
Dsg6149_gr1	FBgn0039111	498	532
Dsg5145_gr1	FBgn0036369	1093	1165
Dsg7782_gr1	FBgn0265784	1646	1754
Dsg3242_gr1	FBgn0031908	1432	1523
Dsg6620_gr1	FBgn0046689	590	626
Dsg5929_gr1	FBgn0038486	1244	1316
Dsg7654_gr1	FBgn0263398	485	513
Dsg1567_gr1	FBgn0027526	458	484
Dsg1555_gr1	FBgn0027515	1022	1079
Dsg7049_gr1	FBgn0085370	1134	1193
Dsg3086_gr1	FBgn0031451	809	851
Dsg7299_gr1	FBgn0259678	1051	1105
Dsg3864_gr1	FBgn0030697	799	839
Dsg6180_gr1	FBgn0039241	1299	1364
Dsg370_gr1	FBgn0000723	1244	1303
Dsg6176_gr1	FBgn0039175	2057	2153
Dsg929_gr1	FBgn0004367	1058	1107
Dsg1396_gr1	FBgn0010389	1104	1155
Dsg1679_gr1	FBgn0011817	856	895
Dsg3682_gr1	FBgn0030217	967	1009
Dsg7525_gr1	FBgn0261862	870	904
Dsg4534_gr1	FBgn0034712	1107	1150
Dsg2140_gr1	FBgn0016984	1257	1305
Dsg3160_gr1	FBgn0031700	526	546
Dsg3718_gr1	FBgn0030348	547	567
Dsg1727_gr1	FBgn0013307	1001	1037
Dsg1688_gr1	FBgn0011826	1290	1334
Dsg4507_gr1	FBgn0034658	1490	1540
Dsg5934_gr1	FBgn0038516	1477	1526
Dsg5476_gr1	FBgn0037115	543	561
Dsg7331_gr1	FBgn0260399	670	690
Dsg5986_gr1	FBgn0038721	536	552
Dsg6452_gr1	FBgn0040505	1075	1106
Dsg1991_gr1	FBgn0015622	926	952
Dsg5783_gr1	FBgn0037900	1116	1147
Dsg6875_gr1	FBgn0052549	793	815
Dsg3374_gr1	FBgn0028341	782	803
Dsg4695_gr1	FBgn0035187	785	806
Dsg4579_gr1	FBgn0034842	725	744
Dsg572_gr1	FBgn0003067	657	674
Dsg2593_gr1	FBgn0024995	543	557
Dsg4476_gr1	FBgn0034568	1092	1120
Dsg4512_gr1	FBgn0034658	866	888
Dsg88050_gr1	intergenic	1223	1254
Dsg88224_gr1	Puro	2216	2270
Dsg1575_gr1	FBgn0027538	1452	1487
Dsg6966_gr1	FBgn0053467	1343	1375
Dsg3852_gr1	FBgn0030661	1026	1048
Dsg5909_gr1	FBgn0038463	668	682
Dsg88197_gr1	scrambled	593	605
Dsg4982_gr1	FBgn0036099	1394	1422
Dsg7268_gr1	FBgn0259178	875	892
Dsg1324_gr1	FBgn0010241	2094	2134
Dsg2654_gr1	FBgn0025642	843	859
Dsg632_gr1	FBgn0003134	707	720
Dsg2451_gr1	FBgn0023179	547	557
Dsg472_gr1	FBgn0001291	1633	1658
Dsg1838_gr1	FBgn0014028	1393	1414
Dsg5183_gr1	FBgn0036451	712	721
Dsg5957_gr1	FBgn0038603	1230	1244
Dsg983_gr1	FBgn0004429	1331	1346
Dsg1672_gr1	FBgn0011774	458	463
Dsg6661_gr1	FBgn0050021	1112	1122
Dsg1414_gr1	FBgn0010407	1719	1733
Dsg775_gr1	FBgn0003429	2787	2808
Dsg3663_gr1	FBgn0030018	813	819
Dsg5706_gr1	FBgn0037697	691	696
Dsg88196_gr1	scrambled	1065	1072
Dsg2424_gr1	FBgn0023129	618	622
Dsg4231_gr1	FBgn0033423	1598	1608
Dsg5730_gr1	FBgn0037786	891	896
Dsg2754_gr1	FBgn0026063	573	576
Dsg3051_gr1	FBgn0031397	1414	1421
Dsg88122_gr1	scrambled	606	609
Dsg6508_gr1	FBgn0042083	930	934
Dsg2887_gr1	FBgn0027086	593	595
Dsg88181_gr1	scrambled	1904	1910
Dsg2678_gr1	FBgn0025742	1106	1109
Dsg7321_gr1	FBgn0259822	1454	1457
Dsg88140_gr1	scrambled	924	925
Dsg5753_gr1	FBgn0037818	945	945
Dsg6596_gr1	FBgn0046114	949	949
Dsg3354_gr1	FBgn0027844	1415	1415
Dsg2682_gr1	FBgn0025742	2215	2214
Dsg4333_gr1	FBgn0033911	1406	1405
Dsg1719_gr1	FBgn0012037	1863	1861
Dsg3611_gr1	FBgn0029843	941	939
Dsg7158_gr1	FBgn0086778	2913	2906
Dsg956_gr1	FBgn0004370	1123	1120
Dsg2752_gr1	FBgn0026063	665	663
Dsg2050_gr1	FBgn0016123	1767	1761
Dsg994_gr1	FBgn0004507	510	508
Dsg2046_gr1	FBgn0016123	1216	1211
Dsg2553_gr1	FBgn0024846	968	964
Dsg6857_gr1	FBgn0052484	1142	1135
Dsg5698_gr1	FBgn0037696	1361	1352
Dsg317_gr1	FBgn0000489	704	699
Dsg5918_gr1	FBgn0038475	2221	2205
Dsg7016_gr1	FBgn0061359	765	759
Dsg6165_gr1	FBgn0039137	860	853
Dsg2478_gr1	FBgn0023517	2157	2139
Dsg4586_gr1	FBgn0034950	800	793
Dsg2568_gr1	FBgn0024945	1279	1267
Dsg4938_gr1	FBgn0035934	2059	2039
Dsg6593_gr1	FBgn0045980	814	806
Dsg5275_gr1	FBgn0036742	1563	1547
Dsg6304_gr1	FBgn0039751	1262	1249
Dsg87858_gr1	FBgn0260635	954	943
Dsg4952_gr1	FBgn0035945	2716	2684
Dsg1171_gr1	FBgn0005592	506	500
Dsg88045_gr1	intergenic	1262	1247
Dsg6440_gr1	FBgn0040298	1453	1435
Dsg3236_gr1	FBgn0031907	1192	1177
Dsg6091_gr1	FBgn0038961	1175	1159
Dsg3536_gr1	FBgn0029118	3078	3036
Dsg7487_gr1	FBgn0261456	892	879
Dsg384_gr1	FBgn0001079	1885	1857
Dsg3218_gr1	FBgn0031855	1958	1928
Dsg1557_gr1	FBgn0027515	940	925
Dsg725_gr1	FBgn0003366	482	474
Dsg88019_gr1	intergenic	1376	1353
Dsg4296_gr1	FBgn0033791	1011	994
Dsg3531_gr1	FBgn0029093	1194	1173
Dsg200_gr1	FBgn0000229	780	766
Dsg6259_gr1	FBgn0039640	553	543
Dsg2759_gr1	FBgn0026064	1371	1346
Dsg238_gr1	FBgn0000274	1354	1329
Dsg3738_gr1	FBgn0030384	3402	3339
Dsg6925_gr1	FBgn0052703	1636	1603
Dsg1904_gr1	FBgn0015277	2020	1978
Dsg752_gr1	FBgn0003386	2431	2380
Dsg6994_gr1	FBgn0053531	1222	1196
Dsg4889_gr1	FBgn0035849	502	491
Dsg1091_gr1	FBgn0004864	447	437
Dsg3978_gr1	FBgn0032363	894	873
Dsg2418_gr1	FBgn0023097	1132	1105
Dsg7709_gr1	FBgn0264607	837	817
Dsg88232_gr1	Puro	1265	1234
Dsg2381_gr1	FBgn0022774	1059	1033
Dsg8003_gr1	FBgn0283473	1169	1140
Dsg7132_gr1	FBgn0086450	838	817
Dsg2894_gr1	FBgn0027087	1553	1512
Dsg5106_gr1	FBgn0036279	962	936
Dsg478_gr1	FBgn0001624	775	754
Dsg6908_gr1	FBgn0052698	2094	2037
Dsg6154_gr1	FBgn0039111	1174	1142
Dsg3786_gr1	FBgn0030482	2802	2725
Dsg88112_gr1	scrambled	1170	1137
Dsg4394_gr1	FBgn0034179	1338	1300
Dsg7648_gr1	FBgn0263395	1829	1777
Dsg6451_gr1	FBgn0040505	1178	1144
Dsg1345_gr1	FBgn0010314	1177	1143
Dsg1359_gr1	FBgn0010329	1499	1455
Dsg4103_gr1	FBgn0032820	1458	1415
Dsg6727_gr1	FBgn0051116	1296	1257
Dsg1984_gr1	FBgn0015618	1969	1909
Dsg2808_gr1	FBgn0026403	1082	1049
Dsg2406_gr1	FBgn0023083	1138	1103
Dsg2660_gr1	FBgn0025642	1463	1418
Dsg88118_gr1	scrambled	520	504
Dsg3702_gr1	FBgn0030300	640	620
Dsg5949_gr1	FBgn0038588	1076	1042
Dsg711_gr1	FBgn0003353	892	863
Dsg5731_gr1	FBgn0037801	638	617
Dsg2916_gr1	FBgn0027091	1253	1211
Dsg3075_gr1	FBgn0031443	976	943
Dsg5085_gr1	FBgn0036271	1085	1048
Dsg7628_gr1	FBgn0263199	1962	1894
Dsg1487_gr1	FBgn0027279	1368	1320
Dsg6616_gr1	FBgn0046685	1107	1068
Dsg6820_gr1	FBgn0051759	539	520
Dsg3195_gr1	FBgn0031784	1844	1778
Dsg3915_gr1	FBgn0030932	1802	1736
Dsg7064_gr1	FBgn0085386	588	566
Dsg716_gr1	FBgn0003353	757	728
Dsg3729_gr1	FBgn0030377	1314	1263
Dsg7053_gr1	FBgn0085385	743	713
Dsg3653_gr1	FBgn0030007	965	926
Dsg1764_gr1	FBgn0013759	1189	1140
Dsg88194_gr1	scrambled	674	646
Dsg6389_gr1	FBgn0039958	1098	1052
Dsg7463_gr1	FBgn0261387	2423	2320
Dsg7019_gr1	FBgn0061359	1652	1581
Dsg4681_gr1	FBgn0035143	1871	1789
Dsg7440_gr1	FBgn0261270	3727	3563
Dsg2261_gr1	FBgn0020440	1227	1173
Dsg3499_gr1	FBgn0028875	613	586
Dsg3612_gr1	FBgn0029843	1134	1084
Dsg88062_gr1	intergenic	1857	1775
Dsg7513_gr1	FBgn0261794	995	950
Dsg2643_gr1	FBgn0025625	1270	1212
Dsg1659_gr1	FBgn0011739	1961	1871
Dsg4773_gr1	FBgn0035421	402	383
Dsg4513_gr1	FBgn0034658	1153	1098
Dsg1308_gr1	FBgn0010226	478	455
Dsg88017_gr1	intergenic	973	926
Dsg1227_gr1	FBgn0005696	1277	1215
Dsg3119_gr1	FBgn0031497	840	799
Dsg3544_gr1	FBgn0029134	1064	1012
Dsg6777_gr1	FBgn0051453	593	564
Dsg307_gr1	FBgn0000464	1389	1320
Dsg6737_gr1	FBgn0051140	2604	2473
Dsg2143_gr1	FBgn0017558	593	563
Dsg4456_gr1	FBgn0034364	1196	1135
Dsg6247_gr1	FBgn0039623	940	892
Dsg7597_gr1	FBgn0262619	1957	1857
Dsg6193_gr1	FBgn0039306	1409	1336
Dsg2893_gr1	FBgn0027087	2377	2253
Dsg5648_gr1	FBgn0037606	670	635
Dsg6063_gr1	FBgn0038902	859	814
Dsg88137_gr1	scrambled	1313	1244
Dsg88061_gr1	intergenic	958	907
Dsg3451_gr1	FBgn0028692	1141	1080
Dsg4470_gr1	FBgn0034558	782	740
Dsg1273_gr1	FBgn0010051	1801	1704
Dsg1506_gr1	FBgn0027492	1089	1030
Dsg4564_gr1	FBgn0034753	1149	1086
Dsg975_gr1	FBgn0004428	2938	2776
Dsg4563_gr1	FBgn0034753	1320	1247
Dsg7913_gr1	FBgn0267486	1971	1861
Dsg5383_gr1	FBgn0036927	698	659
Dsg3446_gr1	FBgn0028692	1948	1838
Dsg7398_gr1	FBgn0260972	1363	1286
Dsg7103_gr1	FBgn0086254	548	517
Dsg6626_gr1	FBgn0046689	950	896
Dsg6680_gr1	FBgn0050104	1089	1027
Dsg2490_gr1	FBgn0023535	1642	1548
Dsg7025_gr1	FBgn0062449	727	685
Dsg5131_gr1	FBgn0036368	1537	1448
Dsg2029_gr1	FBgn0016078	1031	971
Dsg4475_gr1	FBgn0034568	2092	1967
Dsg2303_gr1	FBgn0020764	1816	1707
Dsg6558_gr1	FBgn0043791	1455	1367
Dsg1554_gr1	FBgn0027515	708	665
Dsg6313_gr1	FBgn0039776	1119	1051
Dsg2748_gr1	FBgn0026061	999	938
Dsg6322_gr1	FBgn0039790	522	490
Dsg3572_gr1	FBgn0029712	1109	1041
Dsg2619_gr1	FBgn0025455	554	520
Dsg622_gr1	FBgn0003132	1948	1828
Dsg3985_gr1	FBgn0032363	1797	1686
Dsg1530_gr1	FBgn0027504	1241	1164
Dsg6642_gr1	FBgn0046698	1046	981
Dsg88007_gr1	intergenic	1093	1025
Dsg1447_gr1	FBgn0010909	4145	3887
Dsg7879_gr1	FBgn0267339	2534	2376
Dsg6948_gr1	FBgn0053123	1907	1787
Dsg6905_gr1	FBgn0052669	900	843
Dsg1066_gr1	FBgn0004657	923	864
Dsg4853_gr1	FBgn0035620	1609	1505
Dsg4583_gr1	FBgn0034842	897	839
Dsg6138_gr1	FBgn0039052	1685	1576
Dsg6759_gr1	FBgn0051357	896	838
Dsg7804_gr1	FBgn0266369	691	646
Dsg3550_gr1	FBgn0029157	1478	1381
Dsg3397_gr1	FBgn0028410	1247	1165
Dsg4655_gr1	FBgn0035089	501	468
Dsg3256_gr1	FBgn0031952	725	677
Dsg5990_gr1	FBgn0038742	1648	1538
Dsg5316_gr1	FBgn0036820	1076	1004
Dsg4199_gr1	FBgn0033244	1490	1390
Dsg4410_gr1	FBgn0034225	893	833
Dsg5117_gr1	FBgn0036299	739	689
Dsg6709_gr1	FBgn0051092	2199	2050
Dsg1939_gr1	FBgn0015300	693	646
Dsg5948_gr1	FBgn0038588	1850	1724
Dsg4670_gr1	FBgn0035142	1422	1324
Dsg6152_gr1	FBgn0039111	856	796
Dsg3124_gr1	FBgn0031518	969	901
Dsg3318_gr1	FBgn0032147	1653	1537
Dsg1185_gr1	FBgn0005626	468	435
Dsg6632_gr1	FBgn0046692	970	901
Dsg3569_gr1	FBgn0029712	1122	1042
Dsg940_gr1	FBgn0004368	1723	1600
Dsg6987_gr1	FBgn0053519	2066	1918
Dsg1378_gr1	FBgn0010355	1599	1484
Dsg280_gr1	FBgn0000422	1320	1225
Dsg5836_gr1	FBgn0038165	1075	997
Dsg4184_gr1	FBgn0033203	1529	1418
Dsg4620_gr1	FBgn0035004	1156	1072
Dsg1778_gr1	FBgn0013954	1967	1824
Dsg2141_gr1	FBgn0017558	959	889
Dsg2689_gr1	FBgn0025743	1491	1382
Dsg714_gr1	FBgn0003353	2049	1898
Dsg6636_gr1	FBgn0046698	2025	1875
Dsg88182_gr1	scrambled	1185	1097
Dsg5809_gr1	FBgn0037995	1235	1143
Dsg6983_gr1	FBgn0053519	1703	1576
Dsg6697_gr1	FBgn0050295	1487	1376
Dsg1718_gr1	FBgn0012037	710	657
Dsg4877_gr1	FBgn0035811	664	614
Dsg4458_gr1	FBgn0034494	571	528
Dsg2463_gr1	FBgn0023495	762	704
Dsg755_gr1	FBgn0003386	915	845
Dsg2946_gr1	FBgn0031048	1318	1217
Dsg5149_gr1	FBgn0036376	3948	3644
Dsg7926_gr1	FBgn0267698	1191	1099
Dsg3686_gr1	FBgn0030218	968	893
Dsg3817_gr1	FBgn0030574	1378	1271
Dsg88136_gr1	scrambled	412	380
Dsg5936_gr1	FBgn0038516	1205	1111
Dsg3841_gr1	FBgn0030653	4532	4178
Dsg5873_gr1	FBgn0038279	576	531
Dsg88096_gr1	GFP	3138	2892
Dsg5140_gr1	FBgn0036369	1613	1484
Dsg7482_gr1	FBgn0261439	1039	955
Dsg3568_gr1	FBgn0029712	1682	1546
Dsg87855_gr1	FBgn0260635	641	589
Dsg7418_gr1	FBgn0261041	2022	1857
Dsg6480_gr1	FBgn0041194	1348	1238
Dsg7725_gr1	FBgn0264815	562	516
Dsg7252_gr1	FBgn0259166	452	415
Dsg6115_gr1	FBgn0039049	1649	1514
Dsg87922_gr1	FBgn0026379	1561	1433
Dsg372_gr1	FBgn0000723	1606	1474
Dsg5992_gr1	FBgn0038742	1068	980
Dsg5857_gr1	FBgn0038206	1259	1155
Dsg7686_gr1	FBgn0264326	2413	2213
Dsg6273_gr1	FBgn0039694	1773	1626
Dsg4819_gr1	FBgn0035529	2857	2620
Dsg3306_gr1	FBgn0032083	1021	936
Dsg88013_gr1	intergenic	1079	989
Dsg3598_gr1	FBgn0029831	1363	1249
Dsg2591_gr1	FBgn0024995	1099	1007
Dsg7218_gr1	FBgn0250823	1038	951
Dsg4988_gr1	FBgn0036111	2031	1860
Dsg4078_gr1	FBgn0032779	2050	1876
Dsg4883_gr1	FBgn0035849	1186	1085
Dsg2399_gr1	FBgn0023081	1406	1286
Dsg7815_gr1	FBgn0266375	2059	1882
Dsg4578_gr1	FBgn0034842	2469	2256
Dsg1375_gr1	FBgn0010352	880	804
Dsg2222_gr1	FBgn0020385	4108	3753
Dsg7285_gr1	FBgn0259227	1318	1204
Dsg88026_gr1	intergenic	1607	1468
Dsg3196_gr1	FBgn0031784	600	548
Dsg7768_gr1	FBgn0265194	1164	1063
Dsg6865_gr1	FBgn0052487	1944	1775
Dsg4111_gr1	FBgn0032916	892	814
Dsg1780_gr1	FBgn0013954	1854	1691
Dsg7504_gr1	FBgn0261549	704	642
Dsg4485_gr1	FBgn0034590	1177	1073
Dsg6659_gr1	FBgn0050021	1075	980
Dsg6688_gr1	FBgn0050274	1344	1225
Dsg3255_gr1	FBgn0031952	1980	1804
Dsg6390_gr1	FBgn0039958	886	807
Dsg2414_gr1	FBgn0023097	1860	1694
Dsg7961_gr1	FBgn0270926	1182	1076
Dsg5752_gr1	FBgn0037818	925	842
Dsg5094_gr1	FBgn0036272	1655	1506
Dsg7028_gr1	FBgn0067102	1366	1243
Dsg2603_gr1	FBgn0025115	2164	1968
Dsg6391_gr1	FBgn0039958	926	842
Dsg3100_gr1	FBgn0031462	1934	1758
Dsg3081_gr1	FBgn0031451	722	656
Dsg2866_gr1	FBgn0027082	1930	1753
Dsg524_gr1	FBgn0002466	1068	970
Dsg4822_gr1	FBgn0035529	815	740
Dsg3140_gr1	FBgn0031682	1908	1732
Dsg2075_gr1	FBgn0016641	790	717
Dsg2637_gr1	FBgn0025625	540	490
Dsg7026_gr1	FBgn0062449	1127	1022
Dsg4371_gr1	FBgn0034137	1556	1411
Dsg5907_gr1	FBgn0038463	1586	1438
Dsg3364_gr1	FBgn0027889	1792	1624
Dsg88010_gr1	intergenic	896	812
Dsg6556_gr1	FBgn0043791	816	739
Dsg88004_gr1	intergenic	900	815
Dsg5216_gr1	FBgn0036552	750	679
Dsg599_gr1	FBgn0003093	2173	1967
Dsg3797_gr1	FBgn0030558	1023	926
Dsg2500_gr1	FBgn0024179	1033	935
Dsg87923_gr1	FBgn0026379	1080	976
Dsg2601_gr1	FBgn0025115	1987	1795
Dsg3110_gr1	FBgn0031463	1311	1184
Dsg2252_gr1	FBgn0020391	1420	1282
Dsg6144_gr1	FBgn0039083	1209	1091
Dsg6070_gr1	FBgn0038912	1635	1475
Dsg6032_gr1	FBgn0038827	745	672
Dsg3478_gr1	FBgn0028833	1366	1232
Dsg1560_gr1	FBgn0027515	1109	1000
Dsg5945_gr1	FBgn0038570	976	880
Dsg1788_gr1	FBgn0013972	620	559
Dsg566_gr1	FBgn0003067	1290	1163
Dsg1521_gr1	FBgn0027497	1114	1004
Dsg2436_gr1	FBgn0023169	2022	1822
Dsg6212_gr1	FBgn0039421	1399	1260
Dsg3972_gr1	FBgn0032287	1193	1074
Dsg3542_gr1	FBgn0029134	1892	1703
Dsg4354_gr1	FBgn0034085	930	837
Dsg5127_gr1	FBgn0036337	969	872
Dsg1606_gr1	FBgn0027587	1548	1392
Dsg1416_gr1	FBgn0010407	565	508
Dsg462_gr1	FBgn0001247	1811	1628
Dsg7141_gr1	FBgn0086532	797	716
Dsg5259_gr1	FBgn0036702	1206	1083
Dsg576_gr1	FBgn0003071	1084	973
Dsg1681_gr1	FBgn0011817	751	674
Dsg2869_gr1	FBgn0027084	875	785
Dsg1620_gr1	FBgn0011676	593	532
Dsg5142_gr1	FBgn0036369	2000	1794
Dsg247_gr1	FBgn0000303	1008	904
Dsg3733_gr1	FBgn0030384	3516	3153
Dsg8017_gr1	FBgn0283479	2836	2543
Dsg2612_gr1	FBgn0025373	2041	1830
Dsg2339_gr1	FBgn0022029	706	633
Dsg3883_gr1	FBgn0030735	2058	1845
Dsg1638_gr1	FBgn0011725	2305	2066
Dsg2129_gr1	FBgn0016930	3095	2773
Dsg6468_gr1	FBgn0041087	1432	1283
Dsg1976_gr1	FBgn0015614	806	722
Dsg2739_gr1	FBgn0026060	967	866
Dsg6974_gr1	FBgn0053513	1120	1003
Dsg2646_gr1	FBgn0025640	765	685
Dsg5130_gr1	FBgn0036368	1298	1162
Dsg3206_gr1	FBgn0031799	1317	1179
Dsg8000_gr1	FBgn0283473	1373	1229
Dsg5250_gr1	FBgn0036698	1591	1424
Dsg766_gr1	FBgn0003423	1437	1286
Dsg6955_gr1	FBgn0053123	1503	1345
Dsg4648_gr1	FBgn0035064	894	800
Dsg3680_gr1	FBgn0030217	1369	1225
Dsg150_gr1	FBgn0000109	1424	1274
Dsg7238_gr1	FBgn0259101	1309	1171
Dsg4063_gr1	FBgn0032749	1517	1357
Dsg88188_gr1	scrambled	1143	1022
Dsg7676_gr1	FBgn0264077	970	867
Dsg399_gr1	FBgn0001124	2211	1975
Dsg3461_gr1	FBgn0028707	833	744
Dsg5505_gr1	FBgn0037164	823	735
Dsg4209_gr1	FBgn0033246	1447	1292
Dsg4349_gr1	FBgn0034075	1615	1442
Dsg4492_gr1	FBgn0034628	1711	1527
Dsg1494_gr1	FBgn0027363	1403	1252
Dsg417_gr1	FBgn0001145	1152	1028
Dsg3098_gr1	FBgn0031462	1232	1099
Dsg5026_gr1	FBgn0036160	2378	2121
Dsg7237_gr1	FBgn0259101	990	883
Dsg3803_gr1	FBgn0030558	859	766
Dsg2226_gr1	FBgn0020385	581	518
Dsg3309_gr1	FBgn0032083	727	648
Dsg5735_gr1	FBgn0037801	708	631
Dsg5622_gr1	FBgn0037469	835	744
Dsg3687_gr1	FBgn0030218	568	506
Dsg4164_gr1	FBgn0033187	704	627
Dsg461_gr1	FBgn0001247	1160	1033
Dsg2995_gr1	FBgn0031265	1022	910
Dsg5717_gr1	FBgn0037780	1585	1411
Dsg87884_gr1	FBgn0014020	1065	948
Dsg283_gr1	FBgn0000422	1678	1493
Dsg2663_gr1	FBgn0025686	780	694
Dsg540_gr1	FBgn0002673	471	419
Dsg1237_gr1	FBgn0005777	996	886
Dsg7703_gr1	FBgn0264503	433	385
Dsg1777_gr1	FBgn0013954	2396	2130
Dsg4208_gr1	FBgn0033246	1403	1247
Dsg87901_gr1	FBgn0039969	2454	2181
Dsg937_gr1	FBgn0004368	1357	1206
Dsg8051_gr1	FBgn0283500	1186	1054
Dsg1771_gr1	FBgn0013762	1292	1148
Dsg5757_gr1	FBgn0037845	861	765
Dsg6953_gr1	FBgn0053123	807	717
Dsg3644_gr1	FBgn0029969	1019	905
Dsg5422_gr1	FBgn0037010	1578	1401
Dsg3252_gr1	FBgn0031952	1345	1194
Dsg5055_gr1	FBgn0036208	1603	1422
Dsg479_gr1	FBgn0001624	1869	1657
Dsg88185_gr1	scrambled	1101	976
Dsg8043_gr1	FBgn0283499	1065	944
Dsg7600_gr1	FBgn0262619	1368	1212
Dsg4352_gr1	FBgn0034075	771	683
Dsg7295_gr1	FBgn0259678	629	557
Dsg254_gr1	FBgn0000346	1507	1334
Dsg204_gr1	FBgn0000229	1034	915
Dsg8021_gr1	FBgn0283480	2229	1972
Dsg430_gr1	FBgn0001187	1066	943
Dsg5630_gr1	FBgn0037491	1368	1210
Dsg2772_gr1	FBgn0026136	1892	1673
Dsg3618_gr1	FBgn0029891	3113	2752
Dsg7906_gr1	FBgn0267390	1854	1639
Dsg5222_gr1	FBgn0036553	1788	1580
Dsg6527_gr1	FBgn0042627	3213	2839
Dsg4728_gr1	FBgn0035266	1989	1757
Dsg3118_gr1	FBgn0031497	1336	1180
Dsg5944_gr1	FBgn0038570	1490	1316
Dsg4240_gr1	FBgn0033440	2055	1815
Dsg7162_gr1	FBgn0086778	1889	1668
Dsg6243_gr1	FBgn0039623	1126	994
Dsg6047_gr1	FBgn0038845	1927	1701
Dsg6354_gr1	FBgn0039836	1577	1392
Dsg88048_gr1	intergenic	1031	910
Dsg1069_gr1	FBgn0004657	954	842
Dsg4320_gr1	FBgn0033893	1998	1763
Dsg1654_gr1	FBgn0011739	663	585
Dsg1829_gr1	FBgn0014018	1494	1318
Dsg4499_gr1	FBgn0034644	865	763
Dsg1876_gr1	FBgn0014903	1433	1264
Dsg2720_gr1	FBgn0025837	3306	2915
Dsg3305_gr1	FBgn0032083	1301	1147
Dsg1934_gr1	FBgn0015300	1139	1004
Dsg4546_gr1	FBgn0034726	868	765
Dsg4466_gr1	FBgn0034558	648	571
Dsg5515_gr1	FBgn0037166	3120	2749
Dsg2396_gr1	FBgn0022800	1563	1377
Dsg6874_gr1	FBgn0052488	2445	2154
Dsg3781_gr1	FBgn0030482	5676	5000
Dsg2431_gr1	FBgn0023169	764	673
Dsg272_gr1	FBgn0000409	721	635
Dsg1651_gr1	FBgn0011737	2177	1917
Dsg624_gr1	FBgn0003132	720	634
Dsg1561_gr1	FBgn0027526	1063	936
Dsg5315_gr1	FBgn0036820	1548	1363
Dsg88037_gr1	intergenic	2016	1775
Dsg6543_gr1	FBgn0042711	1137	1001
Dsg4921_gr1	FBgn0035909	743	654
Dsg3617_gr1	FBgn0029891	1891	1664
Dsg5762_gr1	FBgn0037845	1765	1553
Dsg87985_gr1	intergenic	466	410
Dsg5011_gr1	FBgn0036147	772	679
Dsg939_gr1	FBgn0004368	1663	1462
Dsg6740_gr1	FBgn0051148	668	587
Dsg6534_gr1	FBgn0042710	544	478
Dsg7114_gr1	FBgn0086348	1450	1274
Dsg88158_gr1	scrambled	920	808
Dsg5817_gr1	FBgn0038035	1303	1144
Dsg7017_gr1	FBgn0061359	966	848
Dsg5924_gr1	FBgn0038486	2465	2163
Dsg143_gr1	FBgn0000078	1820	1597
Dsg1553_gr1	FBgn0027515	1739	1525
Dsg7644_gr1	FBgn0263395	916	803
Dsg5421_gr1	FBgn0037010	915	802
Dsg3437_gr1	FBgn0028646	3318	2908
Dsg4370_gr1	FBgn0034137	2346	2056
Dsg776_gr1	FBgn0003429	3765	3299
Dsg3821_gr1	FBgn0030575	1034	906
Dsg2842_gr1	FBgn0027079	604	529
Dsg6972_gr1	FBgn0053513	1267	1109
Dsg5513_gr1	FBgn0037165	2436	2132
Dsg4176_gr1	FBgn0033191	1953	1709
Dsg3454_gr1	FBgn0028695	1184	1036
Dsg88131_gr1	scrambled	728	637
Dsg4360_gr1	FBgn0034085	926	810
Dsg539_gr1	FBgn0002673	1229	1075
Dsg113_gr1	FBgn0000024	1228	1074
Dsg2076_gr1	FBgn0016641	717	627
Dsg2708_gr1	FBgn0025814	1495	1307
Dsg2370_gr1	FBgn0022768	1068	933
Dsg474_gr1	FBgn0001291	798	697
Dsg5947_gr1	FBgn0038588	521	455
Dsg6808_gr1	FBgn0051717	1255	1096
Dsg5991_gr1	FBgn0038742	3069	2680
Dsg700_gr1	FBgn0003308	1323	1155
Dsg3494_gr1	FBgn0028875	527	460
Dsg2356_gr1	FBgn0022382	2008	1752
Dsg2701_gr1	FBgn0025814	1394	1216
Dsg5561_gr1	FBgn0037305	985	859
Dsg4437_gr1	FBgn0034346	641	559
Dsg88152_gr1	mCherry	555	484
Dsg88073_gr1	Cas9	1672	1458
Dsg1721_gr1	FBgn0012037	1139	993
Dsg555_gr1	FBgn0002921	2283	1990
Dsg3613_gr1	FBgn0029891	1821	1587
Dsg6060_gr1	FBgn0038902	1416	1234
Dsg5464_gr1	FBgn0037093	2170	1891
Dsg4607_gr1	FBgn0034997	1858	1619
Dsg7946_gr1	FBgn0267911	1360	1185
Dsg6010_gr1	FBgn0038771	1562	1361
Dsg5650_gr1	FBgn0037606	746	650
Dsg3248_gr1	FBgn0031908	1326	1155
Dsg4467_gr1	FBgn0034558	1968	1714
Dsg5378_gr1	FBgn0036927	1182	1029
Dsg88161_gr1	scrambled	494	430
Dsg5856_gr1	FBgn0038206	1889	1644
Dsg4962_gr1	FBgn0036030	1238	1077
Dsg274_gr1	FBgn0000409	1261	1097
Dsg5796_gr1	FBgn0037958	3621	3150
Dsg2267_gr1	FBgn0020440	914	795
Dsg7523_gr1	FBgn0261854	1480	1287
Dsg3250_gr1	FBgn0031952	2376	2066
Dsg5144_gr1	FBgn0036369	582	506
Dsg7066_gr1	FBgn0085386	2128	1850
Dsg4504_gr1	FBgn0034644	1298	1128
Dsg1251_gr1	FBgn0005779	1274	1107
Dsg4379_gr1	FBgn0034141	938	815
Dsg88151_gr1	mCherry	1464	1272
Dsg88011_gr1	intergenic	953	828
Dsg6949_gr1	FBgn0053123	838	728
Dsg319_gr1	FBgn0000489	914	794
Dsg2293_gr1	FBgn0020762	760	660
Dsg918_gr1	FBgn0004242	676	587
Dsg1007_gr1	FBgn0004512	1381	1199
Dsg4033_gr1	FBgn0032650	1062	922
Dsg618_gr1	FBgn0003124	1454	1262
Dsg2343_gr1	FBgn0022338	742	644
Dsg5530_gr1	FBgn0037186	1239	1075
Dsg4837_gr1	FBgn0035590	1133	983
Dsg5562_gr1	FBgn0037315	808	701
Dsg2345_gr1	FBgn0022338	1524	1322
Dsg2364_gr1	FBgn0022709	1893	1642
Dsg3552_gr1	FBgn0029157	1254	1087
Dsg3697_gr1	FBgn0030245	1761	1526
Dsg87908_gr1	FBgn0026379	1194	1034
Dsg5382_gr1	FBgn0036927	2327	2015
Dsg5038_gr1	FBgn0036161	1096	949
Dsg7311_gr1	FBgn0259712	894	774
Dsg7761_gr1	FBgn0265178	653	565
Dsg6671_gr1	FBgn0050103	793	686
Dsg5022_gr1	FBgn0036157	1178	1019
Dsg7297_gr1	FBgn0259678	1658	1434
Dsg88170_gr1	scrambled	1493	1291
Dsg5571_gr1	FBgn0037325	1323	1144
Dsg865_gr1	FBgn0003964	989	855
Dsg7291_gr1	FBgn0259227	1438	1243
Dsg5345_gr1	FBgn0036844	1149	993
Dsg8028_gr1	FBgn0283494	618	534
Dsg1492_gr1	FBgn0027363	1464	1265
Dsg5973_gr1	FBgn0038655	963	832
Dsg4014_gr1	FBgn0032456	4432	3828
Dsg3758_gr1	FBgn0030465	2898	2503
Dsg5172_gr1	FBgn0036448	1166	1007
Dsg4876_gr1	FBgn0035811	1157	999
Dsg1252_gr1	FBgn0005779	899	776
Dsg4998_gr1	FBgn0036128	1337	1154
Dsg2908_gr1	FBgn0027088	2403	2074
Dsg4144_gr1	FBgn0033021	818	706
Dsg7508_gr1	FBgn0261794	920	794
Dsg3681_gr1	FBgn0030217	737	636
Dsg2130_gr1	FBgn0016930	1452	1252
Dsg285_gr1	FBgn0000442	1436	1238
Dsg4010_gr1	FBgn0032456	1297	1118
Dsg5720_gr1	FBgn0037780	1930	1663
Dsg4249_gr1	FBgn0033479	1134	977
Dsg88231_gr1	Puro	1682	1449
Dsg1817_gr1	FBgn0014007	2010	1731
Dsg2327_gr1	FBgn0021796	950	818
Dsg3147_gr1	FBgn0031696	2551	2196
Dsg4195_gr1	FBgn0033244	1357	1168
Dsg174_gr1	FBgn0000147	926	797
Dsg7904_gr1	FBgn0267390	847	729
Dsg5199_gr1	FBgn0036550	696	599
Dsg7117_gr1	FBgn0086361	868	747
Dsg2134_gr1	FBgn0016984	1870	1609
Dsg6409_gr1	FBgn0040076	1103	949
Dsg3059_gr1	FBgn0031428	1771	1523
Dsg4381_gr1	FBgn0034141	992	853
Dsg5028_gr1	FBgn0036160	927	797
Dsg106_gr1	FBgn0000017	1531	1316
Dsg1000_gr1	FBgn0004507	909	781
Dsg4236_gr1	FBgn0033440	1554	1335
Dsg4630_gr1	FBgn0035026	894	768
Dsg7414_gr1	FBgn0261041	2686	2307
Dsg159_gr1	FBgn0000116	1062	912
Dsg5049_gr1	FBgn0036187	1657	1422
Dsg2035_gr1	FBgn0016078	927	795
Dsg4594_gr1	FBgn0034988	779	668
Dsg3955_gr1	FBgn0032219	526	451
Dsg1830_gr1	FBgn0014018	666	571
Dsg88120_gr1	scrambled	988	847
Dsg5715_gr1	FBgn0037780	2039	1748
Dsg6641_gr1	FBgn0046698	679	582
Dsg3809_gr1	FBgn0030573	1180	1011
Dsg2575_gr1	FBgn0024947	1522	1304
Dsg7298_gr1	FBgn0259678	537	460
Dsg1132_gr1	FBgn0004924	1136	973
Dsg941_gr1	FBgn0004368	1163	996
Dsg8025_gr1	FBgn0283480	1128	966
Dsg7476_gr1	FBgn0261439	2374	2033
Dsg5386_gr1	FBgn0036941	856	733
Dsg4385_gr1	FBgn0034141	2858	2447
Dsg5177_gr1	FBgn0036448	1139	975
Dsg7744_gr1	FBgn0265045	4722	4042
Dsg118_gr1	FBgn0000032	1076	921
Dsg300_gr1	FBgn0000447	763	653
Dsg4933_gr1	FBgn0035929	1831	1567
Dsg6552_gr1	FBgn0043002	2008	1717
Dsg3783_gr1	FBgn0030482	2235	1911
Dsg5529_gr1	FBgn0037167	1289	1102
Dsg4119_gr1	FBgn0032945	1213	1037
Dsg371_gr1	FBgn0000723	551	471
Dsg3020_gr1	FBgn0031294	468	400
Dsg6530_gr1	FBgn0042627	1419	1212
Dsg1615_gr1	FBgn0011676	747	638
Dsg4042_gr1	FBgn0032702	918	784
Dsg87911_gr1	FBgn0026379	1492	1274
Dsg5631_gr1	FBgn0037491	561	479
Dsg2190_gr1	FBgn0019949	1005	858
Dsg7955_gr1	FBgn0267912	2152	1837
Dsg6741_gr1	FBgn0051148	1359	1160
Dsg1696_gr1	FBgn0011829	1453	1240
Dsg3182_gr1	FBgn0031741	1328	1133
Dsg4585_gr1	FBgn0034842	1157	987
Dsg7943_gr1	FBgn0267911	2274	1939
Dsg5956_gr1	FBgn0038603	1588	1354
Dsg3333_gr1	FBgn0027610	1668	1422
Dsg6570_gr1	FBgn0043903	1781	1518
Dsg3484_gr1	FBgn0028833	1151	981
Dsg7880_gr1	FBgn0267339	704	600
Dsg5617_gr1	FBgn0037440	1435	1223
Dsg2128_gr1	FBgn0016930	703	599
Dsg7317_gr1	FBgn0259822	4981	4244
Dsg171_gr1	FBgn0000140	2479	2112
Dsg88209_gr1	scrambled	1432	1220
Dsg7923_gr1	FBgn0267487	1648	1404
Dsg2081_gr1	FBgn0016672	1113	948
Dsg578_gr1	FBgn0003071	1793	1527
Dsg6748_gr1	FBgn0051183	1394	1187
Dsg3376_gr1	FBgn0028341	2521	2146
Dsg6287_gr1	FBgn0039710	3232	2751
Dsg976_gr1	FBgn0004428	1411	1201
Dsg6768_gr1	FBgn0051414	1638	1394
Dsg6934_gr1	FBgn0052944	1939	1650
Dsg88030_gr1	intergenic	932	793
Dsg1820_gr1	FBgn0014007	903	768
Dsg946_gr1	FBgn0004369	2578	2192
Dsg6467_gr1	FBgn0041087	1516	1289
Dsg7905_gr1	FBgn0267390	1182	1005
Dsg948_gr1	FBgn0004369	2056	1748
Dsg3296_gr1	FBgn0032061	2029	1725
Dsg2160_gr1	FBgn0019662	2680	2278
Dsg2147_gr1	FBgn0017558	1119	951
Dsg3016_gr1	FBgn0031279	706	600
Dsg2284_gr1	FBgn0020621	1873	1591
Dsg1785_gr1	FBgn0013972	1379	1171
Dsg88085_gr1	GFP	948	805
Dsg5356_gr1	FBgn0036876	1372	1165
Dsg5771_gr1	FBgn0037873	1093	928
Dsg655_gr1	FBgn0003169	2333	1980
Dsg6859_gr1	FBgn0052487	957	812
Dsg7302_gr1	FBgn0259680	1904	1615
Dsg3471_gr1	FBgn0028741	797	676
Dsg3271_gr1	FBgn0032014	1184	1004
Dsg5962_gr1	FBgn0038603	1065	903
Dsg5998_gr1	FBgn0038745	768	651
Dsg2132_gr1	FBgn0016930	2107	1786
Dsg5905_gr1	FBgn0038446	886	751
Dsg362_gr1	FBgn0000721	2334	1978
Dsg6730_gr1	FBgn0051116	1172	993
Dsg103_gr1	FBgn0000017	733	621
Dsg6134_gr1	FBgn0039052	1295	1097
Dsg7161_gr1	FBgn0086778	967	819
Dsg4965_gr1	FBgn0036030	1684	1426
Dsg2177_gr1	FBgn0019830	1024	867
Dsg7507_gr1	FBgn0261549	1206	1021
Dsg6376_gr1	FBgn0039915	651	551
Dsg3414_gr1	FBgn0028484	1469	1243
Dsg3885_gr1	FBgn0030761	2428	2054
Dsg4808_gr1	FBgn0035438	1265	1070
Dsg5227_gr1	FBgn0036556	3489	2951
Dsg1897_gr1	FBgn0015271	751	635
Dsg6375_gr1	FBgn0039915	699	591
Dsg7645_gr1	FBgn0263395	1430	1209
Dsg3957_gr1	FBgn0032219	3118	2636
Dsg1374_gr1	FBgn0010352	3761	3177
Dsg88217_gr1	scrambled	631	533
Dsg6944_gr1	FBgn0053087	958	809
Dsg3540_gr1	FBgn0029118	1632	1378
Dsg2807_gr1	FBgn0026403	1182	998
Dsg3703_gr1	FBgn0030300	1458	1231
Dsg885_gr1	FBgn0004103	1675	1414
Dsg3269_gr1	FBgn0032014	911	769
Dsg3343_gr1	FBgn0027621	940	793
Dsg595_gr1	FBgn0003091	1486	1253
Dsg1951_gr1	FBgn0015402	1431	1206
Dsg3324_gr1	FBgn0032151	572	482
Dsg6058_gr1	FBgn0038890	870	733
Dsg5703_gr1	FBgn0037697	1211	1020
Dsg1947_gr1	FBgn0015380	1248	1051
Dsg3367_gr1	FBgn0027945	1336	1125
Dsg2514_gr1	FBgn0024227	1794	1510
Dsg4233_gr1	FBgn0033423	972	818
Dsg326_gr1	FBgn0000536	675	568
Dsg3530_gr1	FBgn0029093	1538	1294
Dsg1281_gr1	FBgn0010097	2410	2027
Dsg1581_gr1	FBgn0027569	2844	2392
Dsg208_gr1	FBgn0000253	779	655
Dsg2952_gr1	FBgn0031048	2405	2022
Dsg88115_gr1	scrambled	2793	2348
Dsg1302_gr1	FBgn0010222	1274	1071
Dsg3759_gr1	FBgn0030465	3407	2864
Dsg5874_gr1	FBgn0038279	1034	869
Dsg742_gr1	FBgn0003380	1214	1020
Dsg1644_gr1	FBgn0011725	1801	1513
Dsg6027_gr1	FBgn0038827	1832	1539
Dsg3949_gr1	FBgn0032187	1225	1029
Dsg5449_gr1	FBgn0037063	1006	845
Dsg3024_gr1	FBgn0031294	762	640
Dsg345_gr1	FBgn0000658	5521	4637
Dsg4107_gr1	FBgn0032916	1711	1437
Dsg3231_gr1	FBgn0031881	874	734
Dsg5408_gr1	FBgn0036984	568	477
Dsg3751_gr1	FBgn0030449	742	623
Dsg5445_gr1	FBgn0037063	1302	1093
Dsg3995_gr1	FBgn0032424	1470	1234
Dsg2337_gr1	FBgn0022029	1398	1173
Dsg4483_gr1	FBgn0034590	1502	1260
Dsg5210_gr1	FBgn0036552	911	764
Dsg6131_gr1	FBgn0039052	1690	1417
Dsg5446_gr1	FBgn0037063	1114	934
Dsg6458_gr1	FBgn0040505	996	835
Dsg7538_gr1	FBgn0261984	1144	959
Dsg7435_gr1	FBgn0261260	952	798
Dsg4036_gr1	FBgn0032677	859	720
Dsg5770_gr1	FBgn0037846	1388	1163
Dsg6516_gr1	FBgn0042094	1061	889
Dsg2511_gr1	FBgn0024227	992	831
Dsg2142_gr1	FBgn0017558	1457	1220
Dsg3465_gr1	FBgn0028707	547	458
Dsg3506_gr1	FBgn0028978	676	566
Dsg3930_gr1	FBgn0031030	1401	1173
Dsg3438_gr1	FBgn0028646	620	519
Dsg3756_gr1	FBgn0030449	870	728
Dsg349_gr1	FBgn0000711	1022	855
Dsg4760_gr1	FBgn0035392	1297	1085
Dsg2001_gr1	FBgn0015623	1211	1013
Dsg4097_gr1	FBgn0032811	1100	920
Dsg5573_gr1	FBgn0037325	1008	843
Dsg3427_gr1	FBgn0028497	2040	1706
Dsg4291_gr1	FBgn0033791	1355	1133
Dsg4576_gr1	FBgn0034789	976	816
Dsg6487_gr1	FBgn0041203	1592	1331
Dsg7509_gr1	FBgn0261794	1659	1387
Dsg1784_gr1	FBgn0013972	1201	1004
Dsg1150_gr1	FBgn0005536	3331	2784
Dsg6590_gr1	FBgn0045980	1824	1524
Dsg4541_gr1	FBgn0034713	850	710
Dsg7492_gr1	FBgn0261524	3582	2992
Dsg6675_gr1	FBgn0050104	1627	1359
Dsg505_gr1	FBgn0002284	1970	1645
Dsg2673_gr1	FBgn0025702	1006	840
Dsg6985_gr1	FBgn0053519	4545	3795
Dsg5543_gr1	FBgn0037203	1048	875
Dsg3606_gr1	FBgn0029843	1490	1244
Dsg4905_gr1	FBgn0035906	1417	1183
Dsg6789_gr1	FBgn0051643	865	722
Dsg7516_gr1	FBgn0261854	1512	1262
Dsg5416_gr1	FBgn0036992	1837	1533
Dsg88207_gr1	scrambled	912	761
Dsg114_gr1	FBgn0000024	5524	4608
Dsg7582_gr1	FBgn0262614	988	824
Dsg3502_gr1	FBgn0028978	813	678
Dsg4652_gr1	FBgn0035089	1497	1248
Dsg4143_gr1	FBgn0033021	2096	1747
Dsg2176_gr1	FBgn0019830	1860	1550
Dsg4552_gr1	FBgn0034726	702	585
Dsg2578_gr1	FBgn0024947	1872	1560
Dsg3503_gr1	FBgn0028978	1848	1540
Dsg1657_gr1	FBgn0011739	582	485
Dsg6660_gr1	FBgn0050021	2368	1973
Dsg631_gr1	FBgn0003134	791	659
Dsg5966_gr1	FBgn0038630	749	624
Dsg3138_gr1	FBgn0031682	1310	1091
Dsg7900_gr1	FBgn0267390	2300	1915
Dsg6355_gr1	FBgn0039877	1343	1118
Dsg6614_gr1	FBgn0046685	1221	1016
Dsg7532_gr1	FBgn0261984	1066	887
Dsg1383_gr1	FBgn0010355	2518	2095
Dsg7844_gr1	FBgn0266452	1058	880
Dsg197_gr1	FBgn0000229	2591	2155
Dsg1874_gr1	FBgn0014903	1582	1315
Dsg1284_gr1	FBgn0010097	2363	1964
Dsg2178_gr1	FBgn0019830	2048	1702
Dsg6238_gr1	FBgn0039581	1153	958
Dsg1325_gr1	FBgn0010241	659	547
Dsg6402_gr1	FBgn0040056	441	366
Dsg764_gr1	FBgn0003390	1615	1340
Dsg3520_gr1	FBgn0029067	1561	1295
Dsg5719_gr1	FBgn0037780	1389	1152
Dsg5546_gr1	FBgn0037218	907	752
Dsg1757_gr1	FBgn0013759	1492	1237
Dsg4555_gr1	FBgn0034742	860	713
Dsg2719_gr1	FBgn0025837	1140	945
Dsg2809_gr1	FBgn0026403	1956	1621
Dsg341_gr1	FBgn0000658	648	537
Dsg4731_gr1	FBgn0035298	1091	904
Dsg2072_gr1	FBgn0016641	1738	1440
Dsg1637_gr1	FBgn0011725	1497	1240
Dsg1901_gr1	FBgn0015277	1741	1442
Dsg6643_gr1	FBgn0046706	1962	1625
Dsg2294_gr1	FBgn0020762	2636	2183
Dsg4572_gr1	FBgn0034789	2123	1758
Dsg3175_gr1	FBgn0031733	2198	1820
Dsg5437_gr1	FBgn0037046	1732	1434
Dsg4369_gr1	FBgn0034136	1818	1505
Dsg1649_gr1	FBgn0011737	1114	922
Dsg6359_gr1	FBgn0039877	1549	1282
Dsg852_gr1	FBgn0003887	1386	1147
Dsg7588_gr1	FBgn0262617	1443	1194
Dsg6979_gr1	FBgn0053513	1141	944
Dsg4940_gr1	FBgn0035934	1888	1562
Dsg7573_gr1	FBgn0262103	1048	867
Dsg3676_gr1	FBgn0030087	1239	1025
Dsg4152_gr1	FBgn0033075	1233	1020
Dsg6159_gr1	FBgn0039112	1990	1646
Dsg3731_gr1	FBgn0030377	1509	1248
Dsg5494_gr1	FBgn0037163	1277	1056
Dsg4375_gr1	FBgn0034137	1398	1156
Dsg4243_gr1	FBgn0033479	1246	1030
Dsg88003_gr1	intergenic	1763	1457
Dsg858_gr1	FBgn0003889	1590	1314
Dsg87926_gr1	FBgn0001297	2044	1689
Dsg5611_gr1	FBgn0037440	1934	1598
Dsg6822_gr1	FBgn0051759	1645	1359
Dsg6505_gr1	FBgn0041342	1224	1011
Dsg5507_gr1	FBgn0037165	5324	4397
Dsg2008_gr1	FBgn0015765	2469	2039
Dsg6617_gr1	FBgn0046685	1165	962
Dsg3076_gr1	FBgn0031443	826	682
Dsg3168_gr1	FBgn0031730	2368	1955
Dsg4524_gr1	FBgn0034710	510	421
Dsg503_gr1	FBgn0002284	1581	1305
Dsg5213_gr1	FBgn0036552	1117	922
Dsg3215_gr1	FBgn0031824	2411	1990
Dsg6906_gr1	FBgn0052669	710	586
Dsg87878_gr1	FBgn0014020	1500	1238
Dsg2767_gr1	FBgn0026136	1139	940
Dsg5955_gr1	FBgn0038603	983	811
Dsg3144_gr1	FBgn0031682	880	726
Dsg7433_gr1	FBgn0261260	1204	993
Dsg2497_gr1	FBgn0024179	1261	1040
Dsg3474_gr1	FBgn0028741	1574	1298
Dsg5398_gr1	FBgn0036942	1389	1145
Dsg2773_gr1	FBgn0026181	1383	1140
Dsg1343_gr1	FBgn0010303	1508	1243
Dsg5982_gr1	FBgn0038721	1195	985
Dsg7389_gr1	FBgn0260964	1684	1388
Dsg5132_gr1	FBgn0036368	948	781
Dsg3884_gr1	FBgn0030735	2115	1742
Dsg4734_gr1	FBgn0035298	1117	920
Dsg769_gr1	FBgn0003423	6687	5507
Dsg5088_gr1	FBgn0036271	1178	970
Dsg2926_gr1	FBgn0027101	1104	909
Dsg7522_gr1	FBgn0261854	1472	1212
Dsg1842_gr1	FBgn0014028	1392	1146
Dsg311_gr1	FBgn0000479	860	708
Dsg4409_gr1	FBgn0034215	916	754
Dsg896_gr1	FBgn0004106	2005	1650
Dsg88230_gr1	Puro	638	525
Dsg7794_gr1	FBgn0265959	1180	971
Dsg6285_gr1	FBgn0039710	1631	1342
Dsg2936_gr1	FBgn0031044	3367	2770
Dsg6045_gr1	FBgn0038845	1466	1206
Dsg5114_gr1	FBgn0036299	902	742
Dsg3939_gr1	FBgn0031041	1268	1043
Dsg6849_gr1	FBgn0052451	918	755
Dsg1225_gr1	FBgn0005696	855	703
Dsg5705_gr1	FBgn0037697	1124	924
Dsg4861_gr1	FBgn0035632	1391	1143
Dsg2819_gr1	FBgn0026428	1176	966
Dsg2815_gr1	FBgn0026428	1685	1384
Dsg7851_gr1	FBgn0266452	783	643
Dsg644_gr1	FBgn0003139	1996	1639
Dsg6411_gr1	FBgn0040077	2250	1847
Dsg7099_gr1	FBgn0085484	725	595
Dsg2813_gr1	FBgn0026428	496	407
Dsg8001_gr1	FBgn0283473	1086	891
Dsg4242_gr1	FBgn0033479	451	370
Dsg6943_gr1	FBgn0053087	1618	1327
Dsg2394_gr1	FBgn0022800	2085	1710
Dsg6337_gr1	FBgn0039799	1645	1349
Dsg334_gr1	FBgn0000566	2095	1718
Dsg6286_gr1	FBgn0039710	1311	1075
Dsg645_gr1	FBgn0003140	826	677
Dsg7500_gr1	FBgn0261549	1480	1213
Dsg2241_gr1	FBgn0020389	1973	1617
Dsg3097_gr1	FBgn0031462	759	622
Dsg413_gr1	FBgn0001145	1036	849
Dsg1073_gr1	FBgn0004784	914	749
Dsg8039_gr1	FBgn0283499	454	372
Dsg2792_gr1	FBgn0026370	1826	1496
Dsg6848_gr1	FBgn0052451	2583	2116
Dsg867_gr1	FBgn0003964	1089	892
Dsg3832_gr1	FBgn0030582	1531	1254
Dsg7365_gr1	FBgn0260934	2414	1977
Dsg1257_gr1	FBgn0010014	1104	904
Dsg754_gr1	FBgn0003386	1606	1315
Dsg6553_gr1	FBgn0043002	678	555
Dsg5086_gr1	FBgn0036271	733	600
Dsg3065_gr1	FBgn0031441	1014	830
Dsg702_gr1	FBgn0003317	2341	1916
Dsg88163_gr1	scrambled	990	810
Dsg6067_gr1	FBgn0038912	429	351
Dsg693_gr1	FBgn0003308	2198	1798
Dsg1154_gr1	FBgn0005564	500	409
Dsg6291_gr1	FBgn0039742	2450	2004
Dsg5951_gr1	FBgn0038588	1510	1235
Dsg2498_gr1	FBgn0024179	1004	821
Dsg7518_gr1	FBgn0261854	1750	1431
Dsg1598_gr1	FBgn0027580	2187	1788
Dsg829_gr1	FBgn0003732	1326	1084
Dsg1852_gr1	FBgn0014031	1353	1106
Dsg7403_gr1	FBgn0260972	821	671
Dsg88143_gr1	scrambled	1308	1069
Dsg1908_gr1	FBgn0015277	1100	899
Dsg6210_gr1	FBgn0039420	1171	957
Dsg7056_gr1	FBgn0085385	1116	912
Dsg2906_gr1	FBgn0027088	1351	1104
Dsg6014_gr1	FBgn0038795	705	576
Dsg6790_gr1	FBgn0051643	2531	2067
Dsg6055_gr1	FBgn0038890	518	423
Dsg87950_gr1	intergenic	643	525
Dsg1816_gr1	FBgn0014007	1089	889
Dsg87919_gr1	FBgn0026379	1007	822
Dsg2763_gr1	FBgn0026064	898	733
Dsg88038_gr1	intergenic	555	453
Dsg88179_gr1	scrambled	1175	959
Dsg6170_gr1	FBgn0039137	2409	1966
Dsg3498_gr1	FBgn0028875	825	673
Dsg4441_gr1	FBgn0034346	1769	1443
Dsg3938_gr1	FBgn0031041	575	469
Dsg6973_gr1	FBgn0053513	2318	1890
Dsg1208_gr1	FBgn0005666	3027	2468
Dsg1994_gr1	FBgn0015622	1673	1364
Dsg434_gr1	FBgn0001187	1368	1115
Dsg7938_gr1	FBgn0267728	735	599
Dsg4002_gr1	FBgn0032449	1037	845
Dsg3424_gr1	FBgn0028497	4482	3652
Dsg2375_gr1	FBgn0022772	1312	1069
Dsg7583_gr1	FBgn0262614	1096	893
Dsg2563_gr1	FBgn0024920	1490	1214
Dsg4017_gr1	FBgn0032456	2211	1801
Dsg5875_gr1	FBgn0038321	1407	1146
Dsg5825_gr1	FBgn0038074	1148	935
Dsg2830_gr1	FBgn0026602	1288	1049
Dsg1517_gr1	FBgn0027493	823	670
Dsg760_gr1	FBgn0003390	1773	1443
Dsg7271_gr1	FBgn0259178	886	721
Dsg1299_gr1	FBgn0010222	3639	2961
Dsg3695_gr1	FBgn0030245	1250	1017
Dsg2784_gr1	FBgn0026323	1973	1605
Dsg5122_gr1	FBgn0036337	847	689
Dsg4016_gr1	FBgn0032456	969	788
Dsg1628_gr1	FBgn0011703	1251	1017
Dsg6056_gr1	FBgn0038890	1577	1282
Dsg2630_gr1	FBgn0025592	1539	1251
Dsg5051_gr1	FBgn0036208	748	608
Dsg7278_gr1	FBgn0259221	1079	877
Dsg6404_gr1	FBgn0040076	1292	1050
Dsg6413_gr1	FBgn0040077	2780	2259
Dsg4573_gr1	FBgn0034789	2881	2341
Dsg3609_gr1	FBgn0029843	1787	1452
Dsg1839_gr1	FBgn0014028	1885	1531
Dsg6713_gr1	FBgn0051092	2108	1712
Dsg2212_gr1	FBgn0019972	2673	2170
Dsg7327_gr1	FBgn0260399	2417	1962
Dsg1845_gr1	FBgn0014031	5195	4217
Dsg7493_gr1	FBgn0261524	1055	856
Dsg6957_gr1	FBgn0053156	3329	2701
Dsg6525_gr1	FBgn0042627	1356	1100
Dsg4896_gr1	FBgn0035904	1181	958
Dsg6380_gr1	FBgn0039924	1350	1095
Dsg3640_gr1	FBgn0029969	746	605
Dsg6923_gr1	FBgn0052702	1365	1107
Dsg7979_gr1	FBgn0283427	783	635
Dsg4137_gr1	FBgn0033010	444	360
Dsg87999_gr1	intergenic	2451	1986
Dsg1009_gr1	FBgn0004516	1581	1281
Dsg4481_gr1	FBgn0034568	2749	2227
Dsg1958_gr1	FBgn0015544	616	499
Dsg5099_gr1	FBgn0036273	3100	2511
Dsg88174_gr1	scrambled	584	473
Dsg2474_gr1	FBgn0023508	1299	1052
Dsg7280_gr1	FBgn0259221	1998	1618
Dsg2290_gr1	FBgn0020622	1282	1038
Dsg6460_gr1	FBgn0040524	1103	893
Dsg5965_gr1	FBgn0038630	441	357
Dsg5267_gr1	FBgn0036723	2770	2242
Dsg4984_gr1	FBgn0036099	1432	1159
Dsg284_gr1	FBgn0000422	932	754
Dsg4571_gr1	FBgn0034789	669	541
Dsg179_gr1	FBgn0000147	888	718
Dsg4344_gr1	FBgn0033915	444	359
Dsg4339_gr1	FBgn0033915	715	578
Dsg2123_gr1	FBgn0016917	1153	932
Dsg6241_gr1	FBgn0039581	1690	1366
Dsg1674_gr1	FBgn0011774	2446	1977
Dsg980_gr1	FBgn0004429	2513	2031
Dsg4190_gr1	FBgn0033204	3039	2456
Dsg7752_gr1	FBgn0265177	3669	2965
Dsg2579_gr1	FBgn0024947	1808	1461
Dsg2225_gr1	FBgn0020385	2245	1814
Dsg713_gr1	FBgn0003353	1078	871
Dsg6028_gr1	FBgn0038827	729	589
Dsg3775_gr1	FBgn0030478	3483	2814
Dsg87971_gr1	T2A	952	769
Dsg909_gr1	FBgn0004177	1555	1256
Dsg3378_gr1	FBgn0028341	442	357
Dsg4357_gr1	FBgn0034085	504	407
Dsg7954_gr1	FBgn0267912	1512	1221
Dsg4019_gr1	FBgn0032596	561	453
Dsg4726_gr1	FBgn0035266	2051	1656
Dsg5539_gr1	FBgn0037203	2035	1643
Dsg7970_gr1	FBgn0275436	949	766
Dsg5308_gr1	FBgn0036763	3220	2599
Dsg3278_gr1	FBgn0032032	1166	941
Dsg4092_gr1	FBgn0032811	984	794
Dsg796_gr1	FBgn0003513	642	518
Dsg955_gr1	FBgn0004370	859	693
Dsg1975_gr1	FBgn0015614	1443	1164
Dsg1298_gr1	FBgn0010222	812	655
Dsg3848_gr1	FBgn0030661	987	796
Dsg613_gr1	FBgn0003124	2192	1767
Dsg2071_gr1	FBgn0016641	1407	1134
Dsg5803_gr1	FBgn0037995	1226	988
Dsg3538_gr1	FBgn0029118	1035	834
Dsg5325_gr1	FBgn0036821	2075	1672
Dsg7619_gr1	FBgn0262866	1781	1435
Dsg6217_gr1	FBgn0039421	494	398
Dsg6956_gr1	FBgn0053156	1394	1123
Dsg610_gr1	FBgn0003116	1682	1355
Dsg1724_gr1	FBgn0012037	941	758
Dsg522_gr1	FBgn0002466	1814	1461
Dsg2209_gr1	FBgn0019972	3503	2821
Dsg88148_gr1	mCherry	1659	1336
Dsg88123_gr1	scrambled	4215	3393
Dsg6004_gr1	FBgn0038771	835	672
Dsg4081_gr1	FBgn0032779	1106	890
Dsg4868_gr1	FBgn0035644	1370	1102
Dsg1667_gr1	FBgn0011754	1339	1077
Dsg2770_gr1	FBgn0026136	705	567
Dsg5743_gr1	FBgn0037807	853	686
Dsg2165_gr1	FBgn0019686	2496	2007
Dsg2006_gr1	FBgn0015765	1485	1194
Dsg7497_gr1	FBgn0261524	1536	1235
Dsg3346_gr1	FBgn0027621	1959	1575
Dsg7430_gr1	FBgn0261260	2380	1913
Dsg7662_gr1	FBgn0263598	2109	1695
Dsg7427_gr1	FBgn0261112	3948	3173
Dsg6229_gr1	FBgn0039562	1151	925
Dsg1256_gr1	FBgn0005779	1277	1026
Dsg87849_gr1	FBgn0260635	1419	1140
Dsg7658_gr1	FBgn0263398	1469	1180
Dsg6962_gr1	FBgn0053156	914	734
Dsg6214_gr1	FBgn0039421	2229	1790
Dsg6478_gr1	FBgn0041194	1157	929
Dsg491_gr1	FBgn0001991	1233	990
Dsg5171_gr1	FBgn0036448	416	334
Dsg2595_gr1	FBgn0024995	832	668
Dsg7431_gr1	FBgn0261260	1501	1205
Dsg3464_gr1	FBgn0028707	2155	1729
Dsg6652_gr1	FBgn0050000	1133	909
Dsg5148_gr1	FBgn0036376	1770	1420
Dsg6428_gr1	FBgn0040237	996	799
Dsg4514_gr1	FBgn0034691	3729	2991
Dsg1854_gr1	FBgn0014073	616	494
Dsg4005_gr1	FBgn0032449	1276	1023
Dsg1209_gr1	FBgn0005671	2440	1956
Dsg5081_gr1	FBgn0036266	1280	1026
Dsg2090_gr1	FBgn0016687	1567	1256
Dsg7412_gr1	FBgn0261041	1133	908
Dsg88150_gr1	mCherry	1586	1271
Dsg7279_gr1	FBgn0259221	1585	1270
Dsg5073_gr1	FBgn0036212	1589	1273
Dsg3322_gr1	FBgn0032151	2142	1716
Dsg783_gr1	FBgn0003502	714	572
Dsg6423_gr1	FBgn0040208	1302	1043
Dsg6625_gr1	FBgn0046689	1372	1099
Dsg7760_gr1	FBgn0265178	1653	1324
Dsg7935_gr1	FBgn0267728	1019	816
Dsg2825_gr1	FBgn0026565	1345	1077
Dsg3162_gr1	FBgn0031730	3395	2718
Dsg87956_gr1	intergenic	1258	1007
Dsg4775_gr1	FBgn0035421	1698	1359
Dsg3812_gr1	FBgn0030573	1567	1254
Dsg241_gr1	FBgn0000274	1677	1342
Dsg5527_gr1	FBgn0037167	1250	1000
Dsg6124_gr1	FBgn0039050	575	460
Dsg2407_gr1	FBgn0023083	3187	2549
Dsg7039_gr1	FBgn0083992	509	407
Dsg3194_gr1	FBgn0031784	4621	3694
Dsg1187_gr1	FBgn0005626	897	717
Dsg6704_gr1	FBgn0050359	846	676
Dsg3018_gr1	FBgn0031294	1403	1121
Dsg6655_gr1	FBgn0050000	2372	1895
Dsg4632_gr1	FBgn0035026	1034	826
Dsg5709_gr1	FBgn0037749	998	797
Dsg6174_gr1	FBgn0039175	4532	3619
Dsg7860_gr1	FBgn0266465	1002	800
Dsg7071_gr1	FBgn0085390	2448	1954
Dsg5341_gr1	FBgn0036844	1560	1245
Dsg6192_gr1	FBgn0039306	708	565
Dsg1239_gr1	FBgn0005777	1816	1449
Dsg3019_gr1	FBgn0031294	717	572
Dsg7557_gr1	FBgn0261996	992	791
Dsg1353_gr1	FBgn0010329	819	653
Dsg565_gr1	FBgn0003067	1795	1430
Dsg5569_gr1	FBgn0037315	1101	877
Dsg110_gr1	FBgn0000024	1499	1194
Dsg1486_gr1	FBgn0027279	1037	826
Dsg6679_gr1	FBgn0050104	1621	1291
Dsg1328_gr1	FBgn0010241	1139	907
Dsg3826_gr1	FBgn0030575	692	551
Dsg4065_gr1	FBgn0032749	1879	1496
Dsg7895_gr1	FBgn0267385	2485	1978
Dsg189_gr1	FBgn0000153	1034	823
Dsg5967_gr1	FBgn0038630	1612	1283
Dsg2731_gr1	FBgn0025936	1308	1041
Dsg1835_gr1	FBgn0014018	720	573
Dsg6234_gr1	FBgn0039562	1565	1245
Dsg5466_gr1	FBgn0037098	1868	1486
Dsg2149_gr1	FBgn0017581	1128	897
Dsg1410_gr1	FBgn0010407	1167	928
Dsg3099_gr1	FBgn0031462	1401	1114
Dsg88132_gr1	scrambled	1205	958
Dsg6099_gr1	FBgn0039015	834	663
Dsg7987_gr1	FBgn0283450	887	705
Dsg7101_gr1	FBgn0086254	950	755
Dsg4599_gr1	FBgn0034988	1101	875
Dsg5139_gr1	FBgn0036369	2176	1729
Dsg5938_gr1	FBgn0038516	847	673
Dsg4112_gr1	FBgn0032916	1669	1326
Dsg6311_gr1	FBgn0039776	1068	848
Dsg692_gr1	FBgn0003301	1058	840
Dsg5046_gr1	FBgn0036187	1091	866
Dsg4348_gr1	FBgn0034075	2456	1949
Dsg2213_gr1	FBgn0019990	1065	845
Dsg7111_gr1	FBgn0086348	1307	1037
Dsg758_gr1	FBgn0003390	726	576
Dsg2876_gr1	FBgn0027084	1084	860
Dsg6701_gr1	FBgn0050359	1126	893
Dsg4971_gr1	FBgn0036053	652	517
Dsg88177_gr1	scrambled	3751	2974
Dsg2943_gr1	FBgn0031045	497	394
Dsg825_gr1	FBgn0003731	1843	1461
Dsg6377_gr1	FBgn0039915	1037	822
Dsg6202_gr1	FBgn0039349	1485	1177
Dsg6735_gr1	FBgn0051140	1561	1237
Dsg6940_gr1	FBgn0053087	1970	1561
Dsg6282_gr1	FBgn0039698	5409	4286
Dsg1677_gr1	FBgn0011817	1675	1327
Dsg6977_gr1	FBgn0053513	1169	926
Dsg5689_gr1	FBgn0037690	1948	1543
Dsg2993_gr1	FBgn0031265	1582	1253
Dsg4558_gr1	FBgn0034742	802	635
Dsg5565_gr1	FBgn0037315	2260	1789
Dsg3302_gr1	FBgn0032076	3002	2376
Dsg88044_gr1	intergenic	1582	1252
Dsg88041_gr1	intergenic	1673	1324
Dsg6638_gr1	FBgn0046698	1476	1168
Dsg1464_gr1	FBgn0011286	1600	1266
Dsg5125_gr1	FBgn0036337	1825	1444
Dsg4244_gr1	FBgn0033479	2093	1656
Dsg4099_gr1	FBgn0032820	1336	1057
Dsg4148_gr1	FBgn0033075	1647	1303
Dsg1314_gr1	FBgn0010240	651	515
Dsg3766_gr1	FBgn0030467	1507	1192
Dsg3148_gr1	FBgn0031696	1267	1002
Dsg763_gr1	FBgn0003390	1754	1387
Dsg6583_gr1	FBgn0045035	1347	1065
Dsg5037_gr1	FBgn0036161	2526	1997
Dsg7121_gr1	FBgn0086361	907	717
Dsg2393_gr1	FBgn0022800	3332	2634
Dsg1008_gr1	FBgn0004512	1880	1486
Dsg3622_gr1	FBgn0029949	2237	1768
Dsg1035_gr1	FBgn0004619	2070	1636
Dsg329_gr1	FBgn0000536	419	331
Dsg3433_gr1	FBgn0028507	2799	2211
Dsg5632_gr1	FBgn0037491	1642	1297
Dsg4100_gr1	FBgn0032820	1922	1518
Dsg4147_gr1	FBgn0033075	2117	1672
Dsg2806_gr1	FBgn0026403	2269	1792
Dsg7678_gr1	FBgn0264077	2483	1961
Dsg1439_gr1	FBgn0010803	1236	976
Dsg4804_gr1	FBgn0035438	1421	1122
Dsg269_gr1	FBgn0000409	1081	853
Dsg730_gr1	FBgn0003366	2884	2275
Dsg7991_gr1	FBgn0283472	5659	4464
Dsg5638_gr1	FBgn0037578	1745	1376
Dsg6133_gr1	FBgn0039052	818	645
Dsg6088_gr1	FBgn0038957	657	518
Dsg2244_gr1	FBgn0020389	3455	2724
Dsg7969_gr1	FBgn0275436	1380	1088
Dsg5876_gr1	FBgn0038321	1095	863
Dsg6026_gr1	FBgn0038816	1600	1261
Dsg1037_gr1	FBgn0004619	774	610
Dsg5314_gr1	FBgn0036820	1831	1443
Dsg3837_gr1	FBgn0030653	3643	2871
Dsg7505_gr1	FBgn0261549	1014	799
Dsg6073_gr1	FBgn0038912	2125	1674
Dsg5831_gr1	FBgn0038157	1853	1459
Dsg3947_gr1	FBgn0032187	1580	1244
Dsg4325_gr1	FBgn0033900	1025	807
Dsg6279_gr1	FBgn0039698	1753	1380
Dsg4022_gr1	FBgn0032596	1593	1254
Dsg6410_gr1	FBgn0040076	5476	4310
Dsg4832_gr1	FBgn0035588	3240	2550
Dsg1159_gr1	FBgn0005564	1136	894
Dsg3045_gr1	FBgn0031392	460	362
Dsg243_gr1	FBgn0000274	704	554
Dsg1490_gr1	FBgn0027363	1177	926
Dsg359_gr1	FBgn0000721	1524	1199
Dsg1038_gr1	FBgn0004619	792	623
Dsg5100_gr1	FBgn0036273	1213	954
Dsg3768_gr1	FBgn0030467	1400	1101
Dsg1430_gr1	FBgn0010747	917	721
Dsg7326_gr1	FBgn0260399	1483	1166
Dsg406_gr1	FBgn0001125	1202	945
Dsg5658_gr1	FBgn0037612	1646	1294
Dsg3554_gr1	FBgn0029157	4293	3374
Dsg5773_gr1	FBgn0037873	2961	2327
Dsg6606_gr1	FBgn0046332	2436	1914
Dsg7313_gr1	FBgn0259712	2151	1690
Dsg1641_gr1	FBgn0011725	1506	1183
Dsg88171_gr1	scrambled	1119	879
Dsg6232_gr1	FBgn0039562	2424	1904
Dsg1362_gr1	FBgn0010333	1706	1340
Dsg7104_gr1	FBgn0086254	839	659
Dsg3212_gr1	FBgn0031824	1347	1058
Dsg5496_gr1	FBgn0037163	2515	1975
Dsg88214_gr1	scrambled	4108	3225
Dsg2838_gr1	FBgn0027079	1070	840
Dsg3234_gr1	FBgn0031907	2180	1711
Dsg3816_gr1	FBgn0030574	804	631
Dsg1680_gr1	FBgn0011817	1138	893
Dsg7459_gr1	FBgn0261278	1059	831
Dsg569_gr1	FBgn0003067	3250	2550
Dsg4221_gr1	FBgn0033373	1824	1431
Dsg2778_gr1	FBgn0026181	1768	1387
Dsg5170_gr1	FBgn0036448	1341	1052
Dsg465_gr1	FBgn0001247	696	546
Dsg2955_gr1	FBgn0031054	1763	1383
Dsg225_gr1	FBgn0000261	2324	1823
Dsg4667_gr1	FBgn0035142	1586	1244
Dsg287_gr1	FBgn0000442	760	596
Dsg4598_gr1	FBgn0034988	1501	1177
Dsg5372_gr1	FBgn0036896	1320	1035
Dsg5514_gr1	FBgn0037166	1347	1056
Dsg2733_gr1	FBgn0026060	2518	1974
Dsg4214_gr1	FBgn0033322	2143	1680
Dsg4038_gr1	FBgn0032677	2203	1727
Dsg5168_gr1	FBgn0036439	907	711
Dsg2695_gr1	FBgn0025802	865	678
Dsg4178_gr1	FBgn0033203	934	732
Dsg5961_gr1	FBgn0038603	3955	3099
Dsg1296_gr1	FBgn0010197	1782	1396
Dsg2699_gr1	FBgn0025802	4366	3420
Dsg2550_gr1	FBgn0024846	1043	817
Dsg7639_gr1	FBgn0263237	1656	1297
Dsg5053_gr1	FBgn0036208	1955	1531
Dsg3389_gr1	FBgn0028360	1157	906
Dsg1291_gr1	FBgn0010197	1369	1072
Dsg4419_gr1	FBgn0034259	1861	1457
Dsg1600_gr1	FBgn0027580	1925	1507
Dsg6523_gr1	FBgn0042627	2901	2271
Dsg2422_gr1	FBgn0023129	1551	1214
Dsg3410_gr1	FBgn0028427	1201	940
Dsg306_gr1	FBgn0000464	2323	1818
Dsg813_gr1	FBgn0003716	1104	864
Dsg5691_gr1	FBgn0037696	2129	1666
Dsg4256_gr1	FBgn0033538	1163	910
Dsg1995_gr1	FBgn0015622	1420	1111
Dsg169_gr1	FBgn0000140	1488	1164
Dsg3066_gr1	FBgn0031441	2195	1717
Dsg2233_gr1	FBgn0020386	996	779
Dsg4304_gr1	FBgn0033830	1354	1059
Dsg5979_gr1	FBgn0038721	784	613
Dsg895_gr1	FBgn0004106	2150	1681
Dsg6223_gr1	FBgn0039543	2098	1640
Dsg2570_gr1	FBgn0024945	1195	934
Dsg355_gr1	FBgn0000711	1213	948
Dsg3497_gr1	FBgn0028875	1491	1165
Dsg7802_gr1	FBgn0265998	933	729
Dsg6167_gr1	FBgn0039137	1564	1222
Dsg7824_gr1	FBgn0266377	1838	1436
Dsg3708_gr1	FBgn0030300	1120	875
Dsg5462_gr1	FBgn0037093	1197	935
Dsg3426_gr1	FBgn0028497	2398	1873
Dsg3009_gr1	FBgn0031279	2516	1965
Dsg1791_gr1	FBgn0013987	968	756
Dsg3583_gr1	FBgn0029801	1671	1305
Dsg6892_gr1	FBgn0052666	1095	855
Dsg4880_gr1	FBgn0035811	1138	888
Dsg6498_gr1	FBgn0041205	3787	2955
Dsg5718_gr1	FBgn0037780	2280	1779
Dsg1795_gr1	FBgn0013987	1611	1257
Dsg4793_gr1	FBgn0035426	2825	2204
Dsg2774_gr1	FBgn0026181	1005	784
Dsg1619_gr1	FBgn0011676	809	631
Dsg2583_gr1	FBgn0024963	781	609
Dsg2170_gr1	FBgn0019686	985	768
Dsg5652_gr1	FBgn0037612	935	729
Dsg487_gr1	FBgn0001991	1334	1040
Dsg7683_gr1	FBgn0264077	1216	948
Dsg6497_gr1	FBgn0041205	2023	1577
Dsg2685_gr1	FBgn0025743	8508	6632
Dsg4813_gr1	FBgn0035484	2408	1877
Dsg5271_gr1	FBgn0036723	789	615
Dsg88187_gr1	scrambled	2618	2040
Dsg3369_gr1	FBgn0027945	815	635
Dsg4509_gr1	FBgn0034658	1833	1428
Dsg5320_gr1	FBgn0036820	1086	846
Dsg2357_gr1	FBgn0022709	2207	1719
Dsg992_gr1	FBgn0004432	2830	2204
Dsg4151_gr1	FBgn0033075	1297	1010
Dsg2776_gr1	FBgn0026181	5364	4177
Dsg3652_gr1	FBgn0029970	1586	1235
Dsg411_gr1	FBgn0001125	3477	2707
Dsg2308_gr1	FBgn0020764	501	390
Dsg88047_gr1	intergenic	654	509
Dsg5266_gr1	FBgn0036723	1861	1448
Dsg2283_gr1	FBgn0020621	847	659
Dsg6507_gr1	FBgn0042083	1482	1153
Dsg364_gr1	FBgn0000721	1346	1047
Dsg88153_gr1	mCherry	801	623
Dsg6475_gr1	FBgn0041194	1327	1032
Dsg6068_gr1	FBgn0038912	607	472
Dsg7354_gr1	FBgn0260750	939	730
Dsg4315_gr1	FBgn0033893	1204	936
Dsg2462_gr1	FBgn0023495	1788	1390
Dsg3999_gr1	FBgn0032424	1168	908
Dsg6464_gr1	FBgn0040524	1123	873
Dsg264_gr1	FBgn0000382	714	555
Dsg3143_gr1	FBgn0031682	1320	1026
Dsg3917_gr1	FBgn0030976	902	701
Dsg88145_gr1	scrambled	2275	1768
Dsg7868_gr1	FBgn0266720	1027	798
Dsg87927_gr1	FBgn0001297	1390	1080
Dsg4610_gr1	FBgn0035001	2223	1727
Dsg7547_gr1	FBgn0261985	2989	2322
Dsg803_gr1	FBgn0003525	1666	1294
Dsg4676_gr1	FBgn0035143	1244	966
Dsg3441_gr1	FBgn0028646	1333	1035
Dsg4959_gr1	FBgn0035957	1176	913
Dsg3745_gr1	FBgn0030407	1108	860
Dsg1084_gr1	FBgn0004839	1474	1144
Dsg5109_gr1	FBgn0036279	2615	2029
Dsg3996_gr1	FBgn0032424	1816	1409
Dsg88202_gr1	scrambled	1807	1402
Dsg2034_gr1	FBgn0016078	1963	1523
Dsg3222_gr1	FBgn0031855	2199	1706
Dsg3479_gr1	FBgn0028833	923	716
Dsg342_gr1	FBgn0000658	1743	1352
Dsg5959_gr1	FBgn0038603	1373	1065
Dsg1229_gr1	FBgn0005696	1372	1064
Dsg7673_gr1	FBgn0263782	570	442
Dsg827_gr1	FBgn0003731	4412	3420
Dsg1961_gr1	FBgn0015544	1400	1085
Dsg772_gr1	FBgn0003423	1262	978
Dsg7415_gr1	FBgn0261041	2288	1773
Dsg5197_gr1	FBgn0036550	1492	1156
Dsg5554_gr1	FBgn0037305	475	368
Dsg4961_gr1	FBgn0035957	1873	1451
Dsg7781_gr1	FBgn0265784	2679	2075
Dsg7706_gr1	FBgn0264503	1060	821
Dsg1687_gr1	FBgn0011826	7264	5626
Dsg2010_gr1	FBgn0015765	869	673
Dsg87986_gr1	intergenic	629	487
Dsg5068_gr1	FBgn0036212	2073	1605
Dsg404_gr1	FBgn0001124	2622	2030
Dsg6437_gr1	FBgn0040298	1621	1255
Dsg5786_gr1	FBgn0037900	496	384
Dsg6346_gr1	FBgn0039809	1416	1096
Dsg2662_gr1	FBgn0025686	1389	1075
Dsg6471_gr1	FBgn0041087	659	510
Dsg7705_gr1	FBgn0264503	3065	2372
Dsg4449_gr1	FBgn0034356	1698	1314
Dsg2268_gr1	FBgn0020440	2034	1574
Dsg4210_gr1	FBgn0033322	442	342
Dsg5993_gr1	FBgn0038742	1171	906
Dsg3450_gr1	FBgn0028692	1573	1217
Dsg87847_gr1	FBgn0260635	3711	2871
Dsg1233_gr1	FBgn0005777	1630	1261
Dsg7908_gr1	FBgn0267486	1912	1479
Dsg6386_gr1	FBgn0039924	649	502
Dsg4588_gr1	FBgn0034950	843	652
Dsg5450_gr1	FBgn0037064	1385	1071
Dsg2404_gr1	FBgn0023081	741	573
Dsg5670_gr1	FBgn0037679	978	756
Dsg88000_gr1	intergenic	1533	1185
Dsg1099_gr1	FBgn0004876	1149	888
Dsg5113_gr1	FBgn0036279	1749	1351
Dsg351_gr1	FBgn0000711	1015	784
Dsg4502_gr1	FBgn0034644	1753	1354
Dsg1156_gr1	FBgn0005564	2138	1651
Dsg6338_gr1	FBgn0039799	557	430
Dsg2980_gr1	FBgn0031194	2342	1808
Dsg3785_gr1	FBgn0030482	1285	992
Dsg3316_gr1	FBgn0032147	1429	1103
Dsg7079_gr1	FBgn0085409	780	602
Dsg3176_gr1	FBgn0031733	631	487
Dsg3872_gr1	FBgn0030703	1196	923
Dsg5059_gr1	FBgn0036211	1082	835
Dsg416_gr1	FBgn0001145	1646	1270
Dsg531_gr1	FBgn0002524	696	537
Dsg4080_gr1	FBgn0032779	569	439
Dsg2573_gr1	FBgn0024947	1527	1178
Dsg5030_gr1	FBgn0036160	3067	2366
Dsg5087_gr1	FBgn0036271	923	712
Dsg7472_gr1	FBgn0261399	2046	1578
Dsg3545_gr1	FBgn0029134	1014	782
Dsg6425_gr1	FBgn0040208	2036	1570
Dsg3483_gr1	FBgn0028833	2184	1684
Dsg5270_gr1	FBgn0036723	1584	1221
Dsg1565_gr1	FBgn0027526	2668	2056
Dsg202_gr1	FBgn0000229	1251	964
Dsg4621_gr1	FBgn0035004	2105	1622
Dsg3122_gr1	FBgn0031518	771	594
Dsg3940_gr1	FBgn0031041	923	711
Dsg7762_gr1	FBgn0265178	1506	1160
Dsg2889_gr1	FBgn0027086	766	590
Dsg4115_gr1	FBgn0032945	1619	1247
Dsg1157_gr1	FBgn0005564	779	600
Dsg5781_gr1	FBgn0037900	2019	1555
Dsg1377_gr1	FBgn0010355	1153	888
Dsg2666_gr1	FBgn0025686	931	717
Dsg1465_gr1	FBgn0011288	1044	804
Dsg589_gr1	FBgn0003091	2897	2231
Dsg87854_gr1	FBgn0260635	961	740
Dsg1269_gr1	FBgn0010015	604	465
Dsg1193_gr1	FBgn0005640	3602	2773
Dsg3827_gr1	FBgn0030575	1968	1515
Dsg1242_gr1	FBgn0005778	1377	1060
Dsg2598_gr1	FBgn0025115	582	448
Dsg4046_gr1	FBgn0032702	829	638
Dsg5595_gr1	FBgn0037341	1141	878
Dsg3599_gr1	FBgn0029831	1287	990
Dsg1443_gr1	FBgn0010909	1196	920
Dsg5137_gr1	FBgn0036368	1772	1363
Dsg2248_gr1	FBgn0020391	580	446
Dsg1224_gr1	FBgn0005674	1294	995
Dsg87912_gr1	FBgn0026379	874	672
Dsg1068_gr1	FBgn0004657	1423	1094
Dsg5403_gr1	FBgn0036984	1880	1445
Dsg1460_gr1	FBgn0011286	1196	919
Dsg4155_gr1	FBgn0033089	2266	1741
Dsg2387_gr1	FBgn0022774	1342	1031
Dsg6939_gr1	FBgn0052944	2062	1584
Dsg6151_gr1	FBgn0039111	897	689
Dsg3828_gr1	FBgn0030575	884	679
Dsg87963_gr1	Puro	1216	934
Dsg6931_gr1	FBgn0052703	2400	1843
Dsg6199_gr1	FBgn0039349	935	718
Dsg5348_gr1	FBgn0036875	698	536
Dsg6982_gr1	FBgn0053519	6018	4621
Dsg4816_gr1	FBgn0035484	3480	2672
Dsg1337_gr1	FBgn0010303	1614	1239
Dsg7775_gr1	FBgn0265262	878	674
Dsg3975_gr1	FBgn0032287	563	432
Dsg3133_gr1	FBgn0031643	7332	5624
Dsg419_gr1	FBgn0001145	2291	1757
Dsg7014_gr1	FBgn0061359	2063	1582
Dsg6367_gr1	FBgn0039908	1427	1094
Dsg6597_gr1	FBgn0046114	1581	1212
Dsg7909_gr1	FBgn0267486	1812	1389
Dsg2690_gr1	FBgn0025743	621	476
Dsg609_gr1	FBgn0003116	955	732
Dsg3493_gr1	FBgn0028875	775	594
Dsg2454_gr1	FBgn0023181	2076	1591
Dsg6787_gr1	FBgn0051643	1381	1058
Dsg2175_gr1	FBgn0019830	1560	1195
Dsg6909_gr1	FBgn0052698	983	753
Dsg6734_gr1	FBgn0051140	2025	1551
Dsg2584_gr1	FBgn0024963	991	759
Dsg4237_gr1	FBgn0033440	1815	1390
Dsg4287_gr1	FBgn0033773	1242	951
Dsg1304_gr1	FBgn0010222	1459	1117
Dsg4779_gr1	FBgn0035425	738	565
Dsg3771_gr1	FBgn0030467	3444	2635
Dsg7881_gr1	FBgn0267339	1928	1475
Dsg2053_gr1	FBgn0016126	1685	1289
Dsg2965_gr1	FBgn0031068	2050	1568
Dsg7061_gr1	FBgn0085386	1246	953
Dsg87973_gr1	T2A	2853	2182
Dsg5483_gr1	FBgn0037146	1824	1395
Dsg1003_gr1	FBgn0004512	731	559
Dsg4334_gr1	FBgn0033911	888	679
Dsg3807_gr1	FBgn0030573	1079	825
Dsg5063_gr1	FBgn0036211	2090	1598
Dsg6519_gr1	FBgn0042094	1315	1005
Dsg6942_gr1	FBgn0053087	2460	1880
Dsg4204_gr1	FBgn0033246	538	411
Dsg1746_gr1	FBgn0013435	584	446
Dsg2755_gr1	FBgn0026063	1024	782
Dsg7052_gr1	FBgn0085385	4014	3065
Dsg5524_gr1	FBgn0037167	2442	1864
Dsg5633_gr1	FBgn0037491	1449	1106
Dsg1769_gr1	FBgn0013762	477	364
Dsg4088_gr1	FBgn0032798	848	647
Dsg5676_gr1	FBgn0037683	1455	1110
Dsg6042_gr1	FBgn0038829	1282	978
Dsg401_gr1	FBgn0001124	1185	904
Dsg7950_gr1	FBgn0267912	1577	1203
Dsg7562_gr1	FBgn0261996	780	595
Dsg5489_gr1	FBgn0037146	2074	1582
Dsg2148_gr1	FBgn0017558	880	671
Dsg7236_gr1	FBgn0259101	1266	965
Dsg4684_gr1	FBgn0035146	757	577
Dsg7755_gr1	FBgn0265177	1324	1009
Dsg7259_gr1	FBgn0259166	1950	1486
Dsg1166_gr1	FBgn0005585	1344	1024
Dsg88191_gr1	scrambled	932	710
Dsg1177_gr1	FBgn0005619	1864	1420
Dsg5391_gr1	FBgn0036941	2015	1535
Dsg787_gr1	FBgn0003502	961	732
Dsg5535_gr1	FBgn0037186	1632	1243
Dsg5684_gr1	FBgn0037690	1061	808
Dsg3675_gr1	FBgn0030087	1891	1440
Dsg2990_gr1	FBgn0031263	4683	3566
Dsg2659_gr1	FBgn0025642	5651	4303
Dsg6397_gr1	FBgn0040056	1345	1024
Dsg797_gr1	FBgn0003525	1416	1078
Dsg88215_gr1	scrambled	1830	1393
Dsg1405_gr1	FBgn0010399	1365	1039
Dsg8055_gr1	FBgn0283510	1524	1160
Dsg5567_gr1	FBgn0037315	1352	1029
Dsg6603_gr1	FBgn0046332	1038	790
Dsg5205_gr1	FBgn0036551	1586	1207
Dsg6807_gr1	FBgn0051717	594	452
Dsg2059_gr1	FBgn0016126	1029	783
Dsg5882_gr1	FBgn0038321	778	592
Dsg6175_gr1	FBgn0039175	1355	1031
Dsg5858_gr1	FBgn0038206	2404	1829
Dsg6201_gr1	FBgn0039349	928	706
Dsg5179_gr1	FBgn0036451	2131	1621
Dsg1502_gr1	FBgn0027491	1257	956
Dsg1618_gr1	FBgn0011676	1728	1314
Dsg761_gr1	FBgn0003390	1085	825
Dsg88029_gr1	intergenic	2344	1782
Dsg2650_gr1	FBgn0025640	980	745
Dsg789_gr1	FBgn0003513	738	561
Dsg2180_gr1	FBgn0019830	2222	1689
Dsg7948_gr1	FBgn0267912	1058	804
Dsg773_gr1	FBgn0003429	2099	1595
Dsg418_gr1	FBgn0001145	1082	822
Dsg6103_gr1	FBgn0039015	2376	1805
Dsg88052_gr1	intergenic	4851	3685
Dsg5015_gr1	FBgn0036147	2860	2172
Dsg4925_gr1	FBgn0035911	2346	1781
Dsg2686_gr1	FBgn0025743	411	312
Dsg1072_gr1	FBgn0004657	552	419
Dsg3510_gr1	FBgn0028997	1303	989
Dsg2744_gr1	FBgn0026061	2054	1559
Dsg3794_gr1	FBgn0030556	668	507
Dsg6682_gr1	FBgn0050104	1530	1161
Dsg1050_gr1	FBgn0004654	1530	1161
Dsg6123_gr1	FBgn0039050	1107	840
Dsg4217_gr1	FBgn0033322	1032	783
Dsg5895_gr1	FBgn0038373	2095	1589
Dsg6676_gr1	FBgn0050104	1801	1366
Dsg88125_gr1	scrambled	2186	1658
Dsg7542_gr1	FBgn0261985	948	719
Dsg4319_gr1	FBgn0033893	1631	1237
Dsg8020_gr1	FBgn0283480	869	659
Dsg7567_gr1	FBgn0262081	2300	1744
Dsg3894_gr1	FBgn0030796	1001	759
Dsg2295_gr1	FBgn0020762	1340	1016
Dsg7249_gr1	FBgn0259113	2353	1784
Dsg2378_gr1	FBgn0022772	4973	3770
Dsg4733_gr1	FBgn0035298	1735	1315
Dsg673_gr1	FBgn0003204	1487	1127
Dsg2674_gr1	FBgn0025702	2032	1540
Dsg1643_gr1	FBgn0011725	2114	1602
Dsg3382_gr1	FBgn0028342	2023	1533
Dsg8042_gr1	FBgn0283499	582	441
Dsg6897_gr1	FBgn0052666	1246	944
Dsg5988_gr1	FBgn0038742	759	575
Dsg88164_gr1	scrambled	948	718
Dsg1542_gr1	FBgn0027506	1586	1201
Dsg1960_gr1	FBgn0015544	1540	1166
Dsg3317_gr1	FBgn0032147	1087	823
Dsg1277_gr1	FBgn0010051	922	698
Dsg4687_gr1	FBgn0035146	728	551
Dsg224_gr1	FBgn0000261	2003	1516
Dsg1454_gr1	FBgn0011205	814	616
Dsg2465_gr1	FBgn0023495	1821	1378
Dsg2877_gr1	FBgn0027085	2100	1589
Dsg3782_gr1	FBgn0030482	1778	1345
Dsg3267_gr1	FBgn0032014	1047	792
Dsg3740_gr1	FBgn0030384	661	500
Dsg4597_gr1	FBgn0034988	1182	894
Dsg4106_gr1	FBgn0032916	7414	5607
Dsg2621_gr1	FBgn0025573	2338	1768
Dsg3069_gr1	FBgn0031441	652	493
Dsg3603_gr1	FBgn0029831	2095	1584
Dsg5787_gr1	FBgn0037942	824	623
Dsg5987_gr1	FBgn0038742	5439	4112
Dsg7021_gr1	FBgn0062449	1311	991
Dsg3274_gr1	FBgn0032032	1524	1152
Dsg705_gr1	FBgn0003317	1073	811
Dsg7075_gr1	FBgn0085390	1793	1355
Dsg5667_gr1	FBgn0037679	1158	875
Dsg2120_gr1	FBgn0016917	2782	2102
Dsg3219_gr1	FBgn0031855	1652	1248
Dsg88180_gr1	scrambled	1157	874
Dsg3964_gr1	FBgn0032224	1161	877
Dsg3487_gr1	FBgn0028868	1884	1423
Dsg5972_gr1	FBgn0038655	523	395
Dsg7481_gr1	FBgn0261439	2572	1942
Dsg816_gr1	FBgn0003716	6629	5005
Dsg6186_gr1	FBgn0039241	1204	909
Dsg2874_gr1	FBgn0027084	1306	986
Dsg7650_gr1	FBgn0263395	1775	1340
Dsg5855_gr1	FBgn0038206	967	730
Dsg1986_gr1	FBgn0015618	1574	1188
Dsg6319_gr1	FBgn0039790	1170	883
Dsg5746_gr1	FBgn0037807	1328	1002
Dsg7113_gr1	FBgn0086348	1177	888
Dsg7205_gr1	FBgn0250786	1538	1160
Dsg746_gr1	FBgn0003380	2315	1746
Dsg4140_gr1	FBgn0033021	1375	1037
Dsg879_gr1	FBgn0004087	1025	773
Dsg1272_gr1	FBgn0010015	3099	2337
Dsg921_gr1	FBgn0004363	1419	1070
Dsg3658_gr1	FBgn0030007	890	671
Dsg3057_gr1	FBgn0031428	833	628
Dsg1293_gr1	FBgn0010197	1475	1112
Dsg4308_gr1	FBgn0033853	1483	1118
Dsg744_gr1	FBgn0003380	1950	1470
Dsg6850_gr1	FBgn0052451	2604	1963
Dsg2199_gr1	FBgn0019957	1178	888
Dsg7316_gr1	FBgn0259822	1966	1482
Dsg2789_gr1	FBgn0026370	820	618
Dsg1457_gr1	FBgn0011286	2366	1783
Dsg6852_gr1	FBgn0052484	1396	1052
Dsg3673_gr1	FBgn0030087	1493	1125
Dsg7758_gr1	FBgn0265178	2188	1648
Dsg2794_gr1	FBgn0026370	1657	1248
Dsg2405_gr1	FBgn0023083	773	582
Dsg2740_gr1	FBgn0026060	1339	1008
Dsg1249_gr1	FBgn0005779	2705	2036
Dsg8052_gr1	FBgn0283510	1880	1415
Dsg87864_gr1	FBgn0260635	2167	1631
Dsg893_gr1	FBgn0004106	1807	1360
Dsg2652_gr1	FBgn0025640	1568	1180
Dsg5401_gr1	FBgn0036942	1487	1119
Dsg452_gr1	FBgn0001218	796	599
Dsg2336_gr1	FBgn0022029	614	462
Dsg6832_gr1	FBgn0051871	436	328
Dsg88116_gr1	scrambled	876	659
Dsg4561_gr1	FBgn0034742	2155	1621
Dsg5057_gr1	FBgn0036208	916	689
Dsg4040_gr1	FBgn0032677	1541	1159
Dsg88216_gr1	scrambled	1424	1071
Dsg5656_gr1	FBgn0037612	831	625
Dsg7407_gr1	FBgn0260990	1657	1246
Dsg7329_gr1	FBgn0260399	1415	1064
Dsg6479_gr1	FBgn0041194	1677	1261
Dsg2837_gr1	FBgn0027079	1519	1142
Dsg4487_gr1	FBgn0034590	427	321
Dsg1508_gr1	FBgn0027492	1212	911
Dsg3910_gr1	FBgn0030932	1388	1043
Dsg4383_gr1	FBgn0034141	2184	1641
Dsg6261_gr1	FBgn0039640	595	447
Dsg5415_gr1	FBgn0036992	2319	1742
Dsg4200_gr1	FBgn0033244	1310	984
Dsg7234_gr1	FBgn0250906	2403	1805
Dsg7264_gr1	FBgn0259168	1105	830
Dsg5153_gr1	FBgn0036376	1927	1447
Dsg7203_gr1	FBgn0250785	871	654
Dsg1234_gr1	FBgn0005777	939	705
Dsg4654_gr1	FBgn0035089	1508	1132
Dsg1496_gr1	FBgn0027363	1973	1481
Dsg6443_gr1	FBgn0040319	1960	1471
Dsg1642_gr1	FBgn0011725	1638	1229
Dsg3916_gr1	FBgn0030932	2699	2025
Dsg6033_gr1	FBgn0038827	1281	961
Dsg7629_gr1	FBgn0263199	1317	988
Dsg2931_gr1	FBgn0031044	1849	1387
Dsg4175_gr1	FBgn0033191	2121	1591
Dsg943_gr1	FBgn0004368	968	726
Dsg1792_gr1	FBgn0013987	612	459
Dsg5479_gr1	FBgn0037115	1976	1482
Dsg4511_gr1	FBgn0034658	1092	819
Dsg5001_gr1	FBgn0036128	780	585
Dsg4274_gr1	FBgn0033754	804	603
Dsg6147_gr1	FBgn0039111	3463	2597
Dsg2385_gr1	FBgn0022774	1411	1058
Dsg6035_gr1	FBgn0038829	1219	914
Dsg182_gr1	FBgn0000150	1829	1371
Dsg3929_gr1	FBgn0031030	6766	5070
Dsg7968_gr1	FBgn0275436	3243	2430
Dsg6536_gr1	FBgn0042710	1691	1267
Dsg4118_gr1	FBgn0032945	4546	3406
Dsg1574_gr1	FBgn0027538	1583	1186
Dsg482_gr1	FBgn0001624	1570	1176
Dsg3710_gr1	FBgn0030347	2088	1564
Dsg5357_gr1	FBgn0036876	1522	1140
Dsg6689_gr1	FBgn0050274	1717	1286
Dsg2714_gr1	FBgn0025825	2975	2228
Dsg142_gr1	FBgn0000078	3146	2356
Dsg3370_gr1	FBgn0027945	1898	1421
Dsg7092_gr1	FBgn0085484	1806	1352
Dsg2700_gr1	FBgn0025802	1295	969
Dsg526_gr1	FBgn0002524	822	615
Dsg7814_gr1	FBgn0266375	1918	1435
Dsg7985_gr1	FBgn0283450	3394	2539
Dsg87949_gr1	intergenic	1953	1461
Dsg4523_gr1	FBgn0034710	766	573
Dsg8053_gr1	FBgn0283510	1532	1146
Dsg8037_gr1	FBgn0283499	1083	810
Dsg5487_gr1	FBgn0037146	1027	768
Dsg2956_gr1	FBgn0031054	1011	756
Dsg1067_gr1	FBgn0004657	1225	916
Dsg5062_gr1	FBgn0036211	2422	1811
Dsg4461_gr1	FBgn0034494	876	655
Dsg932_gr1	FBgn0004367	586	438
Dsg1840_gr1	FBgn0014028	1718	1284
Dsg5027_gr1	FBgn0036160	5707	4265
Dsg4980_gr1	FBgn0036099	1666	1245
Dsg1279_gr1	FBgn0010051	1376	1028
Dsg6189_gr1	FBgn0039306	1202	898
Dsg3635_gr1	FBgn0029958	1170	874
Dsg3202_gr1	FBgn0031799	814	608
Dsg3228_gr1	FBgn0031881	1292	965
Dsg1082_gr1	FBgn0004839	1015	758
Dsg1253_gr1	FBgn0005779	1078	805
Dsg2665_gr1	FBgn0025686	2108	1574
Dsg5581_gr1	FBgn0037327	1571	1173
Dsg2594_gr1	FBgn0024995	1034	772
Dsg6227_gr1	FBgn0039562	1693	1264
Dsg88160_gr1	scrambled	1227	916
Dsg3976_gr1	FBgn0032287	793	592
Dsg5194_gr1	FBgn0036550	1866	1393
Dsg2219_gr1	FBgn0019990	2122	1584
Dsg3249_gr1	FBgn0031952	769	574
Dsg87928_gr1	FBgn0001297	1940	1448
Dsg7428_gr1	FBgn0261260	1104	824
Dsg1527_gr1	FBgn0027497	2602	1942
Dsg7754_gr1	FBgn0265177	1155	862
Dsg7029_gr1	FBgn0067102	1624	1212
Dsg6706_gr1	FBgn0050359	1962	1464
Dsg5679_gr1	FBgn0037683	1174	876
Dsg382_gr1	FBgn0001079	1540	1149
Dsg839_gr1	FBgn0003733	834	622
Dsg1030_gr1	FBgn0004598	1561	1164
Dsg2017_gr1	FBgn0015772	1616	1205
Dsg4718_gr1	FBgn0035245	1934	1442
Dsg3495_gr1	FBgn0028875	511	381
Dsg7085_gr1	FBgn0085413	2346	1749
Dsg3049_gr1	FBgn0031397	1226	914
Dsg1533_gr1	FBgn0027504	1057	788
Dsg1877_gr1	FBgn0014930	1167	870
Dsg6299_gr1	FBgn0039751	1053	785
Dsg5726_gr1	FBgn0037786	436	325
Dsg3833_gr1	FBgn0030582	1488	1109
Dsg375_gr1	FBgn0000826	2092	1559
Dsg3108_gr1	FBgn0031463	522	389
Dsg398_gr1	FBgn0001124	2896	2158
Dsg1744_gr1	FBgn0013435	2903	2163
Dsg425_gr1	FBgn0001186	882	657
Dsg2639_gr1	FBgn0025625	1916	1427
Dsg4250_gr1	FBgn0033538	2350	1750
Dsg88033_gr1	intergenic	5549	4132
Dsg5478_gr1	FBgn0037115	724	539
Dsg88198_gr1	scrambled	1890	1407
Dsg3338_gr1	FBgn0027610	1858	1383
Dsg3060_gr1	FBgn0031428	1588	1182
Dsg3834_gr1	FBgn0030582	1498	1115
Dsg7560_gr1	FBgn0261996	1275	949
Dsg1114_gr1	FBgn0004889	1001	745
Dsg3715_gr1	FBgn0030347	1204	896
Dsg3247_gr1	FBgn0031908	1481	1102
Dsg278_gr1	FBgn0000422	1684	1253
Dsg5091_gr1	FBgn0036272	1465	1090
Dsg7480_gr1	FBgn0261439	2781	2069
Dsg2697_gr1	FBgn0025802	945	703
Dsg6915_gr1	FBgn0052698	1273	947
Dsg3907_gr1	FBgn0030864	1066	793
Dsg2238_gr1	FBgn0020389	980	729
Dsg6230_gr1	FBgn0039562	2842	2114
Dsg88193_gr1	scrambled	2533	1884
Dsg4700_gr1	FBgn0035228	1487	1106
Dsg3656_gr1	FBgn0030007	2767	2058
Dsg5346_gr1	FBgn0036875	3348	2490
Dsg8048_gr1	FBgn0283500	2325	1729
Dsg7319_gr1	FBgn0259822	464	345
Dsg2367_gr1	FBgn0022768	1770	1316
[truncated: 6,085 more rows]
