# Supplementary material for: Pooled genome-wide CRISPR screening for basal and context-specific fitness gene essentiality in Drosophila cells
Source: eLife. 2018 Jul 27;7:e36333. doi: 10.7554/eLife.36333 (PMC6063728; doi:10.7554/eLife.36333)
Supplement: Supplementary file 14. — Readcounts were internally normalized to a median value of 10000 prior to computing the average. Column 1 provides internal ID number compatible with Supplementary file 1. Column 2 provides targeted gene ID. Column 3, ‘REF’, provides readcount file from plasmid pool. Column 4 provides readcount following transfection and outgrowth. File is compatible with MAGeCK (Li et al., 2014). [file elife-36333-supp14.txt]

sgRNA	Gene	REF	rep2g2
Dsg16006_gr2	FBgn0015789	900	558
Dsg70287_gr2	FBgn0053145	566	278
Dsg12984_gr2	FBgn0005771	1207	592
Dsg65681_gr2	FBgn0051075	975	460
Dsg46527_gr2	FBgn0036214	475	223
Dsg10281_gr2	FBgn0002772	403	188
Dsg9616_gr2	FBgn0001258	561	256
Dsg18692_gr2	FBgn0025456	762	335
Dsg20343_gr2	FBgn0027378	639	280
Dsg68955_gr2	FBgn0052528	477	201
Dsg15217_gr2	FBgn0014411	536	224
Dsg34348_gr2	FBgn0032812	792	330
Dsg61169_gr2	FBgn0040260	754	311
Dsg50516_gr2	FBgn0037263	516	211
Dsg70111_gr2	FBgn0053094	878	359
Dsg20380_gr2	FBgn0027498	624	255
Dsg17711_gr2	FBgn0023388	1006	410
Dsg41130_gr2	FBgn0034697	413	166
Dsg88297_gr2	FBgn0026379	481	187
Dsg63862_gr2	FBgn0045759	452	174
Dsg10778_gr2	FBgn0003149	465	179
Dsg37401_gr2	FBgn0033708	416	159
Dsg88400_gr2	scrambled	487	186
Dsg88445_gr2	intergenic	434	164
Dsg28099_gr2	FBgn0031091	880	326
Dsg47708_gr2	FBgn0036528	864	319
Dsg88536_gr2	scrambled	738	271
Dsg45830_gr2	FBgn0036007	644	235
Dsg81504_gr2	FBgn0264449	499	182
Dsg20704_gr2	FBgn0027594	813	289
Dsg8495_gr2	FBgn0000084	1511	534
Dsg88507_gr2	scrambled	476	168
Dsg9161_gr2	FBgn0000659	462	163
Dsg49587_gr2	FBgn0037005	746	263
Dsg73445_gr2	FBgn0085442	796	280
Dsg9316_gr2	FBgn0001105	1115	391
Dsg53111_gr2	FBgn0037950	700	245
Dsg29495_gr2	FBgn0031489	446	156
Dsg88453_gr2	intergenic	461	161
Dsg52259_gr2	FBgn0037720	902	315
Dsg22351_gr2	FBgn0028986	468	163
Dsg26599_gr2	FBgn0030707	490	170
Dsg25453_gr2	FBgn0030391	3136	1086
Dsg17576_gr2	FBgn0023076	458	158
Dsg34851_gr2	FBgn0032961	1044	360
Dsg67935_gr2	FBgn0052079	673	232
Dsg56762_gr2	FBgn0038919	571	196
Dsg49419_gr2	FBgn0036964	1784	612
Dsg48079_gr2	FBgn0036622	917	314
Dsg37961_gr2	FBgn0033856	652	222
Dsg10861_gr2	FBgn0003248	1068	363
Dsg28908_gr2	FBgn0031319	760	258
Dsg63561_gr2	FBgn0044020	564	191
Dsg11395_gr2	FBgn0003651	568	192
Dsg22251_gr2	FBgn0028950	907	305
Dsg66374_gr2	FBgn0051363	607	204
Dsg62583_gr2	FBgn0041097	554	186
Dsg37582_gr2	FBgn0033748	483	162
Dsg73364_gr2	FBgn0085424	1158	388
Dsg10727_gr2	FBgn0003090	1006	337
Dsg28021_gr2	FBgn0031069	1108	370
Dsg19205_gr2	FBgn0025866	1250	417
Dsg16366_gr2	FBgn0016754	777	258
Dsg9723_gr2	FBgn0001324	613	202
Dsg19405_gr2	FBgn0026192	922	303
Dsg48745_gr2	FBgn0036801	721	236
Dsg39779_gr2	FBgn0034345	455	148
Dsg20521_gr2	FBgn0027548	1398	454
Dsg68971_gr2	FBgn0052532	770	250
Dsg19980_gr2	FBgn0026738	764	247
Dsg17121_gr2	FBgn0020767	1426	461
Dsg16480_gr2	FBgn0017457	664	214
Dsg42036_gr2	FBgn0034943	527	169
Dsg20543_gr2	FBgn0027552	674	216
Dsg58730_gr2	FBgn0039427	584	187
Dsg13204_gr2	FBgn0010263	469	150
Dsg77454_gr2	FBgn0261555	1207	386
Dsg17119_gr2	FBgn0020767	592	189
Dsg18136_gr2	FBgn0024293	564	180
Dsg60125_gr2	FBgn0039773	1628	519
Dsg10020_gr2	FBgn0002542	424	135
Dsg13305_gr2	FBgn0010323	825	262
Dsg12388_gr2	FBgn0004666	876	278
Dsg22346_gr2	FBgn0028984	990	314
Dsg59835_gr2	FBgn0039705	861	273
Dsg17541_gr2	FBgn0022985	776	246
Dsg48932_gr2	FBgn0036838	467	148
Dsg20168_gr2	FBgn0027093	1461	462
Dsg48781_gr2	FBgn0036809	408	129
Dsg88584_gr2	scrambled	854	270
Dsg62688_gr2	FBgn0041184	415	131
Dsg47702_gr2	FBgn0036527	878	277
Dsg27054_gr2	FBgn0030817	1357	428
Dsg12362_gr2	FBgn0004648	454	143
Dsg8540_gr2	FBgn0000117	791	249
Dsg10799_gr2	FBgn0003165	874	275
Dsg16005_gr2	FBgn0015781	445	140
Dsg88500_gr2	mCherry	733	230
Dsg45996_gr2	FBgn0036058	888	278
Dsg34829_gr2	FBgn0032946	473	148
Dsg29958_gr2	FBgn0031619	739	231
Dsg9490_gr2	FBgn0001215	1056	330
Dsg55895_gr2	FBgn0038681	765	239
Dsg63877_gr2	FBgn0045823	727	227
Dsg88514_gr2	scrambled	769	240
Dsg21111_gr2	FBgn0028381	750	234
Dsg52718_gr2	FBgn0037848	473	147
Dsg12862_gr2	FBgn0005631	493	153
Dsg13412_gr2	FBgn0010397	933	289
Dsg88397_gr2	intergenic	746	231
Dsg41593_gr2	FBgn0034827	1140	353
Dsg10026_gr2	FBgn0002543	417	129
Dsg12389_gr2	FBgn0004666	1087	336
Dsg12545_gr2	FBgn0004861	548	169
Dsg12199_gr2	FBgn0004580	1408	434
Dsg63551_gr2	FBgn0043900	689	212
Dsg54982_gr2	FBgn0038438	810	249
Dsg88599_gr2	scrambled	466	143
Dsg15457_gr2	FBgn0015039	424	130
Dsg57151_gr2	FBgn0039025	444	136
Dsg27522_gr2	FBgn0030946	761	233
Dsg17897_gr2	FBgn0023528	1545	473
Dsg21845_gr2	FBgn0028737	1189	364
Dsg70290_gr2	FBgn0053145	722	221
Dsg33723_gr2	FBgn0032640	1164	356
Dsg19353_gr2	FBgn0026149	600	183
Dsg34849_gr2	FBgn0032961	1201	365
Dsg82889_gr2	FBgn0266064	989	300
Dsg81926_gr2	FBgn0264895	627	190
Dsg10969_gr2	FBgn0003300	416	126
Dsg11799_gr2	FBgn0004168	634	192
Dsg46831_gr2	FBgn0036305	674	204
Dsg81182_gr2	FBgn0264000	417	126
Dsg27708_gr2	FBgn0030993	798	241
Dsg14226_gr2	FBgn0011604	537	162
Dsg19406_gr2	FBgn0026192	766	231
Dsg42614_gr2	FBgn0035101	488	147
Dsg88417_gr2	intergenic	1094	329
Dsg42214_gr2	FBgn0034990	1460	439
Dsg22403_gr2	FBgn0028999	589	177
Dsg43000_gr2	FBgn0035207	677	203
Dsg12796_gr2	FBgn0005561	744	223
Dsg41186_gr2	FBgn0034715	818	245
Dsg44145_gr2	FBgn0035542	404	121
Dsg41922_gr2	FBgn0034914	1062	318
Dsg9772_gr2	FBgn0001941	899	269
Dsg14457_gr2	FBgn0011758	743	222
Dsg25457_gr2	FBgn0030391	509	152
Dsg79903_gr2	FBgn0263006	640	191
Dsg18584_gr2	FBgn0025334	818	244
Dsg37830_gr2	FBgn0033814	503	150
Dsg37333_gr2	FBgn0033692	721	215
Dsg81996_gr2	FBgn0264975	1208	360
Dsg41564_gr2	FBgn0034821	820	244
Dsg46114_gr2	FBgn0036101	491	146
Dsg23874_gr2	FBgn0029935	829	246
Dsg61239_gr2	FBgn0040294	1147	340
Dsg34848_gr2	FBgn0032961	1478	438
Dsg15582_gr2	FBgn0015316	1063	315
Dsg36078_gr2	FBgn0033349	687	203
Dsg75037_gr2	FBgn0259231	772	228
Dsg14927_gr2	FBgn0013772	498	147
Dsg67501_gr2	FBgn0051872	498	147
Dsg88552_gr2	scrambled	427	126
Dsg31962_gr2	FBgn0032144	475	140
Dsg31467_gr2	FBgn0032013	947	279
Dsg21836_gr2	FBgn0028734	693	204
Dsg22034_gr2	FBgn0028887	609	179
Dsg67234_gr2	FBgn0051776	854	251
Dsg14841_gr2	FBgn0013733	1458	428
Dsg12709_gr2	FBgn0004921	433	127
Dsg63922_gr2	FBgn0046113	638	187
Dsg80539_gr2	FBgn0263346	1427	418
Dsg11896_gr2	FBgn0004244	912	267
Dsg59622_gr2	FBgn0039655	575	168
Dsg88585_gr2	scrambled	497	145
Dsg51535_gr2	FBgn0037541	487	142
Dsg19729_gr2	FBgn0026404	415	121
Dsg63637_gr2	FBgn0044452	900	262
Dsg13554_gr2	FBgn0010453	567	165
Dsg84012_gr2	FBgn0283476	736	214
Dsg88579_gr2	scrambled	699	203
Dsg22549_gr2	FBgn0029153	965	280
Dsg31077_gr2	FBgn0031903	755	219
Dsg59624_gr2	FBgn0039656	473	137
Dsg24558_gr2	FBgn0030104	736	213
Dsg78283_gr2	FBgn0261963	930	269
Dsg12087_gr2	FBgn0004436	415	120
Dsg41583_gr2	FBgn0034825	571	165
Dsg14924_gr2	FBgn0013772	585	169
Dsg58729_gr2	FBgn0039427	810	234
Dsg75821_gr2	FBgn0260003	627	181
Dsg14039_gr2	FBgn0011296	2111	609
Dsg35097_gr2	FBgn0033058	708	204
Dsg68042_gr2	FBgn0052110	854	246
Dsg88578_gr2	scrambled	427	123
Dsg26245_gr2	FBgn0030617	692	199
Dsg24203_gr2	FBgn0030012	870	250
Dsg82530_gr2	FBgn0265606	634	182
Dsg63719_gr2	FBgn0045073	969	278
Dsg10096_gr2	FBgn0002573	1126	323
Dsg11347_gr2	FBgn0003557	917	263
Dsg17706_gr2	FBgn0023388	1744	500
Dsg32317_gr2	FBgn0032242	1019	292
Dsg32689_gr2	FBgn0032341	681	195
Dsg12865_gr2	FBgn0005631	1212	347
Dsg62660_gr2	FBgn0041180	455	130
Dsg17518_gr2	FBgn0022959	875	250
Dsg39555_gr2	FBgn0034282	462	132
Dsg88539_gr2	mCherry	653	186
Dsg37086_gr2	FBgn0033624	548	156
Dsg88607_gr2	scrambled	882	251
Dsg46001_gr2	FBgn0036058	875	249
Dsg35632_gr2	FBgn0033215	682	194
Dsg13928_gr2	FBgn0011260	531	151
Dsg9408_gr2	FBgn0001148	633	180
Dsg82503_gr2	FBgn0265595	1136	323
Dsg17515_gr2	FBgn0022959	1116	317
Dsg21488_gr2	FBgn0028539	412	117
Dsg80296_gr2	FBgn0263131	994	282
Dsg88412_gr2	intergenic	878	249
Dsg62429_gr2	FBgn0040918	1333	378
Dsg9301_gr2	FBgn0001092	974	276
Dsg46339_gr2	FBgn0036165	1087	308
Dsg88450_gr2	intergenic	480	136
Dsg14892_gr2	FBgn0013764	2033	576
Dsg10695_gr2	FBgn0003076	555	157
Dsg51262_gr2	FBgn0037472	955	270
Dsg21419_gr2	FBgn0028519	552	156
Dsg9491_gr2	FBgn0001215	885	250
Dsg83597_gr2	FBgn0267001	602	170
Dsg47216_gr2	FBgn0036398	773	218
Dsg15292_gr2	FBgn0014859	859	242
Dsg34887_gr2	FBgn0032969	607	171
Dsg47366_gr2	FBgn0036446	785	221
Dsg60643_gr2	FBgn0039920	558	157
Dsg78685_gr2	FBgn0262169	971	273
Dsg80361_gr2	FBgn0263220	655	184
Dsg29067_gr2	FBgn0031374	413	116
Dsg10505_gr2	FBgn0002936	666	187
Dsg84052_gr2	FBgn0283531	837	235
Dsg88576_gr2	scrambled	798	224
Dsg88627_gr2	Puro	962	270
Dsg43878_gr2	FBgn0035476	1796	504
Dsg15584_gr2	FBgn0015316	645	181
Dsg55030_gr2	FBgn0038451	966	271
Dsg35807_gr2	FBgn0033266	902	253
Dsg35159_gr2	FBgn0033074	649	182
Dsg67236_gr2	FBgn0051776	567	159
Dsg67268_gr2	FBgn0051787	692	194
Dsg10534_gr2	FBgn0002945	2024	567
Dsg45004_gr2	FBgn0035772	668	187
Dsg30839_gr2	FBgn0031842	822	230
Dsg31376_gr2	FBgn0031990	540	151
Dsg72272_gr2	FBgn0083981	1173	328
Dsg20377_gr2	FBgn0027498	719	201
Dsg45110_gr2	FBgn0035798	684	191
Dsg72056_gr2	FBgn0082831	430	120
Dsg12290_gr2	FBgn0004611	595	166
Dsg65731_gr2	FBgn0051089	1251	349
Dsg11239_gr2	FBgn0003475	527	147
Dsg54458_gr2	FBgn0038302	588	164
Dsg18414_gr2	FBgn0024941	434	121
Dsg22447_gr2	FBgn0029091	1658	462
Dsg48784_gr2	FBgn0036809	2007	559
Dsg25165_gr2	FBgn0030318	1250	348
Dsg75409_gr2	FBgn0259749	424	118
Dsg60671_gr2	FBgn0039928	1446	402
Dsg53821_gr2	FBgn0038139	1418	394
Dsg55792_gr2	FBgn0038653	810	225
Dsg51702_gr2	FBgn0037579	515	143
Dsg29458_gr2	FBgn0031478	580	161
Dsg21842_gr2	FBgn0028737	454	126
Dsg39439_gr2	FBgn0034258	800	222
Dsg41020_gr2	FBgn0034661	483	134
Dsg46882_gr2	FBgn0036318	1031	286
Dsg48704_gr2	FBgn0036789	1125	312
Dsg20642_gr2	FBgn0027579	1414	392
Dsg33372_gr2	FBgn0032513	942	261
Dsg17117_gr2	FBgn0020767	874	242
Dsg56761_gr2	FBgn0038919	1077	298
Dsg8395_gr2	FBgn0000043	662	183
Dsg61617_gr2	FBgn0040394	1089	301
Dsg55409_gr2	FBgn0038546	872	241
Dsg45593_gr2	FBgn0035944	695	192
Dsg32421_gr2	FBgn0032264	963	266
Dsg57300_gr2	FBgn0039064	518	143
Dsg17707_gr2	FBgn0023388	739	204
Dsg58724_gr2	FBgn0039425	442	122
Dsg44344_gr2	FBgn0035591	779	215
Dsg62878_gr2	FBgn0041582	881	243
Dsg9372_gr2	FBgn0001134	504	139
Dsg63466_gr2	FBgn0043575	584	161
Dsg59002_gr2	FBgn0039487	624	172
Dsg48580_gr2	FBgn0036765	918	253
Dsg9564_gr2	FBgn0001230	958	264
Dsg78284_gr2	FBgn0261963	657	181
Dsg42308_gr2	FBgn0035016	1100	303
Dsg70166_gr2	FBgn0053110	668	184
Dsg17834_gr2	FBgn0023518	701	193
Dsg32419_gr2	FBgn0032264	643	177
Dsg88292_gr2	FBgn0039969	705	194
Dsg34588_gr2	FBgn0032876	1214	334
Dsg19058_gr2	FBgn0025740	458	126
Dsg41015_gr2	FBgn0034660	869	239
Dsg46130_gr2	FBgn0036105	731	201
Dsg48081_gr2	FBgn0036622	673	185
Dsg58733_gr2	FBgn0039427	564	155
Dsg80451_gr2	FBgn0263251	1230	338
Dsg33268_gr2	FBgn0032486	1394	383
Dsg45082_gr2	FBgn0035791	546	150
Dsg11430_gr2	FBgn0003687	557	153
Dsg88393_gr2	intergenic	1035	284
Dsg46957_gr2	FBgn0036333	587	161
Dsg24113_gr2	FBgn0029994	562	154
Dsg60128_gr2	FBgn0039774	438	120
Dsg12551_gr2	FBgn0004862	1570	430
Dsg68424_gr2	FBgn0052264	712	195
Dsg64526_gr2	FBgn0050106	1406	385
Dsg9267_gr2	FBgn0001086	603	165
Dsg12945_gr2	FBgn0005670	1397	382
Dsg65059_gr2	FBgn0050377	1196	327
Dsg88265_gr2	FBgn0014020	593	162
Dsg80928_gr2	FBgn0263776	769	210
Dsg45700_gr2	FBgn0035975	652	178
Dsg40315_gr2	FBgn0034479	1902	519
Dsg9253_gr2	FBgn0001083	1283	350
Dsg82520_gr2	FBgn0265605	1309	357
Dsg74340_gr2	FBgn0243516	763	208
Dsg23400_gr2	FBgn0029812	1684	459
Dsg25524_gr2	FBgn0030412	543	148
Dsg68320_gr2	FBgn0052230	455	124
Dsg78301_gr2	FBgn0261983	800	218
Dsg13365_gr2	FBgn0010380	668	182
Dsg9304_gr2	FBgn0001099	404	110
Dsg69940_gr2	FBgn0052847	573	156
Dsg58585_gr2	FBgn0039378	588	160
Dsg46730_gr2	FBgn0036274	702	191
Dsg16529_gr2	FBgn0017572	919	250
Dsg70748_gr2	FBgn0053558	835	227
Dsg61317_gr2	FBgn0040334	916	249
Dsg73404_gr2	FBgn0085432	699	190
Dsg34085_gr2	FBgn0032731	850	231
Dsg78907_gr2	FBgn0262515	799	217
Dsg31377_gr2	FBgn0031990	958	260
Dsg23320_gr2	FBgn0029778	608	165
Dsg78304_gr2	FBgn0261983	1054	286
Dsg50542_gr2	FBgn0037276	656	178
Dsg21833_gr2	FBgn0028717	1482	402
Dsg41506_gr2	FBgn0034802	1025	278
Dsg32429_gr2	FBgn0032265	535	145
Dsg71397_gr2	FBgn0067317	679	184
Dsg55059_gr2	FBgn0038458	572	155
Dsg74275_gr2	FBgn0087012	1384	375
Dsg67455_gr2	FBgn0051860	598	162
Dsg47514_gr2	FBgn0036485	838	227
Dsg53579_gr2	FBgn0038079	2806	760
Dsg8121_gr2	FBgn0000256	495	134
Dsg51436_gr2	FBgn0037518	1102	298
Dsg33992_gr2	FBgn0032707	540	146
Dsg69921_gr2	FBgn0052843	740	200
Dsg46354_gr2	FBgn0036169	777	210
Dsg61152_gr2	FBgn0040256	581	157
Dsg23875_gr2	FBgn0029935	633	171
Dsg40600_gr2	FBgn0034538	959	259
Dsg57586_gr2	FBgn0039131	637	172
Dsg54548_gr2	FBgn0038325	700	189
Dsg26305_gr2	FBgn0030634	504	136
Dsg44330_gr2	FBgn0035587	1365	368
Dsg83598_gr2	FBgn0267001	1139	307
Dsg55021_gr2	FBgn0038450	501	135
Dsg73986_gr2	FBgn0086674	694	187
Dsg67208_gr2	FBgn0051760	798	215
Dsg42073_gr2	FBgn0034957	791	213
Dsg38436_gr2	FBgn0033981	962	259
Dsg8619_gr2	FBgn0000179	862	232
Dsg64823_gr2	FBgn0050284	1468	395
Dsg45674_gr2	FBgn0035968	621	167
Dsg63562_gr2	FBgn0044020	1008	271
Dsg34544_gr2	FBgn0032864	1381	371
Dsg15147_gr2	FBgn0014189	585	157
Dsg42310_gr2	FBgn0035016	1547	415
Dsg46175_gr2	FBgn0036116	686	184
Dsg75560_gr2	FBgn0259935	977	262
Dsg12304_gr2	FBgn0004622	993	266
Dsg52411_gr2	FBgn0037758	728	195
Dsg82339_gr2	FBgn0265298	1057	283
Dsg8614_gr2	FBgn0000173	437	117
Dsg39028_gr2	FBgn0034135	960	257
Dsg88300_gr2	FBgn0026379	1386	371
Dsg9793_gr2	FBgn0001965	467	125
Dsg37061_gr2	FBgn0033610	1704	456
Dsg45143_gr2	FBgn0035806	714	191
Dsg20302_gr2	FBgn0027356	643	172
Dsg19901_gr2	FBgn0026598	1406	376
Dsg18167_gr2	FBgn0024320	554	148
Dsg45997_gr2	FBgn0036058	1588	424
Dsg88529_gr2	scrambled	768	205
Dsg47658_gr2	FBgn0036514	536	143
Dsg32967_gr2	FBgn0032409	701	187
Dsg62671_gr2	FBgn0041182	866	231
Dsg79382_gr2	FBgn0262738	469	125
Dsg8527_gr2	FBgn0000108	699	186
Dsg38514_gr2	FBgn0033998	545	145
Dsg88546_gr2	mCherry	1045	278
Dsg81203_gr2	FBgn0264005	891	237
Dsg88512_gr2	scrambled	771	205
Dsg88408_gr2	intergenic	899	239
Dsg88387_gr2	intergenic	444	118
Dsg88513_gr2	scrambled	1714	455
Dsg21177_gr2	FBgn0028407	637	169
Dsg49108_gr2	FBgn0036887	1161	308
Dsg35900_gr2	FBgn0033292	607	161
Dsg77046_gr2	FBgn0261279	973	258
Dsg29566_gr2	FBgn0031505	1652	438
Dsg53371_gr2	FBgn0038018	513	136
Dsg39179_gr2	FBgn0034180	762	202
Dsg77218_gr2	FBgn0261397	649	172
Dsg77607_gr2	FBgn0261597	868	230
Dsg34342_gr2	FBgn0032810	502	133
Dsg12791_gr2	FBgn0005558	604	160
Dsg57688_gr2	FBgn0039157	1393	369
Dsg41070_gr2	FBgn0034674	1401	371
Dsg62579_gr2	FBgn0041096	1454	385
Dsg54848_gr2	FBgn0038407	1020	270
Dsg48976_gr2	FBgn0036849	597	158
Dsg36018_gr2	FBgn0033327	975	258
Dsg75563_gr2	FBgn0259935	968	256
Dsg12213_gr2	FBgn0004583	537	142
Dsg23878_gr2	FBgn0029935	711	188
Dsg52209_gr2	FBgn0037712	575	152
Dsg75109_gr2	FBgn0259246	802	212
Dsg88424_gr2	intergenic	1090	288
Dsg30938_gr2	FBgn0031869	1022	270
Dsg57977_gr2	FBgn0039225	511	135
Dsg30816_gr2	FBgn0031835	1064	281
Dsg10238_gr2	FBgn0002719	1549	409
Dsg88314_gr2	FBgn0026379	792	209
Dsg59994_gr2	FBgn0039743	1065	281
Dsg11456_gr2	FBgn0003719	1247	329
Dsg35433_gr2	FBgn0033159	417	110
Dsg45016_gr2	FBgn0035777	1111	293
Dsg64246_gr2	FBgn0050036	516	136
Dsg75545_gr2	FBgn0259927	721	190
Dsg88502_gr2	mCherry	983	259
Dsg22402_gr2	FBgn0028999	835	220
Dsg51437_gr2	FBgn0037518	801	211
Dsg61242_gr2	FBgn0040294	1159	305
Dsg65235_gr2	FBgn0050421	1843	485
Dsg88313_gr2	FBgn0026379	1327	349
Dsg20299_gr2	FBgn0027356	521	137
Dsg49205_gr2	FBgn0036913	445	117
Dsg43331_gr2	FBgn0035293	407	107
Dsg14440_gr2	FBgn0011745	1126	296
Dsg39950_gr2	FBgn0034400	1499	394
Dsg27823_gr2	FBgn0031018	864	227
Dsg67546_gr2	FBgn0051902	689	181
Dsg47682_gr2	FBgn0036519	1005	264
Dsg11955_gr2	FBgn0004381	773	203
Dsg88522_gr2	scrambled	663	174
Dsg70109_gr2	FBgn0053094	1117	293
Dsg23256_gr2	FBgn0029756	572	150
Dsg22910_gr2	FBgn0029664	553	145
Dsg54185_gr2	FBgn0038233	431	113
Dsg66856_gr2	FBgn0051632	618	162
Dsg59483_gr2	FBgn0039625	557	146
Dsg40310_gr2	FBgn0034478	546	143
Dsg23405_gr2	FBgn0029812	760	199
Dsg53819_gr2	FBgn0038136	1249	327
Dsg73973_gr2	FBgn0086656	531	139
Dsg19251_gr2	FBgn0026059	661	173
Dsg29366_gr2	FBgn0031457	921	241
Dsg12804_gr2	FBgn0005586	803	210
Dsg78567_gr2	FBgn0262112	1411	369
Dsg53280_gr2	FBgn0037999	964	252
Dsg28212_gr2	FBgn0031116	1316	344
Dsg24693_gr2	FBgn0030164	1148	300
Dsg59124_gr2	FBgn0039519	486	127
Dsg13935_gr2	FBgn0011270	421	110
Dsg11198_gr2	FBgn0003449	1179	308
Dsg64126_gr2	FBgn0047178	425	111
Dsg10075_gr2	FBgn0002567	919	240
Dsg88428_gr2	intergenic	751	196
Dsg44709_gr2	FBgn0035695	709	185
Dsg58172_gr2	FBgn0039273	529	138
Dsg64189_gr2	FBgn0050011	1357	354
Dsg79634_gr2	FBgn0262867	786	205
Dsg80603_gr2	FBgn0263391	844	220
Dsg74954_gr2	FBgn0259211	545	142
Dsg62686_gr2	FBgn0041184	641	167
Dsg11480_gr2	FBgn0003742	499	130
Dsg55251_gr2	FBgn0038507	476	124
Dsg20520_gr2	FBgn0027548	906	236
Dsg82792_gr2	FBgn0265778	1006	262
Dsg18352_gr2	FBgn0024814	703	183
Dsg62662_gr2	FBgn0041180	780	203
Dsg22450_gr2	FBgn0029091	2077	540
Dsg36561_gr2	FBgn0033474	1490	387
Dsg29476_gr2	FBgn0031484	1475	383
Dsg32279_gr2	FBgn0032230	1760	457
Dsg20614_gr2	FBgn0027568	855	222
Dsg88440_gr2	intergenic	867	225
Dsg9666_gr2	FBgn0001296	586	152
Dsg10637_gr2	FBgn0003044	482	125
Dsg70113_gr2	FBgn0053094	1643	426
Dsg50554_gr2	FBgn0037280	1084	281
Dsg88506_gr2	scrambled	645	167
Dsg25303_gr2	FBgn0030349	421	109
Dsg28593_gr2	FBgn0031239	452	117
Dsg43621_gr2	FBgn0035402	1337	346
Dsg46732_gr2	FBgn0036274	955	247
Dsg37088_gr2	FBgn0033624	1419	367
Dsg8233_gr2	FBgn0000330	1481	383
Dsg23771_gr2	FBgn0029903	526	136
Dsg45502_gr2	FBgn0035917	1265	327
Dsg40093_gr2	FBgn0034432	902	233
Dsg39658_gr2	FBgn0034308	519	134
Dsg17519_gr2	FBgn0022959	1445	373
Dsg10681_gr2	FBgn0003068	554	143
Dsg36411_gr2	FBgn0033438	1786	461
Dsg8176_gr2	FBgn0000299	802	207
Dsg46835_gr2	FBgn0036305	1019	263
Dsg36226_gr2	FBgn0033377	473	122
Dsg22577_gr2	FBgn0029167	632	163
Dsg55581_gr2	FBgn0038593	1520	392
Dsg15339_gr2	FBgn0014877	799	206
Dsg8885_gr2	FBgn0000504	966	249
Dsg8874_gr2	FBgn0000499	807	208
Dsg45645_gr2	FBgn0035956	1071	276
Dsg8591_gr2	FBgn0000157	1335	344
Dsg20301_gr2	FBgn0027356	1360	350
Dsg76363_gr2	FBgn0260745	544	140
Dsg46302_gr2	FBgn0036154	579	149
Dsg26405_gr2	FBgn0030663	478	123
Dsg9492_gr2	FBgn0001215	1026	264
Dsg88610_gr2	scrambled	696	179
Dsg74381_gr2	FBgn0250757	2368	609
Dsg18073_gr2	FBgn0024248	739	190
Dsg81068_gr2	FBgn0263934	1875	482
Dsg78844_gr2	FBgn0262483	603	155
Dsg34292_gr2	FBgn0032797	930	239
Dsg77533_gr2	FBgn0261574	1039	267
Dsg51252_gr2	FBgn0037468	997	256
Dsg49302_gr2	FBgn0036934	592	152
Dsg73473_gr2	FBgn0085447	1414	363
Dsg44950_gr2	FBgn0035761	522	134
Dsg44707_gr2	FBgn0035695	900	231
Dsg13200_gr2	FBgn0010258	1313	337
Dsg17555_gr2	FBgn0022987	1730	444
Dsg49561_gr2	FBgn0037000	721	185
Dsg88572_gr2	scrambled	1185	304
Dsg55253_gr2	FBgn0038507	577	148
Dsg19354_gr2	FBgn0026149	928	238
Dsg82226_gr2	FBgn0265193	815	209
Dsg49303_gr2	FBgn0036934	854	219
Dsg10558_gr2	FBgn0002985	1135	291
Dsg13968_gr2	FBgn0011278	1085	278
Dsg57276_gr2	FBgn0039055	890	228
Dsg61193_gr2	FBgn0040271	1515	388
Dsg34810_gr2	FBgn0032938	953	244
Dsg13374_gr2	FBgn0010383	926	237
Dsg80229_gr2	FBgn0263106	1943	497
Dsg32433_gr2	FBgn0032266	563	144
Dsg39656_gr2	FBgn0034308	618	158
Dsg34808_gr2	FBgn0032938	935	239
Dsg42307_gr2	FBgn0035016	1425	364
Dsg67934_gr2	FBgn0052079	1339	342
Dsg16384_gr2	FBgn0016797	1876	479
Dsg51581_gr2	FBgn0037550	658	168
Dsg58050_gr2	FBgn0039240	568	145
Dsg48860_gr2	FBgn0036826	913	233
Dsg62569_gr2	FBgn0041094	1587	405
Dsg33203_gr2	FBgn0032475	725	185
Dsg57077_gr2	FBgn0039006	1403	358
Dsg19598_gr2	FBgn0026375	1117	285
Dsg79396_gr2	FBgn0262740	2897	739
Dsg53823_gr2	FBgn0038139	886	226
Dsg11735_gr2	FBgn0004066	945	241
Dsg49586_gr2	FBgn0037005	549	140
Dsg11994_gr2	FBgn0004395	1530	390
Dsg88532_gr2	scrambled	1185	302
Dsg26510_gr2	FBgn0030685	879	224
Dsg59214_gr2	FBgn0039544	1401	357
Dsg79892_gr2	FBgn0263005	836	213
Dsg9311_gr2	FBgn0001104	585	149
Dsg9560_gr2	FBgn0001230	809	206
Dsg71688_gr2	FBgn0061469	1281	326
Dsg10845_gr2	FBgn0003218	1132	288
Dsg20145_gr2	FBgn0027073	1329	338
Dsg63356_gr2	FBgn0043043	405	103
Dsg12484_gr2	FBgn0004838	771	196
Dsg84050_gr2	FBgn0283531	543	138
Dsg19013_gr2	FBgn0025709	543	138
Dsg12923_gr2	FBgn0005658	968	246
Dsg12589_gr2	FBgn0004872	606	154
Dsg88591_gr2	scrambled	858	218
Dsg16809_gr2	FBgn0020299	1866	474
Dsg31596_gr2	FBgn0032049	811	206
Dsg63462_gr2	FBgn0043575	1248	317
Dsg26561_gr2	FBgn0030695	752	191
Dsg20169_gr2	FBgn0027093	567	144
Dsg10586_gr2	FBgn0003011	1717	436
Dsg21844_gr2	FBgn0028737	764	194
Dsg26671_gr2	FBgn0030724	1225	311
Dsg70841_gr2	FBgn0053653	520	132
Dsg25916_gr2	FBgn0030529	457	116
Dsg59456_gr2	FBgn0039617	658	167
Dsg34286_gr2	FBgn0032796	741	188
Dsg68594_gr2	FBgn0052343	1088	276
Dsg43763_gr2	FBgn0035437	481	122
Dsg42074_gr2	FBgn0034957	639	162
Dsg16896_gr2	FBgn0020379	1649	418
Dsg15498_gr2	FBgn0015239	1113	282
Dsg10601_gr2	FBgn0003016	537	136
Dsg83789_gr2	FBgn0267790	865	219
Dsg61255_gr2	FBgn0040299	715	181
Dsg20705_gr2	FBgn0027594	557	141
Dsg11400_gr2	FBgn0003654	1450	367
Dsg74636_gr2	FBgn0250876	727	184
Dsg81994_gr2	FBgn0264975	1233	312
Dsg81457_gr2	FBgn0264389	1166	295
Dsg73451_gr2	FBgn0085443	1198	303
Dsg55387_gr2	FBgn0038541	617	156
Dsg80615_gr2	FBgn0263396	471	119
Dsg9547_gr2	FBgn0001227	570	144
Dsg11185_gr2	FBgn0003447	1469	371
Dsg8843_gr2	FBgn0000477	1279	323
Dsg9312_gr2	FBgn0001104	998	252
Dsg34058_gr2	FBgn0032727	1600	404
Dsg13834_gr2	FBgn0011202	416	105
Dsg17739_gr2	FBgn0023441	876	221
Dsg12818_gr2	FBgn0005593	1320	333
Dsg19070_gr2	FBgn0025776	583	147
Dsg54851_gr2	FBgn0038407	2798	705
Dsg74191_gr2	FBgn0086901	957	241
Dsg73853_gr2	FBgn0086372	687	173
Dsg79659_gr2	FBgn0262872	826	208
Dsg13189_gr2	FBgn0010246	838	211
Dsg16744_gr2	FBgn0020258	854	215
Dsg54156_gr2	FBgn0038220	1375	346
Dsg29368_gr2	FBgn0031457	461	116
Dsg80476_gr2	FBgn0263260	640	161
Dsg14921_gr2	FBgn0013771	485	122
Dsg40899_gr2	FBgn0034629	712	179
Dsg23744_gr2	FBgn0029896	864	217
Dsg74689_gr2	FBgn0259108	1091	274
Dsg45726_gr2	FBgn0035981	1557	391
Dsg40309_gr2	FBgn0034478	693	174
Dsg26741_gr2	FBgn0030743	1008	253
Dsg82479_gr2	FBgn0265575	606	152
Dsg25600_gr2	FBgn0030437	614	154
Dsg16788_gr2	FBgn0020279	973	244
Dsg88340_gr2	intergenic	1352	339
Dsg50667_gr2	FBgn0037312	1133	284
Dsg19899_gr2	FBgn0026598	1293	324
Dsg46845_gr2	FBgn0036309	491	123
Dsg52641_gr2	FBgn0037828	619	155
Dsg88348_gr2	intergenic	1566	392
Dsg9919_gr2	FBgn0002121	855	214
Dsg43622_gr2	FBgn0035402	867	217
Dsg83699_gr2	FBgn0267432	1363	341
Dsg16506_gr2	FBgn0017556	524	131
Dsg67413_gr2	FBgn0051832	516	129
Dsg46846_gr2	FBgn0036309	1892	473
Dsg50233_gr2	FBgn0037182	476	119
Dsg65404_gr2	FBgn0050476	608	152
Dsg66833_gr2	FBgn0051619	1185	296
Dsg8768_gr2	FBgn0000416	1882	470
Dsg63154_gr2	FBgn0042134	849	212
Dsg25386_gr2	FBgn0030367	841	210
Dsg88432_gr2	intergenic	1430	357
Dsg72323_gr2	FBgn0085190	1098	274
Dsg18100_gr2	FBgn0024273	1086	271
Dsg9283_gr2	FBgn0001089	950	237
Dsg65646_gr2	FBgn0051053	1095	273
Dsg78234_gr2	FBgn0261931	1100	274
Dsg41312_gr2	FBgn0034740	1032	257
Dsg11161_gr2	FBgn0003416	1012	252
Dsg46113_gr2	FBgn0036101	1161	289
Dsg41585_gr2	FBgn0034825	635	158
Dsg81910_gr2	FBgn0264855	623	155
Dsg10756_gr2	FBgn0003130	531	132
Dsg34344_gr2	FBgn0032812	1718	427
Dsg39352_gr2	FBgn0034230	672	167
Dsg65986_gr2	FBgn0051198	1147	285
Dsg81108_gr2	FBgn0263980	479	119
Dsg80544_gr2	FBgn0263346	1276	317
Dsg53067_gr2	FBgn0037937	636	158
Dsg33985_gr2	FBgn0032706	1091	271
Dsg73290_gr2	FBgn0085408	1856	461
Dsg31705_gr2	FBgn0032077	1027	255
Dsg21709_gr2	FBgn0028670	584	145
Dsg49692_gr2	FBgn0037026	713	177
Dsg71876_gr2	FBgn0064119	419	104
Dsg35434_gr2	FBgn0033159	1052	261
Dsg42852_gr2	FBgn0035165	903	224
Dsg62017_gr2	FBgn0040696	1411	350
Dsg56670_gr2	FBgn0038886	758	188
Dsg14215_gr2	FBgn0011596	1226	304
Dsg78799_gr2	FBgn0262476	960	238
Dsg57308_gr2	FBgn0039066	1400	347
Dsg78003_gr2	FBgn0261811	1162	288
Dsg54693_gr2	FBgn0038360	1045	259
Dsg26194_gr2	FBgn0030607	464	115
Dsg77515_gr2	FBgn0261570	787	195
Dsg88544_gr2	mCherry	674	167
Dsg39523_gr2	FBgn0034276	1304	323
Dsg46408_gr2	FBgn0036183	1074	266
Dsg49416_gr2	FBgn0036964	1155	286
Dsg53045_gr2	FBgn0037933	1866	462
Dsg12710_gr2	FBgn0004921	824	204
Dsg88255_gr2	FBgn0260635	925	229
Dsg63521_gr2	FBgn0043825	509	126
Dsg24178_gr2	FBgn0030008	404	100
Dsg56986_gr2	FBgn0038975	602	149
Dsg63357_gr2	FBgn0043043	489	121
Dsg35581_gr2	FBgn0033205	465	115
Dsg58725_gr2	FBgn0039425	1294	320
Dsg18855_gr2	FBgn0025631	1193	295
Dsg82463_gr2	FBgn0265523	732	181
Dsg21715_gr2	FBgn0028671	1149	284
Dsg37584_gr2	FBgn0033749	1400	346
Dsg25587_gr2	FBgn0030434	502	124
Dsg15464_gr2	FBgn0015040	660	163
Dsg83817_gr2	FBgn0267796	1972	487
Dsg34585_gr2	FBgn0032876	1725	426
Dsg10532_gr2	FBgn0002941	1142	282
Dsg48974_gr2	FBgn0036849	956	236
Dsg18107_gr2	FBgn0024277	1017	251
Dsg17745_gr2	FBgn0023458	859	212
Dsg76700_gr2	FBgn0260960	1735	428
Dsg88519_gr2	scrambled	673	166
Dsg8569_gr2	FBgn0000137	511	126
Dsg11278_gr2	FBgn0003499	945	233
Dsg61744_gr2	FBgn0040513	1120	276
Dsg12838_gr2	FBgn0005614	978	241
Dsg22363_gr2	FBgn0028988	1705	420
Dsg59989_gr2	FBgn0039743	1291	318
Dsg16720_gr2	FBgn0020249	1616	398
Dsg17572_gr2	FBgn0023023	532	131
Dsg57973_gr2	FBgn0039225	528	130
Dsg88557_gr2	scrambled	585	144
Dsg19573_gr2	FBgn0026369	1085	267
Dsg74386_gr2	FBgn0250788	1244	306
Dsg37728_gr2	FBgn0033785	675	166
Dsg9863_gr2	FBgn0001992	1655	407
Dsg17964_gr2	FBgn0023550	1094	269
Dsg67233_gr2	FBgn0051776	1310	322
Dsg36428_gr2	FBgn0033443	1164	286
Dsg26827_gr2	FBgn0030768	1372	337
Dsg12263_gr2	FBgn0004595	1466	360
Dsg88389_gr2	intergenic	550	135
Dsg70740_gr2	FBgn0053557	493	121
Dsg60692_gr2	FBgn0039936	1259	309
Dsg61897_gr2	FBgn0040629	709	174
Dsg77459_gr2	FBgn0261556	2213	543
Dsg58923_gr2	FBgn0039472	538	132
Dsg31250_gr2	FBgn0031955	1268	311
Dsg51267_gr2	FBgn0037473	738	181
Dsg58994_gr2	FBgn0039486	832	204
Dsg66889_gr2	FBgn0051637	869	213
Dsg58128_gr2	FBgn0039261	2493	611
Dsg59834_gr2	FBgn0039705	804	197
Dsg80355_gr2	FBgn0263219	445	109
Dsg34054_gr2	FBgn0032726	939	230
Dsg47258_gr2	FBgn0036415	935	229
Dsg88381_gr2	intergenic	1699	416
Dsg37928_gr2	FBgn0033846	1736	425
Dsg11528_gr2	FBgn0003866	519	127
Dsg18403_gr2	FBgn0024913	752	184
Dsg8220_gr2	FBgn0000320	1263	309
Dsg31234_gr2	FBgn0031950	748	183
Dsg8589_gr2	FBgn0000157	466	114
Dsg43707_gr2	FBgn0035424	462	113
Dsg61157_gr2	FBgn0040257	1145	280
Dsg28217_gr2	FBgn0031116	1039	254
Dsg10415_gr2	FBgn0002887	810	198
Dsg70112_gr2	FBgn0053094	851	208
Dsg10267_gr2	FBgn0002734	487	119
Dsg57905_gr2	FBgn0039207	1105	270
Dsg18428_gr2	FBgn0024944	782	191
Dsg41438_gr2	FBgn0034784	1094	267
Dsg77793_gr2	FBgn0261675	1201	293
Dsg31405_gr2	FBgn0031998	1267	309
Dsg25840_gr2	FBgn0030509	1226	299
Dsg88521_gr2	scrambled	816	199
Dsg75410_gr2	FBgn0259749	402	98
Dsg58591_gr2	FBgn0039379	800	195
Dsg50671_gr2	FBgn0037313	878	214
Dsg8918_gr2	FBgn0000535	673	164
Dsg20535_gr2	FBgn0027550	2110	514
Dsg28101_gr2	FBgn0031091	817	199
Dsg19604_gr2	FBgn0026376	1195	291
Dsg38731_gr2	FBgn0034060	809	197
Dsg58891_gr2	FBgn0039466	4005	975
Dsg63174_gr2	FBgn0042138	875	213
Dsg79194_gr2	FBgn0262601	1138	277
Dsg43858_gr2	FBgn0035470	945	230
Dsg18962_gr2	FBgn0025682	1890	460
Dsg43477_gr2	FBgn0035344	863	210
Dsg73331_gr2	FBgn0085419	781	190
Dsg24058_gr2	FBgn0029977	444	108
Dsg61102_gr2	FBgn0040236	592	144
Dsg59836_gr2	FBgn0039705	444	108
Dsg63065_gr2	FBgn0042102	625	152
Dsg42477_gr2	FBgn0035060	403	98
Dsg81992_gr2	FBgn0264975	872	212
Dsg29365_gr2	FBgn0031457	1831	445
Dsg9067_gr2	FBgn0000591	897	218
Dsg70737_gr2	FBgn0053557	778	189
Dsg18001_gr2	FBgn0024187	457	111
Dsg24624_gr2	FBgn0030141	667	162
Dsg77460_gr2	FBgn0261556	1404	341
Dsg8886_gr2	FBgn0000504	877	213
Dsg75011_gr2	FBgn0259224	1215	295
Dsg77693_gr2	FBgn0261618	968	235
Dsg60556_gr2	FBgn0039883	680	165
Dsg68656_gr2	FBgn0052373	474	115
Dsg58066_gr2	FBgn0039249	1455	353
Dsg34965_gr2	FBgn0033015	639	155
Dsg19607_gr2	FBgn0026376	635	154
Dsg56667_gr2	FBgn0038886	668	162
Dsg42364_gr2	FBgn0035028	532	129
Dsg61626_gr2	FBgn0040395	1093	265
Dsg48703_gr2	FBgn0036789	1085	263
Dsg9698_gr2	FBgn0001319	850	206
Dsg28023_gr2	FBgn0031069	1209	293
Dsg13014_gr2	FBgn0008651	520	126
Dsg59669_gr2	FBgn0039668	648	157
Dsg66003_gr2	FBgn0051201	421	102
Dsg16388_gr2	FBgn0016797	1259	305
Dsg52018_gr2	FBgn0037659	925	224
Dsg14587_gr2	FBgn0012051	570	138
Dsg62669_gr2	FBgn0041181	665	161
Dsg41578_gr2	FBgn0034824	1822	441
Dsg56400_gr2	FBgn0038818	1161	281
Dsg77970_gr2	FBgn0261804	719	174
Dsg16316_gr2	FBgn0016685	934	226
Dsg73212_gr2	FBgn0085383	1827	442
Dsg20172_gr2	FBgn0027095	959	232
Dsg53832_gr2	FBgn0038140	1034	250
Dsg40317_gr2	FBgn0034479	422	102
Dsg30820_gr2	FBgn0031835	509	123
Dsg10528_gr2	FBgn0002941	1639	396
Dsg13785_gr2	FBgn0010825	534	129
Dsg68925_gr2	FBgn0052506	977	236
Dsg61176_gr2	FBgn0040261	592	143
Dsg20295_gr2	FBgn0027348	1478	357
Dsg19362_gr2	FBgn0026160	443	107
Dsg60395_gr2	FBgn0039848	1387	335
Dsg20297_gr2	FBgn0027348	2220	536
Dsg10726_gr2	FBgn0003090	990	239
Dsg42065_gr2	FBgn0034951	1214	293
Dsg10686_gr2	FBgn0003068	2739	661
Dsg88240_gr2	FBgn0260635	630	152
Dsg8541_gr2	FBgn0000117	883	213
Dsg61215_gr2	FBgn0040283	1165	281
Dsg19809_gr2	FBgn0026441	510	123
Dsg41923_gr2	FBgn0034914	680	164
Dsg56510_gr2	FBgn0038851	821	198
Dsg8256_gr2	FBgn0000352	585	141
Dsg88487_gr2	GFP	2353	567
Dsg29665_gr2	FBgn0031534	880	212
Dsg66694_gr2	FBgn0051523	959	231
Dsg28517_gr2	FBgn0031216	569	137
Dsg14910_gr2	FBgn0013770	1433	345
Dsg75822_gr2	FBgn0260004	727	175
Dsg18442_gr2	FBgn0024957	619	149
Dsg60831_gr2	FBgn0040010	403	97
Dsg44694_gr2	FBgn0035693	644	155
Dsg9088_gr2	FBgn0000611	1230	296
Dsg54847_gr2	FBgn0038407	1413	340
Dsg53528_gr2	FBgn0038068	1621	390
Dsg35284_gr2	FBgn0033115	2602	626
Dsg73355_gr2	FBgn0085423	582	140
Dsg8496_gr2	FBgn0000084	1493	359
Dsg21532_gr2	FBgn0028550	2110	507
Dsg77447_gr2	FBgn0261554	566	136
Dsg48883_gr2	FBgn0036830	641	154
Dsg28075_gr2	FBgn0031086	841	202
Dsg8480_gr2	FBgn0000079	508	122
Dsg83047_gr2	FBgn0266346	1233	296
Dsg38201_gr2	FBgn0033916	1196	287
Dsg38165_gr2	FBgn0033904	846	203
Dsg11906_gr2	FBgn0004360	980	235
Dsg88574_gr2	scrambled	584	140
Dsg19754_gr2	FBgn0026417	680	163
Dsg61110_gr2	FBgn0040238	509	122
Dsg13684_gr2	FBgn0010612	1014	243
Dsg57029_gr2	FBgn0038983	651	156
Dsg27553_gr2	FBgn0030954	409	98
Dsg82904_gr2	FBgn0266098	818	196
Dsg77703_gr2	FBgn0261625	522	125
Dsg34850_gr2	FBgn0032961	685	164
Dsg40896_gr2	FBgn0034629	1157	277
Dsg8590_gr2	FBgn0000157	2825	676
Dsg78687_gr2	FBgn0262169	418	100
Dsg72170_gr2	FBgn0083962	719	172
Dsg41475_gr2	FBgn0034793	974	233
Dsg10842_gr2	FBgn0003210	510	122
Dsg12793_gr2	FBgn0005558	694	166
Dsg30559_gr2	FBgn0031764	1083	259
Dsg9317_gr2	FBgn0001105	870	208
Dsg60034_gr2	FBgn0039755	435	104
Dsg14044_gr2	FBgn0011296	548	131
Dsg69096_gr2	FBgn0052579	1050	251
Dsg38392_gr2	FBgn0033969	615	147
Dsg39951_gr2	FBgn0034400	590	141
Dsg38455_gr2	FBgn0033984	816	195
Dsg74380_gr2	FBgn0250757	724	173
Dsg12176_gr2	FBgn0004573	925	221
Dsg58082_gr2	FBgn0039252	2365	565
Dsg40313_gr2	FBgn0034478	1013	242
Dsg32320_gr2	FBgn0032242	787	188
Dsg18356_gr2	FBgn0024833	942	225
Dsg12307_gr2	FBgn0004622	737	176
Dsg42898_gr2	FBgn0035173	863	206
Dsg38858_gr2	FBgn0034092	1458	348
Dsg82402_gr2	FBgn0265416	905	216
Dsg88427_gr2	intergenic	901	215
Dsg82518_gr2	FBgn0265598	2175	519
Dsg17517_gr2	FBgn0022959	3273	781
Dsg61010_gr2	FBgn0040104	637	152
Dsg31852_gr2	FBgn0032117	746	178
Dsg21402_gr2	FBgn0028516	1819	434
Dsg15331_gr2	FBgn0014870	415	99
Dsg24592_gr2	FBgn0030114	524	125
Dsg23447_gr2	FBgn0029820	1266	302
Dsg13122_gr2	FBgn0010194	1061	253
Dsg88275_gr2	FBgn0014020	541	129
Dsg9514_gr2	FBgn0001222	1422	339
Dsg88325_gr2	FBgn0001297	1565	373
Dsg18317_gr2	FBgn0024740	600	143
Dsg30960_gr2	FBgn0031874	961	229
Dsg82947_gr2	FBgn0266137	852	203
Dsg51495_gr2	FBgn0037534	445	106
Dsg62645_gr2	FBgn0041164	466	111
Dsg34019_gr2	FBgn0032717	1558	371
Dsg61381_gr2	FBgn0040346	588	140
Dsg74943_gr2	FBgn0259209	1349	321
Dsg80291_gr2	FBgn0263118	723	172
Dsg33975_gr2	FBgn0032704	1198	285
Dsg40029_gr2	FBgn0034418	450	107
Dsg26598_gr2	FBgn0030707	715	170
Dsg8362_gr2	FBgn0000036	917	218
Dsg73459_gr2	FBgn0085444	833	198
Dsg70279_gr2	FBgn0053144	1035	246
Dsg82092_gr2	FBgn0265082	627	149
Dsg11182_gr2	FBgn0003447	728	173
Dsg50695_gr2	FBgn0037323	909	216
Dsg65483_gr2	FBgn0050497	1528	363
Dsg49584_gr2	FBgn0037005	421	100
Dsg61889_gr2	FBgn0040628	1423	338
Dsg52153_gr2	FBgn0037698	535	127
Dsg81676_gr2	FBgn0264574	969	230
Dsg63861_gr2	FBgn0045759	1045	248
Dsg34489_gr2	FBgn0032850	1003	238
Dsg41818_gr2	FBgn0034885	510	121
Dsg70126_gr2	FBgn0053096	902	214
Dsg82502_gr2	FBgn0265595	447	106
Dsg79118_gr2	FBgn0262579	1126	267
Dsg38831_gr2	FBgn0034083	717	170
Dsg12507_gr2	FBgn0004852	464	110
Dsg78884_gr2	FBgn0262511	1152	273
Dsg64619_gr2	FBgn0050156	536	127
Dsg58238_gr2	FBgn0039294	1106	262
Dsg21831_gr2	FBgn0028717	1723	408
Dsg74949_gr2	FBgn0259210	1153	273
Dsg56536_gr2	FBgn0038855	756	179
Dsg78233_gr2	FBgn0261931	1508	357
Dsg35456_gr2	FBgn0033166	828	196
Dsg8741_gr2	FBgn0000405	1335	316
Dsg20407_gr2	FBgn0027508	1458	345
Dsg43859_gr2	FBgn0035470	1061	251
Dsg50110_gr2	FBgn0037140	1852	438
Dsg75132_gr2	FBgn0259482	1053	249
Dsg70295_gr2	FBgn0053147	1544	365
Dsg54279_gr2	FBgn0038251	1853	438
Dsg31600_gr2	FBgn0032049	1282	303
Dsg30737_gr2	FBgn0031814	914	216
Dsg53363_gr2	FBgn0038016	859	203
Dsg52201_gr2	FBgn0037710	745	176
Dsg58068_gr2	FBgn0039249	889	210
Dsg12882_gr2	FBgn0005636	1651	390
Dsg31049_gr2	FBgn0031895	961	227
Dsg58075_gr2	FBgn0039251	851	201
Dsg46787_gr2	FBgn0036290	868	205
Dsg37138_gr2	FBgn0033638	1283	303
Dsg8792_gr2	FBgn0000448	1156	273
Dsg38586_gr2	FBgn0034013	1029	243
Dsg60299_gr2	FBgn0039818	991	234
Dsg48680_gr2	FBgn0036784	1063	251
Dsg41505_gr2	FBgn0034802	953	225
Dsg52208_gr2	FBgn0037712	737	174
Dsg72276_gr2	FBgn0083981	1381	326
Dsg64240_gr2	FBgn0050035	538	127
Dsg76257_gr2	FBgn0260642	1216	287
Dsg10546_gr2	FBgn0002962	428	101
Dsg28018_gr2	FBgn0031066	818	193
Dsg51540_gr2	FBgn0037541	763	180
Dsg18616_gr2	FBgn0025360	958	226
Dsg22442_gr2	FBgn0029088	848	200
Dsg49421_gr2	FBgn0036967	1111	262
Dsg13845_gr2	FBgn0011206	1162	274
Dsg61211_gr2	FBgn0040281	598	141
Dsg63464_gr2	FBgn0043575	755	178
Dsg12880_gr2	FBgn0005636	1192	281
Dsg79319_gr2	FBgn0262716	543	128
Dsg29607_gr2	FBgn0031519	1965	463
Dsg12188_gr2	FBgn0004575	951	224
Dsg70168_gr2	FBgn0053110	501	118
Dsg8381_gr2	FBgn0000039	892	210
Dsg29502_gr2	FBgn0031491	2154	507
Dsg66855_gr2	FBgn0051632	820	193
Dsg17536_gr2	FBgn0022984	888	209
Dsg27833_gr2	FBgn0031020	2091	492
Dsg18987_gr2	FBgn0025692	476	112
Dsg21714_gr2	FBgn0028671	1896	446
Dsg10740_gr2	FBgn0003117	1437	338
Dsg88542_gr2	mCherry	1280	301
Dsg23266_gr2	FBgn0029761	1497	352
Dsg17570_gr2	FBgn0023023	1110	261
Dsg75038_gr2	FBgn0259231	1008	237
Dsg23233_gr2	FBgn0029752	672	158
Dsg58723_gr2	FBgn0039425	957	225
Dsg82464_gr2	FBgn0265523	855	201
Dsg88464_gr2	Cas9	2263	532
Dsg36677_gr2	FBgn0033504	1123	264
Dsg38958_gr2	FBgn0034118	970	228
Dsg77464_gr2	FBgn0261560	485	114
Dsg37916_gr2	FBgn0033844	1153	271
Dsg13923_gr2	FBgn0011259	783	184
Dsg46110_gr2	FBgn0036101	481	113
Dsg12642_gr2	FBgn0004896	1243	292
Dsg71723_gr2	FBgn0062413	430	101
Dsg8896_gr2	FBgn0000524	1256	295
Dsg9683_gr2	FBgn0001311	1469	345
Dsg9222_gr2	FBgn0000964	575	135
Dsg82034_gr2	FBgn0265003	443	104
Dsg68519_gr2	FBgn0052296	1099	258
Dsg13537_gr2	FBgn0010435	2373	557
Dsg11809_gr2	FBgn0004170	818	192
Dsg62584_gr2	FBgn0041097	750	176
Dsg75746_gr2	FBgn0259979	904	212
Dsg88567_gr2	scrambled	1190	279
Dsg32194_gr2	FBgn0032209	610	143
Dsg83054_gr2	FBgn0266347	1331	312
Dsg64474_gr2	FBgn0050093	1250	293
Dsg47487_gr2	FBgn0036480	1135	266
Dsg82088_gr2	FBgn0265082	990	232
Dsg44557_gr2	FBgn0035657	572	134
Dsg18140_gr2	FBgn0024294	1366	320
Dsg46000_gr2	FBgn0036058	824	193
Dsg74097_gr2	FBgn0086708	696	163
Dsg11568_gr2	FBgn0003888	1217	285
Dsg14482_gr2	FBgn0011763	410	96
Dsg27832_gr2	FBgn0031020	487	114
Dsg63709_gr2	FBgn0045064	1021	239
Dsg78782_gr2	FBgn0262467	1585	371
Dsg88537_gr2	scrambled	1030	241
Dsg80357_gr2	FBgn0263219	983	230
Dsg67417_gr2	FBgn0051832	483	113
Dsg59025_gr2	FBgn0039491	1603	375
Dsg56739_gr2	FBgn0038915	1056	247
Dsg58268_gr2	FBgn0039300	1039	243
Dsg10510_gr2	FBgn0002937	1535	359
Dsg9682_gr2	FBgn0001311	1270	297
Dsg41154_gr2	FBgn0034705	402	94
Dsg15261_gr2	FBgn0014469	847	198
Dsg65933_gr2	FBgn0051163	1600	374
Dsg12554_gr2	FBgn0004862	984	230
Dsg65661_gr2	FBgn0051064	1198	280
Dsg42623_gr2	FBgn0035102	445	104
Dsg76387_gr2	FBgn0260749	445	104
Dsg47560_gr2	FBgn0036492	796	186
Dsg38989_gr2	FBgn0034127	933	218
Dsg74013_gr2	FBgn0086680	1147	268
Dsg29667_gr2	FBgn0031534	1524	356
Dsg45156_gr2	FBgn0035813	2432	568
Dsg11864_gr2	FBgn0004198	1473	344
Dsg57587_gr2	FBgn0039131	788	184
Dsg65072_gr2	FBgn0050379	1045	244
Dsg67193_gr2	FBgn0051742	454	106
Dsg14477_gr2	FBgn0011763	2133	498
Dsg16731_gr2	FBgn0020251	1238	289
Dsg36588_gr2	FBgn0033482	724	169
Dsg8899_gr2	FBgn0000524	994	232
Dsg8112_gr2	FBgn0000251	1170	273
Dsg55789_gr2	FBgn0038653	853	199
Dsg24276_gr2	FBgn0030034	1745	407
Dsg51962_gr2	FBgn0037647	909	212
Dsg19758_gr2	FBgn0026418	2843	663
Dsg19075_gr2	FBgn0025777	2179	508
Dsg21406_gr2	FBgn0028516	1004	234
Dsg19522_gr2	FBgn0026314	412	96
Dsg8382_gr2	FBgn0000039	1030	240
Dsg48462_gr2	FBgn0036732	1116	260
Dsg42464_gr2	FBgn0035057	558	130
Dsg29489_gr2	FBgn0031488	1996	465
Dsg78803_gr2	FBgn0262477	528	123
Dsg56155_gr2	FBgn0038747	2044	476
Dsg88418_gr2	intergenic	584	136
Dsg77688_gr2	FBgn0261617	1211	282
Dsg59102_gr2	FBgn0039510	846	197
Dsg66119_gr2	FBgn0051233	1297	302
Dsg74685_gr2	FBgn0259108	1005	234
Dsg64529_gr2	FBgn0050106	1250	291
Dsg65534_gr2	FBgn0051008	683	159
Dsg14025_gr2	FBgn0011291	1740	405
Dsg38474_gr2	FBgn0033988	2475	576
Dsg33748_gr2	FBgn0032645	825	192
Dsg19172_gr2	FBgn0025836	434	101
Dsg55061_gr2	FBgn0038458	765	178
Dsg22035_gr2	FBgn0028887	1006	234
Dsg34346_gr2	FBgn0032812	1092	254
Dsg37139_gr2	FBgn0033638	761	177
Dsg10099_gr2	FBgn0002573	804	187
Dsg36412_gr2	FBgn0033438	1737	404
Dsg30644_gr2	FBgn0031781	2353	547
Dsg63516_gr2	FBgn0043825	727	169
Dsg47758_gr2	FBgn0036545	456	106
Dsg42612_gr2	FBgn0035101	611	142
Dsg82522_gr2	FBgn0265605	1833	426
Dsg20479_gr2	FBgn0027532	822	191
Dsg64242_gr2	FBgn0050036	1597	371
Dsg8371_gr2	FBgn0000037	1240	288
Dsg56785_gr2	FBgn0038924	887	206
Dsg15415_gr2	FBgn0015032	943	219
Dsg47802_gr2	FBgn0036566	1223	284
Dsg57272_gr2	FBgn0039055	612	142
Dsg56148_gr2	FBgn0038744	694	161
Dsg53075_gr2	FBgn0037939	970	225
Dsg16328_gr2	FBgn0016693	1548	359
Dsg22567_gr2	FBgn0029161	1285	298
Dsg52021_gr2	FBgn0037660	414	96
Dsg13773_gr2	FBgn0010808	1393	323
Dsg37586_gr2	FBgn0033749	1186	275
Dsg9349_gr2	FBgn0001122	1777	412
Dsg28510_gr2	FBgn0031214	1432	332
Dsg82900_gr2	FBgn0266084	1074	249
Dsg64527_gr2	FBgn0050106	591	137
Dsg12325_gr2	FBgn0004635	1549	359
Dsg23767_gr2	FBgn0029903	1545	358
Dsg41772_gr2	FBgn0034877	656	152
Dsg28171_gr2	FBgn0031107	928	215
Dsg78226_gr2	FBgn0261930	1282	297
Dsg11566_gr2	FBgn0003888	859	199
Dsg32274_gr2	FBgn0032230	1278	296
Dsg30203_gr2	FBgn0031675	760	176
Dsg22033_gr2	FBgn0028887	963	223
Dsg21321_gr2	FBgn0028482	1015	235
Dsg88404_gr2	intergenic	838	194
Dsg57657_gr2	FBgn0039152	579	134
Dsg49032_gr2	FBgn0036862	1210	280
Dsg60667_gr2	FBgn0039928	778	180
Dsg13934_gr2	FBgn0011270	3380	782
Dsg8544_gr2	FBgn0000117	1444	334
Dsg82890_gr2	FBgn0266064	1081	250
Dsg16866_gr2	FBgn0020371	1786	413
Dsg34078_gr2	FBgn0032730	679	157
Dsg28215_gr2	FBgn0031116	1198	277
Dsg71279_gr2	FBgn0053834	1263	292
Dsg22576_gr2	FBgn0029167	597	138
Dsg32945_gr2	FBgn0032405	2302	532
Dsg65236_gr2	FBgn0050421	1216	281
Dsg18082_gr2	FBgn0024249	1956	452
Dsg81991_gr2	FBgn0264975	502	116
Dsg16719_gr2	FBgn0020248	554	128
Dsg12059_gr2	FBgn0004425	658	152
Dsg12396_gr2	FBgn0004687	1234	285
Dsg82211_gr2	FBgn0265190	1784	412
Dsg10598_gr2	FBgn0003016	1438	332
Dsg14915_gr2	FBgn0013770	966	223
Dsg67875_gr2	FBgn0052062	1070	247
Dsg68199_gr2	FBgn0052190	1200	277
Dsg19300_gr2	FBgn0026086	676	156
Dsg63710_gr2	FBgn0045064	1040	240
Dsg70738_gr2	FBgn0053557	533	123
Dsg8706_gr2	FBgn0003975	1526	352
Dsg18582_gr2	FBgn0025334	1318	304
Dsg59479_gr2	FBgn0039625	1214	280
Dsg67458_gr2	FBgn0051860	607	140
Dsg32323_gr2	FBgn0032243	1687	389
Dsg67874_gr2	FBgn0052062	1492	344
Dsg10266_gr2	FBgn0002734	2633	607
Dsg14866_gr2	FBgn0013751	655	151
Dsg14590_gr2	FBgn0012051	1297	299
Dsg57215_gr2	FBgn0039039	1553	358
Dsg77855_gr2	FBgn0261705	1731	399
Dsg66121_gr2	FBgn0051233	1562	360
Dsg47648_gr2	FBgn0036510	946	218
Dsg44965_gr2	FBgn0035766	881	203
Dsg34807_gr2	FBgn0032938	1185	273
Dsg66780_gr2	FBgn0051559	725	167
Dsg28537_gr2	FBgn0031224	1889	435
Dsg46615_gr2	FBgn0036235	786	181
Dsg78689_gr2	FBgn0262169	773	178
Dsg57280_gr2	FBgn0039056	443	102
Dsg8102_gr2	FBgn0000247	1898	437
Dsg79385_gr2	FBgn0262738	430	99
Dsg30833_gr2	FBgn0031837	1238	285
Dsg24852_gr2	FBgn0030234	1425	328
Dsg42169_gr2	FBgn0034975	1273	293
Dsg66886_gr2	FBgn0051637	630	145
Dsg9974_gr2	FBgn0002522	2038	469
Dsg30923_gr2	FBgn0031865	1547	356
Dsg35227_gr2	FBgn0033096	1930	444
Dsg44861_gr2	FBgn0035733	1065	245
Dsg41264_gr2	FBgn0034730	852	196
Dsg18054_gr2	FBgn0024236	839	193
Dsg35053_gr2	FBgn0033048	1596	367
Dsg52792_gr2	FBgn0037875	922	212
Dsg59380_gr2	FBgn0039595	548	126
Dsg21341_gr2	FBgn0028491	1457	335
Dsg69243_gr2	FBgn0052654	1083	249
Dsg83838_gr2	FBgn0267828	1540	354
Dsg13174_gr2	FBgn0010235	744	171
Dsg31079_gr2	FBgn0031903	1562	359
Dsg41131_gr2	FBgn0034697	657	151
Dsg75996_gr2	FBgn0260397	1175	270
Dsg67926_gr2	FBgn0052076	853	196
Dsg39050_gr2	FBgn0034142	927	213
Dsg18370_gr2	FBgn0024841	1289	296
Dsg68341_gr2	FBgn0052238	675	155
Dsg88249_gr2	FBgn0260635	601	138
Dsg29071_gr2	FBgn0031375	1446	332
Dsg77519_gr2	FBgn0261570	1185	272
Dsg14893_gr2	FBgn0013764	928	213
Dsg18077_gr2	FBgn0024248	427	98
Dsg9315_gr2	FBgn0001105	1133	260
Dsg57279_gr2	FBgn0039056	414	95
Dsg48708_gr2	FBgn0036790	1351	310
Dsg15712_gr2	FBgn0015513	863	198
Dsg75348_gr2	FBgn0259735	632	145
Dsg21706_gr2	FBgn0028669	802	184
Dsg76976_gr2	FBgn0261244	972	223
Dsg12557_gr2	FBgn0004863	1142	262
Dsg70294_gr2	FBgn0053147	728	167
Dsg36634_gr2	FBgn0033494	872	200
Dsg19250_gr2	FBgn0026059	1465	336
Dsg28327_gr2	FBgn0031150	2276	522
Dsg11463_gr2	FBgn0003721	1500	344
Dsg43187_gr2	FBgn0035255	798	183
Dsg13378_gr2	FBgn0010383	1003	230
Dsg37583_gr2	FBgn0033748	1291	296
Dsg88443_gr2	intergenic	929	213
Dsg66918_gr2	FBgn0051646	807	185
Dsg8601_gr2	FBgn0000163	602	138
Dsg35552_gr2	FBgn0033194	1222	280
Dsg39655_gr2	FBgn0034308	1039	238
Dsg58000_gr2	FBgn0039229	537	123
Dsg75540_gr2	FBgn0259927	1144	262
Dsg71656_gr2	FBgn0061356	428	98
Dsg36082_gr2	FBgn0033349	664	152
Dsg40033_gr2	FBgn0034419	804	184
Dsg88526_gr2	scrambled	1263	289
Dsg65683_gr2	FBgn0051075	1097	251
Dsg74297_gr2	FBgn0087039	861	197
Dsg39330_gr2	FBgn0034223	1132	259
Dsg55666_gr2	FBgn0038613	953	218
Dsg20378_gr2	FBgn0027498	717	164
Dsg49707_gr2	FBgn0037028	787	180
Dsg29920_gr2	FBgn0031607	411	94
Dsg30015_gr2	FBgn0031630	1067	244
Dsg16655_gr2	FBgn0019952	809	185
Dsg9536_gr2	FBgn0001226	1041	238
Dsg55238_gr2	FBgn0038505	538	123
Dsg71346_gr2	FBgn0066114	2288	523
Dsg27545_gr2	FBgn0030951	805	184
Dsg15196_gr2	FBgn0014388	1059	242
Dsg82212_gr2	FBgn0265190	512	117
Dsg22584_gr2	FBgn0029172	919	210
Dsg74809_gr2	FBgn0259174	3230	738
Dsg42193_gr2	FBgn0034985	604	138
Dsg81750_gr2	FBgn0264712	836	191
Dsg40030_gr2	FBgn0034418	1287	294
Dsg21974_gr2	FBgn0028863	915	209
Dsg60041_gr2	FBgn0039756	683	156
Dsg25454_gr2	FBgn0030391	867	198
Dsg70364_gr2	FBgn0053181	867	198
Dsg53611_gr2	FBgn0038088	924	211
Dsg16238_gr2	FBgn0016059	1651	377
Dsg78686_gr2	FBgn0262169	1454	332
Dsg17185_gr2	FBgn0021760	473	108
Dsg88553_gr2	scrambled	784	179
Dsg59462_gr2	FBgn0039620	657	150
Dsg72970_gr2	FBgn0085322	587	134
Dsg30005_gr2	FBgn0031628	977	223
Dsg19096_gr2	FBgn0025800	701	160
Dsg63691_gr2	FBgn0044872	1389	317
Dsg12886_gr2	FBgn0005638	1389	317
Dsg66006_gr2	FBgn0051202	859	196
Dsg9303_gr2	FBgn0001099	1127	257
Dsg22238_gr2	FBgn0028948	794	181
Dsg8340_gr2	FBgn0000015	781	178
Dsg31319_gr2	FBgn0031975	1233	281
Dsg48297_gr2	FBgn0036688	1343	306
Dsg31409_gr2	FBgn0031998	1488	339
Dsg37637_gr2	FBgn0033760	1778	405
Dsg67848_gr2	FBgn0052056	1001	228
Dsg30222_gr2	FBgn0031681	2248	512
Dsg16132_gr2	FBgn0015919	808	184
Dsg63305_gr2	FBgn0042650	1691	385
Dsg22393_gr2	FBgn0028996	1041	237
Dsg39066_gr2	FBgn0034145	1946	443
Dsg80136_gr2	FBgn0263050	1463	333
Dsg22449_gr2	FBgn0029091	1463	333
Dsg9130_gr2	FBgn0000635	971	221
Dsg36592_gr2	FBgn0033482	1138	259
Dsg40598_gr2	FBgn0034538	435	99
Dsg41838_gr2	FBgn0034897	1890	430
Dsg39069_gr2	FBgn0034145	1345	306
Dsg9565_gr2	FBgn0001230	589	134
Dsg13197_gr2	FBgn0010258	2378	541
Dsg24857_gr2	FBgn0030234	800	182
Dsg12067_gr2	FBgn0004430	765	174
Dsg15119_gr2	FBgn0014141	919	209
Dsg46545_gr2	FBgn0036219	642	146
Dsg11040_gr2	FBgn0003339	1315	299
Dsg31197_gr2	FBgn0031941	906	206
Dsg17646_gr2	FBgn0023174	453	103
Dsg28490_gr2	FBgn0031208	1016	231
Dsg24362_gr2	FBgn0030055	1236	281
Dsg19733_gr2	FBgn0026404	5076	1154
Dsg19896_gr2	FBgn0026598	1302	296
Dsg32117_gr2	FBgn0032191	651	148
Dsg22249_gr2	FBgn0028950	1478	336
Dsg29370_gr2	FBgn0031458	915	208
Dsg83280_gr2	FBgn0266521	1113	253
Dsg59377_gr2	FBgn0039595	1201	273
Dsg88310_gr2	FBgn0026379	858	195
Dsg12795_gr2	FBgn0005561	1144	260
Dsg57584_gr2	FBgn0039131	1562	355
Dsg83435_gr2	FBgn0266671	801	182
Dsg47717_gr2	FBgn0036529	757	172
Dsg16985_gr2	FBgn0020503	559	127
Dsg15114_gr2	FBgn0014141	876	199
Dsg9890_gr2	FBgn0002023	810	184
Dsg8652_gr2	FBgn0000206	1607	365
Dsg62687_gr2	FBgn0041184	1180	268
Dsg63061_gr2	FBgn0042102	1409	320
Dsg33883_gr2	FBgn0032683	1026	233
Dsg88338_gr2	intergenic	1255	285
Dsg9351_gr2	FBgn0001123	665	151
Dsg39971_gr2	FBgn0034403	577	131
Dsg74948_gr2	FBgn0259210	1066	242
Dsg40214_gr2	FBgn0034459	1075	244
Dsg29584_gr2	FBgn0031514	780	177
Dsg26258_gr2	FBgn0030622	1349	306
Dsg17459_gr2	FBgn0022740	485	110
Dsg26396_gr2	FBgn0030662	1279	290
Dsg62615_gr2	FBgn0041111	2214	502
Dsg77883_gr2	FBgn0261723	1526	346
Dsg33629_gr2	FBgn0032615	591	134
Dsg55818_gr2	FBgn0038659	666	151
Dsg61241_gr2	FBgn0040294	450	102
Dsg21214_gr2	FBgn0028422	825	187
Dsg9033_gr2	FBgn0000577	887	201
Dsg23343_gr2	FBgn0029791	1090	247
Dsg75446_gr2	FBgn0259818	1324	300
Dsg8060_gr2	FBgn0000008	993	225
Dsg49230_gr2	FBgn0036919	1748	396
Dsg16971_gr2	FBgn0020493	1929	437
Dsg49420_gr2	FBgn0036967	671	152
Dsg39334_gr2	FBgn0034223	724	164
Dsg18667_gr2	FBgn0025391	1117	253
Dsg60705_gr2	FBgn0039938	808	183
Dsg9035_gr2	FBgn0000577	605	137
Dsg15980_gr2	FBgn0015774	424	96
Dsg73311_gr2	FBgn0085412	2553	578
Dsg46733_gr2	FBgn0036274	1069	242
Dsg22468_gr2	FBgn0029095	3101	702
Dsg88503_gr2	scrambled	804	182
Dsg80500_gr2	FBgn0263289	844	191
Dsg60004_gr2	FBgn0039747	548	124
Dsg23745_gr2	FBgn0029896	1485	336
Dsg59166_gr2	FBgn0039528	588	133
Dsg21711_gr2	FBgn0028670	1968	445
Dsg62425_gr2	FBgn0040918	1004	227
Dsg58126_gr2	FBgn0039261	575	130
Dsg76311_gr2	FBgn0260658	606	137
Dsg67153_gr2	FBgn0051721	1106	250
Dsg88413_gr2	intergenic	739	167
Dsg11858_gr2	FBgn0004197	1425	322
Dsg78376_gr2	FBgn0261999	748	169
Dsg76347_gr2	FBgn0260743	1027	232
Dsg58878_gr2	FBgn0039463	921	208
Dsg26308_gr2	FBgn0030634	806	182
Dsg61161_gr2	FBgn0040259	775	175
Dsg17516_gr2	FBgn0022959	1178	266
Dsg25305_gr2	FBgn0030349	1001	226
Dsg22401_gr2	FBgn0028999	669	151
Dsg8483_gr2	FBgn0000079	1245	281
Dsg25913_gr2	FBgn0030528	1821	411
Dsg88239_gr2	FBgn0260635	851	192
Dsg17958_gr2	FBgn0023549	696	157
Dsg57269_gr2	FBgn0039054	1166	263
Dsg8118_gr2	FBgn0000256	470	106
Dsg67379_gr2	FBgn0051814	550	124
Dsg41273_gr2	FBgn0034731	1282	289
Dsg68959_gr2	FBgn0052528	1291	291
Dsg10578_gr2	FBgn0003008	457	103
Dsg45906_gr2	FBgn0036028	1065	240
Dsg12297_gr2	FBgn0004618	639	144
Dsg61148_gr2	FBgn0040256	426	96
Dsg9008_gr2	FBgn0000567	750	169
Dsg16723_gr2	FBgn0020249	830	187
Dsg23448_gr2	FBgn0029821	759	171
Dsg8404_gr2	FBgn0000045	1012	228
Dsg41006_gr2	FBgn0034659	617	139
Dsg12537_gr2	FBgn0004859	2690	606
Dsg19597_gr2	FBgn0026375	1141	257
Dsg20138_gr2	FBgn0027070	737	166
Dsg19905_gr2	FBgn0026616	1070	241
Dsg84009_gr2	FBgn0283476	928	209
Dsg17965_gr2	FBgn0023550	968	218
Dsg15560_gr2	FBgn0015288	1048	236
Dsg34463_gr2	FBgn0032845	1297	292
Dsg18328_gr2	FBgn0024804	422	95
Dsg22420_gr2	FBgn0029006	2661	599
Dsg62683_gr2	FBgn0041184	511	115
Dsg28059_gr2	FBgn0031081	1262	284
Dsg11562_gr2	FBgn0003886	480	108
Dsg81065_gr2	FBgn0263934	729	164
Dsg15145_gr2	FBgn0014189	1987	447
Dsg28608_gr2	FBgn0031245	2085	469
Dsg8832_gr2	FBgn0000463	1356	305
Dsg45980_gr2	FBgn0036052	907	204
Dsg40032_gr2	FBgn0034419	787	177
Dsg61349_gr2	FBgn0040340	1494	336
Dsg61667_gr2	FBgn0040475	458	103
Dsg13622_gr2	FBgn0010548	876	197
Dsg51434_gr2	FBgn0037518	418	94
Dsg21621_gr2	FBgn0028582	765	172
Dsg19906_gr2	FBgn0026616	427	96
Dsg39525_gr2	FBgn0034276	2135	480
Dsg27894_gr2	FBgn0031038	1330	299
Dsg15929_gr2	FBgn0015714	1388	312
Dsg25865_gr2	FBgn0030514	1130	254
Dsg60851_gr2	FBgn0040022	1108	249
Dsg17961_gr2	FBgn0023549	2452	551
Dsg36083_gr2	FBgn0033349	939	211
Dsg26311_gr2	FBgn0030638	1660	373
Dsg45176_gr2	FBgn0035817	730	164
Dsg35653_gr2	FBgn0033224	1420	319
Dsg28435_gr2	FBgn0031187	2484	558
Dsg30873_gr2	FBgn0031853	552	124
Dsg39873_gr2	FBgn0034381	877	197
Dsg51578_gr2	FBgn0037550	463	104
Dsg18050_gr2	FBgn0024234	1349	303
Dsg62685_gr2	FBgn0041184	1447	325
Dsg38477_gr2	FBgn0033988	423	95
Dsg16013_gr2	FBgn0015790	895	201
Dsg88604_gr2	scrambled	472	106
Dsg65530_gr2	FBgn0051007	1158	260
Dsg64907_gr2	FBgn0050338	490	110
Dsg82505_gr2	FBgn0265595	1381	310
Dsg81191_gr2	FBgn0264001	2192	492
Dsg74996_gr2	FBgn0259222	450	101
Dsg27060_gr2	FBgn0030823	1114	250
Dsg16782_gr2	FBgn0020278	713	160
Dsg40778_gr2	FBgn0034585	1230	276
Dsg20935_gr2	FBgn0027865	615	138
Dsg88563_gr2	scrambled	691	155
Dsg27063_gr2	FBgn0030823	963	216
Dsg31272_gr2	FBgn0031968	535	120
Dsg70231_gr2	FBgn0053128	963	216
Dsg8578_gr2	FBgn0000146	602	135
Dsg22410_gr2	FBgn0029003	620	139
Dsg48813_gr2	FBgn0036814	1044	234
Dsg41574_gr2	FBgn0034824	540	121
Dsg58893_gr2	FBgn0039466	906	203
Dsg9679_gr2	FBgn0001308	424	95
Dsg68926_gr2	FBgn0052506	2107	472
Dsg36041_gr2	FBgn0033339	728	163
Dsg11211_gr2	FBgn0003460	478	107
Dsg59527_gr2	FBgn0039633	925	207
Dsg10264_gr2	FBgn0002734	1296	290
Dsg43143_gr2	FBgn0035247	867	194
Dsg57633_gr2	FBgn0039147	943	211
Dsg57282_gr2	FBgn0039056	1323	296
Dsg16907_gr2	FBgn0020388	2208	494
Dsg65280_gr2	FBgn0050438	1551	347
Dsg78570_gr2	FBgn0262112	1189	266
Dsg40564_gr2	FBgn0034529	1131	253
Dsg11021_gr2	FBgn0003328	684	153
Dsg81975_gr2	FBgn0264953	912	204
Dsg34630_gr2	FBgn0032883	532	119
Dsg36367_gr2	FBgn0033426	975	218
Dsg9031_gr2	FBgn0000576	1069	239
Dsg58887_gr2	FBgn0039465	680	152
Dsg13162_gr2	FBgn0010225	425	95
Dsg16992_gr2	FBgn0020506	868	194
Dsg81262_gr2	FBgn0264255	962	215
Dsg11563_gr2	FBgn0003886	2716	607
Dsg88426_gr2	intergenic	528	118
Dsg53218_gr2	FBgn0037986	537	120
Dsg53235_gr2	FBgn0037989	904	202
Dsg10101_gr2	FBgn0002576	555	124
Dsg12938_gr2	FBgn0005660	1052	235
Dsg17771_gr2	FBgn0023496	676	151
Dsg42453_gr2	FBgn0035050	703	157
Dsg51582_gr2	FBgn0037550	412	92
Dsg79386_gr2	FBgn0262738	1151	257
Dsg20014_gr2	FBgn0026754	430	96
Dsg78938_gr2	FBgn0262527	1380	308
Dsg45127_gr2	FBgn0035802	811	181
Dsg11431_gr2	FBgn0003687	847	189
Dsg60130_gr2	FBgn0039774	1824	407
Dsg63363_gr2	FBgn0043070	1461	326
Dsg74046_gr2	FBgn0086690	623	139
Dsg16694_gr2	FBgn0020224	1004	224
Dsg49474_gr2	FBgn0036980	2779	620
Dsg22448_gr2	FBgn0029091	1179	263
Dsg10414_gr2	FBgn0002887	1049	234
Dsg53275_gr2	FBgn0037999	677	151
Dsg45372_gr2	FBgn0035872	834	186
Dsg9918_gr2	FBgn0002121	713	159
Dsg44774_gr2	FBgn0035711	731	163
Dsg46173_gr2	FBgn0036116	951	212
Dsg58924_gr2	FBgn0039472	794	177
Dsg15124_gr2	FBgn0014143	655	146
Dsg29016_gr2	FBgn0031359	2508	559
Dsg38458_gr2	FBgn0033984	1041	232
Dsg16905_gr2	FBgn0020381	588	131
Dsg17685_gr2	FBgn0023213	790	176
Dsg15507_gr2	FBgn0015240	1423	317
Dsg42857_gr2	FBgn0035165	615	137
Dsg23572_gr2	FBgn0029854	1495	333
Dsg11183_gr2	FBgn0003447	880	196
Dsg46261_gr2	FBgn0036143	449	100
Dsg10557_gr2	FBgn0002985	485	108
Dsg61194_gr2	FBgn0040271	1262	281
Dsg67718_gr2	FBgn0051988	804	179
Dsg14006_gr2	FBgn0011284	566	126
Dsg9563_gr2	FBgn0001230	1159	258
Dsg41791_gr2	FBgn0034880	876	195
Dsg67887_gr2	FBgn0052066	1177	262
Dsg36116_gr2	FBgn0033355	885	197
Dsg52982_gr2	FBgn0037917	647	144
Dsg42914_gr2	FBgn0035181	1330	296
Dsg19464_gr2	FBgn0026255	2301	512
Dsg51270_gr2	FBgn0037473	418	93
Dsg65870_gr2	FBgn0051139	2338	520
Dsg15359_gr2	FBgn0014949	598	133
Dsg75110_gr2	FBgn0259246	634	141
Dsg9787_gr2	FBgn0001961	1295	288
Dsg61250_gr2	FBgn0040297	679	151
Dsg12836_gr2	FBgn0005613	432	96
Dsg51989_gr2	FBgn0037653	1359	302
Dsg10535_gr2	FBgn0002945	1287	286
Dsg18958_gr2	FBgn0025681	1251	278
Dsg41383_gr2	FBgn0034763	1224	272
Dsg73452_gr2	FBgn0085443	828	184
Dsg28103_gr2	FBgn0031091	900	200
Dsg50556_gr2	FBgn0037280	504	112
Dsg44332_gr2	FBgn0035587	981	218
Dsg82063_gr2	FBgn0265047	657	146
Dsg73497_gr2	FBgn0085453	2648	588
Dsg63718_gr2	FBgn0045073	653	145
Dsg80059_gr2	FBgn0267330	617	137
Dsg78228_gr2	FBgn0261930	554	123
Dsg46222_gr2	FBgn0036133	2162	480
Dsg18415_gr2	FBgn0024941	1608	357
Dsg52288_gr2	FBgn0037726	1027	228
Dsg31853_gr2	FBgn0032117	919	204
Dsg43587_gr2	FBgn0035388	446	99
Dsg81928_gr2	FBgn0264895	1302	289
Dsg35510_gr2	FBgn0033183	1248	277
Dsg78000_gr2	FBgn0261811	951	211
Dsg34170_gr2	FBgn0032768	2664	591
Dsg12296_gr2	FBgn0004618	1740	386
Dsg80622_gr2	FBgn0263397	568	126
Dsg43058_gr2	FBgn0035229	1109	246
Dsg73230_gr2	FBgn0085391	974	216
Dsg31598_gr2	FBgn0032049	1628	361
Dsg53374_gr2	FBgn0038018	1529	339
Dsg88444_gr2	intergenic	1069	237
Dsg48849_gr2	FBgn0036822	830	184
Dsg48863_gr2	FBgn0036826	609	135
Dsg17260_gr2	FBgn0021847	1724	382
Dsg21323_gr2	FBgn0028482	686	152
Dsg35756_gr2	FBgn0033252	1521	337
Dsg76259_gr2	FBgn0260642	1309	290
Dsg60030_gr2	FBgn0039754	1115	247
Dsg67720_gr2	FBgn0051988	790	175
Dsg88603_gr2	scrambled	1937	429
Dsg19568_gr2	FBgn0026361	560	124
Dsg54186_gr2	FBgn0038233	682	151
Dsg46409_gr2	FBgn0036183	673	149
Dsg75860_gr2	FBgn0260012	533	118
Dsg82909_gr2	FBgn0266098	1066	236
Dsg82776_gr2	FBgn0265726	1197	265
Dsg10746_gr2	FBgn0003118	3031	671
Dsg65062_gr2	FBgn0050377	2489	551
Dsg88558_gr2	scrambled	1170	259
Dsg47148_gr2	FBgn0036381	777	172
Dsg57124_gr2	FBgn0039019	768	170
Dsg48843_gr2	FBgn0036819	1143	253
Dsg28702_gr2	FBgn0031264	872	193
Dsg88238_gr2	FBgn0260635	1428	316
Dsg41809_gr2	FBgn0034884	592	131
Dsg56535_gr2	FBgn0038855	1026	227
Dsg67211_gr2	FBgn0051760	452	100
Dsg31231_gr2	FBgn0031950	669	148
Dsg12842_gr2	FBgn0005614	773	171
Dsg35280_gr2	FBgn0033115	1103	244
Dsg63717_gr2	FBgn0045073	547	121
Dsg30940_gr2	FBgn0031869	1311	290
Dsg82478_gr2	FBgn0265575	538	119
Dsg43086_gr2	FBgn0035236	529	117
Dsg58829_gr2	FBgn0039450	416	92
Dsg44716_gr2	FBgn0035696	927	205
Dsg21293_gr2	FBgn0028475	710	157
Dsg13244_gr2	FBgn0010288	1194	264
Dsg43804_gr2	FBgn0035452	2357	521
Dsg78882_gr2	FBgn0262511	561	124
Dsg80330_gr2	FBgn0263197	742	164
Dsg10577_gr2	FBgn0003008	715	158
Dsg21156_gr2	FBgn0028400	1489	329
Dsg16653_gr2	FBgn0019947	611	135
Dsg12291_gr2	FBgn0004611	1204	266
Dsg15111_gr2	FBgn0014135	765	169
Dsg41465_gr2	FBgn0034791	1888	417
Dsg14494_gr2	FBgn0011768	901	199
Dsg15724_gr2	FBgn0015520	1046	231
Dsg41474_gr2	FBgn0034793	1739	384
Dsg30835_gr2	FBgn0031842	865	191
Dsg30581_gr2	FBgn0031768	702	155
Dsg12753_gr2	FBgn0005386	702	155
Dsg67872_gr2	FBgn0052062	1241	274
Dsg77424_gr2	FBgn0261548	693	153
Dsg35678_gr2	FBgn0033232	2274	502
Dsg22909_gr2	FBgn0029664	1436	317
Dsg24723_gr2	FBgn0030178	811	179
Dsg61319_gr2	FBgn0040334	1536	339
Dsg76111_gr2	FBgn0260454	1971	435
Dsg10472_gr2	FBgn0002924	1382	305
Dsg77461_gr2	FBgn0261560	1672	369
Dsg61515_gr2	FBgn0040368	725	160
Dsg21803_gr2	FBgn0028699	997	220
Dsg41502_gr2	FBgn0034802	698	154
Dsg69919_gr2	FBgn0052843	970	214
Dsg40358_gr2	FBgn0034487	1922	424
Dsg32692_gr2	FBgn0032341	535	118
Dsg80231_gr2	FBgn0263106	535	118
Dsg37238_gr2	FBgn0033663	467	103
Dsg79351_gr2	FBgn0262730	1927	425
Dsg28329_gr2	FBgn0031150	594	131
Dsg11039_gr2	FBgn0003339	1025	226
Dsg15169_gr2	FBgn0014343	1279	282
Dsg74816_gr2	FBgn0259175	1084	239
Dsg9310_gr2	FBgn0001104	1338	295
Dsg24063_gr2	FBgn0029979	508	112
Dsg10696_gr2	FBgn0003076	1329	293
Dsg13269_gr2	FBgn0010300	1574	347
Dsg13107_gr2	FBgn0010114	1624	358
Dsg19078_gr2	FBgn0025777	608	134
Dsg70202_gr2	FBgn0053121	599	132
Dsg13640_gr2	FBgn0010575	776	171
Dsg51586_gr2	FBgn0037551	1012	223
Dsg52210_gr2	FBgn0037712	1425	314
Dsg62706_gr2	FBgn0041191	472	104
Dsg56419_gr2	FBgn0038826	1298	286
Dsg9261_gr2	FBgn0001085	826	182
Dsg28173_gr2	FBgn0031107	649	143
Dsg33993_gr2	FBgn0032707	1230	271
Dsg18390_gr2	FBgn0024909	581	128
Dsg52047_gr2	FBgn0037665	1743	384
Dsg16671_gr2	FBgn0019968	1044	230
Dsg13098_gr2	FBgn0010109	4276	942
Dsg16367_gr2	FBgn0016754	1616	356
Dsg62709_gr2	FBgn0041195	513	113
Dsg57738_gr2	FBgn0039169	790	174
Dsg51398_gr2	FBgn0037512	731	161
Dsg35430_gr2	FBgn0033159	2293	505
Dsg15783_gr2	FBgn0015558	1022	225
Dsg44100_gr2	FBgn0035533	1004	221
Dsg49552_gr2	FBgn0036999	2108	464
Dsg14259_gr2	FBgn0011648	1522	335
Dsg84007_gr2	FBgn0283471	577	127
Dsg13203_gr2	FBgn0010263	2854	628
Dsg83871_gr2	FBgn0267975	659	145
Dsg23316_gr2	FBgn0029778	1518	334
Dsg11587_gr2	FBgn0003892	2900	638
Dsg44061_gr2	FBgn0035521	882	194
Dsg41813_gr2	FBgn0034884	1173	258
Dsg20575_gr2	FBgn0027561	1605	353
Dsg60035_gr2	FBgn0039755	1264	278
Dsg11027_gr2	FBgn0003330	923	203
Dsg10095_gr2	FBgn0002573	955	210
Dsg32573_gr2	FBgn0032303	564	124
Dsg48710_gr2	FBgn0036790	1119	246
Dsg46614_gr2	FBgn0036235	746	164
Dsg60688_gr2	FBgn0039932	1060	233
Dsg58282_gr2	FBgn0039302	951	209
Dsg21098_gr2	FBgn0028379	860	189
Dsg73852_gr2	FBgn0086372	1661	365
Dsg57216_gr2	FBgn0039039	1420	312
Dsg64167_gr2	FBgn0050005	974	214
Dsg12070_gr2	FBgn0004431	1106	243
Dsg20322_gr2	FBgn0027364	1343	295
Dsg80065_gr2	FBgn0267336	733	161
Dsg71996_gr2	FBgn0069242	1029	226
Dsg34294_gr2	FBgn0032797	2099	461
Dsg45743_gr2	FBgn0035983	756	166
Dsg57926_gr2	FBgn0039213	879	193
Dsg27966_gr2	FBgn0031057	460	101
Dsg59053_gr2	FBgn0039500	1139	250
Dsg23277_gr2	FBgn0029763	1417	311
Dsg12331_gr2	FBgn0004636	597	131
Dsg82795_gr2	FBgn0265778	834	183
Dsg52480_gr2	FBgn0037773	711	156
Dsg11871_gr2	FBgn0004227	1103	242
Dsg11152_gr2	FBgn0003415	1395	306
Dsg20721_gr2	FBgn0027598	848	186
Dsg58021_gr2	FBgn0039235	1058	232
Dsg12757_gr2	FBgn0005386	1423	312
Dsg9780_gr2	FBgn0001942	520	114
Dsg56192_gr2	FBgn0038755	520	114
Dsg53110_gr2	FBgn0037950	593	130
Dsg28175_gr2	FBgn0031107	625	137
Dsg80293_gr2	FBgn0263118	785	172
Dsg11575_gr2	FBgn0003890	744	163
Dsg83696_gr2	FBgn0267430	566	124
Dsg80798_gr2	FBgn0263667	598	131
Dsg88623_gr2	Puro	1123	246
Dsg19021_gr2	FBgn0025716	557	122
Dsg34828_gr2	FBgn0032946	1137	249
Dsg32039_gr2	FBgn0032167	516	113
Dsg19045_gr2	FBgn0025726	653	143
Dsg34980_gr2	FBgn0033020	991	217
Dsg48766_gr2	FBgn0036806	443	97
Dsg74113_gr2	FBgn0086711	749	164
Dsg24188_gr2	FBgn0030010	644	141
Dsg41911_gr2	FBgn0034911	1457	319
Dsg88571_gr2	scrambled	1448	317
Dsg29776_gr2	FBgn0031562	603	132
Dsg31275_gr2	FBgn0031968	1197	262
Dsg76260_gr2	FBgn0260642	964	211
Dsg72147_gr2	FBgn0083953	763	167
Dsg10475_gr2	FBgn0002924	594	130
Dsg55246_gr2	FBgn0038506	987	216
Dsg58836_gr2	FBgn0039451	1115	244
Dsg21234_gr2	FBgn0028429	2422	530
Dsg35411_gr2	FBgn0033153	818	179
Dsg9792_gr2	FBgn0001965	2020	442
Dsg81040_gr2	FBgn0263916	2276	498
Dsg42462_gr2	FBgn0035057	1723	377
Dsg17122_gr2	FBgn0020767	2043	447
Dsg24187_gr2	FBgn0030010	1312	287
Dsg83602_gr2	FBgn0267002	1152	252
Dsg58993_gr2	FBgn0039486	677	148
Dsg29008_gr2	FBgn0031356	1075	235
Dsg81241_gr2	FBgn0264089	796	174
Dsg31406_gr2	FBgn0031998	1775	388
Dsg74707_gr2	FBgn0259139	764	167
Dsg65455_gr2	FBgn0050489	700	153
Dsg22900_gr2	FBgn0029662	517	113
Dsg35229_gr2	FBgn0033096	3102	678
Dsg8546_gr2	FBgn0000119	906	198
Dsg88414_gr2	intergenic	993	217
Dsg28316_gr2	FBgn0031148	1199	262
Dsg22852_gr2	FBgn0029648	1611	352
Dsg23493_gr2	FBgn0029830	801	175
Dsg45909_gr2	FBgn0036028	1332	291
Dsg30964_gr2	FBgn0031874	1062	232
Dsg40359_gr2	FBgn0034487	1250	273
Dsg74811_gr2	FBgn0259175	1479	323
Dsg32890_gr2	FBgn0032394	1012	221
Dsg34014_gr2	FBgn0032717	1626	355
Dsg88242_gr2	FBgn0260635	852	186
Dsg66004_gr2	FBgn0051201	1127	246
Dsg63280_gr2	FBgn0042207	843	184
Dsg10646_gr2	FBgn0003048	1150	251
Dsg39335_gr2	FBgn0034223	637	139
Dsg88347_gr2	intergenic	1659	362
Dsg11363_gr2	FBgn0003575	1297	283
Dsg70367_gr2	FBgn0053181	1210	264
Dsg66660_gr2	FBgn0051501	495	108
Dsg19404_gr2	FBgn0026192	495	108
Dsg24803_gr2	FBgn0030207	1233	269
Dsg8790_gr2	FBgn0000439	486	106
Dsg9671_gr2	FBgn0001301	917	200
Dsg57312_gr2	FBgn0039066	1394	304
Dsg20682_gr2	FBgn0027589	830	181
Dsg20384_gr2	FBgn0027499	986	215
Dsg76012_gr2	FBgn0260400	1087	237
Dsg19367_gr2	FBgn0026160	1087	237
Dsg75466_gr2	FBgn0259824	821	179
Dsg10841_gr2	FBgn0003210	1179	257
Dsg26600_gr2	FBgn0030707	858	187
Dsg36253_gr2	FBgn0033382	569	124
Dsg61101_gr2	FBgn0040236	2084	454
Dsg80598_gr2	FBgn0263390	909	198
Dsg60708_gr2	FBgn0039938	909	198
Dsg23264_gr2	FBgn0029761	1033	225
Dsg88535_gr2	scrambled	1864	406
Dsg33169_gr2	FBgn0032470	730	159
Dsg60945_gr2	FBgn0040080	1258	274
Dsg66120_gr2	FBgn0051233	528	115
Dsg68043_gr2	FBgn0052110	473	103
Dsg11224_gr2	FBgn0003463	473	103
Dsg15200_gr2	FBgn0014391	2512	547
Dsg59458_gr2	FBgn0039617	845	184
Dsg88498_gr2	mCherry	790	172
Dsg29296_gr2	FBgn0031437	2044	445
Dsg57739_gr2	FBgn0039170	712	155
Dsg76252_gr2	FBgn0260634	928	202
Dsg45642_gr2	FBgn0035956	1406	306
Dsg77839_gr2	FBgn0261698	896	195
Dsg81613_gr2	FBgn0264542	749	163
Dsg29009_gr2	FBgn0031356	1011	220
Dsg12806_gr2	FBgn0005586	1034	225
Dsg68020_gr2	FBgn0052105	1319	287
Dsg23888_gr2	FBgn0029937	1407	306
Dsg10605_gr2	FBgn0003023	1044	227
Dsg70659_gr2	FBgn0053517	1803	392
Dsg82038_gr2	FBgn0265003	1219	265
Dsg50112_gr2	FBgn0037140	1403	305
Dsg11348_gr2	FBgn0003557	437	95
Dsg23983_gr2	FBgn0029959	552	120
Dsg20560_gr2	FBgn0027556	1868	406
Dsg81741_gr2	FBgn0264707	1293	281
Dsg69109_gr2	FBgn0052581	1017	221
Dsg67936_gr2	FBgn0052079	428	93
Dsg42639_gr2	FBgn0035106	1169	254
Dsg43647_gr2	FBgn0035410	1505	327
Dsg75998_gr2	FBgn0260397	1864	405
Dsg88430_gr2	intergenic	985	214
Dsg38730_gr2	FBgn0034060	557	121
Dsg43172_gr2	FBgn0035253	1114	242
Dsg48857_gr2	FBgn0036825	1045	227
Dsg57031_gr2	FBgn0038984	594	129
Dsg50795_gr2	FBgn0037358	1736	377
Dsg42711_gr2	FBgn0035134	769	167
Dsg13560_gr2	FBgn0010470	585	127
Dsg80927_gr2	FBgn0263776	1884	409
Dsg76826_gr2	FBgn0261046	926	201
Dsg74206_gr2	FBgn0086908	659	143
Dsg65528_gr2	FBgn0051007	530	115
Dsg8791_gr2	FBgn0000439	636	138
Dsg67719_gr2	FBgn0051988	908	197
Dsg9791_gr2	FBgn0001965	1489	323
Dsg15304_gr2	FBgn0014863	1300	282
Dsg50551_gr2	FBgn0037280	461	100
Dsg35212_gr2	FBgn0033092	1420	308
Dsg23379_gr2	FBgn0029807	996	216
Dsg67054_gr2	FBgn0051694	987	214
Dsg25294_gr2	FBgn0030345	904	196
Dsg18730_gr2	FBgn0025549	595	129
Dsg9582_gr2	FBgn0001250	572	124
Dsg33988_gr2	FBgn0032706	1061	230
Dsg38506_gr2	FBgn0033995	1158	251
Dsg28701_gr2	FBgn0031264	1218	264
Dsg21058_gr2	FBgn0028369	669	145
Dsg11693_gr2	FBgn0004049	1126	244
Dsg42913_gr2	FBgn0035181	803	174
Dsg23512_gr2	FBgn0029835	1103	239
Dsg73308_gr2	FBgn0085412	914	198
Dsg77792_gr2	FBgn0261675	674	146
Dsg68928_gr2	FBgn0052506	1108	240
Dsg8412_gr2	FBgn0000046	711	154
Dsg73240_gr2	FBgn0085395	905	196
Dsg88429_gr2	intergenic	531	115
Dsg8831_gr2	FBgn0000463	1099	238
Dsg33015_gr2	FBgn0032428	508	110
Dsg64614_gr2	FBgn0050156	1270	275
Dsg19364_gr2	FBgn0026160	1007	218
Dsg28774_gr2	FBgn0031285	619	134
Dsg48575_gr2	FBgn0036764	1243	269
Dsg12189_gr2	FBgn0004575	855	185
Dsg63678_gr2	FBgn0044823	2223	481
Dsg29583_gr2	FBgn0031514	1174	254
Dsg80105_gr2	FBgn0267366	772	167
Dsg22124_gr2	FBgn0028913	957	207
Dsg15682_gr2	FBgn0015396	1646	356
Dsg13952_gr2	FBgn0011274	860	186
Dsg25281_gr2	FBgn0030343	1512	327
Dsg31219_gr2	FBgn0031947	1549	335
Dsg88439_gr2	intergenic	763	165
Dsg50638_gr2	FBgn0037299	1022	221
Dsg26381_gr2	FBgn0030658	1466	317
Dsg10650_gr2	FBgn0003048	518	112
Dsg42128_gr2	FBgn0034967	1073	232
Dsg26376_gr2	FBgn0030658	444	96
Dsg59617_gr2	FBgn0039655	791	171
Dsg65739_gr2	FBgn0051091	1027	222
Dsg9082_gr2	FBgn0000606	731	158
Dsg56756_gr2	FBgn0038918	694	150
Dsg36825_gr2	FBgn0033550	1018	220
Dsg77973_gr2	FBgn0261804	1726	373
Dsg21814_gr2	FBgn0028703	1217	263
Dsg27528_gr2	FBgn0030947	1217	263
Dsg73989_gr2	FBgn0086675	1069	231
Dsg66123_gr2	FBgn0051233	1481	320
Dsg48299_gr2	FBgn0036688	1569	339
Dsg82375_gr2	FBgn0265356	699	151
Dsg33775_gr2	FBgn0032651	662	143
Dsg10570_gr2	FBgn0003002	1778	384
Dsg15125_gr2	FBgn0014143	1644	355
Dsg27526_gr2	FBgn0030946	917	198
Dsg19469_gr2	FBgn0026255	440	95
Dsg50988_gr2	FBgn0037408	1019	220
Dsg82068_gr2	FBgn0265047	1158	250
Dsg70695_gr2	FBgn0053533	894	193
Dsg19068_gr2	FBgn0025776	542	117
Dsg57634_gr2	FBgn0039147	1047	226
Dsg36153_gr2	FBgn0033363	1478	319
Dsg47837_gr2	FBgn0036575	1075	232
Dsg26782_gr2	FBgn0030752	936	202
Dsg41021_gr2	FBgn0034661	1835	396
Dsg38471_gr2	FBgn0033987	519	112
Dsg15499_gr2	FBgn0015239	811	175
Dsg14642_gr2	FBgn0013303	1052	227
Dsg17543_gr2	FBgn0022985	1205	260
Dsg70165_gr2	FBgn0053110	927	200
Dsg44811_gr2	FBgn0035720	978	211
Dsg18236_gr2	FBgn0024432	839	181
Dsg76171_gr2	FBgn0260466	598	129
Dsg26672_gr2	FBgn0030724	700	151
Dsg10634_gr2	FBgn0003044	561	121
Dsg18016_gr2	FBgn0024189	510	110
Dsg52640_gr2	FBgn0037828	728	157
Dsg57998_gr2	FBgn0039229	1368	295
Dsg52289_gr2	FBgn0037726	844	182
Dsg24200_gr2	FBgn0030012	1484	320
Dsg54037_gr2	FBgn0038197	640	138
Dsg46828_gr2	FBgn0036302	589	127
Dsg88331_gr2	FBgn0001297	807	174
Dsg81198_gr2	FBgn0264005	1846	398
Dsg75496_gr2	FBgn0259878	1424	307
Dsg47369_gr2	FBgn0036446	1322	285
Dsg27308_gr2	FBgn0030887	1438	310
Dsg34610_gr2	FBgn0032880	617	133
Dsg9989_gr2	FBgn0002526	2148	463
Dsg56623_gr2	FBgn0038874	747	161
Dsg50541_gr2	FBgn0037276	696	150
Dsg67581_gr2	FBgn0051915	645	139
Dsg8117_gr2	FBgn0000256	1174	253
Dsg55090_gr2	FBgn0038466	413	89
Dsg77833_gr2	FBgn0261697	1448	312
Dsg10073_gr2	FBgn0002567	1332	287
Dsg8883_gr2	FBgn0000504	608	131
Dsg71966_gr2	FBgn0067861	984	212
Dsg69108_gr2	FBgn0052581	622	134
Dsg39177_gr2	FBgn0034180	2140	461
Dsg8579_gr2	FBgn0000146	896	193
Dsg63638_gr2	FBgn0044452	961	207
Dsg79635_gr2	FBgn0262867	1026	221
Dsg32609_gr2	FBgn0032314	1221	263
Dsg13586_gr2	FBgn0010497	2354	507
Dsg38988_gr2	FBgn0034127	859	185
Dsg10889_gr2	FBgn0003255	1263	272
Dsg63367_gr2	FBgn0043362	873	188
Dsg33264_gr2	FBgn0032486	1551	334
Dsg52524_gr2	FBgn0037788	757	163
Dsg17034_gr2	FBgn0020617	1254	270
Dsg24002_gr2	FBgn0029963	1324	285
Dsg57309_gr2	FBgn0039066	446	96
Dsg82907_gr2	FBgn0266098	1194	257
Dsg82331_gr2	FBgn0265296	827	178
Dsg71773_gr2	FBgn0063485	604	130
Dsg30929_gr2	FBgn0031866	3480	749
Dsg16103_gr2	FBgn0015838	3062	659
Dsg28822_gr2	FBgn0031298	776	167
Dsg19610_gr2	FBgn0026378	776	167
Dsg13566_gr2	FBgn0010473	2412	519
Dsg10748_gr2	FBgn0003129	646	139
Dsg39121_gr2	FBgn0034160	753	162
Dsg31578_gr2	FBgn0032042	595	128
Dsg74702_gr2	FBgn0259111	1362	293
Dsg21345_gr2	FBgn0028494	1669	359
Dsg60006_gr2	FBgn0039747	744	160
Dsg73114_gr2	FBgn0085354	1265	272
Dsg73215_gr2	FBgn0085383	1205	259
Dsg17577_gr2	FBgn0023076	777	167
Dsg11242_gr2	FBgn0003479	1005	216
Dsg44273_gr2	FBgn0035574	791	170
Dsg80596_gr2	FBgn0263390	2159	464
Dsg47120_gr2	FBgn0036372	1396	300
Dsg8669_gr2	FBgn0000221	698	150
Dsg41925_gr2	FBgn0034914	2108	453
Dsg32781_gr2	FBgn0032368	847	182
Dsg57504_gr2	FBgn0039110	861	185
Dsg11326_gr2	FBgn0003520	996	214
Dsg34420_gr2	FBgn0032833	647	139
Dsg12617_gr2	FBgn0004885	796	171
Dsg35423_gr2	FBgn0033155	1080	232
Dsg13186_gr2	FBgn0010246	945	203
Dsg63463_gr2	FBgn0043575	1108	238
Dsg77483_gr2	FBgn0261563	880	189
Dsg15524_gr2	FBgn0015268	1178	253
Dsg59948_gr2	FBgn0039735	894	192
Dsg65789_gr2	FBgn0051106	745	160
Dsg61315_gr2	FBgn0040334	1574	338
Dsg27525_gr2	FBgn0030946	1141	245
Dsg35639_gr2	FBgn0033216	1523	327
Dsg32458_gr2	FBgn0032276	1360	292
[truncated: 14,327 more rows]
