# Supplementary material for: Pooled genome-wide CRISPR screening for basal and context-specific fitness gene essentiality in Drosophila cells
Source: eLife. 2018 Jul 27;7:e36333. doi: 10.7554/eLife.36333 (PMC6063728; doi:10.7554/eLife.36333)
Supplement: Supplementary file 15. — Readcounts were internally normalized to a median value of 10000 prior to computing the average. Column 1 provides internal ID number compatible with Supplementary file 1. Column 2 provides targeted gene ID. Column 3, ‘REF’, provides readcount file from plasmid pool. Column 4 provides readcount following transfection and outgrowth. File is compatible with MAGeCK (Li et al., 2014). [file elife-36333-supp15.txt]

sgRNA	Gene	REF	rep2g3
Dsg31931_gr3	FBgn0032135	1342	3339
Dsg39977_gr3	FBgn0034405	511	963
Dsg10214_gr3	FBgn0002707	442	692
Dsg23652_gr3	FBgn0029874	484	742
Dsg31302_gr3	FBgn0031973	685	932
Dsg72907_gr3	FBgn0085311	502	635
Dsg68435_gr3	FBgn0052267	995	1207
Dsg59525_gr3	FBgn0039632	990	1192
Dsg42179_gr3	FBgn0034976	845	979
Dsg31926_gr3	FBgn0032135	1531	1750
Dsg34065_gr3	FBgn0032728	983	1104
Dsg30608_gr3	FBgn0031773	2198	2167
Dsg57817_gr3	FBgn0039192	1207	1186
Dsg16874_gr3	FBgn0020372	1585	1539
Dsg32963_gr3	FBgn0032408	835	804
Dsg52192_gr3	FBgn0037708	508	486
Dsg73781_gr3	FBgn0086350	448	417
Dsg28112_gr3	FBgn0031093	680	625
Dsg76157_gr3	FBgn0260462	626	575
Dsg46734_gr3	FBgn0036277	792	725
Dsg25645_gr3	FBgn0030452	693	598
Dsg56403_gr3	FBgn0038819	683	586
Dsg27300_gr3	FBgn0030886	681	582
Dsg86278_gr3	intergenic	1846	1560
Dsg46609_gr3	FBgn0036232	655	552
Dsg33042_gr3	FBgn0032434	457	383
Dsg50106_gr3	FBgn0037139	843	706
Dsg69608_gr3	FBgn0053286	538	450
Dsg74264_gr3	FBgn0087008	1455	1217
Dsg39327_gr3	FBgn0034221	573	474
Dsg78890_gr3	FBgn0262512	3823	3158
Dsg62918_gr3	FBgn0041623	690	569
Dsg18738_gr3	FBgn0025571	537	440
Dsg46466_gr3	FBgn0036198	1935	1579
Dsg24876_gr3	FBgn0030241	2223	1814
Dsg21467_gr3	FBgn0028532	646	527
Dsg55297_gr3	FBgn0038523	1103	895
Dsg72554_gr3	FBgn0085233	757	611
Dsg48366_gr3	FBgn0036708	601	485
Dsg72634_gr3	FBgn0085248	997	796
Dsg53273_gr3	FBgn0037998	519	413
Dsg79526_gr3	FBgn0262821	664	527
Dsg55284_gr3	FBgn0038512	772	610
Dsg86179_gr3	intergenic	1302	1027
Dsg28767_gr3	FBgn0031284	1040	818
Dsg52133_gr3	FBgn0037686	648	509
Dsg41644_gr3	FBgn0034839	568	446
Dsg49210_gr3	FBgn0036915	747	585
Dsg46375_gr3	FBgn0036177	683	534
Dsg11256_gr3	FBgn0003482	699	544
Dsg30656_gr3	FBgn0031785	996	768
Dsg47087_gr3	FBgn0036362	941	721
Dsg16119_gr3	FBgn0015903	1088	831
Dsg54219_gr3	FBgn0038239	688	525
Dsg61560_gr3	FBgn0040377	1059	806
Dsg22172_gr3	FBgn0028936	541	410
Dsg11701_gr3	FBgn0004052	1978	1497
Dsg64014_gr3	FBgn0046793	750	562
Dsg60117_gr3	FBgn0039771	433	324
Dsg52220_gr3	FBgn0037714	482	360
Dsg18043_gr3	FBgn0024232	761	568
Dsg29213_gr3	FBgn0031417	912	677
Dsg87486_gr3	FBgn0040505	636	472
Dsg71923_gr3	FBgn0065032	2442	1807
Dsg72351_gr3	FBgn0085195	413	305
Dsg10709_gr3	FBgn0003086	408	301
Dsg34786_gr3	FBgn0032925	871	641
Dsg56579_gr3	FBgn0038865	881	648
Dsg27273_gr3	FBgn0030878	879	645
Dsg35763_gr3	FBgn0033257	597	438
Dsg24119_gr3	FBgn0029995	1146	840
Dsg30610_gr3	FBgn0031773	1169	851
Dsg44419_gr3	FBgn0035612	476	346
Dsg23195_gr3	FBgn0029737	654	475
Dsg63212_gr3	FBgn0042180	645	468
Dsg45421_gr3	FBgn0035886	848	615
Dsg20270_gr3	FBgn0027339	660	477
Dsg57837_gr3	FBgn0039195	595	429
Dsg46697_gr3	FBgn0036258	548	395
Dsg75837_gr3	FBgn0260006	634	456
Dsg62365_gr3	FBgn0040850	748	537
Dsg29832_gr3	FBgn0031580	613	440
Dsg16851_gr3	FBgn0020312	1162	833
Dsg17978_gr3	FBgn0024177	2052	1471
Dsg10658_gr3	FBgn0003057	1648	1172
Dsg12377_gr3	FBgn0004652	1077	765
Dsg68389_gr3	FBgn0052251	688	488
Dsg46074_gr3	FBgn0036089	1529	1084
Dsg75150_gr3	FBgn0259677	1482	1050
Dsg26864_gr3	FBgn0030776	708	501
Dsg44225_gr3	FBgn0035558	763	539
Dsg81619_gr3	FBgn0264543	486	343
Dsg44883_gr3	FBgn0035737	1438	1013
Dsg74478_gr3	FBgn0250831	535	376
Dsg16431_gr3	FBgn0016977	1376	963
Dsg20747_gr3	FBgn0027602	433	303
Dsg73183_gr3	FBgn0085374	512	358
Dsg30607_gr3	FBgn0031773	692	483
Dsg72865_gr3	FBgn0085303	773	539
Dsg24665_gr3	FBgn0030159	1168	813
Dsg86720_gr3	FBgn0031397	1138	790
Dsg38491_gr3	FBgn0033993	699	485
Dsg40677_gr3	FBgn0034560	802	556
Dsg22406_gr3	FBgn0029002	903	624
Dsg74977_gr3	FBgn0259215	1538	1061
Dsg62137_gr3	FBgn0040751	402	277
Dsg76946_gr3	FBgn0261119	579	397
Dsg59679_gr3	FBgn0039670	884	605
Dsg76567_gr3	FBgn0260857	1549	1060
Dsg49089_gr3	FBgn0036880	886	605
Dsg77067_gr3	FBgn0261286	567	387
Dsg42930_gr3	FBgn0035192	454	309
Dsg74661_gr3	FBgn0250910	890	605
Dsg25611_gr3	FBgn0030439	838	568
Dsg39454_gr3	FBgn0034262	1512	1023
Dsg44641_gr3	FBgn0035679	1453	983
Dsg62785_gr3	FBgn0041239	1100	741
Dsg60167_gr3	FBgn0039783	483	325
Dsg8539_gr3	FBgn0000115	708	475
Dsg67725_gr3	FBgn0051989	998	669
Dsg55942_gr3	FBgn0038693	997	668
Dsg24394_gr3	FBgn0030061	780	522
Dsg76611_gr3	FBgn0260868	701	469
Dsg29252_gr3	FBgn0031426	467	312
Dsg33843_gr3	FBgn0032669	559	373
Dsg82382_gr3	FBgn0265362	601	400
Dsg18187_gr3	FBgn0024352	444	295
Dsg46978_gr3	FBgn0036336	511	339
Dsg21654_gr3	FBgn0028648	576	382
Dsg61030_gr3	FBgn0040153	2688	1782
Dsg47001_gr3	FBgn0036343	891	590
Dsg71155_gr3	FBgn0053766	544	360
Dsg26884_gr3	FBgn0030780	590	390
Dsg27548_gr3	FBgn0030952	836	552
Dsg73219_gr3	FBgn0085384	532	351
Dsg57180_gr3	FBgn0039029	887	585
Dsg35314_gr3	FBgn0033127	731	482
Dsg57985_gr3	FBgn0039227	1814	1194
Dsg11961_gr3	FBgn0004387	709	466
Dsg20098_gr3	FBgn0026879	807	529
Dsg48264_gr3	FBgn0036681	510	334
Dsg13001_gr3	FBgn0008636	645	422
Dsg27838_gr3	FBgn0031021	1508	986
Dsg86388_gr3	scrambled	664	434
Dsg46975_gr3	FBgn0036336	531	347
Dsg80624_gr3	FBgn0263399	470	307
Dsg69766_gr3	FBgn0053454	461	301
Dsg55288_gr3	FBgn0038515	432	282
Dsg10930_gr3	FBgn0003275	1250	815
Dsg41206_gr3	FBgn0034718	1505	981
Dsg49642_gr3	FBgn0037017	906	589
Dsg76406_gr3	FBgn0260756	610	396
Dsg87153_gr3	FBgn0085409	991	642
Dsg66472_gr3	FBgn0051415	740	479
Dsg49531_gr3	FBgn0036995	642	415
Dsg33218_gr3	FBgn0032478	1122	725
Dsg71292_gr3	FBgn0025837	802	518
Dsg60586_gr3	FBgn0039896	762	492
Dsg18566_gr3	FBgn0025185	1044	674
Dsg56862_gr3	FBgn0038943	711	459
Dsg35124_gr3	FBgn0033063	1389	896
Dsg62529_gr3	FBgn0040984	586	378
Dsg72929_gr3	FBgn0085315	1242	799
Dsg71424_gr3	FBgn0054011	1407	904
Dsg44115_gr3	FBgn0035537	559	359
Dsg43770_gr3	FBgn0035440	832	534
Dsg33559_gr3	FBgn0032595	536	343
Dsg69530_gr3	FBgn0053263	1391	890
Dsg55777_gr3	FBgn0038651	685	438
Dsg23051_gr3	FBgn0029706	929	594
Dsg36975_gr3	FBgn0033592	781	499
Dsg86378_gr3	scrambled	2171	1386
Dsg20495_gr3	FBgn0027537	1733	1104
Dsg32673_gr3	FBgn0032338	551	351
Dsg69495_gr3	FBgn0052670	702	447
Dsg75577_gr3	FBgn0259949	761	484
Dsg25365_gr3	FBgn0030362	1791	1138
Dsg58735_gr3	FBgn0039428	455	289
Dsg11385_gr3	FBgn0003638	3143	1996
Dsg52536_gr3	FBgn0037794	1504	954
Dsg55399_gr3	FBgn0038545	798	506
Dsg10732_gr3	FBgn0003114	448	284
Dsg15529_gr3	FBgn0015269	1303	826
Dsg79426_gr3	FBgn0262787	401	254
Dsg41861_gr3	FBgn0034901	469	297
Dsg64714_gr3	FBgn0050195	478	302
Dsg10224_gr3	FBgn0002709	1593	1006
Dsg76297_gr3	FBgn0260653	898	567
Dsg24787_gr3	FBgn0030204	1087	686
Dsg24959_gr3	FBgn0030263	943	595
Dsg46296_gr3	FBgn0036153	509	321
Dsg87021_gr3	FBgn0011725	2285	1441
Dsg48333_gr3	FBgn0036697	1158	730
Dsg57137_gr3	FBgn0039022	484	305
Dsg72962_gr3	FBgn0085321	692	436
Dsg20978_gr3	FBgn0027929	1088	685
Dsg37349_gr3	FBgn0033696	429	270
Dsg87804_gr3	FBgn0037679	1165	733
Dsg80567_gr3	FBgn0263354	598	376
Dsg19211_gr3	FBgn0025874	778	489
Dsg76766_gr3	FBgn0260991	608	382
Dsg87046_gr3	FBgn0004657	734	461
Dsg81305_gr3	FBgn0264295	1227	770
Dsg79023_gr3	FBgn0262547	442	277
Dsg60742_gr3	FBgn0039945	959	601
Dsg60630_gr3	FBgn0039911	514	322
Dsg57336_gr3	FBgn0039070	1223	766
Dsg72974_gr3	FBgn0085324	3154	1975
Dsg65231_gr3	FBgn0050419	1512	946
Dsg81529_gr3	FBgn0264486	504	315
Dsg16099_gr3	FBgn0015834	533	333
Dsg27814_gr3	FBgn0031012	1276	797
Dsg48941_gr3	FBgn0036839	865	540
Dsg13019_gr3	FBgn0010019	420	262
Dsg51362_gr3	FBgn0037500	1055	658
Dsg41250_gr3	FBgn0034728	2741	1705
Dsg30159_gr3	FBgn0031661	706	439
Dsg26705_gr3	FBgn0030734	440	273
Dsg74347_gr3	FBgn0243586	553	343
Dsg65014_gr3	FBgn0050365	495	307
Dsg74263_gr3	FBgn0087008	587	364
Dsg75869_gr3	FBgn0260026	606	375
Dsg87668_gr3	FBgn0039640	891	551
Dsg20232_gr3	FBgn0027296	1048	648
Dsg49627_gr3	FBgn0037014	484	299
Dsg35474_gr3	FBgn0033169	429	265
Dsg57992_gr3	FBgn0039228	1914	1182
Dsg86595_gr3	FBgn0033479	915	565
Dsg86541_gr3	FBgn0024179	677	418
Dsg18724_gr3	FBgn0025525	750	463
Dsg33313_gr3	FBgn0032494	431	266
Dsg31185_gr3	FBgn0031939	760	469
Dsg87331_gr3	FBgn0267487	730	450
Dsg20948_gr3	FBgn0027868	521	321
Dsg74024_gr3	FBgn0086681	870	536
Dsg69716_gr3	FBgn0053329	1107	682
Dsg12783_gr3	FBgn0005533	1205	742
Dsg62216_gr3	FBgn0040784	1202	739
Dsg28857_gr3	FBgn0031307	706	434
Dsg82206_gr3	FBgn0265189	1957	1202
Dsg28468_gr3	FBgn0031195	634	389
Dsg82871_gr3	FBgn0266047	870	533
Dsg67342_gr3	FBgn0051806	683	418
Dsg11670_gr3	FBgn0004009	1185	725
Dsg69261_gr3	FBgn0052667	615	376
Dsg77137_gr3	FBgn0261357	650	397
Dsg65017_gr3	FBgn0050366	1269	775
Dsg55846_gr3	FBgn0038672	561	342
Dsg59418_gr3	FBgn0039601	1544	941
Dsg12441_gr3	FBgn0004782	2468	1504
Dsg18185_gr3	FBgn0024332	609	371
Dsg12009_gr3	FBgn0004400	1049	639
Dsg15213_gr3	FBgn0014396	1204	733
Dsg30011_gr3	FBgn0031629	608	370
Dsg33734_gr3	FBgn0032643	702	427
Dsg18420_gr3	FBgn0024943	1044	635
Dsg61704_gr3	FBgn0040503	633	385
Dsg29860_gr3	FBgn0031592	1336	812
Dsg27216_gr3	FBgn0030868	614	373
Dsg72559_gr3	FBgn0085234	652	396
Dsg45229_gr3	FBgn0035838	483	293
Dsg21479_gr3	FBgn0028534	1036	628
Dsg37166_gr3	FBgn0033648	444	269
Dsg62323_gr3	FBgn0040827	425	257
Dsg75841_gr3	FBgn0260007	1201	726
Dsg30823_gr3	FBgn0031836	805	486
Dsg68290_gr3	FBgn0052221	1062	641
Dsg27691_gr3	FBgn0030990	426	257
Dsg9232_gr3	FBgn0001075	1467	885
Dsg46071_gr3	FBgn0036085	572	345
Dsg24520_gr3	FBgn0030097	548	330
Dsg49015_gr3	FBgn0036859	886	532
Dsg72738_gr3	FBgn0085274	1010	606
Dsg72255_gr3	FBgn0083977	1585	951
Dsg62170_gr3	FBgn0040763	842	505
Dsg68784_gr3	FBgn0052437	694	416
Dsg29642_gr3	FBgn0031529	1001	600
Dsg18484_gr3	FBgn0024984	1453	870
Dsg9849_gr3	FBgn0001989	777	465
Dsg68173_gr3	FBgn0052185	798	477
Dsg45950_gr3	FBgn0036039	520	310
Dsg63799_gr3	FBgn0045483	604	360
Dsg24311_gr3	FBgn0030040	2158	1286
Dsg73762_gr3	FBgn0086266	700	417
Dsg49164_gr3	FBgn0036899	685	408
Dsg86211_gr3	intergenic	722	430
Dsg31668_gr3	FBgn0032067	403	240
Dsg22753_gr3	FBgn0029588	640	381
Dsg51592_gr3	FBgn0037552	632	376
Dsg24935_gr3	FBgn0030259	412	245
Dsg74850_gr3	FBgn0259187	1410	838
Dsg37102_gr3	FBgn0033628	594	353
Dsg79928_gr3	FBgn0263024	596	354
Dsg53675_gr3	FBgn0038105	1103	655
Dsg49831_gr3	FBgn0037069	716	425
Dsg55498_gr3	FBgn0038575	543	322
Dsg51900_gr3	FBgn0037630	1309	776
Dsg62510_gr3	FBgn0040968	653	387
Dsg62997_gr3	FBgn0041712	923	547
Dsg22030_gr3	FBgn0028886	567	336
Dsg81264_gr3	FBgn0264260	503	298
Dsg41316_gr3	FBgn0034741	1067	632
Dsg35867_gr3	FBgn0033280	1945	1152
Dsg40661_gr3	FBgn0034552	1156	684
Dsg16575_gr3	FBgn0019643	1173	694
Dsg72201_gr3	FBgn0083968	421	249
Dsg68615_gr3	FBgn0052354	1140	674
Dsg47645_gr3	FBgn0036509	1163	687
Dsg78648_gr3	FBgn0262143	877	518
Dsg86787_gr3	FBgn0004369	447	264
Dsg24333_gr3	FBgn0030050	1540	909
Dsg45527_gr3	FBgn0035923	837	494
Dsg42948_gr3	FBgn0035196	1543	910
Dsg16960_gr3	FBgn0020445	614	362
Dsg50359_gr3	FBgn0037225	1593	939
Dsg15840_gr3	FBgn0015577	438	258
Dsg74320_gr3	FBgn0243511	1219	718
Dsg83731_gr3	FBgn0267489	433	255
Dsg82485_gr3	FBgn0265576	1009	594
Dsg67495_gr3	FBgn0051870	654	385
Dsg15106_gr3	FBgn0014133	1978	1164
Dsg23528_gr3	FBgn0029838	1576	927
Dsg39492_gr3	FBgn0034270	2207	1298
Dsg15614_gr3	FBgn0015336	883	519
Dsg27332_gr3	FBgn0030892	1147	674
Dsg70531_gr3	FBgn0053262	734	431
Dsg58863_gr3	FBgn0039461	1744	1024
Dsg86200_gr3	T2A	976	573
Dsg62023_gr3	FBgn0040697	494	290
Dsg70221_gr3	FBgn0053126	796	467
Dsg46349_gr3	FBgn0036168	1178	691
Dsg18810_gr3	FBgn0025621	1359	797
Dsg58204_gr3	FBgn0039283	515	302
Dsg33043_gr3	FBgn0032434	498	292
Dsg87769_gr3	FBgn0037166	1404	823
Dsg73188_gr3	FBgn0085376	641	375
Dsg78457_gr3	FBgn0262020	814	476
Dsg71819_gr3	FBgn0063498	1050	614
Dsg58913_gr3	FBgn0039470	951	556
Dsg31611_gr3	FBgn0032051	739	432
Dsg15762_gr3	FBgn0015546	479	280
Dsg54990_gr3	FBgn0038439	787	460
Dsg59907_gr3	FBgn0039727	964	563
Dsg28050_gr3	FBgn0031080	1165	680
Dsg68936_gr3	FBgn0052512	730	426
Dsg28281_gr3	FBgn0031141	1084	632
Dsg65262_gr3	FBgn0050430	762	444
Dsg44676_gr3	FBgn0035690	618	360
Dsg69729_gr3	FBgn0053337	1343	782
Dsg29134_gr3	FBgn0031393	1430	832
Dsg19705_gr3	FBgn0026399	1021	594
Dsg87076_gr3	FBgn0010240	1915	1114
Dsg82093_gr3	FBgn0265083	932	542
Dsg75667_gr3	FBgn0259964	456	265
Dsg73010_gr3	FBgn0085330	1460	848
Dsg28192_gr3	FBgn0031110	551	320
Dsg34741_gr3	FBgn0032914	1128	655
Dsg23937_gr3	FBgn0029946	1137	660
Dsg75224_gr3	FBgn0259708	815	473
Dsg81718_gr3	FBgn0264694	860	499
Dsg73350_gr3	FBgn0085422	1396	810
Dsg55944_gr3	FBgn0038693	1979	1148
Dsg22053_gr3	FBgn0028893	462	268
Dsg11107_gr3	FBgn0003382	993	576
Dsg70563_gr3	FBgn0053489	635	368
Dsg70248_gr3	FBgn0053136	642	372
Dsg49395_gr3	FBgn0036956	982	569
Dsg69362_gr3	FBgn0052718	592	343
Dsg60415_gr3	FBgn0039852	870	504
Dsg47637_gr3	FBgn0036505	744	431
Dsg65022_gr3	FBgn0050369	594	344
Dsg40788_gr3	FBgn0034592	1801	1043
Dsg82867_gr3	FBgn0266019	1268	734
Dsg49890_gr3	FBgn0037085	482	279
Dsg67028_gr3	FBgn0051682	463	268
Dsg83014_gr3	FBgn0266259	505	292
Dsg78352_gr3	FBgn0261994	893	516
Dsg66549_gr3	FBgn0051446	672	388
Dsg26766_gr3	FBgn0030748	1298	749
Dsg74596_gr3	FBgn0250862	1350	778
Dsg63832_gr3	FBgn0045497	663	382
Dsg14879_gr3	FBgn0013755	842	485
Dsg8850_gr3	FBgn0000482	830	478
Dsg20272_gr3	FBgn0027339	1244	716
Dsg11177_gr3	FBgn0003444	1527	878
Dsg71433_gr3	FBgn0054012	614	353
Dsg50881_gr3	FBgn0037378	931	535
Dsg81117_gr3	FBgn0263983	1281	736
Dsg75527_gr3	FBgn0259922	1612	926
Dsg26871_gr3	FBgn0030777	959	550
Dsg82174_gr3	FBgn0265184	1116	640
Dsg67300_gr3	FBgn0051797	1118	641
Dsg30064_gr3	FBgn0031638	1258	721
Dsg60115_gr3	FBgn0039771	630	361
Dsg58433_gr3	FBgn0039338	733	420
Dsg41995_gr3	FBgn0034935	681	390
Dsg47894_gr3	FBgn0036587	826	473
Dsg76209_gr3	FBgn0260480	1146	656
Dsg44885_gr3	FBgn0035737	685	392
Dsg40236_gr3	FBgn0034463	839	480
Dsg55081_gr3	FBgn0038465	909	520
Dsg64886_gr3	FBgn0050324	696	398
Dsg24819_gr3	FBgn0030221	773	442
Dsg61965_gr3	FBgn0040666	1639	937
Dsg52426_gr3	FBgn0037760	1300	743
Dsg19509_gr3	FBgn0026309	1839	1051
Dsg55437_gr3	FBgn0038551	441	252
Dsg64664_gr3	FBgn0050177	497	284
Dsg36791_gr3	FBgn0033542	1070	611
Dsg14556_gr3	FBgn0011832	669	382
Dsg59295_gr3	FBgn0039568	480	274
Dsg41422_gr3	FBgn0034776	1342	766
Dsg34406_gr3	FBgn0032824	650	371
Dsg58963_gr3	FBgn0039480	757	432
Dsg60268_gr3	FBgn0039810	531	303
Dsg44222_gr3	FBgn0035558	1744	995
Dsg38149_gr3	FBgn0033902	831	474
Dsg70319_gr3	FBgn0053160	868	495
Dsg57333_gr3	FBgn0039070	3057	1743
Dsg29757_gr3	FBgn0031559	1077	614
Dsg65642_gr3	FBgn0051051	899	512
Dsg75985_gr3	FBgn0260393	971	553
Dsg71159_gr3	FBgn0053766	1314	748
Dsg62794_gr3	FBgn0041240	1169	665
Dsg65537_gr3	FBgn0051010	944	537
Dsg29300_gr3	FBgn0031440	436	248
Dsg79237_gr3	FBgn0262612	607	345
Dsg16675_gr3	FBgn0019982	1281	728
Dsg27157_gr3	FBgn0030846	1172	666
Dsg50704_gr3	FBgn0037324	630	358
Dsg49138_gr3	FBgn0036892	894	508
Dsg68297_gr3	FBgn0052225	799	454
Dsg23456_gr3	FBgn0029822	1174	667
Dsg38914_gr3	FBgn0034104	1299	738
Dsg25716_gr3	FBgn0030480	814	462
Dsg10975_gr3	FBgn0003302	1963	1114
Dsg67998_gr3	FBgn0052102	534	303
Dsg86483_gr3	FBgn0028341	2119	1202
Dsg60096_gr3	FBgn0039767	751	426
Dsg59859_gr3	FBgn0039712	695	394
Dsg59963_gr3	FBgn0039737	2271	1287
Dsg11535_gr3	FBgn0003870	833	472
Dsg12433_gr3	FBgn0004781	436	247
Dsg30068_gr3	FBgn0031639	1451	822
Dsg69681_gr3	FBgn0053306	1270	719
Dsg29452_gr3	FBgn0031476	1571	889
Dsg18573_gr3	FBgn0025186	1253	709
Dsg39568_gr3	FBgn0034284	403	228
Dsg9151_gr3	FBgn0000640	2627	1486
Dsg24827_gr3	FBgn0030222	999	565
Dsg86779_gr3	FBgn0004370	534	302
Dsg72192_gr3	FBgn0083966	916	518
Dsg70791_gr3	FBgn0053640	2059	1164
Dsg45889_gr3	FBgn0036022	605	342
Dsg42302_gr3	FBgn0035014	922	521
Dsg24319_gr3	FBgn0030048	469	265
Dsg86649_gr3	FBgn0032449	1875	1059
Dsg36187_gr3	FBgn0033369	1841	1039
Dsg44682_gr3	FBgn0035691	1159	654
Dsg9177_gr3	FBgn0000709	748	422
Dsg17232_gr3	FBgn0021800	1409	794
Dsg36698_gr3	FBgn0033515	1672	942
Dsg82246_gr3	FBgn0265201	639	360
Dsg55185_gr3	FBgn0038487	1152	649
Dsg62300_gr3	FBgn0040814	648	365
Dsg10389_gr3	FBgn0002869	1433	807
Dsg52407_gr3	FBgn0037757	1104	621
Dsg15644_gr3	FBgn0015371	1216	684
Dsg54303_gr3	FBgn0038260	761	428
Dsg60920_gr3	FBgn0040074	902	507
Dsg61641_gr3	FBgn0040398	911	512
Dsg24872_gr3	FBgn0030240	2305	1295
Dsg74649_gr3	FBgn0250907	769	432
Dsg45923_gr3	FBgn0036031	657	369
Dsg37037_gr3	FBgn0033605	624	350
Dsg28245_gr3	FBgn0031128	485	272
Dsg73951_gr3	FBgn0086610	1154	647
Dsg80857_gr3	FBgn0263747	1490	835
Dsg34597_gr3	FBgn0032878	539	302
Dsg75104_gr3	FBgn0259245	930	521
Dsg23040_gr3	FBgn0029705	557	312
Dsg40820_gr3	FBgn0034602	582	326
Dsg74795_gr3	FBgn0259171	800	448
Dsg65393_gr3	FBgn0050472	425	238
Dsg79175_gr3	FBgn0262595	870	487
Dsg10186_gr3	FBgn0002633	595	333
Dsg11723_gr3	FBgn0004055	1878	1051
Dsg80316_gr3	FBgn0263143	629	352
Dsg21521_gr3	FBgn0028544	3358	1878
Dsg45905_gr3	FBgn0036024	1016	568
Dsg16157_gr3	FBgn0015929	1195	668
Dsg11061_gr3	FBgn0003358	619	346
Dsg44656_gr3	FBgn0035686	757	423
Dsg74259_gr3	FBgn0087008	723	404
Dsg60494_gr3	FBgn0039868	519	290
Dsg32391_gr3	FBgn0032258	1205	673
Dsg42290_gr3	FBgn0035011	419	234
Dsg87168_gr3	FBgn0061359	1827	1020
Dsg28948_gr3	FBgn0031327	532	297
Dsg30006_gr3	FBgn0031629	618	345
Dsg43435_gr3	FBgn0035332	661	369
Dsg52671_gr3	FBgn0037835	636	355
Dsg62207_gr3	FBgn0040778	1178	657
Dsg51841_gr3	FBgn0037619	477	266
Dsg38706_gr3	FBgn0034054	1586	884
Dsg78166_gr3	FBgn0261861	1622	904
Dsg66236_gr3	FBgn0051287	1273	709
Dsg70051_gr3	FBgn0053054	783	436
Dsg86404_gr3	scrambled	440	245
Dsg31700_gr3	FBgn0032075	773	430
Dsg82413_gr3	FBgn0265423	1099	611
Dsg81237_gr3	FBgn0264087	831	462
Dsg11258_gr3	FBgn0003482	626	348
Dsg20078_gr3	FBgn0026874	1415	786
Dsg32902_gr3	FBgn0032397	1161	644
Dsg15246_gr3	FBgn0014465	487	270
Dsg86432_gr3	scrambled	433	240
Dsg42183_gr3	FBgn0034978	2007	1112
Dsg80072_gr3	FBgn0267337	742	411
Dsg57560_gr3	FBgn0039126	428	237
Dsg23059_gr3	FBgn0029708	894	495
Dsg42322_gr3	FBgn0035020	1743	965
Dsg76941_gr3	FBgn0261113	1819	1007
Dsg19830_gr3	FBgn0026563	2876	1592
Dsg69898_gr3	FBgn0052832	739	409
Dsg71552_gr3	FBgn0054054	862	477
Dsg77287_gr3	FBgn0261477	703	389
Dsg53416_gr3	FBgn0038038	1549	857
Dsg13601_gr3	FBgn0010516	1376	761
Dsg48315_gr3	FBgn0036691	613	339
Dsg67439_gr3	FBgn0051852	1060	586
Dsg74890_gr3	FBgn0259195	963	532
Dsg56059_gr3	FBgn0038723	1090	602
Dsg26435_gr3	FBgn0030668	1036	572
Dsg31927_gr3	FBgn0032135	1804	996
Dsg38726_gr3	FBgn0034059	676	373
Dsg39187_gr3	FBgn0034182	910	502
Dsg55680_gr3	FBgn0038619	736	406
Dsg20429_gr3	FBgn0027513	727	401
Dsg75242_gr3	FBgn0259711	892	492
Dsg67908_gr3	FBgn0052073	1621	894
Dsg87018_gr3	FBgn0011725	3379	1863
Dsg29180_gr3	FBgn0031409	1393	768
Dsg63607_gr3	FBgn0044051	800	441
Dsg75155_gr3	FBgn0259682	1386	764
Dsg41666_gr3	FBgn0034846	898	495
Dsg45363_gr3	FBgn0035870	470	259
Dsg72588_gr3	FBgn0085239	648	357
Dsg36682_gr3	FBgn0033507	1456	802
Dsg50149_gr3	FBgn0037150	503	277
Dsg48250_gr3	FBgn0036678	1248	687
Dsg74660_gr3	FBgn0250908	960	528
Dsg43496_gr3	FBgn0035356	451	248
Dsg37209_gr3	FBgn0033656	1146	630
Dsg30888_gr3	FBgn0031857	795	437
Dsg12170_gr3	FBgn0004569	906	498
Dsg57230_gr3	FBgn0039042	735	404
Dsg31202_gr3	FBgn0031942	515	283
Dsg55419_gr3	FBgn0038548	810	445
Dsg37735_gr3	FBgn0033787	579	318
Dsg66960_gr3	FBgn0051664	1324	727
Dsg63619_gr3	FBgn0044324	1315	722
Dsg32295_gr3	FBgn0032234	1366	750
Dsg59158_gr3	FBgn0039527	1297	712
Dsg29700_gr3	FBgn0031544	2394	1314
Dsg51914_gr3	FBgn0037634	636	349
Dsg87020_gr3	FBgn0011725	651	357
Dsg43437_gr3	FBgn0035332	620	340
Dsg75146_gr3	FBgn0259677	2701	1481
Dsg45188_gr3	FBgn0035824	1115	611
Dsg15071_gr3	FBgn0014033	469	257
Dsg75836_gr3	FBgn0260006	1035	567
Dsg75490_gr3	FBgn0259876	796	436
Dsg21093_gr3	FBgn0028377	681	373
Dsg55015_gr3	FBgn0038449	524	287
Dsg10640_gr3	FBgn0003046	2036	1115
Dsg32171_gr3	FBgn0032202	1291	707
Dsg13703_gr3	FBgn0010638	736	403
Dsg33009_gr3	FBgn0032422	1445	791
Dsg79333_gr3	FBgn0262719	837	458
Dsg53571_gr3	FBgn0038078	923	505
Dsg28155_gr3	FBgn0031103	1051	575
Dsg74940_gr3	FBgn0259204	1903	1041
Dsg25952_gr3	FBgn0030540	1797	983
Dsg60142_gr3	FBgn0039778	1353	740
Dsg61372_gr3	FBgn0040344	960	525
Dsg50034_gr3	FBgn0037125	812	444
Dsg71907_gr3	FBgn0064766	642	351
Dsg75813_gr3	FBgn0260000	2504	1369
Dsg21170_gr3	FBgn0028406	964	527
Dsg69686_gr3	FBgn0053307	525	287
Dsg53350_gr3	FBgn0038013	622	340
Dsg57248_gr3	FBgn0039048	699	382
Dsg86384_gr3	scrambled	915	500
Dsg17019_gr3	FBgn0020521	1212	662
Dsg71188_gr3	FBgn0053771	535	292
Dsg37015_gr3	FBgn0033601	1616	882
Dsg52946_gr3	FBgn0037910	1376	751
Dsg87802_gr3	FBgn0037612	1235	674
Dsg87834_gr3	FBgn0037203	2679	1462
Dsg54233_gr3	FBgn0038241	548	299
Dsg44290_gr3	FBgn0035578	1162	634
Dsg9435_gr3	FBgn0001170	1395	761
Dsg76774_gr3	FBgn0260995	484	264
Dsg71869_gr3	FBgn0064117	772	421
Dsg43777_gr3	FBgn0035443	1782	971
Dsg38122_gr3	FBgn0033890	802	437
Dsg79328_gr3	FBgn0262719	1843	1004
Dsg14746_gr3	FBgn0013673	738	402
Dsg79213_gr3	FBgn0262608	972	529
Dsg25124_gr3	FBgn0030309	873	475
Dsg29351_gr3	FBgn0031454	1678	913
Dsg66067_gr3	FBgn0051220	489	266
Dsg70572_gr3	FBgn0053490	912	496
Dsg20126_gr3	FBgn0027057	1418	771
Dsg79939_gr3	FBgn0263025	870	473
Dsg67475_gr3	FBgn0051865	1523	828
Dsg25890_gr3	FBgn0030522	482	262
Dsg83270_gr3	FBgn0266492	541	294
Dsg47634_gr3	FBgn0036505	714	388
Dsg73003_gr3	FBgn0085329	707	384
Dsg74261_gr3	FBgn0087008	1326	720
Dsg14109_gr3	FBgn0011509	770	418
Dsg83314_gr3	FBgn0266539	643	349
Dsg16756_gr3	FBgn0020269	1419	770
Dsg71009_gr3	FBgn0053986	1880	1020
Dsg70595_gr3	FBgn0053500	577	313
Dsg75312_gr3	FBgn0259726	1661	901
Dsg77395_gr3	FBgn0261537	802	435
Dsg25194_gr3	FBgn0030326	1088	590
Dsg56164_gr3	FBgn0038749	747	405
Dsg87551_gr3	FBgn0036128	596	323
Dsg39463_gr3	FBgn0034264	1196	648
Dsg77806_gr3	FBgn0261680	886	480
Dsg21070_gr3	FBgn0028371	910	493
Dsg47823_gr3	FBgn0036570	1560	845
Dsg39849_gr3	FBgn0034372	960	520
Dsg64994_gr3	FBgn0050362	768	416
Dsg45619_gr3	FBgn0035952	1093	592
Dsg23250_gr3	FBgn0029755	986	534
Dsg62778_gr3	FBgn0041237	1047	567
Dsg82492_gr3	FBgn0265578	1099	595
Dsg44024_gr3	FBgn0035513	401	217
Dsg69882_gr3	FBgn0052817	1471	796
Dsg70990_gr3	FBgn0053978	669	362
Dsg32379_gr3	FBgn0032253	658	356
Dsg60338_gr3	FBgn0039831	719	389
Dsg38261_gr3	FBgn0033931	1150	622
Dsg37325_gr3	FBgn0033690	662	358
Dsg67869_gr3	FBgn0052061	786	425
Dsg77011_gr3	FBgn0261267	1221	660
Dsg60189_gr3	FBgn0039789	888	480
Dsg86672_gr3	FBgn0030703	827	447
Dsg34892_gr3	FBgn0032971	890	481
Dsg53294_gr3	FBgn0038002	1138	615
Dsg65900_gr3	FBgn0051155	755	408
Dsg66933_gr3	FBgn0051659	1559	842
Dsg37533_gr3	FBgn0033736	600	324
Dsg29321_gr3	FBgn0031446	963	520
Dsg55626_gr3	FBgn0038606	769	415
Dsg39494_gr3	FBgn0034270	884	477
Dsg38094_gr3	FBgn0033886	597	322
Dsg36731_gr3	FBgn0033521	597	322
Dsg51178_gr3	FBgn0037449	1341	723
Dsg55179_gr3	FBgn0038485	1176	634
Dsg54729_gr3	FBgn0038376	1128	608
Dsg86473_gr3	Puro	822	443
Dsg11313_gr3	FBgn0003515	1262	680
Dsg42057_gr3	FBgn0034948	1647	887
Dsg27141_gr3	FBgn0030840	1313	707
Dsg11739_gr3	FBgn0004101	509	274
Dsg35953_gr3	FBgn0033309	1449	780
Dsg38345_gr3	FBgn0033953	420	226
Dsg31034_gr3	FBgn0031893	1052	566
Dsg53624_gr3	FBgn0038090	868	467
Dsg86424_gr3	scrambled	766	412
Dsg12272_gr3	FBgn0004597	701	377
Dsg20729_gr3	FBgn0027599	794	427
Dsg52931_gr3	FBgn0037902	1187	638
Dsg75473_gr3	FBgn0259831	761	409
Dsg46670_gr3	FBgn0036250	964	518
Dsg25667_gr3	FBgn0030457	1046	562
Dsg8905_gr3	FBgn0000527	564	303
Dsg64953_gr3	FBgn0050350	430	231
Dsg16219_gr3	FBgn0016047	566	304
Dsg53485_gr3	FBgn0038055	864	464
Dsg86831_gr3	FBgn0003660	717	385
Dsg15882_gr3	FBgn0015600	1546	830
Dsg45683_gr3	FBgn0035969	503	270
Dsg41654_gr3	FBgn0034841	490	263
Dsg82406_gr3	FBgn0265417	1144	614
Dsg86822_gr3	FBgn0003716	518	278
Dsg16853_gr3	FBgn0020369	874	469
Dsg38834_gr3	FBgn0034084	917	492
Dsg80354_gr3	FBgn0263216	1355	727
Dsg57101_gr3	FBgn0039010	876	470
Dsg16813_gr3	FBgn0020300	617	331
Dsg76546_gr3	FBgn0260817	1760	944
Dsg28473_gr3	FBgn0031196	1320	708
Dsg56427_gr3	FBgn0038828	2386	1279
Dsg43009_gr3	FBgn0035209	532	285
Dsg40645_gr3	FBgn0034548	799	428
Dsg49636_gr3	FBgn0037016	1445	774
Dsg45688_gr3	FBgn0035970	422	226
Dsg38453_gr3	FBgn0033983	1169	626
Dsg23671_gr3	FBgn0029879	465	249
Dsg38344_gr3	FBgn0033953	570	305
Dsg79269_gr3	FBgn0262636	841	450
Dsg37892_gr3	FBgn0033828	1714	917
Dsg25846_gr3	FBgn0030510	518	277
Dsg18217_gr3	FBgn0024365	2164	1157
Dsg8810_gr3	FBgn0000454	1891	1011
Dsg65573_gr3	FBgn0051019	479	256
Dsg28455_gr3	FBgn0031190	1226	655
Dsg22038_gr3	FBgn0028888	719	384
Dsg46417_gr3	FBgn0036186	957	511
Dsg38983_gr3	FBgn0034126	459	245
Dsg81958_gr3	FBgn0264908	622	332
Dsg42793_gr3	FBgn0035153	489	261
Dsg77895_gr3	FBgn0261787	1910	1019
Dsg83940_gr3	FBgn0283434	2012	1073
Dsg73637_gr3	FBgn0085480	1362	726
Dsg46567_gr3	FBgn0036224	925	493
Dsg67627_gr3	FBgn0051948	518	276
Dsg31507_gr3	FBgn0032022	1402	747
Dsg47415_gr3	FBgn0036462	1119	596
Dsg51736_gr3	FBgn0037590	447	238
Dsg11521_gr3	FBgn0003865	1020	543
Dsg30966_gr3	FBgn0031875	898	478
Dsg69980_gr3	FBgn0052983	3429	1824
Dsg23860_gr3	FBgn0029930	1476	785
Dsg46455_gr3	FBgn0036195	472	251
Dsg39208_gr3	FBgn0034186	1386	737
Dsg71932_gr3	FBgn0067622	553	294
Dsg32105_gr3	FBgn0032188	854	454
Dsg14965_gr3	FBgn0013949	1259	669
Dsg74091_gr3	FBgn0086707	1579	839
Dsg83915_gr3	FBgn0270927	655	348
Dsg78383_gr3	FBgn0262000	593	315
Dsg32982_gr3	FBgn0032416	802	426
Dsg59553_gr3	FBgn0039638	401	213
Dsg77142_gr3	FBgn0261357	680	361
Dsg73434_gr3	FBgn0085438	778	413
Dsg41219_gr3	FBgn0034721	925	491
Dsg39735_gr3	FBgn0034326	1737	922
Dsg24026_gr3	FBgn0029968	750	398
Dsg65359_gr3	FBgn0050464	703	373
Dsg55281_gr3	FBgn0038512	960	509
Dsg31053_gr3	FBgn0031896	1192	632
Dsg44187_gr3	FBgn0035550	1443	765
Dsg65138_gr3	FBgn0050394	481	255
Dsg10155_gr3	FBgn0002622	1294	686
Dsg87011_gr3	FBgn0013679	1162	616
Dsg19678_gr3	FBgn0026394	798	423
Dsg65478_gr3	FBgn0050496	1302	690
Dsg65712_gr3	FBgn0051086	1161	615
Dsg58036_gr3	FBgn0039238	1180	625
Dsg38009_gr3	FBgn0033866	642	340
Dsg74978_gr3	FBgn0259215	457	242
Dsg10217_gr3	FBgn0002707	1203	637
Dsg87799_gr3	FBgn0037612	850	450
Dsg17085_gr3	FBgn0020642	716	379
Dsg26583_gr3	FBgn0030701	1264	669
Dsg29922_gr3	FBgn0031608	1198	634
Dsg35546_gr3	FBgn0033192	514	272
Dsg37018_gr3	FBgn0033601	1376	728
Dsg41917_gr3	FBgn0034913	930	492
Dsg63777_gr3	FBgn0045477	1864	986
Dsg62741_gr3	FBgn0041231	1575	833
Dsg64515_gr3	FBgn0050101	1144	605
Dsg38064_gr3	FBgn0033879	1093	578
Dsg21397_gr3	FBgn0028515	2546	1346
Dsg48637_gr3	FBgn0036775	1408	744
Dsg29159_gr3	FBgn0031401	1558	823
Dsg30491_gr3	FBgn0031746	1134	599
Dsg33048_gr3	FBgn0032435	718	379
Dsg86985_gr3	FBgn0014073	878	463
Dsg74118_gr3	FBgn0086712	1117	589
Dsg14593_gr3	FBgn0012058	1085	572
Dsg71214_gr3	FBgn0053775	571	301
Dsg61930_gr3	FBgn0040650	628	331
Dsg12951_gr3	FBgn0005672	1205	635
Dsg10030_gr3	FBgn0002552	801	422
Dsg75082_gr3	FBgn0259241	1046	551
Dsg64490_gr3	FBgn0050096	581	306
Dsg75499_gr3	FBgn0259896	1462	770
Dsg28071_gr3	FBgn0031085	1128	594
Dsg72964_gr3	FBgn0085321	583	307
Dsg24163_gr3	FBgn0030005	659	347
Dsg17986_gr3	FBgn0024182	627	330
Dsg56721_gr3	FBgn0038903	669	352
Dsg33535_gr3	FBgn0032587	1040	547
Dsg82062_gr3	FBgn0265046	1520	799
Dsg70609_gr3	FBgn0053505	1191	626
Dsg57530_gr3	FBgn0039117	1231	647
Dsg42155_gr3	FBgn0034972	588	309
Dsg14530_gr3	FBgn0011802	1039	546
Dsg41786_gr3	FBgn0034879	533	280
Dsg38310_gr3	FBgn0033948	969	509
Dsg30450_gr3	FBgn0031736	910	478
Dsg49617_gr3	FBgn0037012	655	344
Dsg78911_gr3	FBgn0262517	1076	565
Dsg37747_gr3	FBgn0033789	1625	853
Dsg70321_gr3	FBgn0053169	602	316
Dsg71757_gr3	FBgn0062978	1486	780
Dsg78379_gr3	FBgn0262000	2170	1139
Dsg20737_gr3	FBgn0027601	1065	559
Dsg56130_gr3	FBgn0038739	846	444
Dsg59181_gr3	FBgn0039531	524	275
Dsg47898_gr3	FBgn0036588	1012	531
Dsg44478_gr3	FBgn0035631	972	510
Dsg57252_gr3	FBgn0039048	1384	726
Dsg50151_gr3	FBgn0037150	1503	788
Dsg46168_gr3	FBgn0036112	908	476
Dsg45403_gr3	FBgn0035878	805	422
Dsg74738_gr3	FBgn0259148	435	228
Dsg32601_gr3	FBgn0032313	622	326
Dsg23390_gr3	FBgn0029810	809	424
Dsg46506_gr3	FBgn0036207	1807	947
Dsg60197_gr3	FBgn0039792	437	229
Dsg53295_gr3	FBgn0038002	750	393
Dsg66705_gr3	FBgn0051525	1086	569
Dsg69277_gr3	FBgn0052683	699	366
Dsg14779_gr3	FBgn0013681	558	292
Dsg67407_gr3	FBgn0051826	1097	574
Dsg64689_gr3	FBgn0050184	1141	597
Dsg81794_gr3	FBgn0264742	1443	755
Dsg42795_gr3	FBgn0035153	415	217
Dsg26410_gr3	FBgn0030664	1595	834
Dsg35697_gr3	FBgn0033235	1006	526
Dsg23482_gr3	FBgn0029827	658	344
Dsg58628_gr3	FBgn0039395	417	218
Dsg69488_gr3	FBgn0052668	507	265
Dsg22771_gr3	FBgn0029594	708	370
Dsg30611_gr3	FBgn0031773	3747	1958
Dsg58447_gr3	FBgn0039342	984	514
Dsg56361_gr3	FBgn0038808	1524	796
Dsg63661_gr3	FBgn0044810	699	365
Dsg77570_gr3	FBgn0261584	1421	742
Dsg30724_gr3	FBgn0031811	1525	795
Dsg43667_gr3	FBgn0035413	892	465
Dsg55763_gr3	FBgn0038646	566	295
Dsg17226_gr3	FBgn0021795	875	456
Dsg28242_gr3	FBgn0031128	497	259
Dsg72122_gr3	FBgn0083949	3875	2019
Dsg21328_gr3	FBgn0028487	1098	572
Dsg79322_gr3	FBgn0262717	926	482
Dsg67262_gr3	FBgn0051785	488	254
Dsg32560_gr3	FBgn0032298	488	254
Dsg65830_gr3	FBgn0051119	1295	674
Dsg40627_gr3	FBgn0034543	588	306
Dsg65897_gr3	FBgn0051155	592	308
Dsg27314_gr3	FBgn0030889	1359	707
Dsg28178_gr3	FBgn0031108	842	438
Dsg70643_gr3	FBgn0053512	1092	568
Dsg20188_gr3	FBgn0027107	2319	1206
Dsg14330_gr3	FBgn0011674	973	506
Dsg74092_gr3	FBgn0086707	475	247
Dsg50503_gr3	FBgn0037261	5808	3020
Dsg18918_gr3	FBgn0025645	1256	653
Dsg44742_gr3	FBgn0035704	1206	627
Dsg48895_gr3	FBgn0036832	1041	541
Dsg49024_gr3	FBgn0036860	487	253
Dsg87444_gr3	FBgn0261794	541	281
Dsg41239_gr3	FBgn0034725	541	281
Dsg50941_gr3	FBgn0037395	857	445
Dsg8342_gr3	FBgn0000018	1013	526
Dsg39798_gr3	FBgn0034354	574	298
Dsg58844_gr3	FBgn0039453	549	285
Dsg66444_gr3	FBgn0051406	865	449
Dsg81796_gr3	FBgn0264742	1759	913
Dsg24621_gr3	FBgn0030137	499	259
Dsg69884_gr3	FBgn0052817	1160	602
Dsg33367_gr3	FBgn0032512	528	274
Dsg46425_gr3	FBgn0036188	1592	826
Dsg18184_gr3	FBgn0024332	1226	636
Dsg68976_gr3	FBgn0052533	640	332
Dsg69336_gr3	FBgn0052707	829	430
Dsg46819_gr3	FBgn0036301	509	264
Dsg71234_gr3	FBgn0053792	837	434
Dsg21928_gr3	FBgn0028850	1514	785
Dsg29405_gr3	FBgn0031467	1601	830
Dsg46213_gr3	FBgn0036131	490	254
Dsg50585_gr3	FBgn0037290	685	355
Dsg65901_gr3	FBgn0051155	527	273
Dsg18610_gr3	FBgn0025355	1583	820
Dsg44367_gr3	FBgn0035598	1195	619
Dsg86259_gr3	intergenic	670	347
Dsg19348_gr3	FBgn0026148	626	324
Dsg80191_gr3	FBgn0263082	1111	575
Dsg27913_gr3	FBgn0031042	1111	575
Dsg69943_gr3	FBgn0052850	1202	622
Dsg52814_gr3	FBgn0037879	1411	730
Dsg17181_gr3	FBgn0021750	520	269
Dsg75589_gr3	FBgn0259951	816	422
Dsg31759_gr3	FBgn0032088	789	408
Dsg45690_gr3	FBgn0035971	791	409
Dsg13274_gr3	FBgn0010309	882	456
Dsg47910_gr3	FBgn0036590	1333	689
Dsg53963_gr3	FBgn0038173	474	245
Dsg11878_gr3	FBgn0004228	821	424
Dsg72435_gr3	FBgn0085209	1278	660
Dsg77666_gr3	FBgn0261614	701	362
Dsg51722_gr3	FBgn0037584	823	425
Dsg44027_gr3	FBgn0035513	1129	583
Dsg24912_gr3	FBgn0030251	947	489
Dsg78754_gr3	FBgn0262362	1451	749
Dsg35242_gr3	FBgn0033100	1176	607
Dsg74252_gr3	FBgn0087005	1008	520
Dsg68616_gr3	FBgn0052354	791	408
Dsg76839_gr3	FBgn0261053	636	328
Dsg83167_gr3	FBgn0266438	892	460
Dsg34818_gr3	FBgn0032943	1381	712
Dsg39140_gr3	FBgn0034166	968	499
Dsg15151_gr3	FBgn0014269	421	217
Dsg77071_gr3	FBgn0261287	747	385
Dsg51044_gr3	FBgn0037418	1570	809
Dsg29783_gr3	FBgn0031563	1097	565
Dsg83333_gr3	FBgn0266569	672	346
Dsg59715_gr3	FBgn0039677	942	485
Dsg59308_gr3	FBgn0039577	1111	572
Dsg75232_gr3	FBgn0259709	406	209
Dsg13282_gr3	FBgn0010313	1185	610
Dsg61563_gr3	FBgn0040382	1696	873
Dsg58608_gr3	FBgn0039381	1112	572
Dsg83123_gr3	FBgn0266431	1060	545
Dsg79907_gr3	FBgn0263020	1237	636
Dsg77809_gr3	FBgn0261681	1202	618
Dsg45050_gr3	FBgn0035786	642	330
Dsg40476_gr3	FBgn0034510	607	312
Dsg64154_gr3	FBgn0047351	683	351
Dsg55555_gr3	FBgn0038586	541	278
Dsg55357_gr3	FBgn0038533	872	448
Dsg10493_gr3	FBgn0002931	1275	655
Dsg64054_gr3	FBgn0046879	440	226
Dsg42904_gr3	FBgn0035176	1137	584
Dsg35190_gr3	FBgn0033087	662	340
Dsg31577_gr3	FBgn0032040	1408	723
Dsg66365_gr3	FBgn0051360	594	305
Dsg47568_gr3	FBgn0036494	906	465
Dsg82429_gr3	FBgn0265455	606	311
Dsg29914_gr3	FBgn0031606	1212	622
Dsg83801_gr3	FBgn0267792	1553	797
Dsg57455_gr3	FBgn0039099	1220	626
Dsg86715_gr3	FBgn0032014	1265	649
Dsg87272_gr3	FBgn0051183	887	455
Dsg14303_gr3	FBgn0011668	505	259
Dsg48560_gr3	FBgn0036757	622	319
Dsg10678_gr3	FBgn0003065	858	440
Dsg81435_gr3	FBgn0264363	1800	923
Dsg64222_gr3	FBgn0050022	1687	865
Dsg52888_gr3	FBgn0037894	593	304
Dsg75856_gr3	FBgn0260011	841	431
Dsg60065_gr3	FBgn0039760	1206	618
Dsg60770_gr3	FBgn0039966	1249	640
Dsg31086_gr3	FBgn0031905	687	352
Dsg10081_gr3	FBgn0002569	570	292
Dsg56442_gr3	FBgn0038832	449	230
Dsg32443_gr3	FBgn0032269	654	335
Dsg66725_gr3	FBgn0051533	539	276
Dsg24192_gr3	FBgn0030011	2289	1172
Dsg62776_gr3	FBgn0041237	2213	1133
Dsg47521_gr3	FBgn0036486	758	388
Dsg26348_gr3	FBgn0030647	762	390
Dsg32512_gr3	FBgn0032290	1456	745
Dsg55063_gr3	FBgn0038460	514	263
Dsg71610_gr3	FBgn0058263	1482	758
Dsg56488_gr3	FBgn0038846	837	428
Dsg62548_gr3	FBgn0040992	1727	883
Dsg26133_gr3	FBgn0030593	532	272
Dsg64645_gr3	FBgn0050163	1068	546
Dsg66536_gr3	FBgn0051441	448	229
Dsg83233_gr3	FBgn0266455	587	300
Dsg27510_gr3	FBgn0030944	599	306
Dsg56237_gr3	FBgn0038767	697	356
Dsg38750_gr3	FBgn0034063	889	454
Dsg48770_gr3	FBgn0036807	1132	578
Dsg73251_gr3	FBgn0085397	1326	677
Dsg68226_gr3	FBgn0052198	1105	564
Dsg80463_gr3	FBgn0263257	680	347
Dsg39989_gr3	FBgn0034407	1129	576
Dsg9601_gr3	FBgn0001255	1049	535
Dsg66605_gr3	FBgn0051467	551	281
Dsg22160_gr3	FBgn0028932	451	230
Dsg61512_gr3	FBgn0040367	2120	1081
Dsg35692_gr3	FBgn0033234	1065	543
Dsg64901_gr3	FBgn0050334	1579	805
Dsg87570_gr3	FBgn0035026	714	364
Dsg8142_gr3	FBgn0000278	618	315
Dsg44500_gr3	FBgn0035639	773	394
Dsg29956_gr3	FBgn0031617	1819	927
Dsg64983_gr3	FBgn0050360	948	483
Dsg75246_gr3	FBgn0259711	1319	672
Dsg43441_gr3	FBgn0035333	1480	754
Dsg61920_gr3	FBgn0040648	1394	710
Dsg67648_gr3	FBgn0051952	1139	580
Dsg46516_gr3	FBgn0036210	652	332
Dsg32081_gr3	FBgn0032176	925	471
Dsg62826_gr3	FBgn0041246	886	451
Dsg43055_gr3	FBgn0035227	1163	592
Dsg75649_gr3	FBgn0259961	501	255
Dsg20102_gr3	FBgn0027052	1460	743
Dsg65634_gr3	FBgn0051050	1309	666
Dsg55822_gr3	FBgn0038660	1140	580
Dsg54662_gr3	FBgn0038355	1376	700
Dsg15526_gr3	FBgn0015269	755	384
Dsg73352_gr3	FBgn0085422	989	503
Dsg47200_gr3	FBgn0036395	1457	741
Dsg21613_gr3	FBgn0028581	1194	607
Dsg79216_gr3	FBgn0262608	958	487
Dsg18574_gr3	FBgn0025186	1082	550
Dsg32102_gr3	FBgn0032188	964	490
Dsg78658_gr3	FBgn0262146	972	494
Dsg24427_gr3	FBgn0030073	866	440
Dsg35949_gr3	FBgn0033308	433	220
Dsg61444_gr3	FBgn0040356	1738	883
Dsg58042_gr3	FBgn0039239	685	348
Dsg81732_gr3	FBgn0264699	439	223
Dsg43134_gr3	FBgn0035246	1837	933
Dsg48034_gr3	FBgn0036612	699	355
Dsg14829_gr3	FBgn0013726	963	489
Dsg23457_gr3	FBgn0029822	1869	949
Dsg55558_gr3	FBgn0038586	1875	952
Dsg39230_gr3	FBgn0034195	977	496
Dsg28038_gr3	FBgn0031077	589	299
Dsg62772_gr3	FBgn0041236	1048	532
Dsg69130_gr3	FBgn0052594	853	433
Dsg19269_gr3	FBgn0026079	926	470
Dsg21771_gr3	FBgn0028690	3521	1787
Dsg70922_gr3	FBgn0053926	1279	649
Dsg61611_gr3	FBgn0040393	960	487
Dsg38417_gr3	FBgn0033973	552	280
Dsg78404_gr3	FBgn0262004	759	385
Dsg43572_gr3	FBgn0035384	832	422
Dsg80009_gr3	FBgn0263038	972	493
Dsg27816_gr3	FBgn0031016	1915	971
Dsg29631_gr3	FBgn0031526	1422	721
Dsg73662_gr3	FBgn0085485	925	469
Dsg8534_gr3	FBgn0000115	1002	508
Dsg44031_gr3	FBgn0035515	1440	730
Dsg49050_gr3	FBgn0036871	1087	551
Dsg45115_gr3	FBgn0035799	819	415
Dsg75993_gr3	FBgn0260396	671	340
Dsg31525_gr3	FBgn0032025	614	311
Dsg78038_gr3	FBgn0261831	462	234
Dsg19737_gr3	FBgn0026409	1951	988
Dsg12127_gr3	FBgn0004511	547	277
Dsg82805_gr3	FBgn0265833	1357	687
Dsg63750_gr3	FBgn0045471	482	244
Dsg54975_gr3	FBgn0038437	1051	532
Dsg47741_gr3	FBgn0036536	1073	543
Dsg82395_gr3	FBgn0265413	1156	585
Dsg55354_gr3	FBgn0038532	1010	511
Dsg65556_gr3	FBgn0051015	850	430
Dsg58056_gr3	FBgn0039244	1368	692
Dsg14272_gr3	FBgn0011655	951	481
Dsg77263_gr3	FBgn0261445	1297	656
Dsg22579_gr3	FBgn0029170	1649	834
Dsg81610_gr3	FBgn0264541	526	266
Dsg36332_gr3	FBgn0033405	1632	825
Dsg26344_gr3	FBgn0030645	1371	693
Dsg60710_gr3	FBgn0039939	2752	1391
Dsg40760_gr3	FBgn0034580	1377	696
Dsg9712_gr3	FBgn0001321	1381	698
Dsg25424_gr3	FBgn0030376	740	374
Dsg70025_gr3	FBgn0053012	1318	666
Dsg87325_gr3	FBgn0267728	663	335
Dsg39002_gr3	FBgn0034129	1999	1010
Dsg30396_gr3	FBgn0031724	1150	581
Dsg10171_gr3	FBgn0002629	1368	691
Dsg50627_gr3	FBgn0037297	1382	698
Dsg38364_gr3	FBgn0033960	4004	2022
Dsg21662_gr3	FBgn0028658	1911	965
Dsg59146_gr3	FBgn0039523	1034	522
Dsg59431_gr3	FBgn0039611	523	264
Dsg37491_gr3	FBgn0033729	1155	583
Dsg9152_gr3	FBgn0000644	1272	642
Dsg35199_gr3	FBgn0033088	533	269
Dsg20851_gr3	FBgn0027784	650	328
Dsg56817_gr3	FBgn0038929	2501	1262
Dsg58266_gr3	FBgn0039299	1855	936
Dsg77509_gr3	FBgn0261568	1229	620
Dsg8322_gr3	FBgn0000392	450	227
Dsg59215_gr3	FBgn0039551	1717	866
Dsg17590_gr3	FBgn0023091	1832	924
Dsg20465_gr3	FBgn0027527	700	353
Dsg15857_gr3	FBgn0015585	468	236
Dsg63445_gr3	FBgn0043536	938	473
Dsg45386_gr3	FBgn0035875	835	421
Dsg15696_gr3	FBgn0015400	1436	724
Dsg42385_gr3	FBgn0035034	599	302
Dsg28180_gr3	FBgn0031108	2281	1150
Dsg78490_gr3	FBgn0262026	1085	547
Dsg58956_gr3	FBgn0039478	2898	1461
Dsg68890_gr3	FBgn0052475	486	245
Dsg11254_gr3	FBgn0003482	730	368
Dsg77008_gr3	FBgn0261266	1466	739
Dsg57575_gr3	FBgn0039129	490	247
Dsg61405_gr3	FBgn0040350	2329	1174
Dsg40051_gr3	FBgn0034423	744	375
Dsg58384_gr3	FBgn0039326	1373	692
Dsg79439_gr3	FBgn0262790	1487	749
Dsg27623_gr3	FBgn0030970	1271	640
Dsg57358_gr3	FBgn0039077	566	285
Dsg71266_gr3	FBgn0027515	1418	714
Dsg79571_gr3	FBgn0262840	439	221
Dsg54966_gr3	FBgn0038435	463	233
Dsg80039_gr3	FBgn0267255	775	390
Dsg26843_gr3	FBgn0030770	1570	790
Dsg50083_gr3	FBgn0037134	636	320
Dsg63051_gr3	FBgn0042098	479	241
Dsg59112_gr3	FBgn0039511	642	323
Dsg18277_gr3	FBgn0024558	646	325
Dsg57839_gr3	FBgn0039195	656	330
Dsg21596_gr3	FBgn0028573	658	331
Dsg31215_gr3	FBgn0031946	1334	671
Dsg53777_gr3	FBgn0038129	841	423
Dsg24477_gr3	FBgn0030088	871	438
Dsg49334_gr3	FBgn0036939	1418	713
Dsg28411_gr3	FBgn0031181	1078	542
Dsg77330_gr3	FBgn0261509	722	363
Dsg73699_gr3	FBgn0085506	754	379
Dsg65606_gr3	FBgn0051030	977	491
Dsg75796_gr3	FBgn0259992	416	209
Dsg64939_gr3	FBgn0050345	651	327
Dsg82011_gr3	FBgn0264988	444	223
Dsg39484_gr3	FBgn0034267	679	341
Dsg81541_gr3	FBgn0264488	1135	570
Dsg62129_gr3	FBgn0040743	683	343
Dsg27693_gr3	FBgn0030990	705	354
Dsg52810_gr3	FBgn0037878	1679	843
Dsg13888_gr3	FBgn0011230	1002	503
Dsg58807_gr3	FBgn0039444	793	398
Dsg24208_gr3	FBgn0030013	2132	1070
Dsg29786_gr3	FBgn0031564	1640	823
Dsg58692_gr3	FBgn0039411	558	280
Dsg11067_gr3	FBgn0003372	562	282
Dsg86247_gr3	intergenic	578	290
Dsg20950_gr3	FBgn0027868	1178	591
Dsg59515_gr3	FBgn0039631	2137	1072
Dsg8692_gr3	FBgn0003965	666	334
Dsg27195_gr3	FBgn0030855	666	334
Dsg82264_gr3	FBgn0265263	1197	600
Dsg15600_gr3	FBgn0015324	1207	605
Dsg83008_gr3	FBgn0266195	411	206
Dsg37029_gr3	FBgn0033603	826	414
Dsg79229_gr3	FBgn0262611	1251	627
Dsg55850_gr3	FBgn0038673	840	421
Dsg47325_gr3	FBgn0036436	517	259
Dsg71676_gr3	FBgn0061362	2689	1347
Dsg59967_gr3	FBgn0039738	1120	561
Dsg68665_gr3	FBgn0052376	585	293
Dsg33461_gr3	FBgn0032533	1332	667
Dsg33126_gr3	FBgn0032454	739	370
Dsg68798_gr3	FBgn0052440	833	417
Dsg71315_gr3	FBgn0065108	969	485
Dsg61029_gr3	FBgn0040153	981	491
Dsg77408_gr3	FBgn0261545	1007	504
Dsg14596_gr3	FBgn0012058	1185	593
Dsg87672_gr3	FBgn0039635	1223	612
Dsg70923_gr3	FBgn0053926	1253	627
Dsg24323_gr3	FBgn0030048	464	232
Dsg33432_gr3	FBgn0032523	720	360
Dsg54383_gr3	FBgn0038281	736	368
Dsg18767_gr3	FBgn0025583	2084	1042
Dsg68406_gr3	FBgn0052260	974	487
Dsg8997_gr3	FBgn0000564	976	488
Dsg58411_gr3	FBgn0039335	700	350
Dsg57661_gr3	FBgn0039153	444	222
Dsg13698_gr3	FBgn0010622	496	248
Dsg27029_gr3	FBgn0030812	1882	940
Dsg29263_gr3	FBgn0031431	741	370
Dsg80128_gr3	FBgn0263047	735	367
Dsg14354_gr3	FBgn0011695	687	343
Dsg71308_gr3	FBgn0028875	683	341
Dsg56044_gr3	FBgn0038719	591	295
Dsg42056_gr3	FBgn0034948	517	258
Dsg13272_gr3	FBgn0010309	2062	1029
Dsg41554_gr3	FBgn0034819	503	251
Dsg83406_gr3	FBgn0266666	489	244
Dsg10543_gr3	FBgn0002948	932	465
Dsg21699_gr3	FBgn0028668	439	219
Dsg28189_gr3	FBgn0031110	2965	1479
Dsg17495_gr3	FBgn0022935	417	208
Dsg24746_gr3	FBgn0030187	2081	1038
Dsg45753_gr3	FBgn0035986	1951	973
Dsg79825_gr3	FBgn0262976	1741	868
Dsg81907_gr3	FBgn0264848	638	318
Dsg13042_gr3	FBgn0010041	951	474
Dsg11482_gr3	FBgn0003747	634	316
Dsg17955_gr3	FBgn0023545	1268	632
Dsg60216_gr3	FBgn0039798	1264	630
Dsg33026_gr3	FBgn0032430	616	307
Dsg31064_gr3	FBgn0031900	1164	580
Dsg70720_gr3	FBgn0053548	1142	569
Dsg35482_gr3	FBgn0033170	1124	560
Dsg18199_gr3	FBgn0024361	532	265
Dsg18765_gr3	FBgn0025583	769	383
Dsg65812_gr3	FBgn0051111	1263	629
Dsg52777_gr3	FBgn0037870	3049	1518
Dsg10874_gr3	FBgn0003250	1864	928
Dsg48133_gr3	FBgn0036643	1370	682
Dsg82044_gr3	FBgn0265011	1362	678
Dsg61411_gr3	FBgn0040351	1853	922
Dsg62315_gr3	FBgn0040823	1210	602
Dsg39422_gr3	FBgn0034251	804	400
Dsg42488_gr3	FBgn0035065	1773	882
Dsg19834_gr3	FBgn0026563	579	288
Dsg36623_gr3	FBgn0033490	573	285
Dsg29077_gr3	FBgn0031377	571	284
Dsg50887_gr3	FBgn0037379	746	371
Dsg39362_gr3	FBgn0034232	1490	741
Dsg29111_gr3	FBgn0031388	742	369
Dsg62302_gr3	FBgn0040816	1414	703
Dsg33671_gr3	FBgn0032631	1362	677
Dsg15947_gr3	FBgn0015754	849	422
Dsg20878_gr3	FBgn0027790	499	248
Dsg77523_gr3	FBgn0261571	660	328
Dsg63789_gr3	FBgn0045479	1646	818
Dsg53914_gr3	FBgn0038159	489	243
Dsg28668_gr3	FBgn0031256	489	243
Dsg52427_gr3	FBgn0037760	483	240
Dsg74462_gr3	FBgn0250826	952	473
Dsg53609_gr3	FBgn0038087	1083	538
Dsg48163_gr3	FBgn0036656	888	441
Dsg86994_gr3	FBgn0014007	878	436
Dsg80288_gr3	FBgn0263117	582	289
Dsg15838_gr3	FBgn0015577	1708	848
Dsg29175_gr3	FBgn0031407	417	207
Dsg23058_gr3	FBgn0029708	417	207
Dsg45894_gr3	FBgn0036023	1040	516
Dsg27788_gr3	FBgn0031006	994	493
Dsg19622_gr3	FBgn0026384	1230	610
Dsg77380_gr3	FBgn0261534	1339	664
Dsg31769_gr3	FBgn0032089	1432	710
Dsg77958_gr3	FBgn0261802	1299	644
Dsg68773_gr3	FBgn0052432	1045	518
Dsg58939_gr3	FBgn0039475	1483	735
Dsg19179_gr3	FBgn0025838	1596	791
Dsg65653_gr3	FBgn0051055	1249	619
Dsg40759_gr3	FBgn0034580	450	223
Dsg25009_gr3	FBgn0030277	1001	496
Dsg66175_gr3	FBgn0051265	2212	1096
Dsg82857_gr3	FBgn0266000	436	216
Dsg23915_gr3	FBgn0029942	1088	539
Dsg65698_gr3	FBgn0051077	1175	582
Dsg39303_gr3	FBgn0034214	638	316
Dsg57783_gr3	FBgn0039184	1169	579
Dsg47542_gr3	FBgn0036489	848	420
Dsg83212_gr3	FBgn0266450	1666	825
Dsg44003_gr3	FBgn0035508	2157	1068
Dsg24962_gr3	FBgn0030266	3856	1909
Dsg86362_gr3	scrambled	1384	685
Dsg58902_gr3	FBgn0039467	786	389
Dsg32624_gr3	FBgn0032321	584	289
Dsg72084_gr3	FBgn0083936	1358	672
Dsg23238_gr3	FBgn0029753	768	380
Dsg70991_gr3	FBgn0053978	2106	1042
Dsg83185_gr3	FBgn0266443	1138	563
Dsg75588_gr3	FBgn0259951	1516	750
Dsg65502_gr3	FBgn0050503	1324	655
Dsg80317_gr3	FBgn0263143	1662	822
Dsg36688_gr3	FBgn0033508	738	365
Dsg14635_gr3	FBgn0013301	461	228
Dsg62498_gr3	FBgn0040964	1442	713
Dsg14112_gr3	FBgn0011554	1064	526
Dsg20402_gr3	FBgn0027505	795	393
Dsg67669_gr3	FBgn0051957	1406	695
Dsg16463_gr3	FBgn0017430	615	304
Dsg79518_gr3	FBgn0262820	1228	607
Dsg58534_gr3	FBgn0039366	789	390
Dsg11720_gr3	FBgn0004055	2851	1409
Dsg31712_gr3	FBgn0032078	1204	595
Dsg42505_gr3	FBgn0035070	1718	849
Dsg50074_gr3	FBgn0037133	595	294
Dsg71829_gr3	FBgn0063499	510	252
Dsg39645_gr3	FBgn0034304	504	249
Dsg22073_gr3	FBgn0028896	1340	662
Dsg69201_gr3	FBgn0052642	577	285
Dsg70766_gr3	FBgn0053630	567	280
Dsg40293_gr3	FBgn0034475	563	278
Dsg13169_gr3	FBgn0010228	561	277
Dsg49454_gr3	FBgn0036975	1843	910
Dsg50538_gr3	FBgn0037275	721	356
Dsg76713_gr3	FBgn0260965	480	237
Dsg47433_gr3	FBgn0036466	557	275
Dsg27037_gr3	FBgn0030814	786	388
Dsg87423_gr3	FBgn0264077	1256	620
Dsg23870_gr3	FBgn0029932	1564	772
Dsg86237_gr3	FBgn0029843	1872	924
Dsg63749_gr3	FBgn0045470	1714	846
Dsg86612_gr3	FBgn0033187	1165	575
Dsg37227_gr3	FBgn0033659	928	458
Dsg17490_gr3	FBgn0022935	1836	906
Dsg34757_gr3	FBgn0032919	1374	678
Dsg15658_gr3	FBgn0015379	1984	979
Dsg74853_gr3	FBgn0259188	1978	976
Dsg19974_gr3	FBgn0026737	454	224
Dsg65910_gr3	FBgn0051157	521	257
Dsg40849_gr3	FBgn0034614	1389	685
Dsg63120_gr3	FBgn0042126	582	287
Dsg10624_gr3	FBgn0003041	1525	752
Dsg26745_gr3	FBgn0030744	1805	890
Dsg47384_gr3	FBgn0036450	937	462
Dsg40368_gr3	FBgn0034489	720	355
Dsg25504_gr3	FBgn0030408	432	213
Dsg40421_gr3	FBgn0034499	428	211
Dsg82156_gr3	FBgn0265174	1341	661
Dsg79704_gr3	FBgn0262881	1181	582
Dsg33939_gr3	FBgn0032694	1717	846
Dsg86441_gr3	scrambled	1098	541
Dsg9392_gr3	FBgn0001142	1027	506
Dsg52505_gr3	FBgn0037781	684	337
Dsg16861_gr3	FBgn0020370	2004	987
Dsg80672_gr3	FBgn0263510	1519	748
Dsg83553_gr3	FBgn0266845	979	482
Dsg40681_gr3	FBgn0034563	1237	609
Dsg11920_gr3	FBgn0004364	1170	576
Dsg68444_gr3	FBgn0052268	1103	543
Dsg57085_gr3	FBgn0039008	1684	829
Dsg58948_gr3	FBgn0039476	709	349
Dsg52072_gr3	FBgn0037670	837	412
Dsg37297_gr3	FBgn0033685	965	475
Dsg74071_gr3	FBgn0086695	2245	1105
Dsg49613_gr3	FBgn0037012	1276	628
Dsg65748_gr3	FBgn0051098	2105	1036
Dsg27164_gr3	FBgn0030847	764	376
Dsg63037_gr3	FBgn0042085	571	281
Dsg55301_gr3	FBgn0038523	695	342
Dsg76298_gr3	FBgn0260653	1254	617
Dsg71138_gr3	FBgn0053757	437	215
Dsg60196_gr3	FBgn0039792	683	336
Dsg20050_gr3	FBgn0026778	805	396
Dsg42260_gr3	FBgn0035006	1045	514
Dsg50107_gr3	FBgn0037139	610	300
Dsg79706_gr3	FBgn0262881	661	325
Dsg79311_gr3	FBgn0262714	1068	525
Dsg49295_gr3	FBgn0036932	1473	724
Dsg73081_gr3	FBgn0085346	1758	864
Dsg76879_gr3	FBgn0261065	468	230
Dsg78659_gr3	FBgn0262146	985	484
Dsg77918_gr3	FBgn0261791	1158	569
Dsg64339_gr3	FBgn0050056	2080	1022
Dsg87110_gr3	FBgn0010441	462	227
Dsg36142_gr3	FBgn0033359	519	255
Dsg80645_gr3	FBgn0263402	460	226
Dsg33320_gr3	FBgn0032495	804	395
Dsg44637_gr3	FBgn0035678	1425	700
Dsg73864_gr3	FBgn0086384	1020	501
Dsg78966_gr3	FBgn0262534	849	417
Dsg73686_gr3	FBgn0085489	788	387
Dsg36700_gr3	FBgn0033515	788	387
Dsg17937_gr3	FBgn0023540	1171	575
Dsg58274_gr3	FBgn0039301	1444	709
Dsg56849_gr3	FBgn0038941	1373	674
Dsg17150_gr3	FBgn0020908	713	350
Dsg19148_gr3	FBgn0025830	436	214
Dsg27475_gr3	FBgn0030936	925	454
Dsg27142_gr3	FBgn0030840	595	292
Dsg79205_gr3	FBgn0262607	811	398
Dsg55979_gr3	FBgn0038702	1025	503
Dsg31170_gr3	FBgn0031936	858	421
Dsg34118_gr3	FBgn0032744	801	393
Dsg25753_gr3	FBgn0030492	1117	548
Dsg56278_gr3	FBgn0038783	691	339
Dsg76591_gr3	FBgn0260861	903	443
Dsg13611_gr3	FBgn0010520	1484	728
Dsg69225_gr3	FBgn0052647	954	468
Dsg87748_gr3	FBgn0037469	740	363
Dsg9240_gr3	FBgn0001077	1372	673
Dsg64895_gr3	FBgn0050325	1048	514
Dsg44904_gr3	FBgn0035750	2600	1275
Dsg76544_gr3	FBgn0260812	1085	532
Dsg15247_gr3	FBgn0014465	1438	705
Dsg61331_gr3	FBgn0040337	2411	1182
Dsg39596_gr3	FBgn0034291	1434	703
Dsg26083_gr3	FBgn0030583	1175	576
Dsg42025_gr3	FBgn0034940	1004	492
Dsg67770_gr3	FBgn0052017	651	319
Dsg77826_gr3	FBgn0261683	3239	1587
Dsg58323_gr3	FBgn0039311	739	362
Dsg31021_gr3	FBgn0031887	637	312
Dsg43156_gr3	FBgn0035249	1172	574
Dsg69767_gr3	FBgn0053454	488	239
Dsg32992_gr3	FBgn0032419	1805	884
Dsg39721_gr3	FBgn0034324	878	430
Dsg51185_gr3	FBgn0037454	486	238
Dsg31690_gr3	FBgn0032072	437	214
Dsg27328_gr3	FBgn0030891	3633	1779
Dsg26536_gr3	FBgn0030691	529	259
Dsg12044_gr3	FBgn0004414	1154	565
Dsg40399_gr3	FBgn0034496	1726	845
Dsg22194_gr3	FBgn0028941	474	232
Dsg83181_gr3	FBgn0266442	852	417
Dsg86895_gr3	FBgn0003386	709	347
Dsg64705_gr3	FBgn0050192	707	346
Dsg30620_gr3	FBgn0031775	1772	867
Dsg74555_gr3	FBgn0250845	1212	593
Dsg67693_gr3	FBgn0051973	1711	837
Dsg21252_gr3	FBgn0028436	1568	767
Dsg45436_gr3	FBgn0035888	460	225
Dsg83896_gr3	FBgn0268063	1697	830
Dsg54620_gr3	FBgn0038344	1137	556
Dsg8950_gr3	FBgn0000547	454	222
Dsg59633_gr3	FBgn0039659	681	333
Dsg12003_gr3	FBgn0004397	1043	510
Dsg23817_gr3	FBgn0029914	1311	641
Dsg19144_gr3	FBgn0025827	1354	662
Dsg22752_gr3	FBgn0029588	1444	706
Dsg38890_gr3	FBgn0034097	1706	834
Dsg81803_gr3	FBgn0264744	2013	984
Dsg32651_gr3	FBgn0032331	581	284
Dsg72509_gr3	FBgn0085224	804	393
Dsg70326_gr3	FBgn0053169	1289	630
Dsg76402_gr3	FBgn0260756	1195	584
Dsg33003_gr3	FBgn0032421	1543	754
Dsg77006_gr3	FBgn0261266	1760	860
Dsg50967_gr3	FBgn0037402	1451	709
Dsg86333_gr3	GFP	4257	2080
Dsg47341_gr3	FBgn0036440	1400	684
Dsg26624_gr3	FBgn0030716	522	255
Dsg46288_gr3	FBgn0036150	1652	807
Dsg45349_gr3	FBgn0035867	1476	721
Dsg40285_gr3	FBgn0034474	1558	761
Dsg26382_gr3	FBgn0030659	647	316
Dsg39063_gr3	FBgn0034144	991	484
Dsg67836_gr3	FBgn0052054	944	461
Dsg71170_gr3	FBgn0053768	1458	712
Dsg61774_gr3	FBgn0040531	897	438
Dsg56591_gr3	FBgn0038868	1493	729
Dsg57990_gr3	FBgn0039227	596	291
Dsg32788_gr3	FBgn0032369	1063	519
Dsg46192_gr3	FBgn0036121	676	330
Dsg73731_gr3	FBgn0086130	760	371
Dsg52708_gr3	FBgn0037843	1602	782
Dsg35767_gr3	FBgn0033258	1475	720
Dsg80091_gr3	FBgn0267351	586	286
Dsg39203_gr3	FBgn0034184	1000	488
Dsg79013_gr3	FBgn0262544	746	364
Dsg82102_gr3	FBgn0265084	2228	1087
Dsg35918_gr3	FBgn0033297	906	442
Dsg55332_gr3	FBgn0038528	1478	721
Dsg45551_gr3	FBgn0035931	1837	896
Dsg72697_gr3	FBgn0085263	408	199
Dsg44527_gr3	FBgn0035645	1337	652
Dsg26586_gr3	FBgn0030704	1780	868
Dsg73060_gr3	FBgn0085342	1253	611
Dsg82405_gr3	FBgn0265417	1050	512
Dsg32536_gr3	FBgn0032294	1856	905
Dsg25506_gr3	FBgn0030409	1936	944
Dsg65086_gr3	FBgn0050381	3388	1652
Dsg44265_gr3	FBgn0035572	726	354
Dsg86626_gr3	FBgn0032916	1930	941
Dsg66714_gr3	FBgn0051528	1325	646
Dsg22375_gr3	FBgn0028991	1118	545
Dsg48957_gr3	FBgn0036846	558	272
Dsg17380_gr3	FBgn0022246	515	251
Dsg28086_gr3	FBgn0031089	515	251
Dsg67367_gr3	FBgn0051812	792	386
Dsg76134_gr3	FBgn0260459	1266	617
Dsg62195_gr3	FBgn0040775	433	211
Dsg10085_gr3	FBgn0002570	747	364
Dsg72143_gr3	FBgn0083952	1447	705
Dsg18643_gr3	FBgn0025383	624	304
Dsg64746_gr3	FBgn0050263	1899	925
Dsg59894_gr3	FBgn0039723	887	432
Dsg59651_gr3	FBgn0039665	2928	1426
Dsg21441_gr3	FBgn0028526	729	355
Dsg56171_gr3	FBgn0038750	2107	1026
Dsg67064_gr3	FBgn0051698	1072	522
Dsg52760_gr3	FBgn0037857	836	407
Dsg60507_gr3	FBgn0039870	532	259
Dsg21259_gr3	FBgn0028467	984	479
Dsg49921_gr3	FBgn0037094	1282	624
Dsg25570_gr3	FBgn0030431	1837	894
Dsg51380_gr3	FBgn0037503	1794	873
Dsg20565_gr3	FBgn0027558	672	327
Dsg13327_gr3	FBgn0010341	818	398
Dsg70907_gr3	FBgn0053920	855	416
Dsg35342_gr3	FBgn0033133	736	358
Dsg23386_gr3	FBgn0029809	1067	519
Dsg36923_gr3	FBgn0033580	2019	982
Dsg47327_gr3	FBgn0036436	1209	588
Dsg55741_gr3	FBgn0038642	2523	1227
Dsg48320_gr3	FBgn0036695	2155	1048
Dsg17138_gr3	FBgn0020906	2149	1045
Dsg72551_gr3	FBgn0085232	539	262
Dsg82303_gr3	FBgn0265271	1041	506
Dsg77352_gr3	FBgn0261526	1039	505
Dsg8302_gr3	FBgn0000376	2058	1000
Dsg65357_gr3	FBgn0050464	424	206
Dsg77186_gr3	FBgn0261386	1122	545
Dsg61524_gr3	FBgn0040370	525	255
Dsg25013_gr3	FBgn0030277	735	357
Dsg36550_gr3	FBgn0033471	1256	610
Dsg51169_gr3	FBgn0037448	696	338
Dsg86310_gr3	Cas9	2045	993
Dsg68109_gr3	FBgn0052152	900	437
Dsg87235_gr3	FBgn0043903	2101	1020
Dsg79551_gr3	FBgn0262837	585	284
Dsg56545_gr3	FBgn0038858	1232	598
Dsg22989_gr3	FBgn0029690	713	346
Dsg61706_gr3	FBgn0040503	1863	904
Dsg57868_gr3	FBgn0039200	573	278
Dsg33174_gr3	FBgn0032471	775	376
Dsg59675_gr3	FBgn0039669	705	342
Dsg69981_gr3	FBgn0052983	1977	959
Dsg27194_gr3	FBgn0030855	536	260
Dsg83424_gr3	FBgn0266669	1169	567
Dsg67739_gr3	FBgn0051998	668	324
Dsg48220_gr3	FBgn0036668	1097	532
Dsg86277_gr3	intergenic	1594	773
Dsg66289_gr3	FBgn0051323	1194	579
Dsg55629_gr3	FBgn0038607	1421	689
Dsg66027_gr3	FBgn0051206	990	480
Dsg32683_gr3	FBgn0032340	594	288
Dsg42410_gr3	FBgn0035041	623	302
Dsg11149_gr3	FBgn0003411	1077	522
Dsg23365_gr3	FBgn0029800	522	253
Dsg44160_gr3	FBgn0035545	423	205
Dsg21598_gr3	FBgn0028573	1201	582
Dsg48191_gr3	FBgn0036662	811	393
Dsg32287_gr3	FBgn0032233	1038	503
Dsg63175_gr3	FBgn0042146	1946	943
Dsg41247_gr3	FBgn0034727	1583	767
Dsg30439_gr3	FBgn0031734	807	391
Dsg52900_gr3	FBgn0037896	3195	1548
Dsg62587_gr3	FBgn0041100	1129	547
Dsg12762_gr3	FBgn0005390	1738	842
Dsg58197_gr3	FBgn0039282	832	403
Dsg48558_gr3	FBgn0036757	1340	649
Dsg41764_gr3	FBgn0034871	1716	831
Dsg64736_gr3	FBgn0050222	444	215
Dsg24294_gr3	FBgn0030038	1012	490
Dsg15528_gr3	FBgn0015269	944	457
Dsg13257_gr3	FBgn0010295	4551	2203
Dsg43074_gr3	FBgn0035234	816	395
Dsg62367_gr3	FBgn0040871	500	242
Dsg64178_gr3	FBgn0050008	562	272
Dsg47971_gr3	FBgn0036600	715	346
Dsg14086_gr3	FBgn0011455	930	450
Dsg47426_gr3	FBgn0036465	990	479
Dsg58760_gr3	FBgn0039435	1914	926
Dsg64841_gr3	FBgn0050287	800	387
Dsg33825_gr3	FBgn0032665	461	223
Dsg8344_gr3	FBgn0000018	980	474
Dsg74088_gr3	FBgn0086706	459	222
Dsg25225_gr3	FBgn0030331	1224	592
Dsg86261_gr3	intergenic	854	413
Dsg68292_gr3	FBgn0052221	1065	515
Dsg28340_gr3	FBgn0031157	1001	484
Dsg36535_gr3	FBgn0033468	1359	657
Dsg62768_gr3	FBgn0041236	2052	992
Dsg30107_gr3	FBgn0031650	1295	626
Dsg76807_gr3	FBgn0261016	718	347
Dsg9755_gr3	FBgn0001491	987	477
Dsg47574_gr3	FBgn0036495	1147	554
Dsg37001_gr3	FBgn0033598	882	426
Dsg72605_gr3	FBgn0085242	704	340
Dsg67447_gr3	FBgn0051855	702	339
Dsg65820_gr3	FBgn0051118	1516	732
Dsg55136_gr3	FBgn0038474	1545	746
Dsg18263_gr3	FBgn0024542	1864	900
Dsg32723_gr3	FBgn0032350	984	475
Dsg60482_gr3	FBgn0039864	549	265
Dsg48773_gr3	FBgn0036807	895	432
Dsg36544_gr3	FBgn0033469	1293	624
Dsg82765_gr3	FBgn0265714	775	374
Dsg30525_gr3	FBgn0031756	516	249
Dsg30856_gr3	FBgn0031849	1144	552
Dsg37010_gr3	FBgn0033600	715	345
Dsg59395_gr3	FBgn0039598	1687	814
Dsg43449_gr3	FBgn0035334	514	248
Dsg78692_gr3	FBgn0262170	1913	923
Dsg16022_gr3	FBgn0015791	713	344
Dsg27226_gr3	FBgn0030869	684	330
Dsg20803_gr3	FBgn0027620	1366	659
Dsg27914_gr3	FBgn0031042	825	398
Dsg87345_gr3	FBgn0266441	1389	670
Dsg37948_gr3	FBgn0033851	1835	885
Dsg65610_gr3	FBgn0051036	1128	544
Dsg10091_gr3	FBgn0002571	1379	665
Dsg52691_gr3	FBgn0037838	842	406
Dsg65055_gr3	FBgn0050376	1263	609
Dsg61358_gr3	FBgn0040342	2157	1040
Dsg31774_gr3	FBgn0032090	1396	673
Dsg71732_gr3	FBgn0062440	1396	673
Dsg40184_gr3	FBgn0034454	2091	1008
Dsg55845_gr3	FBgn0038672	446	215
Dsg13313_gr3	FBgn0010339	861	415
Dsg76865_gr3	FBgn0261059	942	454
Dsg31811_gr3	FBgn0032104	637	307
Dsg68318_gr3	FBgn0052228	884	426
Dsg38375_gr3	FBgn0033961	965	465
Dsg72904_gr3	FBgn0085310	1733	835
Dsg66815_gr3	FBgn0051606	1015	489
Dsg40491_gr3	FBgn0034512	2383	1148
Dsg14376_gr3	FBgn0011708	1964	946
Dsg44970_gr3	FBgn0035767	735	354
Dsg60991_gr3	FBgn0040098	1223	589
Dsg87151_gr3	FBgn0085409	434	209
Dsg44511_gr3	FBgn0035641	893	430
Dsg29794_gr3	FBgn0031566	1163	560
Dsg61761_gr3	FBgn0040519	972	468
Dsg59540_gr3	FBgn0039636	1863	897
Dsg40254_gr3	FBgn0034468	1859	895
Dsg78036_gr3	FBgn0261831	484	233
Dsg20365_gr3	FBgn0027495	887	427
Dsg23506_gr3	FBgn0029834	2013	969
Dsg56834_gr3	FBgn0038934	1737	836
Dsg63633_gr3	FBgn0044419	1120	539
Dsg53897_gr3	FBgn0038153	1278	615
Dsg61675_gr3	FBgn0040487	1941	934
Dsg36328_gr3	FBgn0033404	1089	524
Dsg63698_gr3	FBgn0045038	1434	690
Dsg56140_gr3	FBgn0038741	634	305
Dsg59526_gr3	FBgn0039632	815	392
Dsg18157_gr3	FBgn0024319	1520	731
Dsg33581_gr3	FBgn0032600	524	252
Dsg17764_gr3	FBgn0023489	445	214
Dsg8124_gr3	FBgn0000257	1254	603
Dsg22651_gr3	FBgn0029512	418	201
Dsg58374_gr3	FBgn0039324	1015	488
Dsg69782_gr3	FBgn0053459	1144	550
Dsg39346_gr3	FBgn0034229	1298	624
Dsg17343_gr3	FBgn0022097	1034	497
Dsg70267_gr3	FBgn0053140	1935	930
Dsg66455_gr3	FBgn0051407	1769	850
Dsg39911_gr3	FBgn0034391	1101	529
Dsg55163_gr3	FBgn0038481	664	319
Dsg19411_gr3	FBgn0026196	1503	722
Dsg59080_gr3	FBgn0039505	968	465
Dsg39841_gr3	FBgn0034371	916	440
Dsg22261_gr3	FBgn0028953	687	330
Dsg70631_gr3	FBgn0053510	585	281
Dsg52557_gr3	FBgn0037802	508	244
Dsg58334_gr3	FBgn0039313	456	219
Dsg61421_gr3	FBgn0040352	1545	742
Dsg19559_gr3	FBgn0026324	708	340
Dsg8446_gr3	FBgn0000057	1673	803
Dsg37571_gr3	FBgn0033742	1198	575
Dsg77091_gr3	FBgn0261291	898	431
Dsg60192_gr3	FBgn0039789	1596	766
Dsg37039_gr3	FBgn0033607	673	323
Dsg14057_gr3	FBgn0011327	1121	538
Dsg24743_gr3	FBgn0030186	819	393
Dsg11075_gr3	FBgn0003373	1065	511
Dsg35220_gr3	FBgn0033095	2749	1319
Dsg23912_gr3	FBgn0029942	940	451
Dsg11928_gr3	FBgn0004372	1309	628
Dsg42703_gr3	FBgn0035132	1209	580
Dsg80218_gr3	FBgn0263087	715	343
Dsg23992_gr3	FBgn0029961	565	271
Dsg16537_gr3	FBgn0017577	884	424
Dsg27868_gr3	FBgn0031032	588	282
Dsg10338_gr3	FBgn0002791	1568	752
Dsg60866_gr3	FBgn0040038	732	351
Dsg22439_gr3	FBgn0029084	1049	503
Dsg58508_gr3	FBgn0039357	778	373
Dsg27118_gr3	FBgn0030836	753	361
Dsg12725_gr3	FBgn0004957	2232	1070
Dsg30989_gr3	FBgn0031878	1765	846
Dsg48587_gr3	FBgn0036766	555	266
Dsg48588_gr3	FBgn0036767	1373	658
Dsg25503_gr3	FBgn0030408	1300	623
Dsg43380_gr3	FBgn0035315	1540	738
Dsg58859_gr3	FBgn0039459	914	438
Dsg57100_gr3	FBgn0039010	1369	656
Dsg56262_gr3	FBgn0038773	1056	506
Dsg29808_gr3	FBgn0031573	1703	816
Dsg80215_gr3	FBgn0263087	837	401
Dsg35536_gr3	FBgn0033188	549	263
Dsg42740_gr3	FBgn0035141	524	251
Dsg87135_gr3	FBgn0039915	403	193
Dsg83348_gr3	FBgn0266572	1042	499
Dsg78318_gr3	FBgn0261987	1203	576
Dsg72205_gr3	FBgn0083969	1105	529
Dsg53463_gr3	FBgn0038051	608	291
Dsg67104_gr3	FBgn0051709	654	313
Dsg70973_gr3	FBgn0053970	1214	581
Dsg23299_gr3	FBgn0029769	1563	748
Dsg66571_gr3	FBgn0051459	1162	556
Dsg27401_gr3	FBgn0030913	1833	877
Dsg47155_gr3	FBgn0036382	1252	599
Dsg76201_gr3	FBgn0260475	2059	985
Dsg17063_gr3	FBgn0020639	416	199
Dsg86426_gr3	scrambled	1313	628
Dsg40590_gr3	FBgn0034537	1240	593
Dsg10733_gr3	FBgn0003114	1194	571
Dsg51638_gr3	FBgn0037565	895	428
Dsg87714_gr3	FBgn0038279	916	438
Dsg41941_gr3	FBgn0034919	412	197
Dsg75015_gr3	FBgn0259226	663	317
Dsg77192_gr3	FBgn0261393	456	218
Dsg49293_gr3	FBgn0036931	638	305
Dsg37463_gr3	FBgn0033724	592	283
Dsg64345_gr3	FBgn0050058	1113	532
Dsg38902_gr3	FBgn0034099	477	228
Dsg20065_gr3	FBgn0026872	1249	597
Dsg55361_gr3	FBgn0038533	1226	586
Dsg64310_gr3	FBgn0050050	703	336
Dsg49049_gr3	FBgn0036870	2017	964
Dsg27607_gr3	FBgn0030968	793	379
Dsg8817_gr3	FBgn0000455	647	309
Dsg30512_gr3	FBgn0031752	490	234
Dsg35201_gr3	FBgn0033088	1336	638
Dsg77160_gr3	FBgn0261373	934	446
Dsg53902_gr3	FBgn0038156	1265	604
Dsg54052_gr3	FBgn0038199	1020	487
Dsg73564_gr3	FBgn0085465	1305	623
Dsg66215_gr3	FBgn0051279	1347	643
Dsg20856_gr3	FBgn0027785	1301	621
Dsg36381_gr3	FBgn0033428	1058	505
Dsg24534_gr3	FBgn0030100	2862	1366
Dsg32143_gr3	FBgn0032196	440	210
Dsg30205_gr3	FBgn0031676	748	357
Dsg75474_gr3	FBgn0259832	593	283
Dsg59509_gr3	FBgn0039630	966	461
Dsg52980_gr3	FBgn0037916	920	439
Dsg67907_gr3	FBgn0052073	1117	533
Dsg44910_gr3	FBgn0035751	962	459
Dsg69945_gr3	FBgn0052850	721	344
Dsg50998_gr3	FBgn0037410	1442	688
Dsg44466_gr3	FBgn0035627	719	343
Dsg79719_gr3	FBgn0262889	566	270
Dsg78355_gr3	FBgn0261995	1109	529
Dsg72218_gr3	FBgn0083971	826	394
Dsg31714_gr3	FBgn0032078	3254	1552
Dsg9656_gr3	FBgn0001285	2537	1210
Dsg67862_gr3	FBgn0052058	889	424
Dsg12416_gr3	FBgn0004778	860	410
Dsg80169_gr3	FBgn0263078	688	328
Dsg16766_gr3	FBgn0020270	795	379
Dsg75057_gr3	FBgn0259236	1114	531
Dsg64211_gr3	FBgn0050018	921	439
Dsg71061_gr3	FBgn0053688	556	265
Dsg63972_gr3	FBgn0046301	1773	845
Dsg31010_gr3	FBgn0031885	1232	587
Dsg21761_gr3	FBgn0028688	743	354
Dsg20269_gr3	FBgn0027339	806	384
Dsg15603_gr3	FBgn0015324	1209	576
Dsg59557_gr3	FBgn0039639	657	313
Dsg35148_gr3	FBgn0033072	678	323
Dsg16884_gr3	FBgn0020377	1541	734
Dsg77849_gr3	FBgn0261703	2572	1225
Dsg34734_gr3	FBgn0032913	1770	843
Dsg39572_gr3	FBgn0034286	1453	692
Dsg68312_gr3	FBgn0052227	1115	531
Dsg28986_gr3	FBgn0031345	2323	1106
Dsg58984_gr3	FBgn0039483	563	268
Dsg39425_gr3	FBgn0034251	521	248
Dsg59170_gr3	FBgn0039529	1813	863
Dsg35970_gr3	FBgn0033315	2042	972
Dsg64053_gr3	FBgn0046879	1124	535
Dsg77499_gr3	FBgn0261566	1332	634
Dsg87805_gr3	FBgn0037679	2038	970
Dsg24225_gr3	FBgn0030016	975	464
Dsg34220_gr3	FBgn0032780	1452	691
Dsg83430_gr3	FBgn0266670	2747	1307
Dsg57453_gr3	FBgn0039099	681	324
Dsg8283_gr3	FBgn0000358	618	294
Dsg16640_gr3	FBgn0019938	1194	568
Dsg23777_gr3	FBgn0029905	1049	499
Dsg52531_gr3	FBgn0037794	616	293
Dsg52578_gr3	FBgn0037811	2012	957
Dsg15489_gr3	FBgn0015222	492	234
Dsg57374_gr3	FBgn0039080	633	301
Dsg41643_gr3	FBgn0034839	633	301
Dsg76858_gr3	FBgn0261058	1876	892
Dsg13500_gr3	FBgn0010423	1262	600
Dsg23515_gr3	FBgn0029836	1241	590
Dsg72096_gr3	FBgn0083940	1138	541
Dsg44738_gr3	FBgn0035703	3088	1468
Dsg19185_gr3	FBgn0025839	1218	579
Dsg61670_gr3	FBgn0040477	2699	1283
Dsg83632_gr3	FBgn0267163	1538	731
Dsg30329_gr3	FBgn0031710	2306	1096
Dsg77004_gr3	FBgn0261262	747	355
Dsg82071_gr3	FBgn0265048	968	460
Dsg72760_gr3	FBgn0085280	703	334
Dsg54868_gr3	FBgn0038415	943	448
Dsg63759_gr3	FBgn0045473	1625	772
Dsg21395_gr3	FBgn0028514	640	304
Dsg27734_gr3	FBgn0030997	1579	750
Dsg34200_gr3	FBgn0032773	1838	873
Dsg50089_gr3	FBgn0037135	798	379
Dsg50304_gr3	FBgn0037204	558	265
Dsg27947_gr3	FBgn0031051	1135	539
Dsg17218_gr3	FBgn0021768	716	340
Dsg35289_gr3	FBgn0033117	1430	679
Dsg55616_gr3	FBgn0038602	1310	622
Dsg36178_gr3	FBgn0033367	575	273
Dsg59082_gr3	FBgn0039505	931	442
Dsg69471_gr3	FBgn0052797	1089	517
Dsg73754_gr3	FBgn0086265	1719	816
Dsg23535_gr3	FBgn0029839	1460	693
Dsg39217_gr3	FBgn0034191	710	337
Dsg87661_gr3	FBgn0037845	1378	654
Dsg83513_gr3	FBgn0266723	725	344
Dsg27794_gr3	FBgn0031008	2382	1130
Dsg59536_gr3	FBgn0039634	2186	1037
Dsg62979_gr3	FBgn0041709	1716	814
Dsg69020_gr3	FBgn0052554	837	397
Dsg86630_gr3	FBgn0032779	1225	581
Dsg73817_gr3	FBgn0086362	622	295
Dsg16596_gr3	FBgn0019828	816	387
Dsg56562_gr3	FBgn0038860	2328	1104
Dsg29376_gr3	FBgn0031460	1375	652
Dsg84038_gr3	FBgn0283521	696	330
Dsg30085_gr3	FBgn0031645	715	339
Dsg30850_gr3	FBgn0031848	521	247
Dsg47266_gr3	FBgn0036416	1388	658
Dsg18460_gr3	FBgn0024975	1253	594
Dsg77886_gr3	FBgn0261786	1118	530
Dsg39235_gr3	FBgn0034196	1272	603
Dsg38341_gr3	FBgn0033953	2118	1004
Dsg44043_gr3	FBgn0035518	1460	692
Dsg81120_gr3	FBgn0263983	1133	537
Dsg75666_gr3	FBgn0259964	534	253
Dsg39519_gr3	FBgn0034275	1144	542
Dsg55153_gr3	FBgn0038479	591	280
Dsg59879_gr3	FBgn0039718	2668	1264
Dsg73721_gr3	FBgn0086129	857	406
Dsg23871_gr3	FBgn0029932	1482	702
Dsg20236_gr3	FBgn0027296	741	351
Dsg32823_gr3	FBgn0032375	1763	835
Dsg30688_gr3	FBgn0031801	682	323
Dsg63912_gr3	FBgn0045866	1212	574
Dsg27074_gr3	FBgn0030826	1799	852
Dsg64137_gr3	FBgn0047330	1666	789
Dsg66818_gr3	FBgn0051609	832	394
Dsg69645_gr3	FBgn0053296	1567	742
Dsg9857_gr3	FBgn0001990	1075	509
Dsg34680_gr3	FBgn0032897	1449	686
Dsg37758_gr3	FBgn0033793	1335	632
Dsg86226_gr3	intergenic	976	462
Dsg87319_gr3	FBgn0283480	1105	523
Dsg40753_gr3	FBgn0034579	505	239
Dsg63457_gr3	FBgn0043550	748	354
Dsg45061_gr3	FBgn0035788	1401	663
Dsg26031_gr3	FBgn0030566	1382	654
Dsg49333_gr3	FBgn0036939	1678	794
Dsg31724_gr3	FBgn0032080	1249	591
Dsg81378_gr3	FBgn0264329	1249	591
Dsg76933_gr3	FBgn0261111	1397	661
Dsg56726_gr3	FBgn0038909	1116	528
Dsg21135_gr3	FBgn0028396	1076	509
Dsg79475_gr3	FBgn0262811	666	315
Dsg51106_gr3	FBgn0037431	1738	822
Dsg58243_gr3	FBgn0039296	1588	751
Dsg32503_gr3	FBgn0032289	1106	523
Dsg23315_gr3	FBgn0029771	1768	836
Dsg83911_gr3	FBgn0270927	533	252
Dsg51711_gr3	FBgn0037581	624	295
Dsg36640_gr3	FBgn0033497	1064	503
Dsg57138_gr3	FBgn0039022	1026	485
Dsg57420_gr3	FBgn0039089	1392	658
Dsg56870_gr3	FBgn0038945	1024	484
Dsg11002_gr3	FBgn0003319	1642	776
Dsg29443_gr3	FBgn0031474	1276	603
Dsg59470_gr3	FBgn0039621	673	318
Dsg57222_gr3	FBgn0039040	1109	524
Dsg74965_gr3	FBgn0259213	1361	643
Dsg10211_gr3	FBgn0002645	453	214
Dsg64761_gr3	FBgn0050268	1448	684
Dsg24813_gr3	FBgn0030215	796	376
Dsg59864_gr3	FBgn0039713	2905	1372
Dsg51369_gr3	FBgn0037501	2884	1362
Dsg8141_gr3	FBgn0000278	792	374
Dsg86383_gr3	scrambled	1025	484
Dsg20029_gr3	FBgn0026760	1222	577
Dsg46293_gr3	FBgn0036152	1275	602
Dsg68383_gr3	FBgn0052250	1040	491
Dsg10029_gr3	FBgn0002552	1377	650
Dsg71003_gr3	FBgn0053985	1663	785
Dsg77525_gr3	FBgn0261571	1947	919
Dsg86418_gr3	scrambled	1318	622
Dsg37740_gr3	FBgn0033788	1318	622
Dsg69222_gr3	FBgn0052645	712	336
Dsg59635_gr3	FBgn0039663	2634	1243
Dsg24981_gr3	FBgn0030270	1636	772
Dsg39467_gr3	FBgn0034264	2649	1250
Dsg74502_gr3	FBgn0250835	1066	503
Dsg70209_gr3	FBgn0053124	958	452
Dsg46716_gr3	FBgn0036263	1187	560
Dsg86537_gr3	FBgn0023097	956	451
Dsg72662_gr3	FBgn0085254	530	250
Dsg68059_gr3	FBgn0052115	689	325
Dsg50501_gr3	FBgn0037260	795	375
Dsg79813_gr3	FBgn0262966	1342	633
Dsg30010_gr3	FBgn0031629	1285	606
Dsg33023_gr3	FBgn0032429	774	365
Dsg34635_gr3	FBgn0032884	562	265
Dsg48371_gr3	FBgn0036708	772	364
Dsg29308_gr3	FBgn0031442	2630	1240
Dsg49219_gr3	FBgn0036916	1084	511
Dsg51864_gr3	FBgn0037622	1468	692
Dsg48772_gr3	FBgn0036807	959	452
Dsg78778_gr3	FBgn0262366	2126	1002
Dsg23223_gr3	FBgn0029750	1114	525
Dsg13104_gr3	FBgn0010113	1201	566
Dsg36948_gr3	FBgn0033588	1182	557
Dsg15301_gr3	FBgn0014861	2621	1235
Dsg63238_gr3	FBgn0042187	1110	523
Dsg86758_gr3	FBgn0031263	815	384
Dsg34517_gr3	FBgn0032857	2806	1322
Dsg70719_gr3	FBgn0053548	1195	563
Dsg64276_gr3	FBgn0050044	813	383
Dsg19684_gr3	FBgn0026395	709	334
Dsg17075_gr3	FBgn0020641	847	399
Dsg86525_gr3	FBgn0020930	622	293
Dsg57490_gr3	FBgn0039108	518	244
Dsg45488_gr3	FBgn0035915	1036	488
Dsg10785_gr3	FBgn0003159	1051	495
Dsg86943_gr3	FBgn0011286	1049	494
Dsg69944_gr3	FBgn0052850	739	348
Dsg66537_gr3	FBgn0051441	756	356
Dsg30972_gr3	FBgn0031876	1529	720
Dsg51931_gr3	FBgn0037637	1081	509
Dsg15628_gr3	FBgn0015359	2349	1106
Dsg71330_gr3	FBgn0065110	1234	581
Dsg53161_gr3	FBgn0037973	531	250
Dsg9396_gr3	FBgn0001142	1062	500
Dsg72804_gr3	FBgn0085289	837	394
Dsg79755_gr3	FBgn0262900	1330	626
Dsg8808_gr3	FBgn0000451	2315	1089
Dsg69188_gr3	FBgn0052638	1080	508
Dsg64102_gr3	FBgn0047038	1416	666
Dsg69580_gr3	FBgn0053281	2494	1173
Dsg82489_gr3	FBgn0265578	1380	649
Dsg68053_gr3	FBgn0052113	706	332
Dsg67781_gr3	FBgn0052023	2148	1010
Dsg29331_gr3	FBgn0031450	653	307
Dsg32922_gr3	FBgn0032401	904	425
Dsg14033_gr3	FBgn0011294	434	204
Dsg28464_gr3	FBgn0031195	1083	509
Dsg40818_gr3	FBgn0034602	483	227
Dsg73263_gr3	FBgn0085399	432	203
Dsg65426_gr3	FBgn0050484	1045	491
Dsg45118_gr3	FBgn0035799	1292	607
Dsg87197_gr3	FBgn0053513	1239	582
Dsg27624_gr3	FBgn0030973	826	388
Dsg28390_gr3	FBgn0031171	807	379
Dsg45057_gr3	FBgn0035787	988	464
Dsg38768_gr3	FBgn0034067	1167	548
Dsg74740_gr3	FBgn0259149	575	270
Dsg86690_gr3	FBgn0030932	2956	1388
Dsg64052_gr3	FBgn0046879	722	339
Dsg40081_gr3	FBgn0034429	1870	878
Dsg46436_gr3	FBgn0036192	409	192
Dsg59981_gr3	FBgn0039740	409	192
Dsg38609_gr3	FBgn0034023	801	376
Dsg25077_gr3	FBgn0030296	2250	1056
Dsg71032_gr3	FBgn0053998	407	191
Dsg51611_gr3	FBgn0037555	586	275
Dsg47540_gr3	FBgn0036489	797	374
Dsg49849_gr3	FBgn0037073	1511	709
Dsg14143_gr3	FBgn0011569	974	457
Dsg73170_gr3	FBgn0085369	3291	1544
Dsg39591_gr3	FBgn0034290	761	357
Dsg78101_gr3	FBgn0261844	1441	676
Dsg31164_gr3	FBgn0031935	518	243
Dsg76943_gr3	FBgn0261113	1473	691
Dsg81549_gr3	FBgn0264489	906	425
Dsg40290_gr3	FBgn0034475	2959	1388
Dsg39248_gr3	FBgn0034198	531	249
Dsg58911_gr3	FBgn0039470	1979	928
Dsg18723_gr3	FBgn0025525	4208	1973
Dsg78087_gr3	FBgn0261841	947	444
Dsg29079_gr3	FBgn0031377	608	285
Dsg82925_gr3	FBgn0266101	1440	675
Dsg10937_gr3	FBgn0003277	544	255
Dsg34632_gr3	FBgn0032884	4071	1908
Dsg50020_gr3	FBgn0037123	1720	806
Dsg69788_gr3	FBgn0053460	636	298
Dsg14302_gr3	FBgn0011666	1097	514
Dsg39927_gr3	FBgn0034396	1033	484
Dsg59590_gr3	FBgn0039647	2574	1206
Dsg82362_gr3	FBgn0265342	429	201
Dsg76433_gr3	FBgn0260762	651	305
Dsg47573_gr3	FBgn0036494	1761	825
Dsg26621_gr3	FBgn0030715	698	327
Dsg59136_gr3	FBgn0039521	538	252
Dsg43209_gr3	FBgn0035260	1518	711
Dsg73934_gr3	FBgn0086604	743	348
Dsg27390_gr3	FBgn0030912	1960	918
Dsg28974_gr3	FBgn0031343	837	392
Dsg29145_gr3	FBgn0031398	758	355
Dsg58711_gr3	FBgn0039419	1121	525
Dsg28558_gr3	FBgn0031229	726	340
Dsg54291_gr3	FBgn0038256	615	288
Dsg52492_gr3	FBgn0037778	991	464
Dsg65201_gr3	FBgn0050413	833	390
Dsg79412_gr3	FBgn0262782	502	235
Dsg33477_gr3	FBgn0032538	549	257
Dsg28834_gr3	FBgn0031302	564	264
Dsg82165_gr3	FBgn0265182	609	285
Dsg37767_gr3	FBgn0033794	733	343
Dsg81169_gr3	FBgn0263998	1199	561
[truncated: 52,874 more rows]
